# Supplementary material for: Immunogenetic losses co-occurred with seahorse male pregnancy and mutation in tlx1 accompanied functional asplenia
Source: Nat Commun. 2022 Dec 9;13:7610. doi: 10.1038/s41467-022-35338-7 (PMC9734139; doi:10.1038/s41467-022-35338-7)
Supplement: Supplementary file 4 — Supplementary Data 1-15 [file 41467_2022_35338_MOESM4_ESM.zip]

Archive with 16 entries (16 files):
- Supplementary Data/Supplementary Data 1.xlsx
- Supplementary Data/Supplementary Data 10.xlsx
- Supplementary Data/Supplementary Data 11.xlsx
- Supplementary Data/Supplementary Data 12.xlsx
- Supplementary Data/Supplementary Data 13.xlsx
- Supplementary Data/Supplementary Data 14.xlsx
- Supplementary Data/Supplementary Data 15.xlsx
- Supplementary Data/Supplementary Data 2.xlsx
- Supplementary Data/Supplementary Data 3.xlsx
- Supplementary Data/Supplementary Data 4.xlsx
- Supplementary Data/Supplementary Data 5.xlsx
- Supplementary Data/Supplementary Data 6.xlsx
- Supplementary Data/Supplementary Data 7.xlsx
- Supplementary Data/Supplementary Data 8.xlsx
- Supplementary Data/Supplementary Data 9.xlsx
- Supplementary Data/Supplementary Data legends.txt
