# Supplementary material for: Immunogenetic losses co-occurred with seahorse male pregnancy and mutation in tlx1 accompanied functional asplenia
Source: Nat Commun. 2022 Dec 9;13:7610. doi: 10.1038/s41467-022-35338-7 (PMC9734139; doi:10.1038/s41467-022-35338-7)
Supplement: Supplementary file 4 — Supplementary Data 1-15 [file 41467_2022_35338_MOESM4_ESM.zip › Supplementary Data/Supplementary Data 1.xlsx]

## Sheet: Sheet1
Supplementary Data 1. The list of 1260 contracted gene families in seahorse species.
OG	PFAM	PFAM_Description	DanioRerio	TakifuguRubripes	GadusMorhua	GasterosteusAculeatus	HippocampusComes	HippocampusErectus	HippocampusMohnikei	HippocampusZosterae	LepisosteusOculatus	OreochromisNiloticus	OryziasLatipes	PeriophthalmusMagnuspinnatus	XiphophorusMaculatus	p-value
OG0000000	PF05729.13	NACHT domain	2	9	166	0	1	1	1	1	0	152	47	69	65	0.003
OG0000001	PF00622.29	SPRY domain	21	3	186	29	0	0	0	0	15	63	4	18	12	0.006
OG0000002	PF00622.29	SPRY domain	19	4	2	1	0	0	0	0	0	124	50	46	59	0.0015
OG0000006	PF00622.29	SPRY domain	43	1	13	6	10	4	4	3	8	76	3	9	34	0
OG0000007	PF01576.20	Myosin tail	23	16	23	10	14	14	12	13	14	23	19	10	14	0
OG0000009	PF01094.29	Receptor family ligand binding region	26	12	14	4	2	2	2	2	59	17	10	9	14	0
OG0000010	PF00125.25	Core histone H2A/H2B/H3/H4	34	15	22	13	12	8	6	7	1	14	13	16	10	0
OG0000011	PF00125.25	Core histone H2A/H2B/H3/H4	34	17	15	14	9	7	5	5	4	16	14	16	13	0
OG0000012	PF07686.18	Immunoglobulin V-set domain	0	0	0	0	0	0	0	0	0	161	1	0	0	0.0025
OG0000014	PF07686.18	Immunoglobulin V-set domain	4	47	0	12	1	1	1	1	12	31	18	10	19	0
OG0000015	PF00001.22	7 transmembrane receptor (rhodopsin family)	4	3	2	17	10	8	9	4	0	27	16	36	20	0
OG0000016	PF04548.17	AIG1 family	11	8	1	6	2	2	2	1	30	50	5	6	19	0
OG0000017	PF00125.25	Core histone H2A/H2B/H3/H4	18	18	6	14	9	8	8	8	4	20	14	11	1	0
OG0000018	PF00030.20	Beta/Gamma crystallin	18	9	9	10	7	6	5	5	21	17	4	10	13	0
OG0000019	PF15511.7	Centromere kinetochore component CENP-T histone fold	19	14	21	15	7	5	1	4	1	15	13	8	8	0
OG0000020	PF13853.7	Olfactory receptor	5	5	12	7	2	2	2	2	21	21	4	37	11	0
OG0000022	PF00028.18	Cadherin domain	12	24	12	5	15	4	4	3	5	6	2	26	11	0
OG0000023	PF02163.23	Peptidase family M50	126	0	0	0	0	0	0	0	0	1	1	0	0	0.002
OG0000024	PF13853.7	Olfactory receptor	0	4	9	10	5	3	4	4	0	39	19	12	16	0
OG0000025	PF02163.23	Peptidase family M50	0	8	0	5	0	1	1	1	0	83	11	1	10	0
OG0000027	PF02163.23	Peptidase family M50	56	0	3	0	2	1	0	0	2	12	3	22	16	0
OG0000029	PF00125.25	Core histone H2A/H2B/H3/H4	18	13	8	7	7	3	4	3	1	14	11	10	13	0
OG0000030	PF00030.20	Beta/Gamma crystallin	13	9	9	12	5	5	5	5	0	10	10	10	15	0
OG0000033	PF02163.23	Peptidase family M50	0	0	0	0	0	0	0	0	0	105	0	0	0	0.001
OG0000034	PF00089.27	Trypsin	12	4	12	7	9	4	2	4	8	13	17	4	8	0
OG0000036	PF00059.22	Lectin C-type domain	1	1	1	2	0	1	1	1	8	45	15	0	26	0
OG0000037	PF05380.14	Pao retrotransposon peptidase	24	2	0	4	1	1	3	5	0	50	10	0	0	0
OG0000040	PF02163.23	Peptidase family M50	0	0	0	0	0	0	0	0	0	0	97	0	0	0
OG0000041	PF05729.13	NACHT domain	0	0	0	0	0	0	0	0	0	93	0	3	0	0
OG0000042	PF00028.18	Cadherin domain	14	6	14	1	6	9	1	6	4	0	5	20	9	0
OG0000043	PF00059.22	Lectin C-type domain	1	7	5	4	2	2	2	2	9	31	11	6	13	0
OG0000044	PF07654.16	Immunoglobulin C1-set domain	0	0	90	0	0	0	0	0	0	0	0	0	4	0
OG0000048	PF01094.29	Receptor family ligand binding region	19	5	18	2	1	1	1	0	1	26	3	4	7	0
OG0000049	PF00067.23	Cytochrome P450	11	5	7	4	3	2	1	2	7	24	7	6	9	0
OG0000052	PF13853.7	Olfactory receptor	0	2	16	12	2	2	2	1	0	34	2	7	7	0
OG0000054	PF00078.28	Reverse transcriptase (RNA-dependent DNA polymerase)	6	0	47	0	0	2	0	0	2	8	5	0	14	0
OG0000057	PF07679.17	Immunoglobulin I-set domain	79	0	0	0	0	0	0	0	1	2	0	1	1	0
OG0000061	PF02163.23	Peptidase family M50	0	0	79	1	0	0	0	0	0	0	0	0	0	0
OG0000062	PF00622.29	SPRY domain	0	0	10	9	0	0	0	0	0	31	13	11	6	0
OG0000065	PF07686.18	Immunoglobulin V-set domain	1	28	11	4	0	1	1	1	1	19	0	6	4	0
OG0000067	PF13853.7	Olfactory receptor	23	0	0	1	0	0	0	0	26	9	3	10	5	0
OG0000071	PF00067.23	Cytochrome P450	10	6	3	5	4	3	2	2	9	11	4	6	11	0
OG0000075	PF07686.18	Immunoglobulin V-set domain	0	0	0	0	0	0	0	0	0	66	0	1	8	0
OG0000076	PF13359.7	DDE superfamily endonuclease	15	0	10	1	0	0	0	1	0	24	14	0	9	0
OG0000078	PF00001.22	7 transmembrane receptor (rhodopsin family)	2	9	14	0	3	5	4	3	8	8	6	4	7	0
OG0000081	PF02163.23	Peptidase family M50	69	0	1	0	0	0	0	0	0	0	0	0	1	0
OG0000085	PF00822.21	PMP-22/EMP/MP20/Claudin family	6	7	4	9	4	2	3	3	7	8	8	8	2	0
OG0000086	PF00001.22	7 transmembrane receptor (rhodopsin family)	3	18	3	4	1	2	1	1	9	12	12	1	4	0
OG0000087	PF13853.7	Olfactory receptor	16	10	9	3	0	0	0	0	1	8	7	7	10	0
OG0000091	PF13359.7	DDE superfamily endonuclease	8	1	21	8	0	0	0	0	0	28	3	0	0	0
OG0000092	PF13895.7	Immunoglobulin domain	0	2	2	1	0	0	0	0	1	47	10	4	2	0
OG0000094	PF00386.22	C1q domain	10	1	2	0	1	1	1	1	0	22	4	2	23	0
OG0000097	PF00010.27	Helix-loop-helix DNA-binding domain	6	3	5	8	4	4	4	4	4	8	1	11	6	0
OG0000098	PF00001.22	7 transmembrane receptor (rhodopsin family)	6	7	10	1	2	3	1	1	3	15	7	3	9	0
OG0000102	PF02931.24	Neurotransmitter-gated ion-channel ligand binding domain	7	5	1	5	5	3	4	3	1	14	12	5	2	0
OG0000103	PF00105.19	Zinc finger, C4 type (two domains)	19	8	2	1	2	4	3	5	0	11	9	1	1	0
OG0000105	PF00059.22	Lectin C-type domain	7	2	0	0	1	1	1	1	3	34	0	2	14	0
OG0000107	PF13853.7	Olfactory receptor	8	5	16	4	2	2	1	2	12	5	4	3	2	0.001
OG0000109	PF13358.7	DDE superfamily endonuclease	0	0	62	0	0	0	0	0	0	1	0	0	3	0
OG0000112	PF07686.18	Immunoglobulin V-set domain	1	1	43	1	0	0	0	0	0	0	1	1	17	0
OG0000114	PF00530.19	Scavenger receptor cysteine-rich domain	6	3	9	1	4	1	1	1	5	22	4	2	6	0
OG0000118	PF00089.27	Trypsin	4	5	6	1	3	1	1	1	4	29	1	5	4	0
OG0000119	PF05729.13	NACHT domain	1	8	0	0	0	0	0	0	0	2	47	0	6	0
OG0000120	PF14946.7	Domain of unknown function (DUF4501)	8	0	27	1	2	1	1	1	4	7	3	3	6	0
OG0000124	PF13358.7	DDE superfamily endonuclease	0	0	0	0	0	0	0	0	0	64	0	0	0	0
OG0000126	PF13895.7	Immunoglobulin domain	2	0	0	1	0	0	0	0	0	47	2	1	10	0
OG0000128	PF13853.7	Olfactory receptor	2	1	11	11	1	1	1	1	0	15	5	10	4	0
OG0000131	PF00042.23	Globin	9	3	2	5	3	2	2	2	2	14	6	4	8	0
OG0000133	PF02263.20	Guanylate-binding protein, N-terminal domain	3	0	5	1	1	1	3	2	1	24	0	3	18	0
OG0000143	PF00564.25	PB1 domain	17	0	4	1	0	0	0	0	1	23	7	0	7	0
OG0000145	PF07678.15	A-macroglobulin TED domain	8	12	1	2	2	1	1	1	1	19	5	5	2	0
OG0000146	PF07686.18	Immunoglobulin V-set domain	0	5	16	5	1	1	1	1	0	10	7	3	10	0
OG0000147	PF02163.23	Peptidase family M50	0	0	0	0	0	0	0	0	0	0	0	0	60	0
OG0000148	PF01129.19	NAD:arginine ADP-ribosyltransferase	25	1	0	1	1	1	1	1	5	1	4	6	12	0
OG0000149	PF01762.22	Galactosyltransferase	12	4	11	3	2	2	2	2	2	7	3	3	6	0.001
OG0000153	PF00078.28	Reverse transcriptase (RNA-dependent DNA polymerase)	0	0	32	4	0	0	2	2	0	13	0	5	0	0
OG0000156	PF13895.7	Immunoglobulin domain	10	0	0	1	0	0	0	0	0	14	5	10	17	0
OG0000160	PF00042.23	Globin	10	1	4	6	1	1	1	1	4	14	5	2	5	0
OG0000163	PF00743.20	Flavin-binding monooxygenase-like	6	7	5	2	3	5	1	5	1	6	4	5	5	0
OG0000165	PF05879.13	Root hair defective 3 GTP-binding protein (RHD3)	20	3	0	5	0	0	0	0	6	14	2	3	1	0
OG0000166	PF01094.29	Receptor family ligand binding region	7	7	7	1	0	0	0	0	0	13	5	1	13	0
OG0000167	PF13358.7	DDE superfamily endonuclease	0	0	0	0	0	0	0	0	0	0	0	0	54	0
OG0000170	PF13853.7	Olfactory receptor	6	9	3	0	1	1	1	1	23	2	2	1	3	0
OG0000173	PF00143.20	Interferon alpha/beta domain	3	3	2	4	1	1	1	1	3	20	3	6	4	0
OG0000174	PF00078.28	Reverse transcriptase (RNA-dependent DNA polymerase)	3	1	24	0	0	0	0	0	0	12	5	0	7	0
OG0000176	PF07686.18	Immunoglobulin V-set domain	4	4	1	0	0	0	0	0	0	29	4	1	9	0
OG0000179	PF13895.7	Immunoglobulin domain	3	0	0	0	0	0	0	0	0	44	5	0	0	0
OG0000183	PF01926.24	50S ribosome-binding GTPase	1	5	5	4	0	0	0	0	5	18	0	4	9	0
OG0000184	PF04548.17	AIG1 family	2	0	17	0	0	0	0	0	10	6	0	12	4	0
OG0000185	PF00622.29	SPRY domain	7	3	3	17	0	0	0	0	6	10	1	3	1	0
OG0000186	PF00201.19	UDP-glucoronosyl and UDP-glucosyl transferase	15	2	0	4	1	1	1	1	1	8	2	3	12	0
OG0000187	PF00067.23	Cytochrome P450	17	2	3	3	1	1	2	1	1	7	2	7	4	0
OG0000189	PF01400.25	Astacin (Peptidase family M12A)	3	10	15	1	2	2	2	2	0	3	8	3	0	0
OG0000190	PF13768.7	von Willebrand factor type A domain	5	4	1	3	2	2	2	2	4	15	6	2	3	0
OG0000191	PF13359.7	DDE superfamily endonuclease	4	0	24	0	0	0	0	0	1	17	2	2	0	0
OG0000193	PF07686.18	Immunoglobulin V-set domain	4	0	6	1	0	1	1	1	0	19	0	3	14	0
OG0000197	PF00094.26	von Willebrand factor type D domain	5	6	3	3	2	2	2	2	3	13	2	4	3	0
OG0000200	PF07686.18	Immunoglobulin V-set domain	0	0	0	0	0	0	0	0	0	47	1	2	0	0
OG0000201	PF07679.17	Immunoglobulin I-set domain	2	3	10	1	2	2	2	2	1	9	8	2	5	0
OG0000209	PF13853.7	Olfactory receptor	5	0	1	1	1	1	0	1	24	6	3	2	4	0
OG0000210	PF00079.21	Serpin (serine protease inhibitor)	5	11	6	2	2	2	1	2	2	3	7	2	4	0
OG0000211	PF00001.22	7 transmembrane receptor (rhodopsin family)	14	1	16	1	0	0	0	0	17	0	0	0	0	0
OG0000212	PF00089.27	Trypsin	2	0	5	4	0	0	0	0	1	24	4	4	5	0
OG0000217	PF08205.13	CD80-like C2-set immunoglobulin domain	3	1	18	1	1	1	1	1	1	9	2	5	4	0
OG0000218	PF00038.22	Intermediate filament protein	8	3	2	4	4	2	3	3	2	3	5	6	3	0.01
OG0000220	PF00038.22	Intermediate filament protein	8	5	2	3	2	2	2	2	6	4	4	7	1	0.02
OG0000223	PF00622.29	SPRY domain	1	0	0	0	0	0	0	0	39	2	0	0	6	0
OG0000224	PF07686.18	Immunoglobulin V-set domain	0	10	0	0	0	0	0	0	2	19	11	0	6	0
OG0000226	PF00147.19	Fibrinogen beta and gamma chains, C-terminal globular domain	16	1	4	0	0	0	0	0	1	10	5	4	6	0
OG0000227	PF02841.15	Guanylate-binding protein, C-terminal domain	5	0	0	3	0	0	0	0	0	32	1	2	4	0
OG0000234	PF07686.18	Immunoglobulin V-set domain	3	0	2	19	0	3	1	3	0	0	1	0	15	0
OG0000235	PF04548.17	AIG1 family	5	6	0	2	0	0	0	0	0	22	0	4	8	0
OG0000236	PF00047.26	Immunoglobulin domain	0	4	4	2	2	2	2	2	0	19	2	3	5	0
OG0000240	PF00644.21	Poly(ADP-ribose) polymerase catalytic domain	19	2	7	2	0	1	1	1	3	4	3	0	3	0
OG0000242	PF05970.15	PIF1-like helicase	3	0	6	1	0	0	0	0	0	29	3	0	4	0
OG0000245	PF07654.16	Immunoglobulin C1-set domain	10	2	0	1	2	1	0	1	3	18	2	4	2	0
OG0000247	PF00685.28	Sulfotransferase domain	6	6	5	1	1	1	1	1	1	13	2	4	4	0
OG0000253	PF00305.20	Lipoxygenase	1	1	2	2	2	1	1	1	3	11	14	3	4	0
OG0000255	PF16489.6	GPCR-Autoproteolysis INducing (GAIN) domain	41	0	2	0	0	0	0	0	1	0	0	0	1	0
OG0000257	PF07686.18	Immunoglobulin V-set domain	3	0	6	4	2	1	1	1	5	11	2	2	7	0
OG0000259	PF05461.12	Apolipoprotein L	1	7	5	2	1	1	1	1	1	5	6	7	7	0.014
OG0000263	PF06140.14	Interferon-induced 6-16 family	7	2	8	3	1	1	1	1	1	12	3	1	4	0
OG0000266	PF07686.18	Immunoglobulin V-set domain	0	1	1	2	0	0	0	0	0	36	0	4	1	0
OG0000267	PF04548.17	AIG1 family	0	2	0	1	0	0	0	0	0	24	4	10	4	0
OG0000268	PF00078.28	Reverse transcriptase (RNA-dependent DNA polymerase)	0	0	42	0	0	0	0	0	0	0	0	1	2	0
OG0000269	PF14291.7	Domain of unknown function (DUF4371)	0	0	18	4	0	0	1	0	0	15	3	0	4	0
OG0000274	PF07654.16	Immunoglobulin C1-set domain	8	2	0	2	2	1	1	1	3	17	2	3	2	0
OG0000281	PF07686.18	Immunoglobulin V-set domain	4	1	1	2	1	1	1	1	3	14	4	2	8	0
OG0000284	PF03414.14	Glycosyltransferase family 6	8	2	3	4	0	0	0	0	4	7	7	5	3	0.001
OG0000288	PF08441.13	Integrin alpha	3	1	4	2	1	1	1	1	2	17	4	3	3	0
OG0000289	PF13853.7	Olfactory receptor	1	6	3	4	5	3	3	3	2	4	0	8	1	0
OG0000290	PF05049.14	Interferon-inducible GTPase (IIGP)	9	7	11	0	0	0	0	0	1	12	0	3	0	0
OG0000301	PF08840.12	BAAT / Acyl-CoA thioester hydrolase C terminal	11	2	3	2	2	2	2	2	2	6	2	3	3	0.017
OG0000304	PF04505.13	Interferon-induced transmembrane protein	1	3	9	0	1	1	1	1	2	10	3	1	9	0
OG0000306	PF01049.18	Cadherin cytoplasmic region	3	6	1	1	1	1	2	1	2	6	9	1	8	0.001
OG0000311	PF00087.22	Snake toxin and toxin-like protein	3	2	0	0	1	1	1	1	3	9	4	1	16	0
OG0000313	PF00001.22	7 transmembrane receptor (rhodopsin family)	0	2	0	4	0	0	0	0	0	2	9	14	11	0
OG0000321	PF01094.29	Receptor family ligand binding region	2	2	1	8	1	1	1	1	3	5	9	3	4	0
OG0000325	PF01582.21	TIR domain	1	2	11	1	1	1	1	1	2	7	1	4	8	0
OG0000327	PF00076.23	RNA recognition motif. (a.k.a. RRM, RBD, or RNP domain)	0	3	2	4	1	1	0	1	0	21	5	1	2	0
OG0000328	PF07686.18	Immunoglobulin V-set domain	0	0	1	8	0	0	0	0	0	0	0	0	32	0
OG0000337	PF13843.7	Transposase IS4	3	1	6	0	1	1	1	0	2	7	1	7	10	0
OG0000339	PF00001.22	7 transmembrane receptor (rhodopsin family)	1	5	1	2	1	1	1	1	1	10	8	2	6	0.002
OG0000340	PF13359.7	DDE superfamily endonuclease	0	3	11	1	0	0	0	0	0	16	1	8	0	0
OG0000341	PF13358.7	DDE superfamily endonuclease	0	0	0	0	0	0	0	0	0	40	0	0	0	0
OG0000346	PF13359.7	DDE superfamily endonuclease	17	5	3	1	0	0	0	0	0	12	1	0	0	0
OG0000354	PF07686.18	Immunoglobulin V-set domain	1	9	4	1	0	0	0	0	0	21	1	1	1	0
OG0000356	PF13358.7	DDE superfamily endonuclease	0	0	0	0	0	0	0	0	0	39	0	0	0	0
OG0000363	PF00777.19	Glycosyltransferase family 29 (sialyltransferase)	2	3	4	5	4	1	1	2	1	7	1	2	5	0
OG0000368	PF02525.18	Flavodoxin-like fold	1	2	4	10	1	1	1	1	1	9	4	2	1	0
OG0000373	PF00001.22	7 transmembrane receptor (rhodopsin family)	2	0	0	2	0	0	0	0	1	30	1	1	1	0
OG0000391	PF01117.21	Aerolysin toxin	16	0	5	0	0	0	0	0	7	0	9	0	0	0
OG0000399	PF13424.7	Tetratricopeptide repeat	7	1	2	6	1	1	1	1	0	1	10	1	5	0
OG0000400	PF01593.25	Flavin containing amine oxidoreductase	1	2	9	1	2	1	1	1	4	5	5	1	4	0.004
OG0000401	PF17776.2	NLRC4 helical domain HD2	4	7	2	0	0	0	0	0	3	17	3	0	1	0
OG0000423	PF16297.6	Domain of unknown function (DUF4939)	0	1	0	1	0	0	0	0	0	0	0	0	34	0
OG0000425	PF05729.13	NACHT domain	0	0	0	34	0	0	0	0	0	2	0	0	0	0
OG0000426	PF06224.13	Winged helix DNA-binding domain	0	0	0	0	0	0	0	0	0	36	0	0	0	0
OG0000428	PF10601.10	LITAF-like zinc ribbon domain	4	4	2	1	1	2	1	1	2	4	3	4	6	0.004
OG0000432	PF04937.16	Protein of unknown function (DUF 659)	3	0	5	1	0	0	0	0	0	9	15	0	2	0
OG0000443	PF13402.7	Peptidase M60, enhancin and enhancin-like	4	5	3	1	2	1	1	1	2	9	1	3	2	0
OG0000446	PF07686.18	Immunoglobulin V-set domain	1	4	0	1	1	1	1	2	0	13	3	3	5	0
OG0000449	PF07686.18	Immunoglobulin V-set domain	2	3	5	1	2	2	1	2	2	5	7	1	2	0
OG0000459	PF04548.17	AIG1 family	5	0	0	7	0	0	0	0	0	3	2	11	6	0
OG0000462	PF00685.28	Sulfotransferase domain	9	3	5	3	0	0	0	0	5	6	0	3	0	0
OG0000463	PF13837.7	Myb/SANT-like DNA-binding domain	3	1	9	1	1	1	1	1	0	12	2	2	0	0
OG0000465	PF05426.13	Alginate lyase	21	6	0	0	0	0	0	0	0	4	3	0	0	0
OG0000469	PF00632.26	HECT-domain (ubiquitin-transferase)	2	2	4	0	0	0	0	0	0	20	3	0	3	0
OG0000472	PF00059.22	Lectin C-type domain	2	0	0	1	0	0	0	0	0	16	4	0	11	0
OG0000474	PF14893.7	PNMA	11	0	3	0	1	1	1	2	0	9	2	2	2	0
OG0000476	PF14798.7	Calcium homeostasis modulator	3	18	0	0	1	1	1	1	2	4	1	0	2	0
OG0000478	PF13358.7	DDE superfamily endonuclease	0	2	0	0	0	0	0	0	0	31	1	0	0	0
OG0000480	PF07686.18	Immunoglobulin V-set domain	0	0	0	0	0	0	0	0	0	34	0	0	0	0
OG0000483	PF00129.19	Class I Histocompatibility antigen, domains alpha 1 and 2	7	2	7	1	1	1	1	1	0	5	4	1	2	0.001
OG0000487	PF03577.16	Peptidase family C69	1	1	12	1	1	0	0	0	2	8	1	3	3	0
OG0000504	PF13895.7	Immunoglobulin domain	0	0	0	0	0	0	0	0	0	31	0	0	2	0
OG0000508	PF01926.24	50S ribosome-binding GTPase	7	1	2	2	0	0	0	0	0	6	5	5	4	0.005
OG0000510	PF05970.15	PIF1-like helicase	4	0	1	0	0	0	0	0	0	0	1	25	1	0
OG0000515	PF07686.18	Immunoglobulin V-set domain	3	3	0	0	0	0	0	0	0	17	6	2	1	0
OG0000524	PF00665.27	Integrase core domain	1	0	0	0	0	0	0	0	0	23	8	0	0	0
OG0000526	PF06312.13	Neurexophilin	0	1	0	5	0	0	0	0	0	15	3	0	8	0
OG0000528	PF00350.24	Dynamin family	0	0	0	4	0	0	0	0	2	20	0	3	3	0
OG0000529	PF13895.7	Immunoglobulin domain	0	0	0	0	0	0	0	0	0	30	1	0	1	0
OG0000530	PF07686.18	Immunoglobulin V-set domain	0	0	0	0	0	0	0	0	0	30	0	2	0	0
OG0000532	PF07686.18	Immunoglobulin V-set domain	8	0	6	2	0	0	0	0	0	11	3	1	0	0
OG0000543	PF04749.18	PLAC8 family	1	1	4	2	1	1	1	1	1	14	1	1	2	0
OG0000545	PF00386.22	C1q domain	3	5	0	1	0	0	0	0	0	6	4	0	12	0
OG0000554	PF07686.18	Immunoglobulin V-set domain	0	5	2	0	0	0	0	0	0	13	10	0	1	0
OG0000558	PF09994.10	Uncharacterized alpha/beta hydrolase domain (DUF2235)	17	2	1	0	1	1	1	1	1	1	2	0	2	0
OG0000562	PF00041.22	Fibronectin type III domain	2	6	3	2	2	1	1	1	1	4	6	0	1	0
OG0000563	PF00564.25	PB1 domain	8	1	0	4	0	0	0	0	0	12	4	0	1	0
OG0000565	PF07686.18	Immunoglobulin V-set domain	24	1	0	0	0	0	0	0	2	1	1	0	1	0
OG0000573	PF01697.28	Glycosyltransferase family 92	5	3	1	1	1	0	2	0	3	5	7	0	2	0
OG0000576	PF01290.21	Thymosin beta-4 family	5	2	3	0	2	1	2	2	4	3	0	2	4	0
OG0000579	PF00092.29	von Willebrand factor type A domain	2	5	2	0	4	1	1	1	1	9	0	1	3	0
OG0000580	PF00078.28	Reverse transcriptase (RNA-dependent DNA polymerase)	2	0	7	0	0	0	0	0	0	3	2	0	16	0
OG0000584	PF00001.22	7 transmembrane receptor (rhodopsin family)	3	1	1	1	1	1	1	1	2	13	2	2	1	0
OG0000586	PF00852.20	Glycosyltransferase family 10 (fucosyltransferase) C-term	1	2	1	1	1	1	1	1	3	10	3	1	4	0.001
OG0000590	PF04300.14	F-box associated region	11	1	1	3	1	1	2	1	1	1	2	2	3	0.001
OG0000612	PF06119.15	Nidogen-like	26	0	0	0	0	0	0	0	1	0	0	0	2	0
OG0000617	PF00619.22	Caspase recruitment domain	1	1	5	4	1	1	1	1	5	4	1	1	3	0.021
OG0000620	PF01094.29	Receptor family ligand binding region	1	5	5	2	1	1	1	1	1	3	1	6	1	0.045
OG0000621	PF01223.24	DNA/RNA non-specific endonuclease	4	0	9	0	0	0	0	0	0	11	4	0	1	0
OG0000629	PF13358.7	DDE superfamily endonuclease	0	0	2	2	0	0	0	0	4	4	2	0	15	0
OG0000630	PF00001.22	7 transmembrane receptor (rhodopsin family)	0	0	0	1	0	0	0	0	0	10	6	8	4	0
OG0000634	PF13895.7	Immunoglobulin domain	0	0	0	0	0	0	0	0	0	29	0	0	0	0
OG0000635	PF01136.20	Peptidase family U32	0	0	0	0	0	0	0	0	0	29	0	0	0	0
OG0000652	PF00106.26	short chain dehydrogenase	10	1	1	1	0	0	0	0	2	1	3	6	3	0.005
OG0000655	PF00168.31	C2 domain	8	2	2	2	1	1	1	1	0	5	1	2	2	0.005
OG0000660	PF09588.11	YqaJ-like viral recombinase domain	4	0	5	0	0	0	1	1	0	12	5	0	0	0
OG0000665	PF18102.2	Deltex C-terminal domain	4	4	2	0	0	0	0	0	2	4	3	3	6	0.005
OG0000688	PF15992.6	Domain of unknown function (DUF4769)	2	3	0	3	0	0	0	0	0	8	12	0	0	0
OG0000698	PF13853.7	Olfactory receptor	2	2	3	1	1	1	0	0	1	4	3	9	1	0
OG0000708	PF00079.21	Serpin (serine protease inhibitor)	2	1	1	3	1	1	1	1	1	13	1	1	1	0
OG0000711	PF00094.26	von Willebrand factor type D domain	3	3	3	2	1	1	1	1	4	2	0	2	5	0.002
OG0000713	PF00089.27	Trypsin	0	6	0	0	0	0	0	0	0	0	0	0	22	0
OG0000715	PF07686.18	Immunoglobulin V-set domain	0	0	0	5	0	0	0	0	0	0	0	0	23	0
OG0000716	PF04185.15	Phosphoesterase family	0	0	0	0	0	0	0	0	0	2	26	0	0	0
OG0000717	PF00079.21	Serpin (serine protease inhibitor)	0	0	0	0	0	0	0	0	0	28	0	0	0	0
OG0000786	PF00100.24	Zona pellucida-like domain	2	4	3	2	1	1	1	1	5	1	4	1	1	0.025
OG0000787	PF00107.27	Zinc-binding dehydrogenase	4	1	2	2	1	1	1	1	1	7	3	1	2	0.011
OG0000795	PF00069.26	Protein kinase domain	2	0	3	2	0	0	0	0	0	14	1	4	1	0
OG0000819	PF03142.16	Chitin synthase	6	0	2	2	1	1	1	1	1	4	1	3	4	0.002
OG0000832	PF00754.26	F5/8 type C domain	3	1	0	4	0	0	0	0	3	8	0	1	7	0
OG0000843	PF00067.23	Cytochrome P450	5	2	2	1	1	1	1	1	1	5	2	4	1	0.03
OG0000855	PF13895.7	Immunoglobulin domain	1	0	1	0	0	0	0	0	0	0	5	20	0	0
OG0000858	PF00339.30	Arrestin (or S-antigen), N-terminal domain	0	3	3	1	1	1	1	1	1	8	1	4	2	0
OG0000860	PF07686.18	Immunoglobulin V-set domain	0	0	0	1	0	0	0	0	0	25	0	1	0	0
OG0000882	PF05380.14	Pao retrotransposon peptidase	10	0	0	7	1	0	1	1	0	3	3	0	0	0
OG0000921	PF03172.14	HSR domain	7	1	2	4	1	1	1	0	4	1	2	1	1	0.025
OG0000954	PF00621.21	RhoGEF domain	4	2	2	1	4	1	1	1	1	2	2	3	2	0.029
OG0000986	PF00443.30	Ubiquitin carboxyl-terminal hydrolase	2	1	3	2	0	0	0	0	1	5	7	3	2	0
OG0001018	PF00001.22	7 transmembrane receptor (rhodopsin family)	1	3	2	2	3	1	1	1	1	6	1	2	2	0
OG0001058	PF06418.15	CTP synthase N-terminus	3	4	2	2	1	1	1	4	1	2	2	2	1	0.001
OG0001068	PF00001.22	7 transmembrane receptor (rhodopsin family)	2	1	2	2	1	1	1	1	1	4	2	1	7	0.002
OG0001080	PF03372.24	Endonuclease/Exonuclease/phosphatase family	2	2	1	1	2	1	1	1	1	6	2	3	3	0.006
OG0001089	PF04843.13	Herpesvirus tegument protein, N-terminal conserved region	0	0	0	0	0	0	0	0	0	26	0	0	0	0
OG0001104	PF13495.7	Phage integrase, N-terminal SAM-like domain	24	0	0	0	0	0	0	0	0	0	0	0	1	0
OG0001130	PF00128.25	Alpha amylase, catalytic domain	3	3	1	2	1	1	1	1	1	5	1	3	2	0.045
OG0001169	PF00535.27	Glycosyl transferase family 2	5	0	6	1	0	0	0	0	1	9	0	3	0	0
OG0001180	PF00530.19	Scavenger receptor cysteine-rich domain	2	1	4	2	1	1	1	1	1	6	1	3	1	0.012
OG0001185	PF00067.23	Cytochrome P450	4	2	1	1	2	1	1	1	0	4	4	1	3	0.029
OG0001205	PF00429.20	ENV polyprotein (coat polyprotein)	2	0	0	0	0	0	0	0	0	10	0	0	13	0
OG0001206	PF00012.21	Hsp70 protein	5	0	0	0	0	0	0	0	2	4	0	2	12	0
OG0001211	PF00048.21	Small cytokines (intecrine/chemokine), interleukin-8 like	3	3	1	2	0	0	1	1	3	2	2	4	3	0.038
OG0001259	PF00059.22	Lectin C-type domain	1	0	1	0	0	0	0	0	4	2	4	0	13	0
OG0001265	PF00240.24	Ubiquitin family	2	0	15	0	0	0	0	0	1	1	1	1	4	0
OG0001282	PF00429.20	ENV polyprotein (coat polyprotein)	1	1	0	0	0	0	0	0	0	18	2	0	3	0
OG0001333	PF13853.7	Olfactory receptor	10	0	0	3	0	0	0	0	3	6	1	0	2	0
OG0001362	PF00782.21	Dual specificity phosphatase, catalytic domain	2	3	2	1	1	0	0	0	2	3	3	4	4	0.028
OG0001399	PF00078.28	Reverse transcriptase (RNA-dependent DNA polymerase)	3	3	0	0	0	0	0	0	0	14	2	2	1	0
OG0001432	PF00100.24	Zona pellucida-like domain	4	2	1	4	1	1	1	0	0	2	4	3	2	0.006
OG0001458	PF00135.29	Carboxylesterase family	1	6	2	1	1	1	1	1	0	5	2	2	2	0.014
OG0001459	PF00021.22	u-PAR/Ly-6 domain	0	1	0	0	0	0	0	0	0	15	6	3	0	0
OG0001461	PF07686.18	Immunoglobulin V-set domain	0	3	0	2	0	0	0	0	0	13	0	3	4	0
OG0001466	PF02163.23	Peptidase family M50	0	0	0	0	0	0	0	0	0	21	1	0	3	0
OG0001467	PF00001.22	7 transmembrane receptor (rhodopsin family)	0	0	0	0	0	0	0	0	0	24	1	0	0	0
OG0001522	PF03188.17	Eukaryotic cytochrome b561	4	2	2	0	1	1	1	0	5	5	0	2	1	0
OG0001601	PF07654.16	Immunoglobulin C1-set domain	2	1	1	2	1	5	1	2	1	2	2	2	2	0.003
OG0001606	PF00656.23	Caspase domain	2	0	20	0	0	0	0	0	0	2	0	0	0	0
OG0001663	PF00001.22	7 transmembrane receptor (rhodopsin family)	6	1	1	1	1	1	1	0	4	2	3	2	1	0.031
OG0001671	PF00386.22	C1q domain	1	1	5	1	0	0	0	0	1	1	3	3	8	0
OG0001672	PF00644.21	Poly(ADP-ribose) polymerase catalytic domain	7	0	0	1	0	0	0	0	1	8	3	1	3	0
OG0001729	PF06668.13	Inter-alpha-trypsin inhibitor heavy chain C-terminus	2	4	6	2	2	1	1	1	0	2	1	1	1	0.024
OG0001874	PF10545.10	Alcohol dehydrogenase transcription factor Myb/SANT-like	0	1	7	0	0	0	0	0	0	14	2	0	0	0
OG0001875	PF13853.7	Olfactory receptor	0	9	1	4	0	0	0	0	1	2	4	2	1	0
OG0001878	PF00078.28	Reverse transcriptase (RNA-dependent DNA polymerase)	0	0	12	1	0	0	0	0	0	1	0	0	10	0
OG0001882	PF13439.7	Glycosyltransferase Family 4	0	0	0	0	0	0	0	0	0	24	0	0	0	0
OG0001883	PF18758.2	Kyakuja-Dileera-Zisupton transposase	0	0	0	0	0	0	0	0	0	24	0	0	0	0
OG0001884	PF13705.7	TRC8 N-terminal domain	0	0	0	0	0	0	0	0	0	24	0	0	0	0
OG0001914	PF00100.24	Zona pellucida-like domain	5	1	0	0	0	0	0	0	1	3	0	1	12	0
OG0001991	PF00106.26	short chain dehydrogenase	4	3	1	1	1	1	1	0	1	4	2	2	2	0.045
OG0001996	PF00240.24	Ubiquitin family	1	1	6	1	0	1	0	0	2	7	1	1	2	0
OG0002153	PF13472.7	GDSL-like Lipase/Acylhydrolase family	1	0	1	0	0	0	0	0	0	20	0	1	0	0
OG0002163	PF01301.20	Glycosyl hydrolases family 35	1	1	3	2	2	1	1	0	1	3	2	3	3	0.017
OG0002179	PF07686.18	Immunoglobulin V-set domain	22	0	0	0	0	0	0	0	0	1	0	0	0	0
OG0002200	PF00024.27	PAN domain	0	7	0	2	1	1	1	0	1	2	2	2	4	0.002
OG0002205	PF04548.17	AIG1 family	0	0	0	0	0	0	0	0	0	22	0	0	1	0
OG0002206	PF00129.19	Class I Histocompatibility antigen, domains alpha 1 and 2	0	0	0	0	0	0	0	0	0	23	0	0	0	0
OG0002223	PF14893.7	PNMA	3	0	4	0	0	0	0	0	0	2	1	0	12	0
OG0002226	PF03285.16	Paralemmin	2	2	1	2	1	3	1	2	1	2	1	2	2	0.048
OG0002229	PF00078.28	Reverse transcriptase (RNA-dependent DNA polymerase)	8	5	2	0	0	0	0	0	0	5	1	0	1	0
OG0002301	PF00002.25	7 transmembrane receptor (Secretin family)	1	5	1	1	1	1	1	1	2	4	2	1	1	0.034
OG0002414	PF02854.20	MIF4G domain	0	22	0	0	0	0	0	0	0	0	0	0	0	0
OG0002415	PF02163.23	Peptidase family M50	0	22	0	0	0	0	0	0	0	0	0	0	0	0
OG0002419	PF13360.7	PQQ-like domain	0	7	5	3	0	0	0	0	2	4	0	0	1	0
OG0002422	PF00078.28	Reverse transcriptase (RNA-dependent DNA polymerase)	0	0	19	0	0	0	0	0	0	1	2	0	0	0
OG0002424	PF13424.7	Tetratricopeptide repeat	0	0	0	0	0	0	0	0	0	22	0	0	0	0
OG0002425	PF00078.28	Reverse transcriptase (RNA-dependent DNA polymerase)	0	0	0	0	0	0	0	0	0	0	0	0	22	0
OG0002426	PF02163.23	Peptidase family M50	0	0	0	0	0	0	0	0	0	0	0	0	22	0
OG0002434	PF03564.16	Protein of unknown function (DUF1759)	17	0	0	2	0	0	0	0	0	2	0	0	0	0
OG0002456	PF00001.22	7 transmembrane receptor (rhodopsin family)	1	1	4	0	0	0	0	0	2	12	0	0	1	0
OG0002564	PF00001.22	7 transmembrane receptor (rhodopsin family)	1	1	2	1	0	0	0	0	2	10	1	1	2	0
OG0002568	PF00012.21	Hsp70 protein	2	8	0	0	0	0	0	0	2	0	9	0	0	0
OG0002574	PF12813.8	XPG domain containing	1	0	15	1	0	0	0	0	0	3	0	0	1	0
OG0002606	PF00031.22	Cystatin domain	1	2	1	2	1	1	1	1	0	6	2	2	1	0.009
OG0002615	PF00069.26	Protein kinase domain	0	19	0	0	0	0	0	0	0	0	0	2	0	0
OG0002620	PF07686.18	Immunoglobulin V-set domain	0	4	0	0	0	0	0	0	0	15	0	2	0	0
OG0002621	PF00078.28	Reverse transcriptase (RNA-dependent DNA polymerase)	0	0	7	0	0	0	0	0	0	6	0	0	8	0
OG0002622	PF00059.22	Lectin C-type domain	0	0	10	0	0	0	0	0	0	6	1	0	4	0
OG0002623	PF07686.18	Immunoglobulin V-set domain	0	0	0	1	0	0	0	0	0	0	20	0	0	0
OG0002643	PF05380.14	Pao retrotransposon peptidase	12	0	0	0	0	0	0	0	0	5	3	0	0	0
OG0002657	PF02637.19	GatB domain	1	0	2	0	0	0	0	0	0	17	0	0	0	0
OG0002686	PF02023.18	SCAN domain	2	0	2	0	0	0	0	0	0	3	13	0	0	0
OG0002708	PF00001.22	7 transmembrane receptor (rhodopsin family)	1	1	5	2	2	0	0	0	1	2	2	2	2	0.007
OG0002714	PF19193.1	Tectonin domain	4	0	1	1	0	0	0	0	7	4	0	0	3	0
OG0002724	PF00194.22	Eukaryotic-type carbonic anhydrase	2	2	1	1	1	1	1	1	0	5	1	2	2	0.031
OG0002734	PF01464.21	Transglycosylase SLT domain	3	3	5	1	1	2	1	1	0	0	1	1	1	0.02
OG0002737	PF07699.14	Putative ephrin-receptor like	4	3	0	0	3	1	1	1	2	2	3	0	0	0
OG0002744	PF07686.18	Immunoglobulin V-set domain	8	1	1	0	0	0	0	0	0	5	2	2	1	0
OG0002797	PF08530.11	X-Pro dipeptidyl-peptidase C-terminal non-catalytic domain	0	20	0	0	0	0	0	0	0	0	0	0	0	0
OG0002803	PF00059.22	Lectin C-type domain	0	0	1	0	0	0	0	0	0	11	1	0	7	0
OG0002804	PF00530.19	Scavenger receptor cysteine-rich domain	0	0	0	1	0	0	0	0	0	1	15	1	2	0
OG0002806	PF00059.22	Lectin C-type domain	0	0	0	0	0	0	0	0	0	19	0	0	1	0
OG0002807	PF07654.16	Immunoglobulin C1-set domain	0	0	0	0	0	0	0	0	0	1	0	0	19	0
OG0002905	PF00001.22	7 transmembrane receptor (rhodopsin family)	2	1	2	1	3	1	0	1	1	2	2	2	1	0.009
OG0002929	PF00074.21	Pancreatic ribonuclease	4	0	3	0	0	0	0	0	3	0	1	3	5	0
OG0002961	PF00001.22	7 transmembrane receptor (rhodopsin family)	1	0	0	1	0	0	0	0	0	16	0	0	1	0
OG0003008	PF00059.22	Lectin C-type domain	0	4	1	0	0	0	0	0	1	0	5	0	8	0
OG0003010	PF01442.19	Apolipoprotein A1/A4/E domain	0	19	0	0	0	0	0	0	0	0	0	0	0	0
OG0003021	PF00632.26	HECT-domain (ubiquitin-transferase)	0	0	0	0	0	0	0	0	0	19	0	0	0	0
OG0003022	PF15316.7	MyoD family inhibitor	0	0	0	0	0	0	0	0	0	19	0	0	0	0
OG0003023	PF02309.17	AUX/IAA family	0	0	0	0	0	0	0	0	0	19	0	0	0	0
OG0003024	PF00059.22	Lectin C-type domain	0	0	0	0	0	0	0	0	0	0	19	0	0	0
OG0003065	PF12796.8	Ankyrin repeats (3 copies)	4	2	2	1	2	0	0	0	1	1	1	3	1	0.018
OG0003071	PF08911.12	NUP50 (Nucleoporin 50 kDa)	10	7	0	0	0	0	0	0	0	0	0	0	1	0
OG0003072	PF05970.15	PIF1-like helicase	1	0	0	0	0	0	0	0	0	16	0	0	1	0
OG0003103	PF00147.19	Fibrinogen beta and gamma chains, C-terminal globular domain	13	0	0	0	0	0	0	0	2	2	0	0	1	0
OG0003111	PF00069.26	Protein kinase domain	1	0	0	0	0	0	0	0	0	0	17	0	0	0
OG0003135	PF13895.7	Immunoglobulin domain	4	3	0	0	0	0	0	0	0	9	2	0	0	0
OG0003161	PF03372.24	Endonuclease/Exonuclease/phosphatase family	1	0	13	0	0	0	0	0	0	1	0	0	3	0
OG0003162	PF00001.22	7 transmembrane receptor (rhodopsin family)	1	0	4	1	0	0	0	0	1	7	0	0	4	0
OG0003198	PF07686.18	Immunoglobulin V-set domain	9	0	0	0	0	0	0	0	1	6	1	0	1	0
OG0003217	PF00094.26	von Willebrand factor type D domain	2	1	0	6	0	0	0	0	4	2	2	1	0	0.003
OG0003220	PF00078.28	Reverse transcriptase (RNA-dependent DNA polymerase)	0	1	8	0	0	0	0	0	0	0	0	0	9	0
OG0003224	PF01823.20	MAC/Perforin domain	0	1	0	0	0	0	0	0	0	12	1	0	4	0
OG0003225	PF01400.25	Astacin (Peptidase family M12A)	0	0	0	1	0	0	0	0	0	6	5	4	2	0
OG0003229	PF00048.21	Small cytokines (intecrine/chemokine), interleukin-8 like	0	0	0	0	0	0	0	0	0	17	1	0	0	0
OG0003230	PF11018.9	Pupal cuticle protein C1	0	0	0	0	0	0	0	0	0	18	0	0	0	0
OG0003231	PF16591.6	Helical bimodular sensor domain	0	0	0	0	0	0	0	0	0	18	0	0	0	0
OG0003232	PF02163.23	Peptidase family M50	0	0	0	0	0	0	0	0	0	0	18	0	0	0
OG0003246	PF12762.8	ISXO2-like transposase domain	4	0	0	0	0	0	0	0	0	3	10	0	0	0
OG0003282	PF13960.7	Domain of unknown function (DUF4218)	4	1	0	0	0	0	0	0	0	10	2	0	0	0
OG0003314	PF00001.22	7 transmembrane receptor (rhodopsin family)	2	1	1	2	1	1	2	1	0	2	0	2	2	0.031
OG0003315	PF00583.26	Acetyltransferase (GNAT) family	1	3	3	1	0	0	0	0	0	4	2	2	1	0.022
OG0003345	PF00656.23	Caspase domain	1	1	9	1	0	0	0	0	2	1	0	1	1	0.045
OG0003410	PF00388.20	Phosphatidylinositol-specific phospholipase C, X domain	7	0	2	1	0	0	0	0	1	4	1	0	1	0.006
OG0003444	PF00089.27	Trypsin	1	0	1	2	0	0	0	0	0	8	1	1	3	0
OG0003471	PF00059.22	Lectin C-type domain	0	1	0	2	0	0	0	0	0	2	8	0	4	0
OG0003473	PF13733.7	N-terminal region of glycosyl transferase group 7	0	5	1	1	0	0	0	0	0	1	0	1	8	0
OG0003474	PF00059.22	Lectin C-type domain	0	1	1	1	0	0	0	0	0	8	1	0	5	0
OG0003477	PF00754.26	F5/8 type C domain	0	0	16	0	0	0	0	0	0	0	0	0	1	0
OG0003478	PF13895.7	Immunoglobulin domain	0	0	3	0	0	0	0	0	6	6	1	1	0	0
OG0003480	PF00501.29	AMP-binding enzyme	0	0	0	0	0	0	0	0	0	17	0	0	0	0
OG0003481	PF00059.22	Lectin C-type domain	0	0	0	0	0	0	0	0	0	8	2	0	7	0
OG0003482	PF00069.26	Protein kinase domain	0	0	0	0	0	0	0	0	0	0	17	0	0	0
OG0003483	PF07117.12	Protein of unknown function (DUF1373)	0	0	0	0	0	0	0	0	0	0	17	0	0	0
OG0003532	PF05729.13	NACHT domain	4	0	0	0	0	0	0	0	0	11	0	0	1	0
OG0003558	PF00078.28	Reverse transcriptase (RNA-dependent DNA polymerase)	4	0	4	0	0	0	0	0	0	1	0	0	7	0
OG0003604	PF00852.20	Glycosyltransferase family 10 (fucosyltransferase) C-term	8	4	1	3	0	0	0	0	0	0	0	0	0	0.006
OG0003635	PF00644.21	Poly(ADP-ribose) polymerase catalytic domain	6	2	0	0	0	0	0	0	1	2	2	2	1	0.044
OG0003747	PF01094.29	Receptor family ligand binding region	2	1	2	0	0	0	0	0	1	7	1	1	1	0.003
OG0003748	PF03773.14	Predicted permease	1	1	0	1	0	0	0	0	2	10	1	0	0	0
OG0003761	PF01823.20	MAC/Perforin domain	3	0	0	3	0	0	0	0	2	5	0	0	3	0
OG0003799	PF00632.26	HECT-domain (ubiquitin-transferase)	1	0	5	1	0	0	0	0	0	5	4	0	0	0
OG0003813	PF00665.27	Integrase core domain	0	6	1	0	0	0	0	0	0	5	0	2	2	0
OG0003815	PF00069.26	Protein kinase domain	0	16	0	0	0	0	0	0	0	0	0	0	0	0
OG0003830	PF00069.26	Protein kinase domain	0	0	0	0	0	0	0	0	0	16	0	0	0	0
OG0003831	PF00324.22	Amino acid permease	0	0	0	0	0	0	0	0	0	16	0	0	0	0
OG0003832	PF02146.18	Sir2 family	0	0	0	0	0	0	0	0	0	0	16	0	0	0
OG0003897	PF02758.17	PAAD/DAPIN/Pyrin domain	2	1	2	1	0	0	0	0	0	3	0	1	5	0
OG0003999	PF00447.18	HSF-type DNA-binding	1	10	1	0	0	0	0	0	1	0	1	0	1	0.005
OG0004130	PF07714.18	Protein tyrosine and serine/threonine kinase	1	0	2	1	0	0	0	0	0	2	6	1	2	0.005
OG0004611	PF17776.2	NLRC4 helical domain HD2	1	1	1	0	0	0	0	0	0	0	2	0	10	0
OG0004708	PF13359.7	DDE superfamily endonuclease	1	0	2	12	0	0	0	0	0	0	0	0	0	0.001
OG0004714	PF01735.19	Lysophospholipase catalytic domain	0	6	2	0	0	0	0	0	2	2	1	1	1	0.025
OG0004730	PF00564.25	PB1 domain	0	0	6	2	0	0	0	0	0	4	3	0	0	0
OG0004731	PF04548.17	AIG1 family	0	0	3	0	0	0	0	0	0	8	0	3	1	0
OG0004732	PF00089.27	Trypsin	0	0	0	1	0	0	0	0	0	14	0	0	0	0
OG0004733	PF07686.18	Immunoglobulin V-set domain	0	0	0	1	0	0	0	0	0	7	3	0	4	0.005
OG0004738	PF13429.7	Tetratricopeptide repeat	0	0	0	0	0	0	0	0	1	13	0	0	1	0
OG0004739	PF02463.20	RecF/RecN/SMC N terminal domain	0	0	0	0	0	0	0	0	0	15	0	0	0	0
OG0004740	PF00001.22	7 transmembrane receptor (rhodopsin family)	0	0	0	0	0	0	0	0	0	1	0	13	1	0
OG0004741	PF06464.12	DMAP1-binding Domain	0	0	0	0	0	0	0	0	0	2	11	0	2	0
OG0004742	PF02163.23	Peptidase family M50	0	0	0	0	0	0	0	0	0	15	0	0	0	0
OG0004743	PF07686.18	Immunoglobulin V-set domain	0	0	0	0	0	0	0	0	0	15	0	0	0	0
OG0004744	PF02163.23	Peptidase family M50	0	0	0	0	0	0	0	0	0	1	0	0	14	0
OG0004745	PF00001.22	7 transmembrane receptor (rhodopsin family)	0	0	0	0	0	0	0	0	0	0	0	0	15	0
OG0004809	PF18758.2	Kyakuja-Dileera-Zisupton transposase	7	0	0	0	0	0	0	0	0	0	7	0	0	0
OG0004852	PF04548.17	AIG1 family	3	0	0	1	0	0	0	0	0	9	0	0	1	0
OG0005114	PF10114.10	Sensory domain found in PocR	4	0	0	0	0	0	0	0	0	5	4	1	0	0
OG0005115	PF02899.18	Phage integrase, N-terminal SAM-like domain	5	0	1	0	0	0	0	0	1	7	0	0	0	0
OG0005571	PF00530.19	Scavenger receptor cysteine-rich domain	1	1	1	0	0	0	0	0	1	6	3	0	1	0.005
OG0006218	PF15794.6	Coiled-coil domain-containing protein 106	4	0	1	0	0	0	0	0	0	8	0	1	0	0
OG0006254	PF02163.23	Peptidase family M50	12	0	0	1	0	0	0	0	1	0	0	0	0	0.011
OG0006703	PF00925.21	GTP cyclohydrolase II	1	1	0	2	0	0	0	0	1	2	5	2	0	0.002
OG0007044	PF00041.22	Fibronectin type III domain	1	1	0	0	0	0	0	0	4	1	2	0	5	0.005
OG0007075	PF13853.7	Olfactory receptor	0	14	0	0	0	0	0	0	0	0	0	0	0	0
OG0007081	PF00089.27	Trypsin	0	1	0	0	0	0	0	0	0	8	2	0	3	0.002
OG0007082	PF00015.22	Methyl-accepting chemotaxis protein (MCP) signalling domain	0	4	0	0	0	0	0	0	0	2	8	0	0	0
OG0007093	PF05729.13	NACHT domain	0	14	0	0	0	0	0	0	0	0	0	0	0	0
OG0007098	PF07716.16	Basic region leucine zipper	0	14	0	0	0	0	0	0	0	0	0	0	0	0
OG0007102	PF02023.18	SCAN domain	0	2	5	6	0	0	0	0	0	0	0	0	1	0.002
OG0007107	PF04843.13	Herpesvirus tegument protein, N-terminal conserved region	0	0	12	0	0	0	0	0	0	0	2	0	0	0
OG0007109	PF04937.16	Protein of unknown function (DUF 659)	0	0	2	0	0	0	0	0	0	9	2	1	0	0
OG0007112	PF02149.20	Kinase associated domain 1	0	0	0	1	0	0	0	0	0	0	0	0	13	0
OG0007119	PF02163.23	Peptidase family M50	0	0	0	0	0	0	0	0	0	14	0	0	0	0
OG0007461	PF00564.25	PB1 domain	9	0	0	0	0	0	0	0	0	3	1	0	0	0
OG0007645	PF00078.28	Reverse transcriptase (RNA-dependent DNA polymerase)	10	2	0	0	0	0	0	0	0	1	0	0	0	0.005
OG0007807	PF13483.7	Beta-lactamase superfamily domain	1	3	0	2	0	0	0	0	1	3	0	1	2	0.01
OG0007930	PF05380.14	Pao retrotransposon peptidase	9	1	0	0	0	0	0	0	0	3	0	0	0	0.001
OG0008262	PF14893.7	PNMA	1	0	4	0	0	0	0	0	0	4	2	0	2	0.016
OG0008648	PF13553.7	Function to find	1	0	2	0	0	0	0	0	0	8	0	0	2	0
OG0009648	PF00665.27	Integrase core domain	1	0	0	0	0	0	0	0	0	12	0	0	0	0
OG0010345	PF05699.15	hAT family C-terminal dimerisation region	1	1	0	0	0	0	0	0	0	11	0	0	0	0
OG0012093	PF00429.20	ENV polyprotein (coat polyprotein)	0	1	0	0	0	0	0	0	0	11	1	0	0	0
OG0012109	PF00059.22	Lectin C-type domain	0	6	1	0	0	0	0	0	0	4	0	2	0	0
OG0012148	PF00147.19	Fibrinogen beta and gamma chains, C-terminal globular domain	0	1	1	0	0	0	0	0	0	1	4	4	2	0.007
OG0012159	PF05485.13	THAP domain	0	1	6	1	0	0	0	0	0	1	0	2	2	0.006
OG0012166	PF00059.22	Lectin C-type domain	0	0	3	1	0	0	0	0	0	9	0	0	0	0
OG0012172	PF18701.2	Family of unknown function (DUF5641)	0	0	0	0	0	0	0	0	0	13	0	0	0	0
OG0012173	PF00429.20	ENV polyprotein (coat polyprotein)	0	0	0	0	0	0	0	0	0	2	1	0	10	0
OG0012174	PF13920.7	Zinc finger, C3HC4 type (RING finger)	0	0	0	0	0	0	0	0	0	13	0	0	0	0
OG0012175	PF15745.6	AP-1 complex-associated regulatory protein	0	0	0	0	0	0	0	0	0	13	0	0	0	0
OG0012176	PF19018.1	Vanin C-terminal domain	0	0	0	0	0	0	0	0	0	13	0	0	0	0
OG0012177	PF13895.7	Immunoglobulin domain	0	0	0	0	0	0	0	0	0	13	0	0	0	0
OG0012178	PF13358.7	DDE superfamily endonuclease	0	0	0	0	0	0	0	0	0	0	0	0	13	0
OG0012230	PF13166.7	AAA domain	6	1	0	0	0	0	0	0	0	1	2	0	2	0.034
OG0012248	PF00002.25	7 transmembrane receptor (Secretin family)	2	1	0	0	0	0	0	0	2	5	1	0	1	0.01
OG0012394	PF00443.30	Ubiquitin carboxyl-terminal hydrolase	1	0	0	0	0	0	0	0	0	10	0	0	1	0
OG0012594	PF00564.25	PB1 domain	6	1	1	1	0	0	0	0	0	3	0	0	0	0.006
OG0012625	PF00061.24	Lipocalin / cytosolic fatty-acid binding protein family	1	4	1	3	0	0	0	0	1	2	0	0	0	0.024
OG0013450	PF03184.20	DDE superfamily endonuclease	1	0	3	0	0	0	0	0	0	8	0	0	0	0
OG0014175	PF00429.20	ENV polyprotein (coat polyprotein)	2	1	9	0	0	0	0	0	0	0	0	0	0	0.019
OG0014268	PF01728.20	FtsJ-like methyltransferase	1	1	1	0	0	0	0	0	1	5	1	1	1	0.031
OG0014354	PF06869.13	Protein of unknown function (DUF1258)	1	0	0	0	0	0	0	0	0	7	1	0	3	0
OG0014371	PF13917.7	Zinc knuckle	1	0	0	10	0	0	0	0	0	1	0	0	0	0.003
OG0014380	PF07679.17	Immunoglobulin I-set domain	0	3	0	0	0	0	0	0	0	8	1	0	0	0
OG0014403	PF00443.30	Ubiquitin carboxyl-terminal hydrolase	0	12	0	0	0	0	0	0	0	0	0	0	0	0
OG0014547	PF13895.7	Immunoglobulin domain	0	12	0	0	0	0	0	0	0	0	0	0	0	0
OG0014604	PF00209.19	Sodium:neurotransmitter symporter family	0	7	2	1	0	0	0	0	0	2	0	0	0	0.005
OG0014608	PF13853.7	Olfactory receptor	0	0	2	0	0	0	0	0	2	8	0	0	0	0
OG0014611	PF06060.13	Pre-pro-megakaryocyte potentiating factor precursor (Mesothelin)	0	0	1	1	0	0	0	0	0	0	1	1	8	0
OG0014620	PF00038.22	Intermediate filament protein	0	0	0	0	0	0	0	0	0	12	0	0	0	0
OG0014621	PF00248.22	Aldo/keto reductase family	0	0	0	0	0	0	0	0	0	12	0	0	0	0
OG0014622	PF01055.27	Glycosyl hydrolases family 31	0	0	0	0	0	0	0	0	0	12	0	0	0	0
OG0014623	PF00059.22	Lectin C-type domain	0	0	0	0	0	0	0	0	0	12	0	0	0	0
OG0014624	PF05227.14	CHASE3 domain	0	0	0	0	0	0	0	0	0	12	0	0	0	0
OG0014625	PF00271.32	Helicase conserved C-terminal domain	0	0	0	0	0	0	0	0	0	12	0	0	0	0
OG0014626	PF00530.19	Scavenger receptor cysteine-rich domain	0	0	0	0	0	0	0	0	0	12	0	0	0	0
OG0014627	PF13960.7	Domain of unknown function (DUF4218)	0	0	0	0	0	0	0	0	0	12	0	0	0	0
OG0014628	PF03917.18	Eukaryotic glutathione synthase, ATP binding domain	0	0	0	0	0	0	0	0	0	12	0	0	0	0
OG0014629	PF00047.26	Immunoglobulin domain	0	0	0	0	0	0	0	0	0	11	1	0	0	0
OG0014630	PF00001.22	7 transmembrane receptor (rhodopsin family)	0	0	0	0	0	0	0	0	0	1	0	0	11	0
OG0014631	PF01485.22	IBR domain, a half RING-finger domain	0	0	0	0	0	0	0	0	0	12	0	0	0	0
OG0014632	PF05729.13	NACHT domain	0	0	0	0	0	0	0	0	0	4	3	3	2	0.008
OG0014633	PF02163.23	Peptidase family M50	0	0	0	0	0	0	0	0	0	4	3	1	4	0.033
OG0014634	PF16344.6	Domain of unknown function (DUF4974)	0	0	0	0	0	0	0	0	0	0	12	0	0	0
OG0014635	PF13472.7	GDSL-like Lipase/Acylhydrolase family	0	0	0	0	0	0	0	0	0	0	0	0	12	0
OG0014700	PF05380.14	Pao retrotransposon peptidase	8	0	0	0	0	0	0	0	0	2	1	0	0	0.005
OG0014730	PF00076.23	RNA recognition motif. (a.k.a. RRM, RBD, or RNP domain)	1	0	2	0	0	0	0	0	0	1	1	1	5	0.005
OG0014757	PF00665.27	Integrase core domain	5	0	1	0	0	0	0	0	0	5	0	0	0	0
OG0014921	PF01582.21	TIR domain	1	2	2	0	0	0	0	0	1	1	0	1	3	0.009
OG0015362	PF00201.19	UDP-glucoronosyl and UDP-glucosyl transferase	2	1	1	1	0	0	0	0	0	1	0	2	3	0.016
OG0015453	PF00278.23	Pyridoxal-dependent decarboxylase, C-terminal sheet domain	0	7	0	1	0	0	0	0	0	2	0	1	0	0.005
OG0015669	PF00632.26	HECT-domain (ubiquitin-transferase)	0	1	0	0	0	0	0	0	0	0	10	0	0	0
OG0015696	PF00078.28	Reverse transcriptase (RNA-dependent DNA polymerase)	0	0	9	2	0	0	0	0	0	0	0	0	0	0.005
OG0015697	PF00078.28	Reverse transcriptase (RNA-dependent DNA polymerase)	0	0	8	0	0	0	0	0	0	2	0	0	1	0.004
OG0015698	PF01966.23	HD domain	0	0	2	0	0	0	0	0	0	7	2	0	0	0
OG0015703	PF00632.26	HECT-domain (ubiquitin-transferase)	0	0	3	0	0	0	0	0	0	2	6	0	0	0
OG0015707	PF07654.16	Immunoglobulin C1-set domain	0	0	3	3	0	0	0	0	0	1	1	1	2	0.032
OG0015711	PF00059.22	Lectin C-type domain	0	0	10	0	0	0	0	0	0	0	0	0	1	0.001
OG0015715	PF13553.7	Function to find	0	0	0	1	0	0	0	0	0	9	0	0	1	0
OG0015723	PF07686.18	Immunoglobulin V-set domain	0	0	0	0	0	0	0	0	1	2	1	0	7	0
OG0015724	PF00564.25	PB1 domain	0	0	0	0	0	0	0	0	0	11	0	0	0	0
OG0015725	PF03564.16	Protein of unknown function (DUF1759)	0	0	0	0	0	0	0	0	0	11	0	0	0	0
OG0015726	PF00521.21	DNA gyrase/topoisomerase IV, subunit A	0	0	0	0	0	0	0	0	0	11	0	0	0	0
OG0015727	PF05461.12	Apolipoprotein L	0	0	0	0	0	0	0	0	0	11	0	0	0	0
OG0015728	PF02902.20	Ulp1 protease family, C-terminal catalytic domain	0	0	0	0	0	0	0	0	0	11	0	0	0	0
OG0015729	PF04375.15	HemX, putative uroporphyrinogen-III C-methyltransferase	0	0	0	0	0	0	0	0	0	11	0	0	0	0
OG0015730	PF12813.8	XPG domain containing	0	0	0	0	0	0	0	0	0	9	0	1	1	0
OG0015731	PF13843.7	Transposase IS4	0	0	0	0	0	0	0	0	0	11	0	0	0	0
OG0015732	PF00089.27	Trypsin	0	0	0	0	0	0	0	0	0	11	0	0	0	0
OG0015733	PF07686.18	Immunoglobulin V-set domain	0	0	0	0	0	0	0	0	0	10	1	0	0	0
OG0015734	PF16297.6	Domain of unknown function (DUF4939)	0	0	0	0	0	0	0	0	0	0	11	0	0	0
OG0015735	PF00665.27	Integrase core domain	0	0	0	0	0	0	0	0	0	0	11	0	0	0
OG0015736	PF12777.8	Microtubule-binding stalk of dynein motor	0	0	0	0	0	0	0	0	0	0	11	0	0	0
OG0015738	PF02163.23	Peptidase family M50	0	0	0	0	0	0	0	0	0	0	0	0	11	0
OG0015747	PF07686.18	Immunoglobulin V-set domain	2	0	0	0	0	0	0	0	7	0	1	0	0	0.04
OG0015752	PF14893.7	PNMA	7	1	0	0	0	0	0	0	0	2	0	0	0	0.005
OG0015763	PF04548.17	AIG1 family	3	0	0	0	0	0	0	0	0	4	0	0	3	0
OG0015769	PF04548.17	AIG1 family	4	0	0	1	0	0	0	0	0	3	1	0	1	0.031
OG0015833	PF00001.22	7 transmembrane receptor (rhodopsin family)	9	0	0	0	0	0	0	0	0	1	0	0	0	0.005
OG0015861	PF00069.26	Protein kinase domain	1	0	0	0	0	0	0	0	3	4	1	0	1	0.037
OG0015904	PF14893.7	PNMA	2	0	0	1	0	0	0	0	0	2	5	0	0	0
OG0016018	PF02463.20	RecF/RecN/SMC N terminal domain	1	1	0	1	0	0	0	0	0	4	0	3	0	0.007
OG0016128	PF00354.18	Pentaxin family	0	1	4	0	0	0	0	0	0	3	0	1	1	0.007
OG0016136	PF13843.7	Transposase IS4	0	2	0	0	0	0	0	0	0	8	0	0	0	0
OG0016159	PF00048.21	Small cytokines (intecrine/chemokine), interleukin-8 like	0	1	0	1	0	0	0	0	0	5	0	0	3	0.002
OG0016161	PF00754.26	F5/8 type C domain	0	2	0	0	0	0	0	0	0	8	0	0	0	0
OG0016290	PF02994.15	L1 transposable element RBD-like domain	0	0	6	0	0	0	0	0	0	2	2	0	0	0.005
OG0016291	PF00155.22	Aminotransferase class I and II	0	0	1	1	0	0	0	0	0	2	1	2	3	0.031
OG0016293	PF00100.24	Zona pellucida-like domain	0	0	7	1	0	0	0	0	0	0	0	0	2	0.002
OG0016298	PF00665.27	Integrase core domain	0	0	2	0	0	0	0	0	0	4	4	0	0	0
OG0016299	PF04548.17	AIG1 family	0	0	2	1	0	0	0	0	0	5	1	0	1	0.007
OG0016302	PF01576.20	Myosin tail	0	0	1	0	0	0	0	0	0	9	0	0	0	0
OG0016303	PF13843.7	Transposase IS4	0	0	6	0	0	0	0	0	0	1	0	1	2	0.005
OG0016314	PF00078.28	Reverse transcriptase (RNA-dependent DNA polymerase)	0	0	3	0	0	0	0	0	0	1	0	0	6	0
OG0016324	PF02393.17	US22 like	0	0	0	3	0	0	0	0	2	3	1	0	1	0.031
OG0016338	PF05970.15	PIF1-like helicase	0	0	0	0	0	0	0	0	0	10	0	0	0	0
OG0016339	PF00630.20	Filamin/ABP280 repeat	0	0	0	0	0	0	0	0	0	10	0	0	0	0
OG0016340	PF05699.15	hAT family C-terminal dimerisation region	0	0	0	0	0	0	0	0	0	10	0	0	0	0
OG0016341	PF00665.27	Integrase core domain	0	0	0	0	0	0	0	0	0	10	0	0	0	0
OG0016342	PF13895.7	Immunoglobulin domain	0	0	0	0	0	0	0	0	0	7	2	1	0	0
OG0016343	PF02163.23	Peptidase family M50	0	0	0	0	0	0	0	0	0	0	10	0	0	0
OG0016344	PF00059.22	Lectin C-type domain	0	0	0	0	0	0	0	0	0	0	10	0	0	0
OG0016346	PF07686.18	Immunoglobulin V-set domain	0	0	0	0	0	0	0	0	0	0	0	0	10	0
OG0016348	PF05699.15	hAT family C-terminal dimerisation region	7	0	0	0	0	0	0	0	0	1	1	0	0	0.01
OG0016363	PF01223.24	DNA/RNA non-specific endonuclease	6	0	2	0	0	0	0	0	0	1	0	0	0	0.037
OG0016370	PF07686.18	Immunoglobulin V-set domain	1	1	1	1	0	0	0	0	0	0	0	0	5	0.001
OG0016371	PF07686.18	Immunoglobulin V-set domain	1	0	0	0	0	0	0	0	0	0	0	0	8	0
OG0016372	PF00059.22	Lectin C-type domain	4	0	0	1	0	0	0	0	1	2	0	0	1	0.036
OG0016378	PF00014.24	Kunitz/Bovine pancreatic trypsin inhibitor domain	1	0	2	0	0	0	0	0	0	1	0	0	5	0
OG0016384	PF03175.14	DNA polymerase type B, organellar and viral	6	0	0	0	0	0	0	0	1	2	0	0	0	0.011
OG0016399	PF00632.26	HECT-domain (ubiquitin-transferase)	4	0	1	0	0	0	0	0	0	1	3	0	0	0.005
OG0016428	PF17293.3	Arm DNA-binding domain	4	0	0	0	0	0	0	0	0	5	0	0	0	0.001
OG0016439	PF07686.18	Immunoglobulin V-set domain	1	0	0	0	0	0	0	0	2	4	1	0	1	0.035
OG0016449	PF03221.17	Tc5 transposase DNA-binding domain	2	0	3	0	0	0	0	0	0	1	0	0	3	0.005
OG0016481	PF16064.6	Domain of unknown function (DUF4806)	1	0	2	0	0	0	0	0	0	6	0	0	0	0.002
OG0016533	PF04163.13	Tht1-like nuclear fusion protein	2	0	1	0	0	0	0	0	0	1	0	0	5	0
OG0016543	PF03564.16	Protein of unknown function (DUF1759)	3	4	0	0	0	0	0	0	0	1	1	0	0	0.012
OG0016613	PF13895.7	Immunoglobulin domain	2	1	0	3	0	0	0	0	0	2	0	0	1	0.02
OG0016652	PF00700.22	Bacterial flagellin C-terminal helical region	0	8	0	0	0	0	0	0	0	0	1	0	0	0.002
OG0016659	PF03372.24	Endonuclease/Exonuclease/phosphatase family	0	1	0	1	0	0	0	0	0	5	1	0	1	0.008
OG0016696	PF00059.22	Lectin C-type domain	0	9	0	0	0	0	0	0	0	0	0	0	0	0.005
OG0016716	PF07686.18	Immunoglobulin V-set domain	0	1	0	0	0	0	0	0	0	7	0	0	1	0
OG0016738	PF00078.28	Reverse transcriptase (RNA-dependent DNA polymerase)	0	0	1	0	0	0	0	0	0	0	0	0	8	0
OG0016746	PF00092.29	von Willebrand factor type A domain	0	0	2	2	0	0	0	0	1	1	0	1	2	0.032
OG0016748	PF17776.2	NLRC4 helical domain HD2	0	0	7	0	0	0	0	0	0	1	0	0	1	0.007
OG0016749	PF01094.29	Receptor family ligand binding region	0	0	2	0	0	0	0	0	0	6	0	0	1	0
OG0016757	PF13365.7	Trypsin-like peptidase domain	0	0	0	1	0	0	0	0	0	5	0	2	1	0.005
OG0016772	PF05380.14	Pao retrotransposon peptidase	0	0	0	0	0	0	0	0	0	9	0	0	0	0
OG0016773	PF03353.16	Ras-mediated vulval-induction antagonist	0	0	0	0	0	0	0	0	0	9	0	0	0	0
OG0016774	PF00069.26	Protein kinase domain	0	0	0	0	0	0	0	0	0	9	0	0	0	0
OG0016775	PF13088.7	BNR repeat-like domain	0	0	0	0	0	0	0	0	0	1	1	0	7	0
OG0016776	PF02452.18	PemK-like, MazF-like toxin of type II toxin-antitoxin system	0	0	0	0	0	0	0	0	0	9	0	0	0	0
OG0016777	PF01823.20	MAC/Perforin domain	0	0	0	0	0	0	0	0	0	9	0	0	0	0
OG0016778	PF00059.22	Lectin C-type domain	0	0	0	0	0	0	0	0	0	7	0	0	2	0
OG0016779	PF00856.29	SET domain	0	0	0	0	0	0	0	0	0	9	0	0	0	0
OG0016780	PF02163.23	Peptidase family M50	0	0	0	0	0	0	0	0	0	1	0	0	8	0
OG0016781	PF00129.19	Class I Histocompatibility antigen, domains alpha 1 and 2	0	0	0	0	0	0	0	0	0	9	0	0	0	0
OG0016782	PF07686.18	Immunoglobulin V-set domain	0	0	0	0	0	0	0	0	0	8	1	0	0	0
OG0016783	PF07686.18	Immunoglobulin V-set domain	0	0	0	0	0	0	0	0	0	5	0	1	3	0.002
OG0016784	PF00385.25	Chromo (CHRromatin Organisation MOdifier) domain	0	0	0	0	0	0	0	0	0	0	9	0	0	0
OG0016788	PF15140.7	Domain of unknown function (DUF4573)	0	0	0	0	0	0	0	0	0	0	0	0	9	0
OG0016789	PF13358.7	DDE superfamily endonuclease	0	0	0	0	0	0	0	0	0	0	0	0	9	0
OG0016790	PF02743.19	Cache domain	0	0	0	0	0	0	0	0	0	0	0	0	9	0
OG0016791	PF02163.23	Peptidase family M50	0	0	0	0	0	0	0	0	0	0	0	0	9	0
OG0016792	PF00530.19	Scavenger receptor cysteine-rich domain	0	0	0	0	0	0	0	0	0	0	0	0	9	0
OG0016806	PF00098.24	Zinc knuckle	1	0	6	0	0	0	0	0	0	0	0	0	1	0.006
OG0016824	PF14291.7	Domain of unknown function (DUF4371)	7	0	0	0	0	0	0	0	0	0	1	0	0	0.005
OG0016833	PF00856.29	SET domain	1	0	1	0	0	0	0	0	0	6	0	0	0	0.003
OG0016840	PF00078.28	Reverse transcriptase (RNA-dependent DNA polymerase)	1	0	0	0	0	0	0	0	0	3	2	2	0	0.007
OG0016943	PF18697.2	Murine leukemia virus (MLV) integrase (IN) C-terminal domain	1	0	6	0	0	0	0	0	0	0	1	0	0	0.006
OG0016951	PF00001.22	7 transmembrane receptor (rhodopsin family)	1	0	0	0	0	0	0	0	1	4	1	1	0	0.008
OG0016955	PF00002.25	7 transmembrane receptor (Secretin family)	4	0	0	0	0	0	0	0	0	3	0	0	1	0.005
OG0017037	PF03483.18	B3/4 domain	0	8	0	0	0	0	0	0	0	0	0	0	0	0.006
OG0017062	PF07686.18	Immunoglobulin V-set domain	0	8	0	0	0	0	0	0	0	0	0	0	0	0.006
OG0017065	PF14798.7	Calcium homeostasis modulator	0	1	0	0	0	0	0	0	0	6	0	1	0	0.003
OG0017066	PF13815.7	Iguana/Dzip1-like DAZ-interacting protein N-terminal	0	8	0	0	0	0	0	0	0	0	0	0	0	0.006
OG0017080	PF00389.31	D-isomer specific 2-hydroxyacid dehydrogenase, catalytic domain	0	8	0	0	0	0	0	0	0	0	0	0	0	0.006
OG0017086	PF02760.16	HIN-200/IF120x domain	0	2	0	0	0	0	0	0	1	2	3	0	0	0.005
OG0017088	PF00648.22	Calpain family cysteine protease	0	1	1	1	0	0	0	0	0	5	0	0	0	0.005
OG0017091	PF00059.22	Lectin C-type domain	0	1	1	0	0	0	0	0	0	1	0	5	0	0.04
OG0017114	PF00078.28	Reverse transcriptase (RNA-dependent DNA polymerase)	0	0	5	0	0	0	0	0	0	0	0	0	3	0
OG0017115	PF00665.27	Integrase core domain	0	0	5	3	0	0	0	0	0	0	0	0	0	0.018
OG0017117	PF00078.28	Reverse transcriptase (RNA-dependent DNA polymerase)	0	0	7	0	0	0	0	0	0	1	0	0	0	0.007
OG0017118	PF00059.22	Lectin C-type domain	0	0	7	0	0	0	0	0	0	0	0	0	1	0.005
OG0017124	PF00098.24	Zinc knuckle	0	0	6	0	0	0	0	0	0	0	0	0	2	0.003
OG0017127	PF00665.27	Integrase core domain	0	0	5	0	0	0	0	0	0	0	1	0	2	0.007
OG0017128	PF00665.27	Integrase core domain	0	0	6	0	0	0	0	0	0	0	2	0	0	0.003
OG0017141	PF00248.22	Aldo/keto reductase family	0	0	0	1	0	0	0	0	0	1	4	1	1	0.008
OG0017142	PF00852.20	Glycosyltransferase family 10 (fucosyltransferase) C-term	0	0	0	8	0	0	0	0	0	0	0	0	0	0.006
OG0017144	PF08843.12	Nucleotidyl transferase AbiEii toxin, Type IV TA system	0	0	0	1	0	0	0	0	1	4	2	0	0	0.005
OG0017145	PF07686.18	Immunoglobulin V-set domain	0	0	0	1	0	0	0	0	0	5	2	0	0	0.003
OG0017149	PF17919.2	RNase H-like domain found in reverse transcriptase	0	0	0	1	0	0	0	0	0	0	0	0	7	0
OG0017169	PF07686.18	Immunoglobulin V-set domain	0	0	0	0	0	0	0	0	1	7	0	0	0	0
OG0017170	PF03009.18	Glycerophosphoryl diester phosphodiesterase family	0	0	0	0	0	0	0	0	0	8	0	0	0	0
OG0017171	PF00078.28	Reverse transcriptase (RNA-dependent DNA polymerase)	0	0	0	0	0	0	0	0	0	7	1	0	0	0
OG0017172	PF05699.15	hAT family C-terminal dimerisation region	0	0	0	0	0	0	0	0	0	8	0	0	0	0
OG0017173	PF03105.20	SPX domain	0	0	0	0	0	0	0	0	0	8	0	0	0	0
OG0017174	PF07686.18	Immunoglobulin V-set domain	0	0	0	0	0	0	0	0	0	7	1	0	0	0
OG0017175	PF12770.8	CHAT domain	0	0	0	0	0	0	0	0	0	8	0	0	0	0
OG0017176	PF00031.22	Cystatin domain	0	0	0	0	0	0	0	0	0	8	0	0	0	0
OG0017177	PF00046.30	Homeodomain	0	0	0	0	0	0	0	0	0	8	0	0	0	0
OG0017178	PF06985.12	Heterokaryon incompatibility protein (HET)	0	0	0	0	0	0	0	0	0	8	0	0	0	0
OG0017179	PF00622.29	SPRY domain	0	0	0	0	0	0	0	0	0	1	0	7	0	0.007
OG0017180	PF01442.19	Apolipoprotein A1/A4/E domain	0	0	0	0	0	0	0	0	0	0	8	0	0	0
OG0017181	PF07767.12	Nop53 (60S ribosomal biogenesis)	0	0	0	0	0	0	0	0	0	0	8	0	0	0
OG0017182	PF00076.23	RNA recognition motif. (a.k.a. RRM, RBD, or RNP domain)	0	0	0	0	0	0	0	0	0	0	8	0	0	0
OG0017183	PF12777.8	Microtubule-binding stalk of dynein motor	0	0	0	0	0	0	0	0	0	0	8	0	0	0
OG0017186	PF17182.5	OSK domain	0	0	0	0	0	0	0	0	0	0	0	0	8	0
OG0017187	PF02163.23	Peptidase family M50	0	0	0	0	0	0	0	0	0	0	0	0	8	0
OG0017188	PF08204.12	CD47 immunoglobulin-like domain	0	0	0	0	0	0	0	0	0	0	0	0	8	0
OG0017229	PF02163.23	Peptidase family M50	5	0	0	0	0	0	0	0	0	0	0	0	2	0.005
OG0017230	PF13847.7	Methyltransferase domain	5	0	0	0	0	0	0	0	0	2	0	0	0	0.008
OG0017232	PF13472.7	GDSL-like Lipase/Acylhydrolase family	6	0	0	0	0	0	0	0	0	1	0	0	0	0.024
OG0017245	PF02017.16	CIDE-N domain	2	0	0	0	0	0	0	0	0	5	0	0	0	0.003
OG0017290	PF02738.19	Molybdopterin-binding domain of aldehyde dehydrogenase	3	0	0	0	0	0	0	0	0	1	0	0	3	0.005
OG0017393	PF01442.19	Apolipoprotein A1/A4/E domain	0	1	0	6	0	0	0	0	0	0	0	0	0	0.023
OG0017404	PF00452.20	Apoptosis regulator proteins, Bcl-2 family	0	7	0	0	0	0	0	0	0	0	0	0	0	0.008
OG0017405	PF00858.25	Amiloride-sensitive sodium channel	0	2	0	0	0	0	0	0	0	5	0	0	0	0.003
OG0017425	PF07690.17	Major Facilitator Superfamily	0	7	0	0	0	0	0	0	0	0	0	0	0	0.008
OG0017430	PF00622.29	SPRY domain	0	1	0	0	0	0	0	0	1	1	3	1	0	0.012
OG0017459	PF12348.9	CLASP N terminal	0	1	0	0	0	0	0	0	0	6	0	0	0	0.002
OG0017474	PF03351.18	DOMON domain	0	4	0	1	0	0	0	0	0	1	1	0	0	0.035
OG0017483	PF00089.27	Trypsin	0	0	1	2	0	0	0	0	0	1	0	1	2	0.035
OG0017485	PF00078.28	Reverse transcriptase (RNA-dependent DNA polymerase)	0	0	4	1	0	0	0	0	0	0	2	0	0	0.005
OG0017500	PF00665.27	Integrase core domain	0	0	1	0	0	0	0	0	0	0	0	0	6	0
OG0017505	PF00078.28	Reverse transcriptase (RNA-dependent DNA polymerase)	0	0	2	0	0	0	0	0	0	1	0	0	4	0.003
OG0017507	PF00632.26	HECT-domain (ubiquitin-transferase)	0	0	1	0	0	0	0	0	0	6	0	0	0	0.002
OG0017512	PF07445.13	Primosomal replication protein priC	0	0	0	7	0	0	0	0	0	0	0	0	0	0.008
OG0017513	PF18199.2	Dynein heavy chain C-terminal domain	0	0	0	1	0	0	0	0	1	3	0	0	2	0.008
OG0017514	PF07686.18	Immunoglobulin V-set domain	0	0	0	1	0	0	0	0	0	4	2	0	0	0.005
OG0017515	PF13895.7	Immunoglobulin domain	0	0	0	1	0	0	0	0	0	6	0	0	0	0.002
OG0017516	PF00622.29	SPRY domain	0	0	0	5	0	0	0	0	0	0	0	1	1	0.006
OG0017558	PF14291.7	Domain of unknown function (DUF4371)	0	0	0	0	0	0	0	0	1	4	2	0	0	0.005
OG0017560	PF13359.7	DDE superfamily endonuclease	0	0	0	0	0	0	0	0	0	7	0	0	0	0
OG0017561	PF06369.13	Sea anemone cytotoxic protein	0	0	0	0	0	0	0	0	0	1	0	0	6	0
OG0017562	PF15672.6	Cell-membrane associated Mucin15	0	0	0	0	0	0	0	0	0	7	0	0	0	0
OG0017563	PF00089.27	Trypsin	0	0	0	0	0	0	0	0	0	5	0	0	2	0.002
OG0017564	PF01593.25	Flavin containing amine oxidoreductase	0	0	0	0	0	0	0	0	0	7	0	0	0	0
OG0017565	PF00665.27	Integrase core domain	0	0	0	0	0	0	0	0	0	7	0	0	0	0
OG0017566	PF01019.22	Gamma-glutamyltranspeptidase	0	0	0	0	0	0	0	0	0	7	0	0	0	0
OG0017567	PF00097.26	Zinc finger, C3HC4 type (RING finger)	0	0	0	0	0	0	0	0	0	1	0	0	6	0
OG0017568	PF00496.23	Bacterial extracellular solute-binding proteins, family 5 Middle	0	0	0	0	0	0	0	0	0	7	0	0	0	0
OG0017569	PF08317.12	Spc7 kinetochore protein	0	0	0	0	0	0	0	0	0	7	0	0	0	0
OG0017570	PF13927.7	Immunoglobulin domain	0	0	0	0	0	0	0	0	0	6	1	0	0	0.001
OG0017571	PF00271.32	Helicase conserved C-terminal domain	0	0	0	0	0	0	0	0	0	5	0	1	1	0.005
OG0017572	PF13895.7	Immunoglobulin domain	0	0	0	0	0	0	0	0	0	7	0	0	0	0
OG0017573	PF12483.9	E3 Ubiquitin ligase	0	0	0	0	0	0	0	0	0	7	0	0	0	0
OG0017574	PF08842.11	Fimbrillin-A associated anchor proteins Mfa1 and Mfa2	0	0	0	0	0	0	0	0	0	0	7	0	0	0
OG0017575	PF15794.6	Coiled-coil domain-containing protein 106	0	0	0	0	0	0	0	0	0	0	7	0	0	0
OG0017576	PF15794.6	Coiled-coil domain-containing protein 106	0	0	0	0	0	0	0	0	0	0	7	0	0	0
OG0017577	PF00059.22	Lectin C-type domain	0	0	0	0	0	0	0	0	0	0	7	0	0	0
OG0017578	PF00700.22	Bacterial flagellin C-terminal helical region	0	0	0	0	0	0	0	0	0	0	7	0	0	0
OG0017579	PF17170.5	6-bladed beta-propeller	0	0	0	0	0	0	0	0	0	0	7	0	0	0
OG0017580	PF02321.19	Outer membrane efflux protein	0	0	0	0	0	0	0	0	0	0	7	0	0	0
OG0017581	PF00076.23	RNA recognition motif. (a.k.a. RRM, RBD, or RNP domain)	0	0	0	0	0	0	0	0	0	0	7	0	0	0
OG0017596	PF05380.14	Pao retrotransposon peptidase	4	0	0	0	0	0	0	0	0	2	0	0	0	0.016
OG0017603	PF07217.12	Heterokaryon incompatibility protein Het-C	2	0	0	0	0	0	0	0	0	1	3	0	0	0.006
OG0017609	PF13960.7	Domain of unknown function (DUF4218)	2	0	0	0	0	0	0	0	0	2	2	0	0	0.009
OG0017614	PF13913.7	zinc-finger of a C2HC-type	4	0	0	0	0	0	0	0	0	2	0	0	0	0.016
OG0017615	PF13960.7	Domain of unknown function (DUF4218)	2	0	0	0	0	0	0	0	0	2	2	0	0	0.009
OG0017616	PF00098.24	Zinc knuckle	1	0	3	0	0	0	0	0	0	0	0	0	2	0.006
OG0017617	PF01223.24	DNA/RNA non-specific endonuclease	4	0	0	0	0	0	0	0	1	0	1	0	0	0.025
OG0017618	PF02163.23	Peptidase family M50	2	0	0	0	0	0	0	0	0	0	0	0	4	0
OG0017702	PF03564.16	Protein of unknown function (DUF1759)	1	0	0	0	0	0	0	0	0	3	2	0	0	0.007
OG0017714	PF07728.15	AAA domain (dynein-related subfamily)	1	0	0	0	0	0	0	0	0	0	0	0	5	0
OG0017715	PF07686.18	Immunoglobulin V-set domain	3	0	0	0	0	0	0	0	0	2	0	0	1	0.02
OG0017721	PF00063.22	Myosin head (motor domain)	1	0	4	0	0	0	0	0	0	0	0	0	1	0.013
OG0017729	PF05911.12	Filament-like plant protein, long coiled-coil	0	6	0	0	0	0	0	0	0	0	0	0	0	0.011
OG0017734	PF12053.9	N-terminal of Par3 and HAL proteins	0	5	0	0	0	0	0	0	0	1	0	0	0	0.009
OG0017742	PF01342.22	SAND domain	0	1	0	0	0	0	0	0	0	3	1	1	0	0.018
OG0017748	PF00622.29	SPRY domain	0	1	0	0	0	0	0	0	0	2	0	1	2	0.02
OG0017749	PF00001.22	7 transmembrane receptor (rhodopsin family)	0	1	0	0	0	0	0	0	0	5	0	0	0	0.005
OG0017780	PF00665.27	Integrase core domain	0	0	5	0	0	0	0	0	0	1	0	0	0	0.02
OG0017782	PF13358.7	DDE superfamily endonuclease	0	0	5	0	0	0	0	0	0	0	0	0	1	0.007
OG0017783	PF03713.14	Domain of unknown function (DUF305)	0	0	2	0	0	0	0	0	0	0	0	0	4	0
OG0017787	PF00970.25	Oxidoreductase FAD-binding domain	0	0	1	0	0	0	0	0	0	0	0	0	5	0
OG0017792	PF14291.7	Domain of unknown function (DUF4371)	0	0	3	0	0	0	0	0	0	3	0	0	0	0.007
OG0017797	PF14291.7	Domain of unknown function (DUF4371)	0	0	1	0	0	0	0	0	0	5	0	0	0	0.005
OG0017800	PF02163.23	Peptidase family M50	0	0	5	0	0	0	0	0	0	0	0	0	1	0.007
OG0017802	PF13853.7	Olfactory receptor	0	0	1	0	0	0	0	0	0	2	0	2	1	0.043
OG0017809	PF14291.7	Domain of unknown function (DUF4371)	0	0	1	0	0	0	0	0	0	5	0	0	0	0.005
OG0017818	PF00375.19	Sodium:dicarboxylate symporter family	0	0	0	2	0	0	0	0	0	3	0	0	1	0.008
OG0017821	PF00622.29	SPRY domain	0	0	0	2	0	0	0	0	0	3	0	0	1	0.008
OG0017823	PF00481.22	Protein phosphatase 2C	0	0	0	3	0	0	0	0	0	1	2	0	0	0.008
OG0017867	PF00008.28	EGF-like domain	0	0	0	0	0	0	0	0	1	2	0	0	3	0.006
OG0017868	PF00059.22	Lectin C-type domain	0	0	0	0	0	0	0	0	1	5	0	0	0	0.005
OG0017869	PF07517.15	SecA DEAD-like domain	0	0	0	0	0	0	0	0	1	4	1	0	0	0.006
OG0017870	PF07679.17	Immunoglobulin I-set domain	0	0	0	0	0	0	0	0	1	4	1	0	0	0.006
OG0017871	PF16026.6	Mitochondria-eating protein	0	0	0	0	0	0	0	0	1	2	0	3	0	0.031
OG0017872	PF04548.17	AIG1 family	0	0	0	0	0	0	0	0	1	1	1	0	3	0.035
OG0017873	PF14893.7	PNMA	0	0	0	0	0	0	0	0	0	6	0	0	0	0.001
OG0017874	PF00005.28	ABC transporter	0	0	0	0	0	0	0	0	0	6	0	0	0	0.001
OG0017875	PF07654.16	Immunoglobulin C1-set domain	0	0	0	0	0	0	0	0	0	6	0	0	0	0.001
OG0017876	PF07654.16	Immunoglobulin C1-set domain	0	0	0	0	0	0	0	0	0	3	0	0	3	0.005
OG0017877	PF07654.16	Immunoglobulin C1-set domain	0	0	0	0	0	0	0	0	0	3	0	1	2	0.007
OG0017878	PF14258.7	Domain of unknown function (DUF4350)	0	0	0	0	0	0	0	0	0	6	0	0	0	0.001
OG0017879	PF04248.13	Domain of unknown function (DUF427)	0	0	0	0	0	0	0	0	0	6	0	0	0	0.001
OG0017880	PF00622.29	SPRY domain	0	0	0	0	0	0	0	0	0	6	0	0	0	0.001
OG0017881	PF05760.13	Immediate early response protein (IER)	0	0	0	0	0	0	0	0	0	6	0	0	0	0.001
OG0017882	PF16064.6	Domain of unknown function (DUF4806)	0	0	0	0	0	0	0	0	0	6	0	0	0	0.001
OG0017883	PF08601.11	Transcription factor PAP1	0	0	0	0	0	0	0	0	0	6	0	0	0	0.001
OG0017884	PF00271.32	Helicase conserved C-terminal domain	0	0	0	0	0	0	0	0	0	6	0	0	0	0.001
OG0017885	PF10139.10	Putative bacterial virulence factor	0	0	0	0	0	0	0	0	0	6	0	0	0	0.001
OG0017886	PF17776.2	NLRC4 helical domain HD2	0	0	0	0	0	0	0	0	0	6	0	0	0	0.001
OG0017887	PF00071.23	Ras family	0	0	0	0	0	0	0	0	0	6	0	0	0	0.001
OG0017888	PF00551.20	Formyl transferase	0	0	0	0	0	0	0	0	0	6	0	0	0	0.001
OG0017889	PF00001.22	7 transmembrane receptor (rhodopsin family)	0	0	0	0	0	0	0	0	0	6	0	0	0	0.001
OG0017890	PF07686.18	Immunoglobulin V-set domain	0	0	0	0	0	0	0	0	0	6	0	0	0	0.001
OG0017891	PF00530.19	Scavenger receptor cysteine-rich domain	0	0	0	0	0	0	0	0	0	6	0	0	0	0.001
OG0017892	PF05729.13	NACHT domain	0	0	0	0	0	0	0	0	0	5	0	0	1	0.005
OG0017893	PF00059.22	Lectin C-type domain	0	0	0	0	0	0	0	0	0	5	0	0	1	0.005
OG0017894	PF07654.16	Immunoglobulin C1-set domain	0	0	0	0	0	0	0	0	0	6	0	0	0	0.001
OG0017895	PF01027.21	Inhibitor of apoptosis-promoting Bax1	0	0	0	0	0	0	0	0	0	6	0	0	0	0.001
OG0017896	PF02403.23	Seryl-tRNA synthetase N-terminal domain	0	0	0	0	0	0	0	0	0	0	6	0	0	0
OG0017897	PF01636.24	Phosphotransferase enzyme family	0	0	0	0	0	0	0	0	0	0	6	0	0	0
OG0017898	PF03567.15	Sulfotransferase family	0	0	0	0	0	0	0	0	0	0	6	0	0	0
OG0017899	PF15787.6	Domain of unknown function (DUF4704)	0	0	0	0	0	0	0	0	0	0	6	0	0	0
OG0017903	PF13472.7	GDSL-like Lipase/Acylhydrolase family	0	0	0	0	0	0	0	0	0	0	0	0	6	0
OG0017904	PF03372.24	Endonuclease/Exonuclease/phosphatase family	0	0	0	0	0	0	0	0	0	0	0	0	6	0
OG0017905	PF18595.2	Designed helical repeat protein 10 domain	0	0	0	0	0	0	0	0	0	0	0	0	6	0
OG0017942	PF04577.15	Protein of unknown function (DUF563)	1	0	0	0	0	0	0	0	1	3	0	0	0	0.026
OG0017945	PF00059.22	Lectin C-type domain	1	1	0	0	0	0	0	0	0	3	0	0	0	0.018
OG0017946	PF14893.7	PNMA	3	0	0	0	0	0	0	0	0	2	0	0	0	0.028
OG0017967	PF05461.12	Apolipoprotein L	4	0	0	0	0	0	0	0	0	0	0	0	1	0.012
OG0017974	PF00665.27	Integrase core domain	2	1	0	0	0	0	0	0	0	2	0	0	0	0.05
OG0017994	PF01490.19	Transmembrane amino acid transporter protein	2	0	0	0	0	0	0	0	0	0	0	2	1	0.031
OG0018007	PF13359.7	DDE superfamily endonuclease	1	0	0	0	0	0	0	0	0	4	0	0	0	0.007
OG0018043	PF12012.9	Domain of unknown function (DUF3504)	2	0	1	0	0	0	0	0	0	0	2	0	0	0.008
OG0018052	PF00437.21	Type II/IV secretion system protein	1	0	0	0	0	0	0	0	0	3	1	0	0	0.012
OG0018068	PF00092.29	von Willebrand factor type A domain	0	1	0	0	0	0	0	0	0	3	0	0	1	0.01
OG0018071	PF10523.10	BEN domain	0	1	0	0	0	0	0	0	0	2	2	0	0	0.014
OG0018084	PF02140.19	Galactose binding lectin domain	0	5	0	0	0	0	0	0	0	0	0	0	0	0.029
OG0018085	PF13895.7	Immunoglobulin domain	0	5	0	0	0	0	0	0	0	0	0	0	0	0.029
OG0018086	PF16474.6	Kinase non-catalytic C-lobe domain	0	5	0	0	0	0	0	0	0	0	0	0	0	0.029
OG0018092	PF01442.19	Apolipoprotein A1/A4/E domain	0	5	0	0	0	0	0	0	0	0	0	0	0	0.029
OG0018093	PF12012.9	Domain of unknown function (DUF3504)	0	2	0	0	0	0	0	0	0	2	1	0	0	0.02
OG0018098	PF12734.8	Cysteine-rich TM module stress tolerance	0	5	0	0	0	0	0	0	0	0	0	0	0	0.029
OG0018099	PF15636.7	GHH signature containing HNH/Endo VII superfamily nuclease toxin	0	5	0	0	0	0	0	0	0	0	0	0	0	0.029
OG0018100	PF04573.13	Signal peptidase subunit	0	1	0	0	0	0	0	0	0	0	4	0	0	0.002
OG0018101	PF01554.19	MatE	0	5	0	0	0	0	0	0	0	0	0	0	0	0.029
OG0018106	PF15619.7	Ciliary protein causing Leber congenital amaurosis disease	0	5	0	0	0	0	0	0	0	0	0	0	0	0.029
OG0018108	PF13895.7	Immunoglobulin domain	0	5	0	0	0	0	0	0	0	0	0	0	0	0.029
OG0018112	PF00069.26	Protein kinase domain	0	5	0	0	0	0	0	0	0	0	0	0	0	0.029
OG0018113	PF00078.28	Reverse transcriptase (RNA-dependent DNA polymerase)	0	1	0	0	0	0	0	0	0	1	3	0	0	0.007
OG0018126	PF17783.2	CvfB-like winged helix domain	0	0	2	0	0	0	0	0	0	0	0	0	3	0.005
OG0018128	PF14291.7	Domain of unknown function (DUF4371)	0	0	1	0	0	0	0	0	0	4	0	0	0	0.007
OG0018133	PF03372.24	Endonuclease/Exonuclease/phosphatase family	0	0	4	0	0	0	0	0	0	0	0	0	1	0.008
OG0018138	PF00646.34	F-box domain	0	0	2	0	0	0	0	0	0	0	0	0	3	0.005
OG0018141	PF07679.17	Immunoglobulin I-set domain	0	0	1	0	0	0	0	0	0	0	0	0	4	0.002
OG0018150	PF00125.25	Core histone H2A/H2B/H3/H4	0	0	4	0	0	0	0	0	0	0	0	0	1	0.008
OG0018158	PF15227.7	zinc finger of C3HC4-type, RING	0	0	4	0	0	0	0	0	0	0	0	0	1	0.008
OG0018171	PF00564.25	PB1 domain	0	0	1	0	0	0	0	0	0	4	0	0	0	0.007
OG0018172	PF00822.21	PMP-22/EMP/MP20/Claudin family	0	0	3	0	0	0	0	0	0	0	0	0	2	0.005
OG0018178	PF04775.15	Acyl-CoA thioester hydrolase/BAAT N-terminal region	0	0	0	4	0	0	0	0	0	1	0	0	0	0.019
OG0018179	PF00622.29	SPRY domain	0	0	0	1	0	0	0	0	0	3	0	0	1	0.01
OG0018182	PF00622.29	SPRY domain	0	0	0	1	0	0	0	0	0	3	0	0	1	0.01
OG0018275	PF07686.18	Immunoglobulin V-set domain	0	0	0	0	0	0	0	0	0	5	0	0	0	0.005
OG0018276	PF00429.20	ENV polyprotein (coat polyprotein)	0	0	0	0	0	0	0	0	0	2	3	0	0	0.005
OG0018277	PF00632.26	HECT-domain (ubiquitin-transferase)	0	0	0	0	0	0	0	0	0	5	0	0	0	0.005
OG0018278	PF05699.15	hAT family C-terminal dimerisation region	0	0	0	0	0	0	0	0	0	5	0	0	0	0.005
OG0018279	PF13837.7	Myb/SANT-like DNA-binding domain	0	0	0	0	0	0	0	0	0	2	3	0	0	0.005
OG0018281	PF00118.25	TCP-1/cpn60 chaperonin family	0	0	0	0	0	0	0	0	0	5	0	0	0	0.005
OG0018282	PF13359.7	DDE superfamily endonuclease	0	0	0	0	0	0	0	0	0	5	0	0	0	0.005
OG0018283	PF00048.21	Small cytokines (intecrine/chemokine), interleukin-8 like	0	0	0	0	0	0	0	0	0	4	0	0	1	0.005
OG0018284	PF00048.21	Small cytokines (intecrine/chemokine), interleukin-8 like	0	0	0	0	0	0	0	0	0	1	0	0	4	0.005
OG0018285	PF00048.21	Small cytokines (intecrine/chemokine), interleukin-8 like	0	0	0	0	0	0	0	0	0	5	0	0	0	0.005
OG0018288	PF16184.6	Cadherin-like	0	0	0	0	0	0	0	0	0	5	0	0	0	0.005
OG0018289	PF00505.20	HMG (high mobility group) box	0	0	0	0	0	0	0	0	0	5	0	0	0	0.005
OG0018290	PF17776.2	NLRC4 helical domain HD2	0	0	0	0	0	0	0	0	0	5	0	0	0	0.005
OG0018291	PF00822.21	PMP-22/EMP/MP20/Claudin family	0	0	0	0	0	0	0	0	0	5	0	0	0	0.005
OG0018292	PF00822.21	PMP-22/EMP/MP20/Claudin family	0	0	0	0	0	0	0	0	0	5	0	0	0	0.005
OG0018293	PF00069.26	Protein kinase domain	0	0	0	0	0	0	0	0	0	2	0	0	3	0.005
OG0018294	PF00312.23	Ribosomal protein S15	0	0	0	0	0	0	0	0	0	5	0	0	0	0.005
OG0018295	PF03175.14	DNA polymerase type B, organellar and viral	0	0	0	0	0	0	0	0	0	5	0	0	0	0.005
OG0018296	PF05524.14	PEP-utilising enzyme, N-terminal	0	0	0	0	0	0	0	0	0	5	0	0	0	0.005
OG0018297	PF05262.12	Borrelia P83/100 protein	0	0	0	0	0	0	0	0	0	5	0	0	0	0.005
OG0018298	PF01403.20	Sema domain	0	0	0	0	0	0	0	0	0	1	0	0	4	0.005
OG0018299	PF06060.13	Pre-pro-megakaryocyte potentiating factor precursor (Mesothelin)	0	0	0	0	0	0	0	0	0	3	2	0	0	0.006
OG0018300	PF02272.20	DHHA1 domain	0	0	0	0	0	0	0	0	0	5	0	0	0	0.005
OG0018301	PF05729.13	NACHT domain	0	0	0	0	0	0	0	0	0	5	0	0	0	0.005
OG0018302	PF12530.9	Protein of unknown function (DUF3730)	0	0	0	0	0	0	0	0	0	5	0	0	0	0.005
OG0018303	PF01485.22	IBR domain, a half RING-finger domain	0	0	0	0	0	0	0	0	0	2	0	2	1	0.028
OG0018304	PF01485.22	IBR domain, a half RING-finger domain	0	0	0	0	0	0	0	0	0	1	3	0	1	0.02
OG0018305	PF00622.29	SPRY domain	0	0	0	0	0	0	0	0	0	5	0	0	0	0.005
OG0018306	PF00059.22	Lectin C-type domain	0	0	0	0	0	0	0	0	0	4	0	1	0	0.007
OG0018307	PF00069.26	Protein kinase domain	0	0	0	0	0	0	0	0	0	0	5	0	0	0
OG0018308	PF06160.13	Septation ring formation regulator, EzrA	0	0	0	0	0	0	0	0	0	0	5	0	0	0
OG0018309	PF00100.24	Zona pellucida-like domain	0	0	0	0	0	0	0	0	0	0	5	0	0	0
OG0018310	PF00530.19	Scavenger receptor cysteine-rich domain	0	0	0	0	0	0	0	0	0	0	4	0	1	0.005
OG0018314	PF16058.6	Mucin-like	0	0	0	0	0	0	0	0	0	0	0	0	5	0
OG0018315	PF08372.11	Plant phosphoribosyltransferase C-terminal	0	0	0	0	0	0	0	0	0	0	0	0	5	0
OG0018316	PF00443.30	Ubiquitin carboxyl-terminal hydrolase	0	0	0	0	0	0	0	0	0	0	0	0	5	0
OG0018317	PF00059.22	Lectin C-type domain	0	0	0	0	0	0	0	0	0	0	0	0	5	0
OG0018318	PF00001.22	7 transmembrane receptor (rhodopsin family)	0	0	0	0	0	0	0	0	0	0	0	0	5	0
OG0018319	PF15227.7	zinc finger of C3HC4-type, RING	0	0	0	0	0	0	0	0	0	0	0	0	5	0
OG0018321	PF00047.26	Immunoglobulin domain	2	0	1	0	0	0	0	0	0	0	0	0	1	0.045
OG0018325	PF02017.16	CIDE-N domain	3	0	0	0	0	0	0	0	0	0	1	0	0	0.02
OG0018331	PF00078.28	Reverse transcriptase (RNA-dependent DNA polymerase)	1	0	2	0	0	0	0	0	0	0	0	0	1	0.04
OG0018386	PF08266.13	Cadherin-like	1	0	0	0	0	0	0	0	0	0	0	0	3	0.005
OG0018388	PF14854.7	Leucine rich adaptor protein	2	0	0	0	0	0	0	0	0	0	0	1	1	0.045
OG0018394	PF03859.17	CG-1 domain	2	0	1	0	0	0	0	0	0	0	0	0	1	0.045
OG0018415	PF02020.19	eIF4-gamma/eIF5/eIF2-epsilon	1	0	0	0	0	0	0	0	0	0	3	0	0	0.005
OG0018459	PF00757.21	Furin-like cysteine rich region	2	0	0	0	0	0	0	0	0	2	0	0	0	0.039
OG0018472	PF00520.32	Ion transport protein	1	0	0	0	0	0	0	0	0	3	0	0	0	0.014
OG0018507	PF13895.7	Immunoglobulin domain	0	3	0	0	0	0	0	0	0	1	0	0	0	0.046
OG0018526	PF03732.18	Retrotransposon gag protein	0	1	0	0	0	0	0	0	0	0	0	0	3	0.005
OG0018528	PF00429.20	ENV polyprotein (coat polyprotein)	0	0	3	0	0	0	0	0	0	0	0	0	1	0.014
OG0018533	PF00595.25	PDZ domain	0	0	3	0	0	0	0	0	0	0	0	0	1	0.014
OG0018535	PF08266.13	Cadherin-like	0	0	2	0	0	0	0	0	0	0	0	0	2	0.007
OG0018538	PF00057.19	Low-density lipoprotein receptor domain class A	0	0	1	0	0	0	0	0	0	0	0	0	3	0.005
OG0018539	PF12796.8	Ankyrin repeats (3 copies)	0	0	1	0	0	0	0	0	0	0	0	0	3	0.005
OG0018540	PF00632.26	HECT-domain (ubiquitin-transferase)	0	0	3	0	0	0	0	0	0	0	0	0	1	0.014
OG0018549	PF14291.7	Domain of unknown function (DUF4371)	0	0	3	0	0	0	0	0	0	0	0	0	1	0.014
OG0018553	PF07679.17	Immunoglobulin I-set domain	0	0	1	0	0	0	0	0	1	0	0	0	2	0.012
OG0018562	PF00550.26	Phosphopantetheine attachment site	0	0	3	0	0	0	0	0	0	0	0	0	1	0.014
OG0018565	PF00078.28	Reverse transcriptase (RNA-dependent DNA polymerase)	0	0	3	0	0	0	0	0	0	0	0	0	1	0.014
OG0018567	PF00307.32	Calponin homology (CH) domain	0	0	1	0	0	0	0	0	0	0	0	1	2	0.011
OG0018569	PF00498.27	FHA domain	0	0	2	0	0	0	0	0	0	0	0	1	1	0.043
OG0018573	PF12697.8	Alpha/beta hydrolase family	0	0	1	0	0	0	0	0	0	0	0	0	3	0.005
OG0018578	PF03732.18	Retrotransposon gag protein	0	0	2	0	0	0	0	0	0	2	0	0	0	0.032
OG0018588	PF11560.9	Lamina-associated polypeptide 2 alpha	0	0	0	3	0	0	0	0	0	1	0	0	0	0.046
OG0018589	PF12348.9	CLASP N terminal	0	0	0	2	0	0	0	0	0	0	0	0	2	0.007
OG0018604	PF14798.7	Calcium homeostasis modulator	0	0	0	1	0	0	0	0	0	2	1	0	0	0.046
OG0018605	PF07654.16	Immunoglobulin C1-set domain	0	0	0	1	0	0	0	0	0	2	1	0	0	0.046
OG0018906	PF00091.26	Tubulin/FtsZ family, GTPase domain	0	0	0	0	0	0	0	0	1	0	0	0	3	0.005
OG0018914	PF02163.23	Peptidase family M50	0	0	0	0	0	0	0	0	1	3	0	0	0	0.016
OG0018916	PF07686.18	Immunoglobulin V-set domain	0	0	0	0	0	0	0	0	1	2	1	0	0	0.048
OG0018928	PF08555.11	Eukaryotic family of unknown function (DUF1754)	0	0	0	0	0	0	0	0	0	4	0	0	0	0.005
OG0018930	PF10392.10	Golgi transport complex subunit 5	0	0	0	0	0	0	0	0	0	4	0	0	0	0.005
OG0018931	PF16591.6	Helical bimodular sensor domain	0	0	0	0	0	0	0	0	0	4	0	0	0	0.005
OG0018932	PF04548.17	AIG1 family	0	0	0	0	0	0	0	0	0	4	0	0	0	0.005
OG0018933	PF04548.17	AIG1 family	0	0	0	0	0	0	0	0	0	4	0	0	0	0.005
OG0018934	PF06369.13	Sea anemone cytotoxic protein	0	0	0	0	0	0	0	0	0	4	0	0	0	0.005
OG0018935	PF07686.18	Immunoglobulin V-set domain	0	0	0	0	0	0	0	0	0	4	0	0	0	0.005
OG0018936	PF04937.16	Protein of unknown function (DUF 659)	0	0	0	0	0	0	0	0	0	4	0	0	0	0.005
OG0018937	PF00856.29	SET domain	0	0	0	0	0	0	0	0	0	4	0	0	0	0.005
OG0018938	PF04937.16	Protein of unknown function (DUF 659)	0	0	0	0	0	0	0	0	0	4	0	0	0	0.005
OG0018939	PF00168.31	C2 domain	0	0	0	0	0	0	0	0	0	3	1	0	0	0.008
OG0018940	PF13088.7	BNR repeat-like domain	0	0	0	0	0	0	0	0	0	4	0	0	0	0.005
OG0018941	PF05604.12	Protein of unknown function (DUF776)	0	0	0	0	0	0	0	0	0	4	0	0	0	0.005
OG0018942	PF13254.7	Domain of unknown function (DUF4045)	0	0	0	0	0	0	0	0	0	4	0	0	0	0.005
OG0018943	PF00153.28	Mitochondrial carrier protein	0	0	0	0	0	0	0	0	0	4	0	0	0	0.005
OG0018944	PF05461.12	Apolipoprotein L	0	0	0	0	0	0	0	0	0	3	0	1	0	0.015
OG0018945	PF00619.22	Caspase recruitment domain	0	0	0	0	0	0	0	0	0	3	0	0	1	0.008
OG0018946	PF00089.27	Trypsin	0	0	0	0	0	0	0	0	0	4	0	0	0	0.005
OG0018947	PF00656.23	Caspase domain	0	0	0	0	0	0	0	0	0	4	0	0	0	0.005
OG0018948	PF00501.29	AMP-binding enzyme	0	0	0	0	0	0	0	0	0	4	0	0	0	0.005
OG0018950	PF03564.16	Protein of unknown function (DUF1759)	0	0	0	0	0	0	0	0	0	4	0	0	0	0.005
OG0018951	PF03299.15	Transcription factor AP-2	0	0	0	0	0	0	0	0	0	4	0	0	0	0.005
OG0018952	PF00822.21	PMP-22/EMP/MP20/Claudin family	0	0	0	0	0	0	0	0	0	4	0	0	0	0.005
OG0018953	PF00001.22	7 transmembrane receptor (rhodopsin family)	0	0	0	0	0	0	0	0	0	4	0	0	0	0.005
OG0018954	PF00001.22	7 transmembrane receptor (rhodopsin family)	0	0	0	0	0	0	0	0	0	4	0	0	0	0.005
OG0018956	PF00665.27	Integrase core domain	0	0	0	0	0	0	0	0	0	4	0	0	0	0.005
OG0018957	PF00589.23	Phage integrase family	0	0	0	0	0	0	0	0	0	4	0	0	0	0.005
OG0018958	PF00106.26	short chain dehydrogenase	0	0	0	0	0	0	0	0	0	4	0	0	0	0.005
OG0018959	PF11931.9	Domain of unknown function (DUF3449)	0	0	0	0	0	0	0	0	0	4	0	0	0	0.005
OG0018960	PF00176.24	SNF2 family N-terminal domain	0	0	0	0	0	0	0	0	0	4	0	0	0	0.005
OG0018961	PF04548.17	AIG1 family	0	0	0	0	0	0	0	0	0	4	0	0	0	0.005
OG0018962	PF00430.19	ATP synthase B/B' CF(0)	0	0	0	0	0	0	0	0	0	4	0	0	0	0.005
OG0018963	PF02580.17	D-Tyr-tRNA(Tyr) deacylase	0	0	0	0	0	0	0	0	0	1	0	1	2	0.035
OG0018964	PF00557.25	Metallopeptidase family M24	0	0	0	0	0	0	0	0	0	4	0	0	0	0.005
OG0018965	PF00059.22	Lectin C-type domain	0	0	0	0	0	0	0	0	0	4	0	0	0	0.005
OG0018967	PF00069.26	Protein kinase domain	0	0	0	0	0	0	0	0	0	4	0	0	0	0.005
OG0018968	PF17776.2	NLRC4 helical domain HD2	0	0	0	0	0	0	0	0	0	4	0	0	0	0.005
OG0018969	PF07654.16	Immunoglobulin C1-set domain	0	0	0	0	0	0	0	0	0	4	0	0	0	0.005
OG0018970	PF15806.6	Domain of unknown function (DUF4707)	0	0	0	0	0	0	0	0	0	4	0	0	0	0.005
OG0018971	PF04548.17	AIG1 family	0	0	0	0	0	0	0	0	0	4	0	0	0	0.005
OG0018972	PF00059.22	Lectin C-type domain	0	0	0	0	0	0	0	0	0	4	0	0	0	0.005
OG0018973	PF00622.29	SPRY domain	0	0	0	0	0	0	0	0	0	4	0	0	0	0.005
OG0018974	PF07686.18	Immunoglobulin V-set domain	0	0	0	0	0	0	0	0	0	3	1	0	0	0.008
OG0018975	PF07686.18	Immunoglobulin V-set domain	0	0	0	0	0	0	0	0	0	4	0	0	0	0.005
OG0018976	PF00932.20	Lamin Tail Domain	0	0	0	0	0	0	0	0	0	4	0	0	0	0.005
OG0018977	PF16591.6	Helical bimodular sensor domain	0	0	0	0	0	0	0	0	0	4	0	0	0	0.005
OG0018978	PF02886.18	LBP / BPI / CETP family, C-terminal domain	0	0	0	0	0	0	0	0	0	4	0	0	0	0.005
OG0018979	PF15613.7	Williams-Beuren syndrome DDT (WSD), D-TOX E motif	0	0	0	0	0	0	0	0	0	0	4	0	0	0.001
OG0018980	PF04869.15	Uso1 / p115 like vesicle tethering protein, head region	0	0	0	0	0	0	0	0	0	0	4	0	0	0.001
OG0018981	PF10282.10	Lactonase, 7-bladed beta-propeller	0	0	0	0	0	0	0	0	0	0	4	0	0	0.001
OG0018982	PF00069.26	Protein kinase domain	0	0	0	0	0	0	0	0	0	0	4	0	0	0.001
OG0018983	PF01102.19	Glycophorin A	0	0	0	0	0	0	0	0	0	0	4	0	0	0.001
OG0018984	PF14291.7	Domain of unknown function (DUF4371)	0	0	0	0	0	0	0	0	0	0	4	0	0	0.001
OG0018985	PF01475.20	Ferric uptake regulator family	0	0	0	0	0	0	0	0	0	0	4	0	0	0.001
OG0018986	PF00128.25	Alpha amylase, catalytic domain	0	0	0	0	0	0	0	0	0	0	4	0	0	0.001
OG0018987	PF00089.27	Trypsin	0	0	0	0	0	0	0	0	0	0	4	0	0	0.001
OG0018988	PF02089.16	Palmitoyl protein thioesterase	0	0	0	0	0	0	0	0	0	0	4	0	0	0.001
OG0018989	PF12849.8	PBP superfamily domain	0	0	0	0	0	0	0	0	0	0	4	0	0	0.001
OG0018990	PF03717.16	Penicillin-binding Protein dimerisation domain	0	0	0	0	0	0	0	0	0	0	4	0	0	0.001
OG0018991	PF04799.14	fzo-like conserved region	0	0	0	0	0	0	0	0	0	0	4	0	0	0.001
OG0018992	PF07686.18	Immunoglobulin V-set domain	0	0	0	0	0	0	0	0	0	0	4	0	0	0.001
OG0018993	PF00059.22	Lectin C-type domain	0	0	0	0	0	0	0	0	0	0	4	0	0	0.001
OG0018994	PF01401.19	Angiotensin-converting enzyme	0	0	0	0	0	0	0	0	0	0	3	0	1	0.008
OG0018995	PF00001.22	7 transmembrane receptor (rhodopsin family)	0	0	0	0	0	0	0	0	0	0	2	0	2	0.043
OG0018998	PF13358.7	DDE superfamily endonuclease	0	0	0	0	0	0	0	0	0	0	0	0	4	0.001
OG0018999	PF02163.23	Peptidase family M50	0	0	0	0	0	0	0	0	0	0	0	0	4	0.001
OG0019000	PF06294.12	CH-like domain in sperm protein	0	0	0	0	0	0	0	0	0	0	0	0	4	0.001
OG0019001	PF04749.18	PLAC8 family	0	0	0	0	0	0	0	0	0	0	0	0	4	0.001
OG0019022	PF00078.28	Reverse transcriptase (RNA-dependent DNA polymerase)	1	0	0	0	0	0	0	0	0	0	0	0	2	0.008
OG0019073	PF00072.25	Response regulator receiver domain	2	0	0	0	0	0	0	0	0	0	1	0	0	0.032
OG0019218	PF02946.15	GTF2I-like repeat	1	0	0	0	0	0	0	0	0	0	0	0	2	0.008
OG0019316	PF00059.22	Lectin C-type domain	0	2	0	0	0	0	0	0	0	0	1	0	0	0.019
OG0019321	PF05308.12	Mitochondrial fission regulator	0	2	0	0	0	0	0	0	0	0	1	0	0	0.019
OG0019340	PF01391.19	Collagen triple helix repeat (20 copies)	0	1	0	0	0	0	0	0	0	0	2	0	0	0.008
OG0019356	PF10262.10	Rdx family	0	0	2	0	0	0	0	0	0	0	0	0	1	0.029
OG0019369	PF13855.7	Leucine rich repeat	0	0	1	0	0	0	0	0	0	0	0	0	2	0.008
OG0019376	PF13877.7	Potential Monad-binding region of RPAP3	0	0	2	0	0	0	0	0	0	0	0	0	1	0.029
OG0019381	PF00294.25	pfkB family carbohydrate kinase	0	0	1	0	0	0	0	0	0	0	0	0	2	0.008
OG0019402	PF02769.23	AIR synthase related protein, C-terminal domain	0	0	2	0	0	0	0	0	0	0	0	0	1	0.029
OG0019411	PF17051.6	Cytochrome C oxidase assembly factor 2	0	0	2	0	0	0	0	0	0	0	0	0	1	0.029
OG0019416	PF00753.28	Metallo-beta-lactamase superfamily	0	0	2	0	0	0	0	0	0	0	0	0	1	0.029
OG0019438	PF06452.12	Carbohydrate family 9 binding domain-like	0	0	0	1	0	0	0	0	0	0	2	0	0	0.008
OG0019450	PF13909.7	C2H2-type zinc-finger domain	0	0	0	1	0	0	0	0	0	0	2	0	0	0.008
OG0019682	PF00754.26	F5/8 type C domain	0	0	0	0	0	0	0	0	1	0	2	0	0	0.008
OG0019694	PF13843.7	Transposase IS4	0	0	0	0	0	0	0	0	0	3	0	0	0	0.009
OG0019695	PF00076.23	RNA recognition motif. (a.k.a. RRM, RBD, or RNP domain)	0	0	0	0	0	0	0	0	0	3	0	0	0	0.009
OG0019696	PF14662.7	Coiled-coil region of CCDC155 or KASH	0	0	0	0	0	0	0	0	0	3	0	0	0	0.009
OG0019697	PF14291.7	Domain of unknown function (DUF4371)	0	0	0	0	0	0	0	0	0	3	0	0	0	0.009
OG0019698	PF07729.13	FCD domain	0	0	0	0	0	0	0	0	0	3	0	0	0	0.009
OG0019699	PF00530.19	Scavenger receptor cysteine-rich domain	0	0	0	0	0	0	0	0	0	3	0	0	0	0.009
OG0019700	PF00530.19	Scavenger receptor cysteine-rich domain	0	0	0	0	0	0	0	0	0	2	0	0	1	0.034
OG0019701	PF00001.22	7 transmembrane receptor (rhodopsin family)	0	0	0	0	0	0	0	0	0	3	0	0	0	0.009
OG0019702	PF01546.29	Peptidase family M20/M25/M40	0	0	0	0	0	0	0	0	0	3	0	0	0	0.009
OG0019703	PF05729.13	NACHT domain	0	0	0	0	0	0	0	0	0	2	0	0	1	0.034
OG0019704	PF05699.15	hAT family C-terminal dimerisation region	0	0	0	0	0	0	0	0	0	3	0	0	0	0.009
OG0019706	PF11032.9	ApoM domain	0	0	0	0	0	0	0	0	0	3	0	0	0	0.009
OG0019707	PF11032.9	ApoM domain	0	0	0	0	0	0	0	0	0	2	1	0	0	0.034
OG0019710	PF01031.21	Dynamin central region	0	0	0	0	0	0	0	0	0	3	0	0	0	0.009
OG0019711	PF16486.6	N-terminal domain of argonaute	0	0	0	0	0	0	0	0	0	3	0	0	0	0.009
OG0019712	PF01582.21	TIR domain	0	0	0	0	0	0	0	0	0	3	0	0	0	0.009
OG0019714	PF17182.5	OSK domain	0	0	0	0	0	0	0	0	0	3	0	0	0	0.009
OG0019715	PF00622.29	SPRY domain	0	0	0	0	0	0	0	0	0	3	0	0	0	0.009
OG0019716	PF13553.7	Function to find	0	0	0	0	0	0	0	0	0	2	0	0	1	0.034
OG0019717	PF00107.27	Zinc-binding dehydrogenase	0	0	0	0	0	0	0	0	0	3	0	0	0	0.009
OG0019718	PF00429.20	ENV polyprotein (coat polyprotein)	0	0	0	0	0	0	0	0	0	3	0	0	0	0.009
OG0019719	PF15794.6	Coiled-coil domain-containing protein 106	0	0	0	0	0	0	0	0	0	3	0	0	0	0.009
OG0019720	PF13960.7	Domain of unknown function (DUF4218)	0	0	0	0	0	0	0	0	0	2	1	0	0	0.034
OG0019721	PF04598.13	Gasdermin pore forming domain	0	0	0	0	0	0	0	0	0	3	0	0	0	0.009
OG0019722	PF07678.15	A-macroglobulin TED domain	0	0	0	0	0	0	0	0	0	1	2	0	0	0.019
OG0019723	PF00452.20	Apoptosis regulator proteins, Bcl-2 family	0	0	0	0	0	0	0	0	0	3	0	0	0	0.009
OG0019724	PF00644.21	Poly(ADP-ribose) polymerase catalytic domain	0	0	0	0	0	0	0	0	0	2	1	0	0	0.034
OG0019725	PF02049.19	Flagellar hook-basal body complex protein FliE	0	0	0	0	0	0	0	0	0	3	0	0	0	0.009
OG0019726	PF04564.16	U-box domain	0	0	0	0	0	0	0	0	0	3	0	0	0	0.009
OG0019727	PF00061.24	Lipocalin / cytosolic fatty-acid binding protein family	0	0	0	0	0	0	0	0	0	3	0	0	0	0.009
OG0019728	PF10551.10	MULE transposase domain	0	0	0	0	0	0	0	0	0	3	0	0	0	0.009
OG0019729	PF00665.27	Integrase core domain	0	0	0	0	0	0	0	0	0	1	0	0	2	0.019
OG0019730	PF00001.22	7 transmembrane receptor (rhodopsin family)	0	0	0	0	0	0	0	0	0	3	0	0	0	0.009
OG0019731	PF00001.22	7 transmembrane receptor (rhodopsin family)	0	0	0	0	0	0	0	0	0	3	0	0	0	0.009
OG0019733	PF04970.14	Lecithin retinol acyltransferase	0	0	0	0	0	0	0	0	0	2	0	0	1	0.034
OG0019736	PF00048.21	Small cytokines (intecrine/chemokine), interleukin-8 like	0	0	0	0	0	0	0	0	0	2	0	0	1	0.034
OG0019737	PF14478.7	Domain of unknown function (DUF4430)	0	0	0	0	0	0	0	0	0	3	0	0	0	0.009
OG0019738	PF15665.6	Family with sequence similarity 184, A and B	0	0	0	0	0	0	0	0	0	3	0	0	0	0.009
OG0019740	PF04970.14	Lecithin retinol acyltransferase	0	0	0	0	0	0	0	0	0	1	2	0	0	0.019
OG0019741	PF09799.10	Predicted membrane protein	0	0	0	0	0	0	0	0	0	3	0	0	0	0.009
OG0019743	PF00003.23	7 transmembrane sweet-taste receptor of 3 GCPR	0	0	0	0	0	0	0	0	0	3	0	0	0	0.009
OG0019744	PF00622.29	SPRY domain	0	0	0	0	0	0	0	0	0	3	0	0	0	0.009
OG0019745	PF00622.29	SPRY domain	0	0	0	0	0	0	0	0	0	3	0	0	0	0.009
OG0019746	PF00622.29	SPRY domain	0	0	0	0	0	0	0	0	0	2	0	0	1	0.034
OG0019747	PF00076.23	RNA recognition motif. (a.k.a. RRM, RBD, or RNP domain)	0	0	0	0	0	0	0	0	0	3	0	0	0	0.009
OG0019748	PF00108.24	Thiolase, N-terminal domain	0	0	0	0	0	0	0	0	0	2	1	0	0	0.034
OG0019749	PF00083.25	Sugar (and other) transporter	0	0	0	0	0	0	0	0	0	2	0	0	1	0.034
OG0019750	PF00028.18	Cadherin domain	0	0	0	0	0	0	0	0	0	3	0	0	0	0.009
OG0019752	PF00698.22	Acyl transferase domain	0	0	0	0	0	0	0	0	0	3	0	0	0	0.009
OG0019753	PF00698.22	Acyl transferase domain	0	0	0	0	0	0	0	0	0	3	0	0	0	0.009
OG0019756	PF13423.7	Ubiquitin carboxyl-terminal hydrolase	0	0	0	0	0	0	0	0	0	3	0	0	0	0.009
OG0019757	PF03372.24	Endonuclease/Exonuclease/phosphatase family	0	0	0	0	0	0	0	0	0	3	0	0	0	0.009
OG0019759	PF00999.22	Sodium/hydrogen exchanger family	0	0	0	0	0	0	0	0	0	3	0	0	0	0.009
OG0019760	PF11713.9	Peptidase C80 family	0	0	0	0	0	0	0	0	0	1	2	0	0	0.019
OG0019761	PF00029.20	Connexin	0	0	0	0	0	0	0	0	0	3	0	0	0	0.009
OG0019762	PF13843.7	Transposase IS4	0	0	0	0	0	0	0	0	0	3	0	0	0	0.009
OG0019763	PF07686.18	Immunoglobulin V-set domain	0	0	0	0	0	0	0	0	0	3	0	0	0	0.009
OG0019764	PF13895.7	Immunoglobulin domain	0	0	0	0	0	0	0	0	0	3	0	0	0	0.009
OG0019766	PF13895.7	Immunoglobulin domain	0	0	0	0	0	0	0	0	0	2	1	0	0	0.034
OG0019767	PF04548.17	AIG1 family	0	0	0	0	0	0	0	0	0	1	0	0	2	0.019
OG0019768	PF07686.18	Immunoglobulin V-set domain	0	0	0	0	0	0	0	0	0	3	0	0	0	0.009
OG0019769	PF17776.2	NLRC4 helical domain HD2	0	0	0	0	0	0	0	0	0	3	0	0	0	0.009
OG0019770	PF14604.7	Variant SH3 domain	0	0	0	0	0	0	0	0	0	3	0	0	0	0.009
OG0019771	PF13705.7	TRC8 N-terminal domain	0	0	0	0	0	0	0	0	0	3	0	0	0	0.009
OG0019772	PF04577.15	Protein of unknown function (DUF563)	0	0	0	0	0	0	0	0	0	0	3	0	0	0.005
OG0019773	PF00059.22	Lectin C-type domain	0	0	0	0	0	0	0	0	0	0	3	0	0	0.005
OG0019774	PF00632.26	HECT-domain (ubiquitin-transferase)	0	0	0	0	0	0	0	0	0	0	3	0	0	0.005
OG0019775	PF07686.18	Immunoglobulin V-set domain	0	0	0	0	0	0	0	0	0	0	2	0	1	0.033
OG0019776	PF09237.12	GAGA factor	0	0	0	0	0	0	0	0	0	0	1	0	2	0.033
OG0019777	PF14013.7	MT0933-like antitoxin protein	0	0	0	0	0	0	0	0	0	0	3	0	0	0.005
OG0019778	PF00619.22	Caspase recruitment domain	0	0	0	0	0	0	0	0	0	0	3	0	0	0.005
OG0019779	PF10226.10	CCDC85 family	0	0	0	0	0	0	0	0	0	0	1	0	2	0.033
OG0019780	PF00505.20	HMG (high mobility group) box	0	0	0	0	0	0	0	0	0	0	3	0	0	0.005
OG0019786	PF00855.18	PWWP domain	0	0	0	0	0	0	0	0	0	0	0	1	2	0.008
OG0019789	PF02994.15	L1 transposable element RBD-like domain	0	0	0	0	0	0	0	0	0	0	0	0	3	0.005
OG0019790	PF00622.29	SPRY domain	0	0	0	0	0	0	0	0	0	0	0	0	3	0.005
OG0019791	PF00029.20	Connexin	0	0	0	0	0	0	0	0	0	0	0	0	3	0.005
OG0019792	PF00001.22	7 transmembrane receptor (rhodopsin family)	0	0	0	0	0	0	0	0	0	0	0	0	3	0.005
OG0019793	PF00129.19	Class I Histocompatibility antigen, domains alpha 1 and 2	0	0	0	0	0	0	0	0	0	0	0	0	3	0.005
OG0019794	PF00125.25	Core histone H2A/H2B/H3/H4	0	0	0	0	0	0	0	0	0	0	0	0	3	0.005
OG0019795	PF12774.8	Hydrolytic ATP binding site of dynein motor region	0	0	0	0	0	0	0	0	0	0	0	0	3	0.005
OG0019796	PF13683.7	Integrase core domain	0	0	0	0	0	0	0	0	0	0	0	0	3	0.005
OG0019797	PF07686.18	Immunoglobulin V-set domain	0	0	0	0	0	0	0	0	0	0	0	0	3	0.005
OG0019798	PF03739.15	Lipopolysaccharide export system permease LptF/LptG	0	0	0	0	0	0	0	0	0	0	0	0	3	0.005
OG0019799	PF00435.22	Spectrin repeat	0	0	0	0	0	0	0	0	0	0	0	0	3	0.005
OG0019800	PF00622.29	SPRY domain	0	0	0	0	0	0	0	0	0	0	0	0	3	0.005
OG0019801	PF07654.16	Immunoglobulin C1-set domain	0	0	0	0	0	0	0	0	0	0	0	0	3	0.005
OG0019802	PF15905.6	Hyaluronan mediated motility receptor N-terminal	0	0	0	0	0	0	0	0	0	0	0	0	3	0.005
OG0019803	PF00171.23	Aldehyde dehydrogenase family	0	0	0	0	0	0	0	0	0	0	0	0	3	0.005
OG0019804	PF07686.18	Immunoglobulin V-set domain	0	0	0	0	0	0	0	0	0	0	0	0	3	0.005
OG0019805	PF07686.18	Immunoglobulin V-set domain	0	0	0	0	0	0	0	0	0	0	0	0	3	0.005
OG0019806	PF00012.21	Hsp70 protein	0	0	0	0	0	0	0	0	0	0	0	0	3	0.005
OG0019807	PF07679.17	Immunoglobulin I-set domain	0	0	0	0	0	0	0	0	0	0	0	0	3	0.005
OG0019808	PF02163.23	Peptidase family M50	0	0	0	0	0	0	0	0	0	0	0	0	3	0.005
OG0019809	PF03556.16	Cullin binding	1	0	0	0	0	0	0	0	0	0	1	0	0	0.044
OG0020000	PF00646.34	F-box domain	1	0	0	0	0	0	0	0	0	0	0	0	1	0.044
OG0020047	PF00001.22	7 transmembrane receptor (rhodopsin family)	1	0	0	0	0	0	0	0	0	0	1	0	0	0.044
OG0020064	PF00010.27	Helix-loop-helix DNA-binding domain	1	0	0	0	0	0	0	0	0	0	0	0	1	0.044
OG0020113	PF13967.7	Late exocytosis, associated with Golgi transport	1	0	0	0	0	0	0	0	0	0	0	0	1	0.044
OG0020223	PF12624.8	N-terminal region of Chorein or VPS13	1	0	0	0	0	0	0	0	0	0	0	0	1	0.044
OG0020226	PF10551.10	MULE transposase domain	1	0	0	0	0	0	0	0	0	0	1	0	0	0.044
OG0020234	PF00839.18	Cysteine rich repeat	1	0	0	0	0	0	0	0	0	0	0	0	1	0.044
OG0020366	PF00595.25	PDZ domain	1	0	0	0	0	0	0	0	0	0	0	0	1	0.044
OG0020370	PF00069.26	Protein kinase domain	1	0	0	0	0	0	0	0	0	0	0	0	1	0.044
OG0020381	PF00625.22	Guanylate kinase	1	0	0	0	0	0	0	0	0	0	1	0	0	0.044
OG0020382	PF10409.10	C2 domain of PTEN tumour-suppressor protein	1	0	0	0	0	0	0	0	0	0	0	0	1	0.044
OG0020411	PF00595.25	PDZ domain	0	1	0	0	0	0	0	0	0	0	1	0	0	0.044
OG0020419	PF01569.22	PAP2 superfamily	0	1	0	0	0	0	0	0	0	0	1	0	0	0.044
OG0020431	PF00168.31	C2 domain	0	1	0	0	0	0	0	0	0	0	0	0	1	0.044
OG0020442	PF01464.21	Transglycosylase SLT domain	0	1	0	0	0	0	0	0	0	0	1	0	0	0.044
OG0020452	PF03226.15	Yippee zinc-binding/DNA-binding /Mis18, centromere assembly	0	1	0	0	0	0	0	0	0	0	0	0	1	0.044
OG0020456	PF15909.6	C2H2-type zinc ribbon	0	1	0	0	0	0	0	0	0	0	1	0	0	0.044
OG0020491	PF00628.30	PHD-finger	0	0	1	0	0	0	0	0	0	0	0	0	1	0.046
OG0020493	PF13245.7	AAA domain	0	0	1	0	0	0	0	0	0	0	0	0	1	0.046
OG0020494	PF13460.7	NAD(P)H-binding	0	0	1	0	0	0	0	0	0	0	0	0	1	0.046
OG0020495	PF13515.7	Fusaric acid resistance protein-like	0	0	1	0	0	0	0	0	0	0	0	0	1	0.046
OG0020496	PF01061.25	ABC-2 type transporter	0	0	1	0	0	0	0	0	0	0	0	0	1	0.046
OG0020505	PF01979.21	Amidohydrolase family	0	0	1	0	0	0	0	0	0	0	0	0	1	0.046
OG0020507	PF16496.6	SWIRM-associated domain at the N-terminal	0	0	1	0	0	0	0	0	0	0	0	0	1	0.046
OG0020509	PF02318.17	FYVE-type zinc finger	0	0	1	0	0	0	0	0	0	0	0	0	1	0.046
OG0020510	PF01494.20	FAD binding domain	0	0	1	0	0	0	0	0	0	0	0	0	1	0.046
OG0020511	PF00250.19	Forkhead domain	0	0	1	0	0	0	0	0	0	0	0	0	1	0.046
OG0020512	PF07714.18	Protein tyrosine and serine/threonine kinase	0	0	1	0	0	0	0	0	0	0	0	0	1	0.046
OG0020514	PF00612.28	IQ calmodulin-binding motif	0	0	1	0	0	0	0	0	0	0	0	0	1	0.046
OG0020522	PF13581.7	Histidine kinase-like ATPase domain	0	0	1	0	0	0	0	0	0	0	0	0	1	0.046
OG0020523	PF05438.13	Thyrotropin-releasing hormone (TRH)	0	0	1	0	0	0	0	0	0	0	0	0	1	0.046
OG0020524	PF13401.7	AAA domain	0	0	1	0	0	0	0	0	0	0	0	0	1	0.046
OG0020525	PF04689.14	DNA binding protein S1FA	0	0	1	0	0	0	0	0	0	0	0	0	1	0.046
OG0020526	PF04073.16	Aminoacyl-tRNA editing domain	0	0	1	0	0	0	0	0	0	0	0	0	1	0.046
OG0020531	PF00400.33	WD domain, G-beta repeat	0	0	1	0	0	0	0	0	0	0	0	0	1	0.046
OG0020534	PF02138.19	Beige/BEACH domain	0	0	1	0	0	0	0	0	0	0	0	0	1	0.046
OG0020537	PF00578.22	AhpC/TSA family	0	0	1	0	0	0	0	0	0	0	0	0	1	0.046
OG0020540	PF00501.29	AMP-binding enzyme	0	0	1	0	0	0	0	0	0	0	0	0	1	0.046
OG0020541	PF00665.27	Integrase core domain	0	0	1	0	0	0	0	0	0	0	0	0	1	0.046
OG0020542	PF15183.7	Melanocortin-2 receptor accessory protein family	0	0	1	0	0	0	0	0	0	0	0	0	1	0.046
OG0020543	PF00778.18	DIX domain	0	0	1	0	0	0	0	0	0	0	0	0	1	0.046
OG0020544	PF02210.25	Laminin G domain	0	0	1	0	0	0	0	0	0	0	1	0	0	0.046
OG0020547	PF00685.28	Sulfotransferase domain	0	0	1	0	0	0	0	0	0	0	0	0	1	0.046
OG0020551	PF19086.1	Terpene synthase family 2, C-terminal metal binding	0	0	1	0	0	0	0	0	0	0	0	0	1	0.046
OG0020553	PF00501.29	AMP-binding enzyme	0	0	1	0	0	0	0	0	0	0	0	0	1	0.046
OG0020554	PF00531.23	Death domain	0	0	1	0	0	0	0	0	0	0	0	0	1	0.046
OG0020563	PF00176.24	SNF2 family N-terminal domain	0	0	1	0	0	0	0	0	0	0	0	0	1	0.046
OG0020567	PF06652.13	Methuselah N-terminus	0	0	1	0	0	0	0	0	0	0	0	0	1	0.046
OG0020568	PF15201.7	Progressive rod-cone degeneration	0	0	1	0	0	0	0	0	0	0	0	0	1	0.046
OG0020573	PF00439.26	Bromodomain	0	0	1	0	0	0	0	0	0	0	0	0	1	0.046
OG0020575	PF00089.27	Trypsin	0	0	1	0	0	0	0	0	0	0	0	0	1	0.046
OG0020579	PF12697.8	Alpha/beta hydrolase family	0	0	1	0	0	0	0	0	0	0	0	0	1	0.046
OG0020586	PF00665.27	Integrase core domain	0	0	1	0	0	0	0	0	0	0	0	0	1	0.046
OG0020591	PF00664.24	ABC transporter transmembrane region	0	0	1	0	0	0	0	0	0	0	0	0	1	0.046
OG0020593	PF02121.19	Phosphatidylinositol transfer protein	0	0	1	0	0	0	0	0	0	0	0	0	1	0.046
OG0020595	PF13598.7	Domain of unknown function (DUF4139)	0	0	1	0	0	0	0	0	0	0	0	0	1	0.046
OG0020596	PF13726.7	Na+-H+ antiporter family	0	0	1	0	0	0	0	0	0	0	0	0	1	0.046
OG0020597	PF00001.22	7 transmembrane receptor (rhodopsin family)	0	0	1	0	0	0	0	0	0	0	0	0	1	0.046
OG0020601	PF01417.21	ENTH domain	0	0	1	0	0	0	0	0	0	0	0	0	1	0.046
OG0020604	PF07729.13	FCD domain	0	0	1	0	0	0	0	0	0	0	0	0	1	0.046
OG0020609	PF18976.1	Family of unknown function (DUF5712)	0	0	1	0	0	0	0	0	0	0	0	0	1	0.046
OG0020614	PF16185.6	Mitochondrial ABC-transporter N-terminal five TM region	0	0	1	0	0	0	0	0	0	0	1	0	0	0.046
OG0020617	PF00665.27	Integrase core domain	0	0	1	0	0	0	0	0	0	0	0	0	1	0.046
OG0020618	PF13975.7	gag-polyprotein putative aspartyl protease	0	0	1	0	0	0	0	0	0	0	1	0	0	0.046
OG0020621	PF01545.22	Cation efflux family	0	0	1	0	0	0	0	0	0	0	0	0	1	0.046
OG0020622	PF00905.23	Penicillin binding protein transpeptidase domain	0	0	1	0	0	0	0	0	0	0	0	0	1	0.046
OG0020623	PF03372.24	Endonuclease/Exonuclease/phosphatase family	0	0	1	0	0	0	0	0	0	0	0	0	1	0.046
OG0020625	PF13786.7	Domain of unknown function (DUF4179)	0	0	1	0	0	0	0	0	0	0	0	0	1	0.046
OG0020628	PF06312.13	Neurexophilin	0	0	1	0	0	0	0	0	0	0	0	0	1	0.046
OG0020630	PF04689.14	DNA binding protein S1FA	0	0	1	0	0	0	0	0	0	0	0	0	1	0.046
OG0020632	PF08240.13	Alcohol dehydrogenase GroES-like domain	0	0	1	0	0	0	0	0	0	0	0	0	1	0.046
OG0020633	PF13432.7	Tetratricopeptide repeat	0	0	1	0	0	0	0	0	0	0	0	0	1	0.046
OG0020634	PF07086.13	Jagunal, ER re-organisation during oogenesis	0	0	1	0	0	0	0	0	0	0	0	0	1	0.046
OG0020637	PF13460.7	NAD(P)H-binding	0	0	1	0	0	0	0	0	0	0	0	0	1	0.046
OG0020640	PF00025.22	ADP-ribosylation factor family	0	0	1	0	0	0	0	0	0	0	0	0	1	0.046
OG0020642	PF00473.18	Corticotropin-releasing factor family	0	0	1	0	0	0	0	0	0	0	1	0	0	0.046
OG0020647	PF12877.8	Domain of unknown function (DUF3827)	0	0	1	0	0	0	0	0	0	0	0	0	1	0.046
OG0020655	PF00078.28	Reverse transcriptase (RNA-dependent DNA polymerase)	0	0	1	0	0	0	0	0	0	0	0	0	1	0.046
OG0020665	PF00069.26	Protein kinase domain	0	0	0	1	0	0	0	0	0	0	1	0	0	0.044
OG0020666	PF07657.14	N terminus of Notch ligand	0	0	0	1	0	0	0	0	0	0	1	0	0	0.044
OG0020667	PF15997.6	Domain of unknown function (DUF4772)	0	0	0	1	0	0	0	0	0	0	1	0	0	0.044
OG0020674	PF08393.14	Dynein heavy chain, N-terminal region 2	0	0	0	1	0	0	0	0	0	0	0	0	1	0.044
OG0020679	PF00630.20	Filamin/ABP280 repeat	0	0	0	1	0	0	0	0	0	0	0	0	1	0.044
OG0020683	PF00104.31	Ligand-binding domain of nuclear hormone receptor	0	0	0	1	0	0	0	0	0	0	0	0	1	0.044
OG0020693	PF07679.17	Immunoglobulin I-set domain	0	0	0	1	0	0	0	0	0	0	0	0	1	0.044
OG0020694	PF17144.5	Ribosomal large subunit proteins 60S L5, and 50S L18	0	0	0	1	0	0	0	0	0	0	0	0	1	0.044
OG0020696	PF03979.15	Sigma-70 factor, region 1.1	0	0	0	1	0	0	0	0	0	0	0	0	1	0.044
OG0021389	PF13657.7	HipA N-terminal domain	0	0	0	0	0	0	0	0	1	0	0	0	1	0.043
OG0021430	PF14893.7	PNMA	0	0	0	0	0	0	0	0	0	2	0	0	0	0.043
OG0021431	PF00520.32	Ion transport protein	0	0	0	0	0	0	0	0	0	2	0	0	0	0.043
OG0021432	PF13868.7	Trichohyalin-plectin-homology domain	0	0	0	0	0	0	0	0	0	2	0	0	0	0.043
OG0021437	PF00622.29	SPRY domain	0	0	0	0	0	0	0	0	0	2	0	0	0	0.043
OG0021439	PF18744.2	Secreted Novel AID/APOBEC-like Deaminase 1	0	0	0	0	0	0	0	0	0	2	0	0	0	0.043
OG0021440	PF07686.18	Immunoglobulin V-set domain	0	0	0	0	0	0	0	0	0	2	0	0	0	0.043
OG0021443	PF01823.20	MAC/Perforin domain	0	0	0	0	0	0	0	0	0	2	0	0	0	0.043
OG0021444	PF00520.32	Ion transport protein	0	0	0	0	0	0	0	0	0	2	0	0	0	0.043
OG0021450	PF13419.7	Haloacid dehalogenase-like hydrolase	0	0	0	0	0	0	0	0	0	2	0	0	0	0.043
OG0021453	PF16178.6	Dimerisation domain of Ca+-activated chloride-channel, anoctamin	0	0	0	0	0	0	0	0	0	2	0	0	0	0.043
OG0021455	PF14893.7	PNMA	0	0	0	0	0	0	0	0	0	2	0	0	0	0.043
OG0021458	PF07382.12	Histone H1-like nucleoprotein HC2	0	0	0	0	0	0	0	0	0	2	0	0	0	0.043
OG0021459	PF08212.13	Lipocalin-like domain	0	0	0	0	0	0	0	0	0	2	0	0	0	0.043
OG0021461	PF00225.24	Kinesin motor domain	0	0	0	0	0	0	0	0	0	2	0	0	0	0.043
OG0021462	PF14965.7	Negative regulator of p53/TP53	0	0	0	0	0	0	0	0	0	2	0	0	0	0.043
OG0021463	PF00822.21	PMP-22/EMP/MP20/Claudin family	0	0	0	0	0	0	0	0	0	2	0	0	0	0.043
OG0021465	PF00665.27	Integrase core domain	0	0	0	0	0	0	0	0	0	2	0	0	0	0.043
OG0021466	PF00564.25	PB1 domain	0	0	0	0	0	0	0	0	0	2	0	0	0	0.043
OG0021467	PF03564.16	Protein of unknown function (DUF1759)	0	0	0	0	0	0	0	0	0	2	0	0	0	0.043
OG0021469	PF00001.22	7 transmembrane receptor (rhodopsin family)	0	0	0	0	0	0	0	0	0	2	0	0	0	0.043
OG0021471	PF00092.29	von Willebrand factor type A domain	0	0	0	0	0	0	0	0	0	2	0	0	0	0.043
OG0021472	PF01019.22	Gamma-glutamyltranspeptidase	0	0	0	0	0	0	0	0	0	2	0	0	0	0.043
OG0021475	PF12396.9	Protein of unknown function (DUF3659)	0	0	0	0	0	0	0	0	0	2	0	0	0	0.043
OG0021476	PF02961.15	Barrier to autointegration factor	0	0	0	0	0	0	0	0	0	2	0	0	0	0.043
OG0021478	PF06818.16	Fez1	0	0	0	0	0	0	0	0	0	2	0	0	0	0.043
OG0021479	PF06160.13	Septation ring formation regulator, EzrA	0	0	0	0	0	0	0	0	0	2	0	0	0	0.043
OG0021480	PF02931.24	Neurotransmitter-gated ion-channel ligand binding domain	0	0	0	0	0	0	0	0	0	2	0	0	0	0.043
OG0021481	unknown	unknown	0	0	0	0	0	0	0	0	0	2	0	0	0	0.043
OG0021482	PF00990.22	Diguanylate cyclase, GGDEF domain	0	0	0	0	0	0	0	0	0	2	0	0	0	0.043
OG0021483	PF00106.26	short chain dehydrogenase	0	0	0	0	0	0	0	0	0	2	0	0	0	0.043
OG0021484	PF05222.16	Alanine dehydrogenase/PNT, N-terminal domain	0	0	0	0	0	0	0	0	0	2	0	0	0	0.043
OG0021485	PF05729.13	NACHT domain	0	0	0	0	0	0	0	0	0	2	0	0	0	0.043
OG0021488	PF00078.28	Reverse transcriptase (RNA-dependent DNA polymerase)	0	0	0	0	0	0	0	0	0	2	0	0	0	0.043
OG0021492	PF02272.20	DHHA1 domain	0	0	0	0	0	0	0	0	0	2	0	0	0	0.043
OG0021493	PF08600.11	Rsm1-like	0	0	0	0	0	0	0	0	0	2	0	0	0	0.043
OG0021496	PF00078.28	Reverse transcriptase (RNA-dependent DNA polymerase)	0	0	0	0	0	0	0	0	0	2	0	0	0	0.043
OG0021497	PF00474.18	Sodium:solute symporter family	0	0	0	0	0	0	0	0	0	2	0	0	0	0.043
OG0021500	PF03265.16	Deoxyribonuclease II	0	0	0	0	0	0	0	0	0	2	0	0	0	0.043
OG0021501	PF02210.25	Laminin G domain	0	0	0	0	0	0	0	0	0	2	0	0	0	0.043
OG0021502	PF12473.9	Kinesin protein	0	0	0	0	0	0	0	0	0	2	0	0	0	0.043
OG0021505	PF00530.19	Scavenger receptor cysteine-rich domain	0	0	0	0	0	0	0	0	0	2	0	0	0	0.043
OG0021507	PF00001.22	7 transmembrane receptor (rhodopsin family)	0	0	0	0	0	0	0	0	0	2	0	0	0	0.043
OG0021508	PF05746.16	DALR anticodon binding domain	0	0	0	0	0	0	0	0	0	2	0	0	0	0.043
OG0021509	PF00656.23	Caspase domain	0	0	0	0	0	0	0	0	0	2	0	0	0	0.043
OG0021511	PF19136.1	Family of unknown function (DUF5819)	0	0	0	0	0	0	0	0	0	2	0	0	0	0.043
OG0021517	PF00129.19	Class I Histocompatibility antigen, domains alpha 1 and 2	0	0	0	0	0	0	0	0	0	2	0	0	0	0.043
OG0021518	PF13837.7	Myb/SANT-like DNA-binding domain	0	0	0	0	0	0	0	0	0	2	0	0	0	0.043
OG0021519	PF07654.16	Immunoglobulin C1-set domain	0	0	0	0	0	0	0	0	0	2	0	0	0	0.043
OG0021520	PF01486.18	K-box region	0	0	0	0	0	0	0	0	0	2	0	0	0	0.043
OG0021523	PF13476.7	AAA domain	0	0	0	0	0	0	0	0	0	2	0	0	0	0.043
OG0021524	PF00622.29	SPRY domain	0	0	0	0	0	0	0	0	0	2	0	0	0	0.043
OG0021525	PF14484.7	Fish-specific NACHT associated domain	0	0	0	0	0	0	0	0	0	2	0	0	0	0.043
OG0021526	PF08017.12	Fibrinogen binding protein	0	0	0	0	0	0	0	0	0	2	0	0	0	0.043
OG0021527	PF13921.7	Myb-like DNA-binding domain	0	0	0	0	0	0	0	0	0	2	0	0	0	0.043
OG0021530	PF08385.13	Dynein heavy chain, N-terminal region 1	0	0	0	0	0	0	0	0	0	2	0	0	0	0.043
OG0021531	PF12730.8	ABC-2 family transporter protein	0	0	0	0	0	0	0	0	0	2	0	0	0	0.043
OG0021532	PF00665.27	Integrase core domain	0	0	0	0	0	0	0	0	0	2	0	0	0	0.043
OG0021533	PF13927.7	Immunoglobulin domain	0	0	0	0	0	0	0	0	0	2	0	0	0	0.043
OG0021534	PF16591.6	Helical bimodular sensor domain	0	0	0	0	0	0	0	0	0	2	0	0	0	0.043
OG0021535	PF13476.7	AAA domain	0	0	0	0	0	0	0	0	0	2	0	0	0	0.043
OG0021536	PF07686.18	Immunoglobulin V-set domain	0	0	0	0	0	0	0	0	0	2	0	0	0	0.043
OG0021537	PF14322.7	Starch-binding associating with outer membrane	0	0	0	0	0	0	0	0	0	2	0	0	0	0.043
OG0021538	PF05461.12	Apolipoprotein L	0	0	0	0	0	0	0	0	0	2	0	0	0	0.043
OG0021539	PF15992.6	Domain of unknown function (DUF4769)	0	0	0	0	0	0	0	0	0	2	0	0	0	0.043
OG0021540	PF07686.18	Immunoglobulin V-set domain	0	0	0	0	0	0	0	0	0	2	0	0	0	0.043
OG0021541	PF02163.23	Peptidase family M50	0	0	0	0	0	0	0	0	0	2	0	0	0	0.043
OG0021542	PF00622.29	SPRY domain	0	0	0	0	0	0	0	0	0	2	0	0	0	0.043
OG0021543	PF00012.21	Hsp70 protein	0	0	0	0	0	0	0	0	0	2	0	0	0	0.043
OG0021544	PF04548.17	AIG1 family	0	0	0	0	0	0	0	0	0	2	0	0	0	0.043
OG0021545	PF07678.15	A-macroglobulin TED domain	0	0	0	0	0	0	0	0	0	2	0	0	0	0.043
OG0021546	PF17776.2	NLRC4 helical domain HD2	0	0	0	0	0	0	0	0	0	2	0	0	0	0.043
OG0021547	PF13778.7	Domain of unknown function (DUF4174)	0	0	0	0	0	0	0	0	0	2	0	0	0	0.043
OG0021548	PF00005.28	ABC transporter	0	0	0	0	0	0	0	0	0	2	0	0	0	0.043
OG0021549	PF13920.7	Zinc finger, C3HC4 type (RING finger)	0	0	0	0	0	0	0	0	0	2	0	0	0	0.043
OG0021550	PF17776.2	NLRC4 helical domain HD2	0	0	0	0	0	0	0	0	0	2	0	0	0	0.043
OG0021551	PF09229.12	Activator of Hsp90 ATPase, N-terminal	0	0	0	0	0	0	0	0	0	2	0	0	0	0.043
OG0021552	PF16058.6	Mucin-like	0	0	0	0	0	0	0	0	0	2	0	0	0	0.043
OG0021553	PF10498.10	Intra-flagellar transport protein 57	0	0	0	0	0	0	0	0	0	2	0	0	0	0.043
OG0021554	PF01498.19	Transposase	0	0	0	0	0	0	0	0	0	2	0	0	0	0.043
OG0021555	PF03656.14	Pam16	0	0	0	0	0	0	0	0	0	0	2	0	0	0.008
OG0021556	PF14893.7	PNMA	0	0	0	0	0	0	0	0	0	0	2	0	0	0.008
OG0021557	PF01426.19	BAH domain	0	0	0	0	0	0	0	0	0	0	2	0	0	0.008
OG0021558	PF17776.2	NLRC4 helical domain HD2	0	0	0	0	0	0	0	0	0	0	2	0	0	0.008
OG0021559	PF15619.7	Ciliary protein causing Leber congenital amaurosis disease	0	0	0	0	0	0	0	0	0	0	2	0	0	0.008
OG0021561	PF08763.12	Voltage gated calcium channel IQ domain	0	0	0	0	0	0	0	0	0	0	2	0	0	0.008
OG0021562	PF17744.2	Family of unknown function (DUF5581)	0	0	0	0	0	0	0	0	0	0	1	1	0	0.048
OG0021563	PF18102.2	Deltex C-terminal domain	0	0	0	0	0	0	0	0	0	0	2	0	0	0.008
OG0021564	PF00632.26	HECT-domain (ubiquitin-transferase)	0	0	0	0	0	0	0	0	0	0	2	0	0	0.008
OG0021565	PF16420.6	Ubiquitin-like modifier-activating enzyme ATG7 N-terminus	0	0	0	0	0	0	0	0	0	0	2	0	0	0.008
OG0021566	PF15140.7	Domain of unknown function (DUF4573)	0	0	0	0	0	0	0	0	0	0	2	0	0	0.008
OG0021567	PF15140.7	Domain of unknown function (DUF4573)	0	0	0	0	0	0	0	0	0	0	2	0	0	0.008
OG0021568	PF00293.29	NUDIX domain	0	0	0	0	0	0	0	0	0	0	2	0	0	0.008
OG0021569	PF12497.9	Estrogen receptor beta	0	0	0	0	0	0	0	0	0	0	2	0	0	0.008
OG0021570	PF17228.3	Sulphur globule protein	0	0	0	0	0	0	0	0	0	0	2	0	0	0.008
OG0021571	PF03466.21	LysR substrate binding domain	0	0	0	0	0	0	0	0	0	0	2	0	0	0.008
OG0021572	PF00022.20	Actin	0	0	0	0	0	0	0	0	0	0	2	0	0	0.008
OG0021573	PF14291.7	Domain of unknown function (DUF4371)	0	0	0	0	0	0	0	0	0	0	2	0	0	0.008
OG0021574	PF11465.9	Natural killer cell receptor 2B4	0	0	0	0	0	0	0	0	0	0	2	0	0	0.008
OG0021577	PF02389.16	Cornifin (SPRR) family	0	0	0	0	0	0	0	0	0	0	2	0	0	0.008
OG0021578	PF00702.27	haloacid dehalogenase-like hydrolase	0	0	0	0	0	0	0	0	0	0	2	0	0	0.008
OG0021579	PF13087.7	AAA domain	0	0	0	0	0	0	0	0	0	0	2	0	0	0.008
OG0021582	PF02902.20	Ulp1 protease family, C-terminal catalytic domain	0	0	0	0	0	0	0	0	0	0	2	0	0	0.008
OG0021583	PF00632.26	HECT-domain (ubiquitin-transferase)	0	0	0	0	0	0	0	0	0	0	2	0	0	0.008
OG0021584	PF13365.7	Trypsin-like peptidase domain	0	0	0	0	0	0	0	0	0	0	2	0	0	0.008
OG0021585	PF00061.24	Lipocalin / cytosolic fatty-acid binding protein family	0	0	0	0	0	0	0	0	0	0	2	0	0	0.008
OG0021586	PF00029.20	Connexin	0	0	0	0	0	0	0	0	0	0	2	0	0	0.008
OG0021588	PF03318.14	Clostridium epsilon toxin ETX/Bacillus mosquitocidal toxin MTX2	0	0	0	0	0	0	0	0	0	0	2	0	0	0.008
OG0021589	PF13460.7	NAD(P)H-binding	0	0	0	0	0	0	0	0	0	0	2	0	0	0.008
OG0021590	PF14961.7	Broad-minded protein	0	0	0	0	0	0	0	0	0	0	2	0	0	0.008
OG0021593	PF03953.18	Tubulin C-terminal domain	0	0	0	0	0	0	0	0	0	0	0	1	1	0.048
OG0021597	PF13927.7	Immunoglobulin domain	0	0	0	0	0	0	0	0	0	0	0	1	1	0.048
OG0021603	PF01019.22	Gamma-glutamyltranspeptidase	0	0	0	0	0	0	0	0	0	0	0	1	1	0.048
OG0021612	PF15913.6	Furin-like repeat, cysteine-rich	0	0	0	0	0	0	0	0	0	0	0	1	1	0.048
OG0021615	PF06818.16	Fez1	0	0	0	0	0	0	0	0	0	0	0	0	2	0.008
OG0021616	PF12052.9	Voltage gated calcium channel subunit beta domain 4Aa N terminal	0	0	0	0	0	0	0	0	0	0	0	0	2	0.008
OG0021617	PF00520.32	Ion transport protein	0	0	0	0	0	0	0	0	0	0	0	0	2	0.008
OG0021618	PF04519.14	Polymer-forming cytoskeletal	0	0	0	0	0	0	0	0	0	0	0	0	2	0.008
OG0021619	PF11917.9	Protein of unknown function (DUF3435)	0	0	0	0	0	0	0	0	0	0	0	0	2	0.008
OG0021620	PF13921.7	Myb-like DNA-binding domain	0	0	0	0	0	0	0	0	0	0	0	0	2	0.008
OG0021621	PF19088.1	TUTase nucleotidyltransferase domain	0	0	0	0	0	0	0	0	0	0	0	0	2	0.008
OG0021622	PF19088.1	TUTase nucleotidyltransferase domain	0	0	0	0	0	0	0	0	0	0	0	0	2	0.008
OG0021623	PF12774.8	Hydrolytic ATP binding site of dynein motor region	0	0	0	0	0	0	0	0	0	0	0	0	2	0.008
OG0021624	PF13649.7	Methyltransferase domain	0	0	0	0	0	0	0	0	0	0	0	0	2	0.008
OG0021625	PF00168.31	C2 domain	0	0	0	0	0	0	0	0	0	0	0	0	2	0.008
OG0021626	PF00168.31	C2 domain	0	0	0	0	0	0	0	0	0	0	0	0	2	0.008
OG0021627	PF00001.22	7 transmembrane receptor (rhodopsin family)	0	0	0	0	0	0	0	0	0	0	0	0	2	0.008
OG0021628	PF00129.19	Class I Histocompatibility antigen, domains alpha 1 and 2	0	0	0	0	0	0	0	0	0	0	0	0	2	0.008
OG0021629	PF04548.17	AIG1 family	0	0	0	0	0	0	0	0	0	0	0	0	2	0.008
OG0021630	PF00622.29	SPRY domain	0	0	0	0	0	0	0	0	0	0	0	0	2	0.008
OG0021631	PF00622.29	SPRY domain	0	0	0	0	0	0	0	0	0	0	0	0	2	0.008
OG0021632	PF02348.20	Cytidylyltransferase	0	0	0	0	0	0	0	0	0	0	0	0	2	0.008
OG0021633	PF00435.22	Spectrin repeat	0	0	0	0	0	0	0	0	0	0	0	0	2	0.008
OG0021634	PF00001.22	7 transmembrane receptor (rhodopsin family)	0	0	0	0	0	0	0	0	0	0	0	0	2	0.008
OG0021635	PF00822.21	PMP-22/EMP/MP20/Claudin family	0	0	0	0	0	0	0	0	0	0	0	0	2	0.008
OG0021636	PF00630.20	Filamin/ABP280 repeat	0	0	0	0	0	0	0	0	0	0	0	0	2	0.008
OG0021637	PF02163.23	Peptidase family M50	0	0	0	0	0	0	0	0	0	0	0	0	2	0.008
OG0021638	PF08473.12	Neuronal voltage-dependent calcium channel alpha 2acd	0	0	0	0	0	0	0	0	0	0	0	0	2	0.008
OG0021639	PF05351.12	GMP-PDE, delta subunit	0	0	0	0	0	0	0	0	0	0	0	0	2	0.008
OG0021640	PF02991.17	Autophagy protein Atg8 ubiquitin like	0	0	0	0	0	0	0	0	0	0	0	0	2	0.008
OG0021641	PF07117.12	Protein of unknown function (DUF1373)	0	0	0	0	0	0	0	0	0	0	0	0	2	0.008
OG0021642	PF01843.20	DIL domain	0	0	0	0	0	0	0	0	0	0	0	0	2	0.008
OG0021643	PF00094.26	von Willebrand factor type D domain	0	0	0	0	0	0	0	0	0	0	0	0	2	0.008
OG0021644	PF00001.22	7 transmembrane receptor (rhodopsin family)	0	0	0	0	0	0	0	0	0	0	0	0	2	0.008
OG0021645	PF00632.26	HECT-domain (ubiquitin-transferase)	0	0	0	0	0	0	0	0	0	0	0	0	2	0.008
OG0021646	PF00176.24	SNF2 family N-terminal domain	0	0	0	0	0	0	0	0	0	0	0	0	2	0.008
OG0021647	PF03348.16	Serine incorporator (Serinc)	0	0	0	0	0	0	0	0	0	0	0	0	2	0.008
OG0021648	PF00171.23	Aldehyde dehydrogenase family	0	0	0	0	0	0	0	0	0	0	0	0	2	0.008
OG0021649	PF05192.19	MutS domain III	0	0	0	0	0	0	0	0	0	0	0	0	2	0.008
OG0021650	PF02207.21	Putative zinc finger in N-recognin (UBR box)	0	0	0	0	0	0	0	0	0	0	0	0	2	0.008
OG0021651	PF00098.24	Zinc knuckle	0	0	0	0	0	0	0	0	0	0	0	0	2	0.008
OG0021652	PF05104.13	Ribosome receptor lysine/proline rich region	0	0	0	0	0	0	0	0	0	0	0	0	2	0.008
OG0021653	PF00048.21	Small cytokines (intecrine/chemokine), interleukin-8 like	0	0	0	0	0	0	0	0	0	0	0	0	2	0.008
OG0021654	PF00287.19	Sodium / potassium ATPase beta chain	0	0	0	0	0	0	0	0	0	0	0	0	2	0.008
OG0021655	PF00028.18	Cadherin domain	0	0	0	0	0	0	0	0	0	0	0	0	2	0.008
OG0021656	PF00071.23	Ras family	0	0	0	0	0	0	0	0	0	0	0	0	2	0.008
OG0021657	PF00619.22	Caspase recruitment domain	0	0	0	0	0	0	0	0	0	0	0	0	2	0.008
OG0021658	PF00622.29	SPRY domain	0	0	0	0	0	0	0	0	0	0	0	0	2	0.008
OG0021659	PF00038.22	Intermediate filament protein	0	0	0	0	0	0	0	0	0	0	0	0	2	0.008
OG0021660	PF03547.19	Membrane transport protein	0	0	0	0	0	0	0	0	0	0	0	0	2	0.008
OG0021661	PF00078.28	Reverse transcriptase (RNA-dependent DNA polymerase)	0	0	0	0	0	0	0	0	0	0	0	0	2	0.008
OG0021662	PF02994.15	L1 transposable element RBD-like domain	0	0	0	0	0	0	0	0	0	0	0	0	2	0.008
OG0021663	PF15140.7	Domain of unknown function (DUF4573)	0	0	0	0	0	0	0	0	0	0	0	0	2	0.008
OG0021664	PF00125.25	Core histone H2A/H2B/H3/H4	0	0	0	0	0	0	0	0	0	0	0	0	2	0.008
OG0021665	PF00125.25	Core histone H2A/H2B/H3/H4	0	0	0	0	0	0	0	0	0	0	0	0	2	0.008
OG0021666	PF05485.13	THAP domain	0	0	0	0	0	0	0	0	0	0	0	0	2	0.008
OG0021667	PF00261.21	Tropomyosin	0	0	0	0	0	0	0	0	0	0	0	0	2	0.008
OG0021668	PF00622.29	SPRY domain	0	0	0	0	0	0	0	0	0	0	0	0	2	0.008
OG0021669	PF07686.18	Immunoglobulin V-set domain	0	0	0	0	0	0	0	0	0	0	0	0	2	0.008
OG0021670	PF02525.18	Flavodoxin-like fold	0	0	0	0	0	0	0	0	0	0	0	0	2	0.008
OG0021671	PF00125.25	Core histone H2A/H2B/H3/H4	0	0	0	0	0	0	0	0	0	0	0	0	2	0.008
OG0021672	PF00063.22	Myosin head (motor domain)	0	0	0	0	0	0	0	0	0	0	0	0	2	0.008
OG0021673	PF02163.23	Peptidase family M50	0	0	0	0	0	0	0	0	0	0	0	0	2	0.008
