# Supplementary material for: Immunogenetic losses co-occurred with seahorse male pregnancy and mutation in tlx1 accompanied functional asplenia
Source: Nat Commun. 2022 Dec 9;13:7610. doi: 10.1038/s41467-022-35338-7 (PMC9734139; doi:10.1038/s41467-022-35338-7)
Supplement: Supplementary file 4 — Supplementary Data 1-15 [file 41467_2022_35338_MOESM4_ESM.zip › Supplementary Data/Supplementary Data 10.xlsx]

## Sheet: Sheet1
Supplementary Data 10. Establishment of tlx1 knockout and point mutation zebrafish lines by CRISPR/Cas9-based genome editing
Seqnence of wild type and tlx1 knockout zebrafish lines by CRISPR/Cas9-based genome editing
> tlx1 (wild type)	CDS
	ATGGATCATATGGGAGCGCATCTCCACCAGACGCACGCAGACACCATCAGTTTTGGGATCGATCAGATTCTCAACAATGCAGACCAGGGGAGCTGCATGATCACCAACCCCAGAATGCAGGACCTGGACTACGGTTTGGGCTGCATAGTCAGCACAGCATACAATACCATGACTGGTAACTACAACGTCAATAACTCCTCTGGATACAATGGAAACTCTTGCAGCGTCGGGTCCTACAACATGAACTTGGGCGCGAATGTTAACGGAAATTGCCTTAATTCGTCGGGAGTGATCCGGGTTCCTGCACACCGGCCGCTGGGCAGCGTTCACTCGTCCATTCCCACAAGCGCTGCCACGGTGCCAAGTATGGGAAGCATGGGCACTATTAACAATCTCACG…
	AA
	MDHMGAHLHQTHADTISFGIDQILNNADQGSCMITNPRMQDLDYGLGCIVSTAYNTMTGNYNVNNSSGYNGNSCSVGSYNMNLGANVNGNCLNSSGVIRVPAHRPLGSVHSSIPTSAATVPSMGSMGTINNLTGLTFPWMESNRRYTKDRFTVALSPFTVTRRIGHPYQNRTPPKKKKPRTSFTRLQICELEKRFHRQKYLASAERAALAKALKMTDAQVKTWFQNRRTKWRRQTAEEREAERQQANRILMQLQQEAFQKTINQPVTPDPICLHNSSLFALQNLQPWTENTAKISSVPNTD
> tlx1▲ (-122bp)	CDS
	ATGGATCATATGGGAGCGCATCTCCACCAGACGCACGCAGACACCATCAGTTTTGGGATCGATCAGATTCTCAACAATGCAGACCAGGGGAGCTGCATGATCACCAACCCCAGAATGCAGGACCTGGACTACGGTTTGGGCTGCATAGTCAGCACAGCATACAATACCATGACTGGTAACTACAACGTCAATAACTCCTCTGGATACAATGGAAACTCTTGCAGCGTCGGGTCCTACAACATGAACTTGGGCGCGAATGTTAACGGAAATTGCCTTAATTCGTCGGGAGTGATCCGGGTTCCTGCACACCGGCCGCTGGGCAGCGTTCACTCGTCCATTCCCACAAGCGCTGCCACGGTGCCAAGTATGGGAAGCATGGGCACTATTAACAATCTCACG…
	AA
	MDHMGAHLHQTHADTISFGIDQILNNADQGSCMITNPRMQDLGREC*RKLP*FVGSDPGSCTPAAGQRSLVHSHKRCHGAKYGKHGHY*QSHGINVSVDGE*QEIYQRQVYSGPLTVHCNTPYRSPVPEPNTSEEEEAPDVVHAPSDM*AGETLSPSEVSGVSRESSLSEST*ND*CAGQNMVPEQKNEMEAADSGGERSRATTSQPNSNAASARSFSKDYKPACYSRPNLSTQQLSIRTSEPAALD*EHGKNQQRSQH*L
> tlx1▲ (-5bp)	CDs
	ATGGATCATATGGGAGCGCATCTCCACCAGACGCACGCAGACACCATCAGTTTTGGGATCGATCAGATTCTCAACAATGCAGACCAGGGGAGCTGCATGATCACCAACCCCAGAATGCAGGACCTGGACTACGGTTTGGGCTGCATAGTCAGCACAGCATACAATACCATGACTGGTAACTACAACGTCAATAACTCCTCTGGATACAATGGAAACTCTTGCAGCGTCGGGTCCTACAACATGAACTTGGGCGCGAATGTTAACGGAAATTGCCTTAATTCGTCGGGAGTGATCCGGGTTCCTGCACACCGGCCGCTGGGCAGCGTTCACTCGTCCATTCCCACAAGCGCTGCCACGGTGCCAAGTATGGGAAGCATGGGCACTATTAACAATCTCACG…
	AA
	MDHMGAHLHQTHADTISFGIDQILNNADQGSCMITNPRMQDLDYGLHSQHSIQYHDW*LQRQ*LLWIQWKLLQRRVLQHELGREC*RKLP*FVGSDPGSCTPAAGQRSLVHSHKRCHGAKYGKHGHY*QSHGINVSVDGE*QEIYQRQVYSGPLTVHCNTPYRSPVPEPNTSEEEEAPDVVHAPSDM*AGETLSPSEVSGVSRESSLSEST*ND*CAGQNMVPEQKNEMEAADSGGERSRATTSQPNSNAASARSFSKDYKPACYSRPNLSTQQLSIRTSEPAALD*EHGKNQQRSQH*L
Primers used for the generation of tlx1A208T and tlx1A207T zebrafish lines
	Left arm primers:
	F (5’-gtaaaacgacggccagtGGCAGACCAGGGGAGCTGCATGA-3’)
	R (5’-GCCTTGAATCAACTAGATCAC-3’)
	Middle arm primers:
	F (5’-atctagttgattcaaggcTGAATATGAAGTGTTTAATGTC-3’)
	R (5’-AATCATCATAATTTATATTTCAC-3’)
	Right arm primers:
	F (5’-CGACTAAATGCGATATTTTCTATG-3’)
	R (5’-gaataggaacttcggtacCTGTTGGGATATTCCTCTGTACAC-3’)
	Selective marker primers:
	F (5’-atataaattatgatgattGAAGTTCCTATTCTCTAGAAAGTATAGGAACTTCTAAGATACATTG-3’)
	R (5’-aaatatcgcatttagtcgGAAGTTCCTATACTTTCTAGAG-3)
	G622A mutation primers:
	F (5’-GGCGTCAGCCGAGAGAGCAACCTTAGCGAAAGCAC-3’)
	R (5’-TTGCTCTCTCGGCTGACGCCAGA-3’)
	G619A mutation primers:
	F (5’-GGCGTCAGCCGAGAGAACAGCCTTAGCGAAAGCAC-3’)
	R (5’-TTCTCTCGGCTGACGCCAGATACTTC-3’)
	Site 3 silence mutation primers:
	F (5’-GAAGAAGAAGCCCCGAACATCGTTCACGCGCCTTCAG-3’)
	R (5’-TGTTCGGGGCTTCTTCTTCTTCGG-3’)
	Site 4 silence mutation primers:
	F (5’-CGTATAGGTCACCCGTATCAAAACCGAACACCTCCG-3’)
	R (5’-TTGATACGGGTGACCTATACGGCGTG-3’)
	(Lower case characters represent overlapping sequences for the cloning. Red characters represent the mutated sites.)
