# Supplementary material for: Immunogenetic losses co-occurred with seahorse male pregnancy and mutation in tlx1 accompanied functional asplenia
Source: Nat Commun. 2022 Dec 9;13:7610. doi: 10.1038/s41467-022-35338-7 (PMC9734139; doi:10.1038/s41467-022-35338-7)
Supplement: Supplementary file 4 — Supplementary Data 1-15 [file 41467_2022_35338_MOESM4_ESM.zip › Supplementary Data/Supplementary Data 11.xlsx]

## Sheet: Sheet1
Supplementary Data 11. The differentially expressed genes (DEGs) of tlx1▲, tlx1A208T and wild type zebrafish.
tlx1▲/wild type (brain)					tlx1▲/wild type (liver)					tlx1▲/wild type (kidney)					tlx1▲/wild type (intestine)					tlx1A208T/wild type (brain)					tlx1A208T/wild type (liver)					tlx1A208T/wild type (kidney)					tlx1A208T/wild type (Intestine)
Gene	log2FoldChange	FDR	regulated		Gene	log2FoldChange	FDR	regulated		Gene	log2FoldChange	FDR	regulated		Gene	log2FoldChange	FDR	regulated		Gene	log2FoldChange	FDR	regulated		Gene	log2FoldChange	FDR	regulated		Gene	log2FoldChange	FDR	regulated		Gene	log2FoldChange	FDR	regulated
pcdhb	23.7742	2.62342e-10	up		si:ch211-133n4.9	15.1663	4.05289e-22	up		mhc2dab	13.0995	0.0342493	up		LOC103908762	23.5385	3.63412e-06	up		si:ch73-189n23.1	22.6312	9.51896e-09	up		zgc:172253	11.7102	2.31092e-20	up		LOC110439800	14.2542	2.66581e-29	up		zgc:92184	11.6262	0.0168411	up
LOC101886687	9.20734	1.35994e-15	up		LOC100329848	13.5511	4.4816e-07	up		LOC101882134	12.6908	4.82607e-20	up		mhc1uba	12.6776	7.5655e-159	up		LOC103911479	10.9222	0.00910075	up		LOC110438923	10.2529	0.00380995	up		LOC110439450	10.7719	2.14211e-15	up		si:dkey-261o4.8	10.3661	0.0108153	up
ggact.2	8.97476	6.48794e-15	up		LOC103909401	12.9587	1.09683e-17	up		LOC110439912	10.9803	4.07613e-15	up		LOC101882128	12.5296	3.45371e-13	up		LOC100536890	9.91538	0.00183167	up		LOC101883318	10.0738	0.0217379	up		LOC100002266	8.5091	1.0145e-07	up		si:dkey-18p12.4	10.0385	8.50132e-21	up
LOC101886706	8.53484	0.00388845	up		si:dkey-172k15.19	10.9189	0.0143854	up		ggact.2	10.93	5.07814e-15	up		zgc:173443	11.9566	4.40155e-10	up		LOC101886706	9.54177	1.64824e-13	up		LOC110439393	8.5902	0.00133658	up		si:dkey-261o4.8	8.20142	0.00421144	up		LOC110439506	9.96249	1.31309e-07	up
ggact.1	8.38661	1.337e-12	up		si:ch211-125e6.13	10.7959	0.0193056	up		anks4b	10.432	1.67481e-10	up		LOC100150177	11.1817	2.25187e-12	up		LOC100002381	8.95113	0.028186	up		ftr53	8.31612	1.87647e-05	up		si:dkey-207l24.2	8.14215	0.000532075	up		LOC103910175	9.61363	0.0499709	up
LOC100149352	8.37222	0.019302	up		si:ch211-274k16.2	10.5827	1.62188e-11	up		ggact.1	10.2391	1.60488e-17	up		LOC101883948	10.9453	2.49747e-10	up		c6ast4	8.47753	5.03375e-142	up		LOC110438920	8.07457	0.0155227	up		LOC101886751	7.88378	2.55407e-07	up		LOC101886779	8.39734	1.3638e-07	up
LOC100332459	8.353	1.7715e-11	up		LOC101882128	10.1221	1.45353e-12	up		zgc:173915	9.66015	1.5007e-05	up		LOC110438585	10.7141	0.0101466	up		si:dkeyp-20e4.8	7.9689	0.0012714	up		cfhl2	7.68058	2.45447e-10	up		LOC110438923	7.84147	0.00406656	up		zgc:165583	8.26814	0.0032124	up
LOC108180723	8.27065	0.000130563	up		LOC101883318	10.0483	0.0176605	up		LOC108190486	9.55551	2.55361e-08	up		si:ch211-236g6.1	10.4884	1.08291e-09	up		zgc:171474	7.58571	0.0235784	up		LOC110437921	7.63488	9.47986e-09	up		LOC103910741	7.84138	5.76066e-06	up		LOC103911705	8.24875	0.00204146	up
LOC110439912	8.07544	5.99641e-10	up		LOC110438923	9.96513	0.00562298	up		si:dkey-29d5.1	9.17869	0.000246018	up		si:ch73-122k23.1	10.4481	1.32651e-08	up		zgc:171445	7.19623	0.0161512	up		wdr89	7.5887	0.00931802	up		LOC110438184	7.71512	9.46004e-07	up		LOC110439450	8.22853	0.00262128	up
LOC101882298	8.05378	6.60797e-12	up		zgc:173545	9.79163	0.00781102	up		LOC101886687	9.08939	5.09202e-08	up		si:ch1073-513e17.1	10.2929	0.0468601	up		si:dkey-90l23.1	6.98303	0.00671872	up		LOC110437909	7.57349	8.36132e-07	up		tnni1b	7.46319	6.77034e-06	up		LOC101886751	8.11974	0.000740709	up
c6ast4	7.99869	1.47443e-107	up		fbxo43	9.59506	0.0259069	up		scn12aa	9.02626	1.57676e-06	up		LOC101885962	10.169	1.16033e-08	up		tcnl	6.67262	0.00395144	up		LOC568600	7.454	2.59255e-05	up		LOC100333991	7.4565	0.0179669	up		LOC108182918	8.1036	0.00198631	up
LOC108183423	7.78217	0.000133525	up		otx1b	9.06701	0.000764634	up		LOC101884546	8.38741	1.96007e-05	up		LOC101885484	10.1229	0.0497886	up		lgals2b	6.5691	0.00778023	up		si:dkey-13p1.3	7.03136	2.82355e-06	up		si:dkey-71b5.6	7.3791	9.77579e-06	up		si:dkey-23k10.2	7.70736	0.00695705	up
LOC101884510	7.52359	0.0013883	up		LOC101885464	9.04273	1.25185e-09	up		LOC110439826	8.35365	7.49492e-13	up		LOC110439506	10.108	3.63412e-06	up		acp5a	6.51372	0.00183167	up		LOC101882031	7.00926	0.000128372	up		LOC103909978	7.24686	0.000952483	up		LOC108182857	7.6743	0.00593412	up
LOC110439826	7.25661	6.06069e-10	up		LOC101885484	8.76898	0.000853721	up		LOC101884606	8.32271	3.99697e-05	up		si:ch211-209l18.4	10.0125	6.62514e-09	up		cldng	6.43722	0.00910075	up		si:ch211-225b7.5	6.82987	9.6882e-06	up		si:dkey-192d15.2	6.97029	0.00186967	up		ftr53	7.58899	3.00717e-06	up
LOC110439909	7.11956	9.1221e-08	up		LOC110438920	8.72763	0.0212288	up		lsm10	8.31528	0.000208325	up		LOC572297	9.86012	3.16023e-08	up		retsatl	6.37598	0.00241547	up		pcloa	6.63981	1.39729e-07	up		LOC110438634	6.89615	0.00063099	up		si:ch211-225b7.5	7.58889	4.76141e-06	up
LOC103908824	6.94032	0.000451264	up		LOC110437733	8.70148	0.00121949	up		si:dkey-78l4.1	8.23176	0.0292105	up		LOC101883813	9.76589	2.96928e-07	up		zp3.2	6.31885	0.0147282	up		si:ch211-220f12.4	6.45813	0.000336011	up		LOC108179947	6.85253	0.000311338	up		LOC100332883	7.54231	0.0116082	up
si:ch73-7i4.2	6.85668	1.59572e-08	up		LOC572297	8.63662	2.19019e-08	up		si:ch211-170d8.2	8.195	0.0323968	up		LOC100536038	9.66688	0.000195138	up		si:dkey-229d11.5	6.30237	0.0438295	up		si:dkey-207l24.2	6.31481	0.0351051	up		LOC103909161	6.78552	8.4459e-09	up		LOC101882965	7.53038	0.0101898	up
ftr72	6.81121	0.000651246	up		LOC100330866	8.35688	0.000173815	up		LOC100149669	8.08779	0.0383182	up		LOC103910909	9.44931	1.06989e-07	up		gtf3ab	6.28436	0.00858795	up		mapk15	6.26547	0.0349999	up		LOC100536667	6.72336	0.0112807	up		si:dkey-79f11.10	7.27256	3.24254e-06	up
LOC108190702	6.77298	1.30277e-11	up		si:dkeyp-98a7.7	8.1809	0.00186608	up		LOC100333228	8.00995	0.0444827	up		LOC100007503	9.43662	7.16298e-08	up		epdl2	6.22358	0.00651743	up		ela2l	6.01477	0.0263396	up		LOC110438829	6.65819	0.0103517	up		LOC108183960	7.23065	0.00151531	up
zp2.3	6.73023	0.0309	up		efcab1	8.17685	0.00038754	up		si:ch73-7i4.2	7.98492	2.70914e-11	up		si:ch211-1f22.2	9.41468	1.74137e-06	up		zp3a.2	5.9963	0.0358483	up		LOC110439923	5.8693	5.34598e-10	up		LOC100001713	6.34357	0.0222566	up		LOC101883821	7.21725	0.0136603	up
ctrb1	6.55119	0.000706733	up		LOC103910909	7.91896	2.24022e-06	up		LOC103910348	7.95634	0.000362167	up		LOC108182866	9.3899	1.3112e-05	up		LOC100537597	5.82326	0.0412431	up		LOC100538023	5.57054	0.0440134	up		LOC110439385	6.2566	0.0110485	up		LOC108179947	7.17944	0.000152893	up
zgc:171901	6.48812	0.0488797	up		LOC565905	7.81511	0.00202297	up		cyp11a2	7.67995	0.00631189	up		LOC108181504	9.38109	2.98148e-06	up		ctsl.1	5.79374	0.0149138	up		LOC110438301	5.52521	0.0251247	up		LOC110439923	6.04319	8.61163e-27	up		si:rp71-36a1.5	7.08063	0.0412843	up
si:ch73-213k20.5	6.43873	1.33595e-20	up		LOC100537499	7.75888	0.00424006	up		si:dkey-29d5.2	7.50466	2.8547e-05	up		LOC110439518	9.3655	1.26468e-05	up		zp3a.1	5.7874	5.27411e-05	up		si:ch211-67e16.2	5.46173	1.25367e-06	up		LOC100149676	6.0372	0.0336976	up		LOC110438184	7.03682	0.000120391	up
LOC103911233	6.42065	0.00236265	up		zgc:173726	7.69697	0.0132376	up		LOC110439377	7.47258	0.00048664	up		LOC101882475	9.17152	2.85269e-07	up		cldnd	5.61796	0.00175541	up		si:ch211-108d22.2	5.42985	1.80009e-27	up		LOC100330188	5.94347	0.0112455	up		lyrm5b	7.00604	0.0232903	up
LOC101882501	6.41173	6.45238e-11	up		si:ch211-220f12.4	7.66257	0.000513458	up		LOC101882012	7.41725	9.48374e-07	up		LOC100333474	9.0787	3.03351e-06	up		si:ch73-359m17.9	5.25755	0.0201498	up		fam110b	5.34256	0.0409858	up		LOC110439544	5.9409	2.62895e-20	up		LOC100005864	6.91784	0.0033111	up
LOC101885400	6.36028	4.12889e-20	up		trim35-7	7.64205	0.000225456	up		ppa1a	7.409	0.00584662	up		LOC101882685	9.05088	0.000158125	up		LOC108191474	5.23101	0.0430558	up		LOC100004582	5.12423	0.0263396	up		LOC108183933	5.85246	0.0362409	up		ccl38a.5	6.9114	0.0132866	up
si:dkey-9p20.1	6.22087	5.27625e-06	up		zgc:171695	7.58333	0.0316778	up		atp6v1c2	7.31445	0.00195184	up		LOC100537432	8.92617	3.63412e-06	up		LOC100537972	5.20806	0.0016486	up		LOC101882666	5.0957	0.0197484	up		mhc1zka	5.78185	2.08961e-06	up		si:ch211-160d14.9	6.85362	0.00181963	up
si:dkeyp-79c2.1	5.9332	0.000737107	up		zgc:171734	7.58238	0.0147727	up		zgc:158445	7.30446	1.64107e-29	up		iqsec3a	8.90588	0.000110309	up		ela3l	5.1717	0.00259317	up		si:ch73-190m4.1	5.06829	0.0313467	up		ugt5b3	5.75214	0.0173425	up		si:ch211-141e20.2	6.82193	0.00184509	up
LOC108179099	5.93179	0.000787179	up		dnd1	7.5765	0.0118487	up		si:dkey-15j16.3	7.25535	0.0243746	up		LOC110437747	8.69494	1.76453e-25	up		zgc:56231	5.07716	0.0324569	up		LOC108179160	5.04601	8.06023e-08	up		si:ch211-141e20.2	5.58629	0.000852223	up		LOC110437994	6.74737	0.0136603	up
si:ch211-261n11.8	5.92812	0.0152218	up		LOC108179180	7.55791	0.00308307	up		LOC103911832	7.22165	1.41261e-06	up		si:dkey-188i13.6	8.56668	0.000103883	up		zp2.2	5.07677	0.0250773	up		cdh19	4.94777	2.43797e-05	up		LOC100329836	5.55144	2.01784e-28	up		si:dkey-33i11.4	6.58847	0.000579628	up
adgre9	5.92704	4.14586e-07	up		zgc:193726	7.47024	1.79488e-05	up		si:ch211-229g11.5	6.93218	7.5563e-28	up		trem2	8.55212	0.000103196	up		apoa4b.2	5.03085	0.0486511	up		LOC103909978	4.8059	0.0186784	up		ftr53	5.48326	0.00254224	up		LOC108182776	6.57519	0.0117691	up
LOC101882230	5.90878	0.000877411	up		nobox	7.44707	0.0311257	up		nitr10a	6.91644	4.23759e-12	up		si:ch211-181d7.3	8.51032	1.86031e-24	up		cth1	4.99104	0.0248068	up		efcab1	4.79675	0.0140308	up		LOC100536937	5.05778	0.000293019	up		LOC103909978	6.48172	0.00333518	up
si:ch73-70c5.1	5.85508	0.00096324	up		si:dkey-189g17.2	7.38257	0.000190205	up		si:ch73-281k2.5	6.85436	0.0120207	up		LOC100007935	8.40225	3.51436e-05	up		si:ch211-107e6.6	4.96327	0.0122712	up		LOC100148920	4.76869	0.0366423	up		LOC100329927	5.05318	2.72274e-05	up		LOC110439446	6.43719	7.59572e-06	up
LOC101882134	5.73727	2.76554e-40	up		LOC110439888	7.37147	0.0149898	up		LOC108190704	6.8221	1.30201e-50	up		LOC110438047	8.39192	0.000256362	up		zp2.5	4.93192	0.0140959	up		LOC101885837	4.7446	0.000240403	up		LOC103910515	4.99512	4.752e-07	up		ahcyl2	6.3674	0.000711632	up
LOC101886751	5.69925	4.55341e-48	up		LOC110439410	7.32909	0.000850072	up		si:ch211-219a15.3	6.80706	0.0480487	up		LOC110437723	8.38005	6.92501e-06	up		wu:fi42e03	4.92177	0.00435792	up		cyp39a1	4.72187	8.32453e-11	up		LOC110439446	4.90916	3.68801e-06	up		LOC100329836	6.31129	3.62887e-05	up
asb16	5.66083	2.46483e-05	up		si:ch211-142b24.8	7.27483	2.81494e-05	up		si:dkeyp-79c2.1	6.76428	0.0184649	up		LOC103910670	8.37114	4.2574e-05	up		si:zfos-1505d6.3	4.89498	0.0103179	up		dazap1	4.65756	0.000256555	up		LOC108179160	4.8856	4.752e-07	up		si:dkey-79f11.9	6.25341	0.0193359	up
LOC110439829	5.61378	0.000400002	up		zgc:153845	7.27432	0.00903461	up		si:ch211-285c6.6	6.73173	0.0213457	up		LOC110439450	8.36593	0.00655722	up		zp2l1	4.89242	0.0248919	up		LOC101883354	4.18794	2.65601e-05	up		LOC100536187	4.77201	4.03428e-05	up		LOC101886023	6.10136	0.00097567	up
LOC103911582	5.47038	5.95593e-13	up		LOC110437869	7.25529	1.36331e-18	up		LOC103910731	6.59543	0.0046233	up		LOC100151570	8.35607	0.00620424	up		LOC110437703	4.8604	0.0192236	up		zgc:174259	4.0986	0.00929258	up		itga10	4.71673	3.85922e-12	up		LOC100536187	6.06107	3.73055e-05	up
crp4	5.43847	0.011912	up		b4galnt2.2	7.23318	0.0299797	up		zgc:174862	6.56658	0.00203388	up		LOC101884484	8.15501	2.52102e-05	up		cuzd1.2	4.84852	0.021425	up		si:ch211-209j12.2	3.92271	0.00112477	up		si:ch73-190m4.1	4.69656	0.00140858	up		LOC797518	6.04143	0.0140705	up
si:dkey-29d5.2	5.43751	0.000106229	up		zgc:172090	7.22118	0.0242324	up		LOC101886796	6.30645	0.0108104	up		LOC110438127	8.15135	0.00143069	up		zgc:92041	4.65338	0.000394178	up		LOC101883001	3.87879	0.000539233	up		cuzd1.1	4.65267	0.00305052	up		LOC101883092	6.01951	0.015222	up
taar14a	5.43741	0.00589055	up		iqcc	7.18057	1.94512e-05	up		LOC101885400	6.144	0.00470266	up		nanog	8.14696	0.0251481	up		LOC101885950	4.43607	0.00952823	up		LOC110439522	3.82222	0.00132958	up		LOC110439424	4.63701	0.000110582	up		si:dkey-11f5.5	5.9298	0.0122564	up
LOC110437790	5.3733	0.00385754	up		si:dkey-241l7.3	7.14993	0.0396113	up		arl3l2	6.10916	0.0416098	up		si:dkey-260c8.6	8.13696	0.00116768	up		LOC110438559	4.42892	0.0473264	up		sycp1	3.76975	0.0121546	up		si:dkey-242k1.4	4.60331	2.66075e-18	up		LOC110439923	5.89	4.44691e-06	up
LOC100535428	5.34399	5.95593e-13	up		dlx6a	7.10346	0.00191266	up		LOC101882501	5.94895	3.42941e-05	up		trim35-7	8.12255	0.000107859	up		LOC110437737	4.40036	3.09991e-19	up		fmo5	3.75146	2.33411e-05	up		ftr69	4.60124	0.0450586	up		si:dkey-242k1.4	5.8611	0.00207398	up
LOC110438559	5.26222	0.0104919	up		LOC108182459	7.05999	1.16901e-05	up		LOC110438235	5.93442	0.00523648	up		si:dkeyp-85e10.1	8.04739	6.62514e-09	up		ctrl	4.36467	0.0322709	up		rin2	3.68599	0.00186405	up		si:ch211-220f12.4	4.49127	1.16493e-07	up		adgrf11	5.82887	0.0253903	up
LOC103910869	5.24802	2.12726e-06	up		foxh1	7.02579	0.0195767	up		rabggta	5.86592	0.00246097	up		LOC100149641	8.01515	0.000182748	up		LOC101884708	4.26669	0.00924515	up		cfhl1	3.67294	0.00132398	up		rfesd	4.44295	6.20757e-10	up		LOC108183933	5.72202	0.0114856	up
LOC110439170	4.93822	0.000172384	up		wu:fi42h12	6.98881	0.0366951	up		LOC108181885	5.85971	2.53513e-28	up		si:dkeyp-85e10.2	8.00207	3.28048e-13	up		si:dkey-208k4.2	4.14119	0.0445122	up		si:dkey-264b2.3	3.66549	0.00399352	up		si:dkey-264b2.3	4.42261	1.06778e-08	up		LOC101883028	5.59056	0.0194637	up
lin7b	4.92266	8.4681e-06	up		LOC101882499	6.93551	0.0229519	up		LOC103910934	5.82583	1.35191e-48	up		LOC101883824	7.98552	0.000872675	up		LOC108182673	4.14051	0.00539127	up		si:dkey-242k1.4	3.63594	0.0263396	up		si:ch211-108d22.2	4.39177	1.27247e-22	up		LOC110439490	5.57895	9.46675e-05	up
LOC108190663	4.87281	5.23118e-09	up		thbs4b	6.87632	0.0216079	up		LOC101886680	5.8123	0.000775929	up		LOC108183743	7.95638	0.000164449	up		LOC100007824	4.09823	0.00844813	up		LOC100332323	3.52348	0.000211582	up		ved	4.3747	1.25918e-05	up		ftr69	5.55595	1.73095e-05	up
LOC103910934	4.82932	5.49303e-126	up		LOC110439450	6.8598	0.0418777	up		tg	5.61002	0.00380197	up		si:ch211-214b16.2	7.90826	0.000170101	up		zgc:173544	4.03131	0.0269079	up		LOC108179089	3.4073	0.000391391	up		si:ch211-225b7.5	4.25813	0.014318	up		si:dkey-11n14.1	5.5121	5.42324e-05	up
LOC110438206	4.749	5.70545e-17	up		si:dkey-13a3.5	6.7204	0.0157136	up		ggctb	5.59527	1.64949e-08	up		iqcc	7.86706	4.93769e-05	up		LOC100003687	4.01856	0.0179101	up		LOC110437826	3.3286	0.00797587	up		si:ch211-209j12.2	4.03341	0.000235729	up		LOC103909161	5.46751	0.00843181	up
LOC110438080	4.68037	4.16508e-23	up		grin2ab	6.62695	0.00478335	up		cyp46a1.3	5.52437	0.0263539	up		zgc:136254	7.83575	7.15531e-11	up		LOC110438008	3.89497	0.0100196	up		galnt13	3.28723	0.0409858	up		LOC100331404	3.93901	0.037995	up		irgf4	5.43926	0.00116504	up
LOC110437983	4.58576	1.41587e-13	up		si:ch73-281i18.6	6.61598	0.0456025	up		LOC103911705	5.31879	1.08186e-07	up		LOC108182918	7.74823	0.0115689	up		si:ch73-269m14.3	3.85086	8.48642e-06	up		myh7ba	3.28087	0.0370972	up		LOC110437909	3.90994	0.0478417	up		ptgs2a	5.383	0.00982708	up
si:dkeyp-106c3.2	4.36486	0.0278935	up		pfkma	6.49673	0.000271133	up		LOC101885129	5.26972	0.000721166	up		si:dkey-261o4.8	7.71907	0.0343546	up		LOC110438628	3.76281	0.000317034	up		smoc1	3.2658	4.27301e-09	up		hmox2b	3.76451	0.0195475	up		LOC110437909	5.26537	3.73055e-05	up
LOC101882297	4.34275	0.000444177	up		si:dkeyp-33e11.1	6.48813	0.00723864	up		LOC110439170	5.25078	0.00234301	up		si:ch211-12p12.2	7.65586	0.000193781	up		cracr2ab	3.67505	8.21538e-11	up		zbtb20	3.21852	9.14359e-19	up		LOC101886778	3.70608	0.0447563	up		LOC100148920	5.22077	9.46675e-05	up
si:ch211-132e22.4	4.3355	2.04472e-09	up		si:cabz01021428.1	6.48336	0.00279068	up		LOC101885869	5.17182	8.9811e-07	up		LOC110438134	7.59415	0.000274644	up		ba1l	3.65042	0.00107946	up		lmf2b	3.14882	0.000535991	up		igfn1.1	3.69759	0.0015539	up		LOC103909505	5.16747	8.49061e-08	up
LOC101882060	4.32647	9.67971e-55	up		styxl1	6.46448	0.00571956	up		LOC110438076	5.17124	0.000450435	up		LOC110438311	7.58046	1.45032e-07	up		fkbp5	3.56006	9.38718e-09	up		twf2	3.06228	1.16915e-08	up		LOC108183910	3.64516	0.0133158	up		LOC100331404	5.1358	0.0121361	up
LOC110438346	4.321	0.000241168	up		si:dkeyp-80d11.4	6.45388	0.0415692	up		zgc:153981	5.16971	0.00480217	up		kcnj3a	7.5687	0.00798323	up		si:dkey-19b23.11	3.55151	0.00604767	up		LOC108183900	3.05958	0.0156948	up		LOC108183960	3.58643	2.72274e-05	up		LOC101884245	5.08522	7.53062e-05	up
LOC100536790	4.26126	0.0182686	up		LOC100004944	6.43322	5.20787e-06	up		si:dkey-9p20.1	5.14493	0.00179378	up		kbtbd7	7.53955	0.024537	up		si:ch73-269m14.4	3.50955	2.64416e-14	up		dcdc2b	3.04893	0.000112115	up		rbp7b	3.52122	0.042224	up		LOC101882031	5.05269	0.000133062	up
sgca	4.22965	4.2258e-22	up		LOC110439320	6.42772	3.0157e-06	up		LOC101885394	5.09054	3.71858e-05	up		LOC103909932	7.50673	0.000428069	up		si:dkeyp-50f7.2	3.37213	0.0147917	up		hbba2	2.95773	0.0212852	up		mag	3.46545	0.0397917	up		lgals9l5	4.99098	0.0471107	up
LOC103910813	4.22654	0.0188512	up		si:ch211-214b16.2	6.42699	0.00724188	up		si:dkey-27p18.3	5.04363	0.0243746	up		LOC103909401	7.49908	3.34915e-12	up		LOC110437781	3.35553	7.15087e-12	up		sfr1	2.92006	0.0151928	up		LOC101886926	3.38825	0.0379584	up		clec19a	4.94107	0.00377489	up
si:ch211-285c6.6	4.19129	0.00597473	up		LOC103912051	6.37376	3.50987e-12	up		si:dkey-11f4.7	5.0378	4.47866e-07	up		si:dkey-237m9.1	7.48375	0.00017087	up		zgc:194659	3.33292	1.18425e-16	up		egr1	2.85502	0.00745159	up		p2rx3b	3.37617	5.44384e-07	up		LOC100334508	4.92119	0.000182181	up
LOC110439135	4.17576	3.03328e-09	up		dnaaf3l	6.3483	1.30001e-13	up		LOC103910869	5.01961	0.0120446	up		si:cabz01021428.1	7.47462	0.000146931	up		zgc:171818	3.30241	0.047374	up		cish	2.81333	0.000615968	up		LOC101883013	3.3436	0.00237154	up		itga10	4.80822	0.0274791	up
si:dkey-9c18.3	4.13061	0.0227837	up		si:dkey-288a3.2	6.30156	0.0304184	up		LOC110438236	4.91402	0.0431067	up		LOC108183637	7.4036	0.000537368	up		si:ch1073-266p11.2	3.14865	5.14834e-31	up		LOC101886447	2.73424	1.19822e-09	up		si:dkey-11n14.1	3.32206	8.65565e-05	up		LOC103910515	4.77834	0.00145807	up
LOC110438795	4.11683	0.00215643	up		nox5	6.26429	1.86904e-06	up		znf1154	4.90324	2.43921e-19	up		zgc:158494	7.39958	0.000853465	up		LOC110438596	3.08785	4.88407e-09	up		nptna	2.70808	0.0121546	up		LOC108184002	3.27134	5.86267e-10	up		slc16a1a	4.74135	0.0144606	up
LOC110438596	4.11111	2.00869e-22	up		LOC110438265	6.25063	3.08978e-06	up		si:dkey-222h21.9	4.84696	1.77841e-14	up		wu:fi42h12	7.38581	0.000741211	up		zgc:153383	3.06688	4.4018e-07	up		rdh14a	2.61916	0.0303367	up		LOC108183562	3.23379	8.52789e-06	up		LOC101884509	4.72899	0.010244	up
LOC110439623	4.09133	0.00479826	up		gdf9	6.23027	0.0293329	up		LOC101884619	4.81056	0.000213445	up		zgc:163136	7.37406	0.000692554	up		si:ch211-107e6.5	3.06449	7.3406e-11	up		si:ch211-189k9.2	2.56388	0.0124039	up		LOC100332323	3.11296	0.0370163	up		LOC101885212	4.68896	6.67043e-07	up
LOC108191637	4.09079	8.7388e-27	up		si:ch211-1f22.2	6.2239	0.00160492	up		id4	4.7348	0.00154057	up		si:dkeyp-122a9.1	7.36238	0.00131472	up		znf1168	2.98963	0.0439312	up		zgc:64002	2.44667	0.000480143	up		LOC100334508	3.08462	0.00555003	up		LOC101883688	4.52231	0.015222	up
ba1l	4.06443	5.02935e-06	up		fam110b	6.18516	0.0133686	up		LOC108190702	4.66361	0.000397554	up		LOC101883821	7.36033	0.0266591	up		LOC101883797	2.91691	0.0190775	up		pik3ap1	2.32951	0.0462299	up		LOC110438424	3.05085	0.00093751	up		LOC103911663	4.50054	1.55036e-05	up
LOC101885981	4.05358	0.000235466	up		pcloa	6.09501	0.000134646	up		si:dkeyp-94h10.5	4.59738	0.037614	up		LOC100003530	7.33555	0.00232169	up		si:dkey-228d14.5	2.88418	0.00660533	up		spice1	2.32103	0.000570809	up		LOC101882579	3.03917	0.00513024	up		si:dkey-79f11.7	4.49856	0.00454889	up
ela2l	4.04554	0.000145043	up		vrtn	6.03383	0.0474719	up		cyp2k8	4.54758	9.14457e-11	up		LOC108179947	7.31656	0.00102119	up		dntt	2.85221	0.00824512	up		snx10a	2.22404	0.0236511	up		pdzd3b	2.92682	0.0362409	up		m1ap	4.40912	0.0111677	up
LOC110439629	4.03727	4.02619e-11	up		si:dkey-29j8.3	6.01453	9.26557e-06	up		LOC108179111	4.54051	0.0125531	up		si:dkey-27n6.9	7.30586	0.00101001	up		LOC100535961	2.79641	1.91584e-07	up		rbpms2b	2.18547	0.0376015	up		slc16a1a	2.88782	0.000731015	up		si:ch211-220f12.4	4.29616	0.0012968	up
slx4ip	4.00454	4.5236e-24	up		elovl4b	5.99891	0.023531	up		LOC101885253	4.53969	0.00314633	up		dnaaf3l	7.22559	0.000242585	up		LOC108179100	2.77527	0.000733056	up		timm10b	2.17717	0.0123751	up		LOC101886275	2.87358	0.00133942	up		LOC100333051	4.28497	0.000646198	up
LOC110438597	3.9894	0.0308126	up		nanos3	5.97349	0.0470424	up		LOC110438439	4.50921	9.97993e-05	up		LOC100004944	7.22101	5.73047e-12	up		si:dkeyp-2e4.3	2.7687	0.000484154	up		evi5a	2.15444	0.0497873	up		LOC101885837	2.85793	0.0404131	up		LOC110439522	4.24999	0.0016056	up
si:dkey-27o4.1	3.96537	2.01163e-08	up		si:dkey-216e24.3	5.9588	0.0131405	up		LOC110438080	4.44654	0.000224804	up		LOC110439495	7.22077	0.043548	up		si:dkey-21h14.9	2.70496	8.48642e-06	up		josd2	2.11316	0.00797587	up		gpr174	2.85776	2.8268e-06	up		si:ch211-108d22.2	4.2223	5.42307e-09	up
si:ch211-221n20.8	3.96506	4.06581e-34	up		si:ch211-157c3.4	5.95371	0.0499889	up		LOC798191	4.39962	1.6521e-05	up		si:cabz01054394.6	7.14812	0.0408423	up		samd12	2.59283	0.0400514	up		si:ch211-277p15.1	2.07851	0.0212852	up		LOC108183877	2.84425	0.00421144	up		si:dkey-13p1.3	4.22117	0.00380116	up
LOC101887118	3.95626	0.000492195	up		LOC101883001	5.92639	9.98487e-06	up		nmrk2	4.34185	1.60901e-06	up		polr2ea	7.1356	0.00305877	up		cmc4	2.54971	0.00107568	up		myocd	1.94314	0.0443648	up		LOC108183517	2.81546	0.018368	up		zgc:172014	4.13355	0.00393365	up
dnase1l4.1	3.93554	2.74593e-09	up		LOC101882521	5.90771	0.00097238	up		bmp5	4.26685	0.0233708	up		LOC100329927	7.12425	0.0111724	up		LOC110438677	2.49315	0.011116	up		pik3ip1	1.94036	0.0178998	up		LOC100333051	2.74094	0.000270267	up		LOC110438424	4.10345	0.000711632	up
LOC110437791	3.92758	0.0244207	up		atp8b1	5.89084	0.00131956	up		LOC110438260	4.26525	0.0479166	up		LOC103909545	7.09479	0.00437456	up		si:dkey-225n22.4	2.44306	0.000316317	up		bin2b	1.91336	0.0462451	up		LOC101883130	2.72941	0.0173611	up		LOC101885478	4.02235	0.0362553	up
LOC101885253	3.92401	0.0458412	up		LOC108179064	5.88765	0.042548	up		si:ch211-260c23.1	4.19089	3.29933e-15	up		fam151a	7.08379	2.5213e-08	up		si:dkey-258f14.3	2.40459	0.0114252	up		si:rp71-1g18.1	1.90573	0.00682297	up		ccl38.1	2.72447	0.0217811	up		LOC101886946	3.98853	7.86151e-06	up
LOC108181393	3.8729	1.73986e-08	up		si:dkeyp-93d12.1	5.88189	0.0135114	up		fmnl1b	4.18667	0.00470867	up		eif4e1b	7.0744	0.0336275	up		vtg1	2.37384	0.0173204	up		etv5b	1.87541	0.0131939	up		si:ch211-236p5.2	2.71251	8.08961e-17	up		LOC101883001	3.98531	0.00097567	up
LOC108190050	3.84896	0.00874051	up		ubn1	5.87191	0.0436768	up		LOC110438492	4.16501	0.000487846	up		ankrd34ba	7.05779	0.039958	up		klf9	2.33184	2.23418e-05	up		si:ch211-236p5.2	1.87322	0.00132015	up		LOC110439610	2.67715	0.0120373	up		LOC101886116	3.94832	0.00939672	up
pidd1	3.83662	8.05966e-38	up		si:ch211-212k18.5	5.87032	0.0418777	up		si:ch211-63p21.4	4.07897	0.0299844	up		si:ch211-181d7.1	7.05518	6.45271e-13	up		LOC100331257	2.25834	0.0139515	up		si:zfos-80g12.1	1.86865	0.0330586	up		LOC110439438	2.62085	0.000350538	up		LOC101885058	3.93434	0.027434	up
LOC108181163	3.82054	4.01301e-05	up		dapk2b	5.84518	0.0402125	up		LOC101885220	4.07256	0.00155396	up		LOC103910817	7.05347	0.00116895	up		zak	2.22348	0.00880887	up		mtf2	1.78976	0.0412162	up		LOC101884430	2.56437	0.0142333	up		LOC110439012	3.90164	0.0236116	up
LOC101885828	3.82023	0.00026012	up		piwil2	5.82802	0.04212	up		si:ch211-132g1.1	4.04878	0.00354509	up		LOC110439944	7.04585	0.00920023	up		LOC793338	2.19701	0.00966746	up		acrc	1.75749	0.0212852	up		LOC101887070	2.49951	1.23489e-07	up		LOC101887122	3.88485	0.0445976	up
LOC103910984	3.81735	2.43273e-11	up		cdca9	5.81724	0.0074887	up		LOC101885178	4.03391	0.0325774	up		si:dkey-68o6.5	7.03401	0.0181741	up		si:ch211-8c17.3	2.14287	0.0145441	up		mycb	1.75225	0.0454915	up		wu:fb18f06	2.49585	0.012789	up		si:dkey-68o6.6	3.86111	0.0294587	up
alpk2	3.80083	0.00883771	up		eomesa	5.72656	0.0438681	up		ba1l	4.02396	1.64465e-10	up		si:ch211-209l18.2	7.03025	0.0499964	up		si:dkey-285b23.3	2.05249	0.0216513	up		fgf19	1.74556	0.029106	up		LOC101885058	2.47606	0.0132992	up		si:dkey-264b2.3	3.80761	0.00401308	up
gpalpp1	3.79889	2.32787e-23	up		zgc:66449	5.67106	0.0474847	up		LOC110438878	3.96932	2.0114e-06	up		LOC100332973	7.01684	0.00222392	up		si:dkeyp-35e5.5	2.03382	0.0472766	up		si:ch211-119e14.2	1.74275	0.0443648	up		si:ch211-286o17.1	2.47579	0.0015539	up		si:ch211-199m9.3	3.74417	0.0136603	up
LOC101884619	3.795	5.70139e-11	up		si:dkey-9i23.14	5.66338	0.0282006	up		LOC100535428	3.91431	0.00203388	up		LOC101883001	7.01289	5.76593e-08	up		ccna2	1.97169	0.00656589	up		tbpl1	1.68641	0.0369606	up		LOC101882171	2.39059	0.0019296	up		si:ch73-190m4.1	3.73361	0.00651011	up
znf1154	3.78957	4.08098e-46	up		zgc:111976	5.65443	0.0271767	up		LOC108179342	3.89394	6.85591e-06	up		zgc:66024	6.99245	0.0464474	up		si:dkey-285b23.4	1.84036	0.00548005	up		jag1a	1.67584	0.000490565	up		LOC110439600	2.35787	0.0155457	up		adgrf6	3.69724	0.00939672	up
LOC100535061	3.7793	2.3284e-05	up		LOC110439377	5.64903	0.0182421	up		si:ch211-153b23.3	3.87528	0.0353816	up		zgc:101810	6.97741	0.00419896	up		LOC110439100	1.73639	0.0140652	up		cinp	1.67457	0.00200953	up		nav1b	2.353	0.025123	up		cfhl2	3.6497	7.22354e-08	up
adgre15	3.77794	0.0110288	up		si:ch211-250e5.3	5.6342	0.0202006	up		sc:d0202	3.86532	0.000213616	up		LOC101885143	6.90114	0.0218392	up		LOC108179646	1.72011	0.0139957	up		bhlhe40	1.66135	0.00215286	up		si:ch211-67e16.2	2.34176	0.000312243	up		LOC108179089	3.63495	0.028113	up
LOC101884738	3.76872	9.60108e-10	up		crp2	5.60256	1.54187e-05	up		LOC108182277	3.83077	2.32336e-05	up		LOC796097	6.89862	1.11237e-05	up		btbd17a	1.68612	0.0275409	up		btbd3a	1.64327	0.000167685	up		si:dkeyp-86b9.5	2.3339	0.000500662	up		LOC101883104	3.60533	0.0357657	up
LOC108180722	3.73724	2.192e-06	up		LOC110439165	5.60195	0.00578663	up		LOC100333185	3.77018	0.0264462	up		si:dkey-71p21.13	6.89043	1.1202e-09	up		ndrg2	1.67764	0.00539564	up		si:ch211-40k21.9	1.62451	0.0330586	up		LOC100536174	2.24685	0.011664	up		hsp70.1	3.60356	0.0111675	up
si:dkey-241l7.2	3.73581	0.0444461	up		moto	5.53221	0.0206583	up		LOC103910940	3.76924	1.66278e-14	up		LOC110439485	6.81898	0.0156397	up		LOC101887033	1.65852	0.0352239	up		si:dkey-117m1.4	1.56771	0.0197773	up		stmn4	2.24478	4.85014e-08	up		LOC110440101	3.57785	0.034216	up
si:dkey-32n7.7	3.73237	1.24208e-06	up		LOC108191691	5.5131	1.5972e-05	up		crtac1b	3.74082	8.13278e-08	up		LOC108181220	6.81628	0.00135982	up		rps8b	1.64428	0.0124027	up		ubald2	1.55773	2.1234e-05	up		LOC110439329	2.20279	0.0136767	up		LOC108183517	3.55378	0.0174112	up
LOC110439581	3.70758	6.54778e-11	up		tmem44	5.49244	0.0290294	up		ftr22	3.7108	1.67185e-09	up		LOC108181080	6.80616	0.00437456	up		tdh2	1.641	0.00365603	up		pycr1b	1.52504	0.021045	up		tnfaip2b	2.19693	0.00273331	up		LOC794656	3.48918	0.00645816	up
LOC110439429	3.65746	1.66103e-22	up		LOC110438301	5.47938	0.042548	up		LOC568645	3.67622	0.000208325	up		si:dkey-29j8.3	6.78771	6.62542e-06	up		LOC101884281	1.62925	5.61791e-12	up		hic2	1.52233	0.00148418	up		LOC103910497	2.18861	0.0298438	up		LOC103910520	3.48163	0.0276154	up
fabp10a	3.65263	0.0269975	up		snapc1a	5.43526	0.0138659	up		LOC100001363	3.66879	0.0125531	up		zmp:0000001031	6.77801	0.0410472	up		zgc:152948	1.60594	0.00243857	up		sall1a	1.51052	0.000836542	up		dicp3.3	2.18265	0.0328172	up		hsp70.3	3.44288	0.0281514	up
si:dkey-104n9.1	3.64603	0.00113377	up		LOC101882397	5.42311	0.00793899	up		LOC108181163	3.6492	0.027803	up		LOC103910502	6.7139	0.00890066	up		LOC100536757	1.51549	0.0482072	up		pold3	1.4894	0.0178998	up		ubap1la	2.16789	7.1195e-05	up		LOC101882666	3.41955	0.00982708	up
LOC100538256	3.64375	0.00760421	up		LOC101882666	5.41975	0.0167557	up		LOC108183922	3.62838	4.7366e-06	up		nit1	6.71119	2.43632e-13	up		si:ch211-59d15.4	1.49594	0.0389573	up		rapgefl1	1.47838	0.0486609	up		LOC101882267	2.16501	1.45275e-05	up		il1rapl1a	3.33187	0.00097567	up
LOC108182277	3.63993	5.6054e-44	up		LOC108184066	5.34701	0.00876622	up		LOC101884617	3.62768	0.00431726	up		LOC110437724	6.69853	0.00280166	up		matn1	1.47104	0.0126992	up		trove2	1.42582	0.0370972	up		sncga	2.10573	0.000873049	up		si:dkey-71p21.13	3.27405	2.62389e-07	up
LOC108181885	3.6372	3.17721e-26	up		rnf17	5.22624	0.0293329	up		im:7148405	3.55325	0.0383192	up		tmsb	6.6789	0.00339353	up		colgalt1	1.45967	0.0162601	up		las1l	1.42098	0.0252661	up		chmp2ba	2.09967	0.0138322	up		rnd2	3.208	8.49061e-08	up
LOC110438326	3.61963	0.000329074	up		mybpc1	5.13713	0.000891628	up		gad1b	3.5161	2.78472e-05	up		LOC101884194	6.66573	0.00407724	up		lbhl	1.43868	4.05032e-05	up		cited4b	1.41812	0.0133483	up		LOC101885844	1.93461	2.72274e-05	up		LOC101882579	3.15491	0.038732	up
LOC110438878	3.5992	0.000555961	up		LOC100536075	5.12793	3.099e-06	up		LOC103910984	3.51016	5.81847e-06	up		LOC100332229	6.66475	0.0308337	up		csrnp1a	1.4232	2.35775e-05	up		plekhg2	1.40466	0.0376015	up		btbd3a	1.92542	0.00342116	up		LOC100334677	3.13712	0.00982708	up
p2rx2	3.56778	9.76315e-07	up		ahr1a	5.11935	2.65043e-05	up		vps37c	3.50118	0.00121501	up		timd4	6.58932	0.0300405	up		rinl	1.41545	0.0121007	up		esf1	1.38053	4.44523e-06	up		LOC103910510	1.85202	0.000493785	up		LOC108183562	3.12718	0.013183	up
LOC100148225	3.55133	0.00933084	up		gdf3	5.04242	0.0258188	up		exoc8	3.46974	9.81613e-06	up		si:dkey-19a16.12	6.57087	0.0231943	up		zgc:174574	1.40757	0.0103192	up		bmi1a	1.3655	0.0123751	up		si:dkey-254e1.1	1.77606	0.0015539	up		LOC101885411	3.01851	0.0297722	up
LOC108180169	3.54136	3.34792e-27	up		si:dkeyp-100h4.2	5.00012	1.62188e-11	up		LOC108183489	3.39737	0.0233539	up		LOC103909037	6.52884	0.00543629	up		nr4a3	1.38014	0.00363509	up		dvl2	1.35438	0.040813	up		LOC103911361	1.75411	0.000947652	up		LOC108183677	2.99844	0.0274791	up
LOC103909395	3.52114	0.0391148	up		chtopb	4.95405	0.044646	up		foxp3a	3.34715	0.00328961	up		LOC100005948	6.49583	0.00124059	up		daam2	1.34573	0.0100407	up		supv3l1	1.33411	0.0116657	up		dcdc2b	1.73579	0.0112455	up		krt96	2.94665	0.0143765	up
si:ch211-126g16.10	3.51381	0.00320683	up		zgc:171670	4.94501	0.0321484	up		cntnap3	3.33471	0.00626695	up		LOC110440211	6.44473	0.00790756	up		si:ch211-270n8.4	1.33191	0.0489095	up		nr2f2	1.28648	0.00672683	up		chchd7	1.70913	5.65206e-05	up		LOC100536506	2.91717	0.00148606	up
si:ch211-203k16.3	3.51028	6.73003e-07	up		LOC108179160	4.89247	1.00481e-05	up		si:dkeyp-110c12.3	3.31598	0.0258331	up		znf1072	6.4249	0.0186137	up		LOC100151059	1.32728	0.0162601	up		asxl1	1.26718	0.0458293	up		si:ch211-113e8.9	1.63405	6.33089e-05	up		LOC101886064	2.75971	0.000674548	up
si:dkey-183c6.7	3.45666	0.0079439	up		hrh3	4.86849	5.89452e-12	up		si:dkey-1f12.3	3.30645	0.00672712	up		LOC101885092	6.42438	0.00761386	up		ihhb	1.32005	0.0104895	up		mxd4	1.24327	0.000157966	up		LOC100538160	1.56017	0.0397917	up		trim35-3	2.73901	0.0082657	up
fga	3.45468	0.0390742	up		LOC100536797	4.86407	0.00093856	up		si:dkey-222h21.4	3.2946	0.00378454	up		LOC101886657	6.41977	0.0330256	up		polr3f	1.29581	0.0283846	up		plscr3b	1.23933	0.00250983	up		LOC101885455	1.5375	0.0229903	up		si:dkeyp-86b9.5	2.70013	0.00671434	up
LOC796866	3.44909	1.59958e-16	up		dazap1	4.84203	0.000588181	up		LOC101886928	3.29009	0.0122105	up		LOC101885053	6.41795	0.0249232	up		LOC100149701	1.2705	2.01698e-07	up		cnot10	1.19556	0.0178998	up		pimr51	1.5067	1.56132e-05	up		LOC110438434	2.66952	0.0262929	up
LOC101885178	3.44728	0.043301	up		LOC101884591	4.75737	0.00485062	up		ca9	3.27519	0.000338013	up		LOC100329836	6.39953	7.62386e-06	up		ATP8	1.26893	0.00782403	up		zgc:110045	1.1907	0.00162697	up		LOC571651	1.48078	0.00856497	up		LOC100333957	2.52667	0.00404055	up
LOC100535476	3.43969	1.13346e-06	up		ext1c	4.74692	0.0111148	up		rn7sk	3.2727	0.0418056	up		si:dkey-79f11.9	6.39833	0.0404385	up		elavl1	1.26501	0.000954049	up		serp1	1.17793	0.0330586	up		si:dkey-9i23.16	1.355	0.0293724	up		adgrf3b	2.51189	0.0016056	up
LOC110437795	3.41693	2.19874e-10	up		gstt2	4.7292	1.84458e-17	up		LOC101882397	3.18406	0.0330771	up		LOC103910422	6.32437	0.0386007	up		slc25a10	1.25045	2.43639e-15	up		zbtb8b	1.16735	0.0399008	up		si:dkey-101k6.5	1.35362	0.0309183	up		LOC101884287	2.50132	0.0147924	up
LOC103910940	3.40934	3.54844e-18	up		spata6l	4.72887	0.0234299	up		LOC100330746	3.17679	0.0111884	up		si:ch211-142b24.8	6.31597	5.95641e-06	up		zgc:113333	1.2487	0.0146726	up		irf5	1.1672	0.00994439	up		slc36a4	1.34836	0.0210072	up		LOC571651	2.44149	0.00121346	up
LOC101885914	3.40379	0.00130849	up		si:ch211-226o13.2	4.72737	0.0418777	up		scg5	3.10834	0.00195184	up		LOC110439942	6.29252	0.0223639	up		mtmr11	1.23582	0.0041748	up		actr8	1.16484	0.0146969	up		LOC799968	1.33577	0.0465202	up		LOC101884217	2.44105	0.00184803	up
crp7	3.36599	0.0134755	up		fmn2b	4.71458	0.014192	up		LOC110439479	3.0979	0.00606172	up		LOC108179103	6.24274	0.0113436	up		LOC103911451	1.23012	0.0437734	up		dhps	1.13428	0.0389956	up		si:ch211-105j21.9	1.32952	0.00419324	up		LOC100007754	2.42828	0.00975124	up
LOC100537585	3.36233	0.0099064	up		buc2l	4.6894	0.0221588	up		lpin1	3.07875	0.0010511	up		LOC101886115	6.22941	2.48281e-07	up		csdc2b	1.22955	0.008072	up		LOC110437773	1.1298	0.0208511	up		si:zfos-364h11.1	1.29525	8.20522e-05	up		LOC103910279	2.42435	0.0132035	up
LOC101882892	3.36187	0.0490122	up		dfna5b	4.66907	4.6132e-18	up		cspg5a	3.06613	0.000479226	up		LOC797518	6.17827	0.0330177	up		fosb	1.22578	0.00252285	up		nr2f6b	1.09997	0.0263396	up		ciita	1.25765	0.0489813	up		LOC108184002	2.41401	0.00665535	up
LOC108179762	3.33654	0.00436926	up		si:dkeyp-13a3.8	4.6299	1.01945e-05	up		LOC103911251	3.0658	7.89078e-06	up		ahr1a	6.16492	5.79375e-10	up		mettl1	1.22228	0.00539127	up		LOC110438156	1.09184	0.00132015	up		LOC110439425	1.21636	0.025123	up		plpp2a	2.40119	0.000362145	up
LOC101883543	3.32074	1.63382e-06	up		si:ch211-241j12.3	4.56437	0.0324392	up		LOC101886193	3.0634	4.06043e-06	up		LOC103909784	6.1605	0.00411884	up		csnk2a4	1.22098	8.89266e-05	up		LOC560099	1.06862	0.0404911	up		hdac8	1.17708	0.0110322	up		LOC110440053	2.39713	0.0152657	up
si:ch1073-266p11.2	3.29638	1.24611e-83	up		slc16a3	4.56386	0.0271388	up		ela2l	3.05717	0.0218792	up		LOC110439320	6.1018	4.83759e-07	up		nocta	1.214	0.0319317	up		LOC110438506	1.05475	0.00250983	up		nr2f2	1.12797	0.0345401	up		LOC564281	2.34234	0.002926	up
si:ch73-269m14.3	3.26761	1.59829e-05	up		zp3c	4.54353	0.0342163	up		wu:fb63c12	3.03361	0.00128528	up		LOC100537873	6.05568	0.0236224	up		soat2	1.20096	0.0481704	up		fam222ba	-1.01829	0.0282367	down		epc1a	-1.27917	1.44963e-06	down		ftr06	2.33143	0.00401308	up
LOC110437850	3.25828	0.00314916	up		zgc:114123	4.52284	0.0325082	up		LOC101882841	3.01567	0.000649627	up		LOC110438048	6.03271	0.000766107	up		si:dkey-76k16.5	1.19291	0.00285247	up		arsh	-1.02738	0.0369606	down		trim35-27	-1.30105	0.00983957	down		LOC101886295	2.33073	0.00655544	up
pcdh1a3	3.22623	0.00883854	up		zp3b	4.50018	0.0317611	up		timp4.1	2.98157	0.000290711	up		LOC101885221	5.98829	0.00576182	up		her4.4	1.19254	0.0232054	up		sft2d1	-1.03029	0.0370972	down		glula	-1.36694	0.0195475	down		si:dkey-286j15.1	2.32668	1.90773e-06	up
mgarp	3.19802	0.0220258	up		LOC100535223	4.48446	0.000230964	up		si:ch211-133n4.4	2.94702	2.90261e-11	up		taco1	5.9576	0.00494579	up		zgc:193541	1.17428	0.00395144	up		sec23b	-1.05162	0.0416206	down		tmem37	-1.39528	0.0452108	down		mhc1zka	2.31884	0.000914594	up
LOC101887156	3.17565	0.000406034	up		si:ch73-281i18.3	4.47235	8.26714e-13	up		arg2	2.93922	0.0019516	up		ftr94	5.95172	0.0319415	up		c6h1orf226	1.17363	0.0122891	up		cox8b	-1.05245	0.0123751	down		slc16a2	-1.41595	2.3584e-06	down		LOC101886833	2.31146	0.00229114	up
LOC100535961	3.11949	5.39422e-09	up		pias4b	4.44037	0.00179247	up		LOC101882060	2.9338	0.00636085	up		si:ch211-135n15.2	5.94531	0.000924849	up		zgc:195050	1.17109	0.00187165	up		smpdl3a	-1.06609	0.0398952	down		LOC101885828	-1.48151	0.000154609	down		LOC101885113	2.28259	0.00323627	up
rab11al	3.11189	2.01163e-08	up		slc7a14a	4.42044	3.21753e-05	up		zgc:153383	2.89305	0.0277077	up		si:ch211-215c18.3	5.93911	0.0448362	up		si:dkey-263f15.2	1.16718	2.69137e-06	up		chac2	-1.07114	0.0242028	down		LOC110439320	-1.5504	0.00420134	down		LOC101884056	2.22399	0.0377564	up
c3a.1	3.11126	0.01499	up		cpeb1b	4.41067	0.0489042	up		adgre10	2.87896	0.026649	up		si:rp71-80o10.4	5.91525	3.36247e-10	up		slc25a25a	1.16231	0.0363612	up		snap29	-1.07433	0.00397211	down		cp	-1.55222	0.0345401	down		inhbb	2.17877	0.0044377	up
znf1168	3.09169	8.26715e-14	up		si:ch211-233f11.5	4.36632	0.0424291	up		cacna1ha	2.87659	0.00460785	up		LOC100331404	5.90873	0.0108291	up		LOC101885510	1.13248	0.0394036	up		LOC101883776	-1.08389	0.0263396	down		usp2a	-1.56248	0.010181	down		si:ch211-236p5.2	2.13861	0.00024982	up
LOC101886451	3.08924	1.27115e-13	up		fhdc3	4.35529	0.0219385	up		si:ch211-132b12.6	2.87205	0.0185812	up		LOC108183693	5.89464	0.0199389	up		LOC103909511	1.12325	0.0308499	up		abcc6b.2	-1.09367	0.00200182	down		pfkfb4b	-1.56528	0.0110485	down		gpr19	2.1124	0.0490779	up
LOC110439849	3.06962	0.00693202	up		LOC101885345	4.34371	0.00282474	up		si:dkey-222h21.6	2.8664	0.00568353	up		LOC108190134	5.89395	0.0226722	up		syt14b	1.10743	0.00125806	up		hsd11b1la	-1.1123	0.0475845	down		ndufs5	-1.60692	0.0304721	down		LOC110440168	2.08308	0.0324222	up
LOC110439590	3.06178	7.35065e-11	up		LOC567883	4.30511	0.00186608	up		LOC103908614	2.85644	0.0120915	up		si:ch73-197b13.1	5.852	0.0344765	up		mafk	1.09987	8.31136e-07	up		bcl6ab	-1.12099	0.0409858	down		ndel1b	-1.6104	0.0320438	down		zgc:110340	2.05063	0.0178589	up
carm1l	3.05333	0.00230029	up		lmo7b	4.29767	0.0443381	up		si:ch211-186j3.6	2.84401	0.018647	up		LOC100536112	5.83001	0.0468291	up		LOC103912033	1.09785	0.0410032	up		slco2a1	-1.12567	0.0288329	down		klf13	-1.64258	0.00150022	down		LOC100331968	2.03204	0.0394643	up
zp3a.1	3.04627	0.0155543	up		zp3d.1	4.2959	0.0454649	up		LOC100537272	2.84351	0.0177767	up		LOC108183801	5.78158	0.0466881	up		tagapb	1.07489	0.00114998	up		gsk3aa	-1.12646	0.00542175	down		adat2	-1.66983	0.0119075	down		mnx2b	2.016	4.76141e-06	up
fam60a	3.01955	6.11485e-11	up		si:ch73-90k17.1	4.28872	0.0446019	up		timm23b	2.83709	0.0169578	up		LOC103911723	5.77462	0.0364597	up		pomt1	1.04898	0.000339614	up		higd1a	-1.15685	0.0297991	down		ulk2	-1.7592	0.00104568	down		zgc:113102	1.96914	0.00496168	up
LOC101884727	3.00586	1.36402e-18	up		si:dkey-19a16.7	4.28845	0.0466206	up		celsr1b	2.83066	0.00986156	up		si:dkey-51d8.11	5.77199	0.0252595	up		itga11b	1.04387	0.000214314	up		cd99l2	-1.17886	0.00132015	down		slc16a6b	-1.77624	0.000528013	down		si:ch211-277p15.1	1.93999	0.0338603	up
zgc:92041	2.99004	0.0142082	up		bmp15	4.24224	0.0413579	up		si:ch73-181m17.1	2.82989	0.00430102	up		zgc:154125	5.76174	1.12376e-07	up		zmp:0000000991	1.04012	0.0151973	up		apobb.2	-1.18091	0.0387021	down		hlfb	-1.81242	0.00915418	down		zgc:114200	1.8745	8.38358e-08	up
bco2l	2.98905	6.07e-10	up		zgc:55461	4.23881	0.000785573	up		gria1a	2.8233	0.00391197	up		LOC101883456	5.75645	0.0438683	up		LOC108183843	1.02711	0.012344	up		fdxr	-1.18171	0.00410392	down		arg2	-1.83875	0.0173611	down		si:ch211-194m7.4	1.86217	0.0255187	up
LOC110439119	2.98324	3.7103e-07	up		tdrd9	4.22503	0.0138511	up		cetp	2.80539	0.0238604	up		cyp3c2	5.75059	0.00164922	up		slc7a1	1.02601	0.0230724	up		wbp1lb	-1.18214	0.00216301	down		zgc:194659	-1.8485	0.0050382	down		LOC101884895	1.81938	0.0356073	up
zp2.2	2.97224	0.0182683	up		dazl	4.22377	0.00423201	up		LOC100535115	2.77289	2.42669e-07	up		LOC110439107	5.73408	0.000632677	up		fam46bb	1.01472	0.0235784	up		nr0b1	-1.18358	0.0199041	down		si:ch211-5k11.8	-1.88142	0.0292279	down		nme3	1.8193	0.00589488	up
LOC101882855	2.96346	0.00163627	up		igflr1	4.19429	1.36331e-18	up		guca2b	2.76397	2.65584e-07	up		LOC100330866	5.71733	0.0336275	up		ckba	1.00645	0.00463759	up		ND3	-1.18565	0.00112477	down		LOC100330864	-2.00807	0.0108381	down		si:ch211-105j21.9	1.77943	0.0437729	up
ppat	2.94381	5.18556e-06	up		ccnb2	4.18593	0.0285241	up		si:ch211-114l13.13	2.76228	0.000600631	up		ftr69	5.6958	0.000137133	up		pik3r3a	1.00164	2.17157e-06	up		eif3jb	-1.19233	0.00421507	down		vtg5	-2.03551	0.0213846	down		LOC100005924	1.74266	0.00425085	up
si:dkey-145c18.3	2.9116	0.00906963	up		LOC101886539	4.17907	0.0396675	up		ggt1a	2.74025	0.0218792	up		si:ch73-281i18.7	5.68196	2.74947e-05	up		msx3	-1.0054	0.023479	down		cox8a	-1.1972	0.015572	down		lpin1	-2.10887	2.8406e-05	down		znf469	1.73904	0.032276	up
LOC101883230	2.89741	7.57433e-09	up		gatm	4.17692	0.000650832	up		LOC108183462	2.73229	0.0381696	up		si:dkeyp-52c3.1	5.65819	0.0451675	up		commd1	-1.0158	0.0259658	down		crp3	-1.2044	0.00237861	down		LOC101885506	-2.12966	0.00421144	down		si:ch211-196h16.5	1.70022	0.000674548	up
LOC103911946	2.8953	0.0079439	up		LOC108183814	4.17656	0.00183141	up		LOC103911722	2.72746	0.00636085	up		LOC100536609	5.64248	0.0429995	up		si:dkey-19a16.12	-1.02308	0.0269899	down		fnbp1a	-1.20509	0.0166675	down		LOC100500933	-2.14017	6.70596e-07	down		cx28.8	1.6931	0.0140599	up
LOC101886928	2.87583	0.0317643	up		cyp11a1	4.16459	0.0242873	up		si:ch211-221n20.8	2.70734	0.00952533	up		si:ch211-215e19.3	5.62681	0.0196328	up		LOC110438041	-1.02637	0.00172136	down		chac1	-1.20872	0.0118556	down		slc25a38a	-2.16412	0.0345401	down		LOC101887000	1.67151	0.0171992	up
LOC101885510	2.87524	1.55032e-11	up		tpi1a	4.15435	0.00634434	up		LOC110439157	2.67831	0.00110348	up		LOC101886888	5.6022	0.0475215	up		pkdcca	-1.04623	2.43824e-09	down		tfcp2l1	-1.21045	0.0409858	down		nmrk2	-2.18572	0.0256068	down		pip5kl1	1.64016	0.00119109	up
samd12	2.86486	1.16225e-07	up		st8sia7.1	4.15055	0.0151606	up		LOC108183923	2.6236	0.0403269	up		LOC101884267	5.55157	0.00247857	up		gcdhb	-1.04715	4.01194e-21	down		papss2a	-1.22066	0.00542175	down		fkbp5	-2.19872	0.00063099	down		dicp3.3	1.62654	0.00777231	up
fkbp5	2.84586	0.00349235	up		ctnna2	4.12112	0.0402339	up		myo3b	2.58572	0.0480415	up		LOC101882679	5.54291	0.0227833	up		LOC110437820	-1.06223	0.00282679	down		zgc:172341	-1.22781	0.00421451	down		si:ch211-214j24.15	-2.2605	0.0478131	down		LOC103911361	1.51408	0.0342613	up
si:ch211-182e10.4	2.83212	0.00197311	up		tenm1	4.11968	0.000580558	up		LOC108183728	2.58486	0.0299844	up		LOC101883594	5.47542	0.00631137	up		esama	-1.06537	0.0462071	down		ugt8	-1.23034	5.80331e-06	down		apoea	-2.3372	0.0265836	down		chsy1	1.49998	0.00662275	up
LOC110439157	2.82776	0.00128709	up		si:dkey-260c8.8	4.1136	0.0427204	up		cyp26b1	2.54364	0.0169578	up		si:ch73-42k18.1	5.43248	0.00046909	up		LOC110438587	-1.06818	3.95301e-07	down		ifrd1	-1.25327	0.0160093	down		cetp	-2.38139	0.0168888	down		si:dkey-24p1.7	1.47225	0.0175668	up
LOC101883780	2.82224	0.0135544	up		LOC101885015	4.1069	0.0297594	up		LOC101886695	2.53212	0.00143472	up		mhc1zja	5.40026	0.0463028	up		LOC108179058	-1.11672	0.0314989	down		LOC108190699	-1.26033	0.045975	down		klf9	-2.43404	0.000500662	down		zgc:112056	1.41269	0.0358142	up
timm23b	2.81674	0.00145981	up		bora	4.09343	0.0205584	up		sgk494a	2.51842	0.0316606	up		si:dkeyp-100h4.2	5.39638	2.01709e-26	up		LOC110439425	-1.12271	0.00435792	down		si:ch211-166a6.5	-1.274	0.0131939	down		LOC110438541	-2.43886	0.0246432	down		tescb	1.33471	0.0311825	up
LOC110439162	2.80362	0.00931387	up		si:dkey-81e3.2	4.09217	0.00877182	up		il13ra2	2.50959	0.0167765	up		LOC100536797	5.37471	0.000504483	up		si:dkeyp-110g5.4	-1.14436	0.00905683	down		malt3	-1.27991	0.000905449	down		or111-11	-2.44164	0.0457157	down		zgc:158446	1.30637	0.00330216	up
si:dkeyp-2e4.3	2.80264	0.000118573	up		LOC101885837	4.08107	0.00721375	up		LOC101882696	2.49861	0.00765289	up		irx3b	5.33771	3.621e-05	up		klf11b	-1.14829	9.36799e-06	down		cx32.3	-1.30302	0.036974	down		LOC103908636	-2.52536	0.0397917	down		ero1a	1.28351	0.0143593	up
LOC103911828	2.80039	0.0237108	up		fam212ab	4.06969	0.00398375	up		si:dkey-228a15.1	2.48946	0.033328	up		si:ch73-281i18.3	5.32687	8.46396e-08	up		thsd1	-1.14856	0.0116979	down		nufip2	-1.32112	0.0118345	down		gria1a	-2.55258	0.0482642	down		zgc:171599	1.26372	0.0194308	up
donson	2.79732	0.0208625	up		LOC101884314	4.0665	0.00776412	up		si:ch211-250k18.8	2.4829	0.0299844	up		vtg1	5.31056	0.00107365	up		abca3b	-1.17523	1.8677e-09	down		slc43a2a	-1.3342	0.00112477	down		dnai2a	-2.58158	0.046547	down		eno1a	1.25349	0.0161238	up
LOC110440135	2.79209	3.16807e-06	up		dcun1d5	4.06197	0.0435334	up		cysltr1	2.47512	0.0284512	up		nmur3	5.29409	0.0142295	up		aldh2.1	-1.1754	0.026751	down		tek	-1.33678	0.0165802	down		LOC101883797	-2.6683	0.0207085	down		LOC103910909	1.21827	0.030942	up
LOC100535115	2.76999	2.25066e-09	up		sfr1	4.0584	0.00753637	up		hspb15	2.46937	0.0302975	up		LOC101885269	5.27358	0.0044185	up		uncx4.1	-1.19713	1.14852e-07	down		ptges3a	-1.34541	1.62189e-09	down		zgc:153383	-2.70564	0.0178828	down		ddx47	1.15958	0.00982708	up
zgc:153383	2.75378	1.10802e-08	up		LOC101884966	3.98266	1.28296e-05	up		LOC101883484	2.4496	0.00114058	up		LOC100333051	5.21331	2.1166e-05	up		supv3l1	-1.19864	1.07449e-13	down		gpcpd1	-1.36524	8.28415e-08	down		LOC101886669	-2.70769	0.0254594	down		esf1	1.14927	0.0483599	up
entpd3	2.665	0.000930016	up		tdrd5	3.97802	0.0474719	up		socs2	2.43321	0.010862	up		kcnc3b	5.20251	0.000778356	up		btg2	-1.20351	7.98571e-08	down		vti1b	-1.40529	0.015572	down		apobb.1	-2.72585	0.00915418	down		gapdhs	1.11349	0.00072477	up
LOC101884513	2.66113	0.00777172	up		LOC110440069	3.9368	0.0265434	up		best1	2.40199	0.0145507	up		zgc:193726	5.20168	5.7988e-10	up		egr2b	-1.20541	0.026571	down		zgc:110843	-1.41732	0.0386803	down		lgals2b	-2.81395	0.0119075	down		si:ch211-239m17.1	1.11132	0.000591594	up
mxg	2.654	1.8572e-10	up		cldn11a	3.934	0.0415692	up		tmem176l.4	2.3501	0.0108629	up		LOC103909430	5.19947	0.00705746	up		unc119a	-1.21125	4.32118e-09	down		cebpa	-1.42793	0.0109968	down		nme4	-2.87621	2.86607e-06	down		si:dkey-27i16.2	1.10791	0.0036217	up
eef2a.2	2.6474	1.11003e-24	up		zgc:171445	3.92778	0.0415692	up		LOC101886501	2.34874	0.03951	up		LOC103910661	5.15953	0.0106082	up		klf11a	-1.2307	0.000206079	down		idh1	-1.44102	0.0486609	down		apoa4b.1	-2.96432	0.0397608	down		pla2g4ab	1.09491	0.0255296	up
im:7148405	2.6319	7.52241e-05	up		LOC110438757	3.90752	0.0172832	up		LOC101885541	2.34805	0.000741165	up		LOC101883131	5.13251	0.00934214	up		egr1	-1.23342	4.02843e-06	down		acss2l	-1.47535	0.0363416	down		zgc:112038	-2.99944	0.0294052	down		mycb	1.08191	0.000160168	up
si:dkey-258f14.3	2.62972	4.2258e-22	up		osbpl7	3.8844	0.0150945	up		and1	2.34227	0.00238872	up		LOC103909379	5.10903	2.16463e-05	up		sirt7	-1.23346	0.047416	down		etnppl	-1.48974	0.0497873	down		amy2a	-3.00898	0.0362409	down		si:ch211-236g6.1	1.01133	0.0382276	up
klf9	2.62195	0.00442389	up		ddx4	3.8773	0.00323708	up		LOC556776	2.32079	0.00276449	up		LOC100000863	5.03059	0.0137864	up		prr13	-1.25262	0.0232349	down		magi1a	-1.49793	0.00635688	down		si:dkey-103j14.5	-3.07232	0.0356342	down		ccdc88b	1.00373	0.0223559	up
zgc:194125	2.61737	0.000539476	up		aurka	3.87069	0.00789558	up		cfp	2.29456	4.36565e-05	up		adgb	4.96434	0.000312002	up		si:ch211-149e23.4	-1.25308	0.0469894	down		dera	-1.51086	0.0409858	down		wu:fb59e12	-3.09931	0.00147545	down		zmp:0000000896	-1.01264	0.0284529	down
LOC108180799	2.61244	0.000679257	up		LOC100331751	3.85656	0.0413579	up		gss	2.29181	0.0261566	up		LOC101885949	4.94546	0.0233567	up		and1	-1.26467	0.0346277	down		sec14l1	-1.53297	0.0210542	down		cdhr2	-3.18569	0.00210525	down		ctns	-1.03068	0.0044001	down
LOC110437833	2.60788	0.0184158	up		wdr91	3.84951	0.0232008	up		trim35-3	2.27692	0.0302975	up		LOC108183960	4.9082	0.048338	up		LOC101885455	-1.27401	0.0382439	down		LOC110437765	-1.53789	8.06875e-05	down		chia.1	-3.2637	0.0088191	down		npc2	-1.08097	0.0144875	down
zgc:172106	2.60505	0.0170092	up		si:dkey-19b23.11	3.84862	0.0473483	up		klf9	2.26743	0.00430102	up		LOC110437984	4.86017	0.0262219	up		LOC101883147	-1.28456	0.0314989	down		sik2b	-1.54003	0.000424787	down		cyp2k18	-3.34801	8.61163e-27	down		ftr76	-1.11271	0.0255187	down
LOC108183658	2.58154	3.23211e-07	up		piwil1	3.82123	0.0169236	up		si:ch211-15j1.4	2.26666	0.0468785	up		ms4a17c.1	4.85805	4.97612e-06	up		si:dkey-247m21.3	-1.28524	0.0271528	down		zmp:0000001316	-1.54684	0.0263396	down		cyp3a65	-3.41534	0.0172656	down		colgalt1	-1.12995	0.0103463	down
LOC110440088	2.57597	5.32004e-10	up		lmnl3	3.81046	0.0473956	up		si:ch211-264e16.2	2.26579	0.000972481	up		si:ch211-220f12.4	4.84402	6.42985e-11	up		ankrd54	-1.31198	0.00101872	down		zgc:193541	-1.56128	0.000836542	down		ace2	-3.44675	0.000288489	down		tbc1d9b	-1.14426	0.00502254	down
si:ch211-160d14.9	2.57327	0.00660256	up		si:ch1073-416j23.1	3.79122	0.0390809	up		si:dkey-24p1.1	2.25757	8.90452e-05	up		LOC108182459	4.82485	0.0314565	up		junbb	-1.32008	6.71961e-28	down		esrra	-1.5619	0.0369606	down		vps37c	-3.45977	0.000104832	down		zgc:194659	-1.15402	0.00334626	down
si:ch73-42k18.1	2.5051	0.0102289	up		sycp2l	3.7514	0.0385308	up		LOC100537842	2.2454	0.000345626	up		si:ch211-182e10.4	4.81542	0.00365943	up		si:ch211-67e16.2	-1.37512	0.0290966	down		cox7a1	-1.56772	0.00317273	down		cyp2k8	-3.48844	1.48865e-09	down		sv2	-1.1612	0.0261047	down
si:dkey-34k9.3	2.47572	0.0161655	up		LOC110437967	3.71954	0.00768251	up		si:ch73-177h5.3	2.22537	0.044612	up		LOC110438424	4.77191	1.62418e-06	up		fgfbp1a	-1.38588	0.047374	down		retreg1	-1.58348	0.0262213	down		cryba4	-3.52352	0.000685433	down		bmf2	-1.16904	0.012842	down
LOC101886839	2.46367	0.0202393	up		fam65c	3.70903	0.0084314	up		chia.5	2.2192	0.0152817	up		dnmt3bb.2	4.7589	6.09197e-07	up		kif26bb	-1.38851	0.0378005	down		si:dkeyp-44a8.2	-1.61692	0.00704411	down		LOC108183427	-3.52495	0.0210072	down		si:dkey-264d12.1	-1.17392	0.0342613	down
thyn1	2.46158	4.79817e-07	up		si:ch211-209l18.2	3.70082	0.0283686	up		btr20	2.19489	0.0386854	up		saa	4.73685	0.0123507	up		fosab	-1.40693	3.24009e-31	down		cyp2k8	-1.61992	0.00915561	down		si:ch211-288g17.4	-3.54151	0.0450586	down		rsrp1	-1.17921	0.0356073	down
LOC103911683	2.41609	9.89101e-30	up		LOC103908986	3.68962	0.0417281	up		klhl23	2.19187	0.0302975	up		LOC110438452	4.72701	0.0330355	up		si:ch73-366l1.5	-1.42991	0.0190712	down		b3gnt2b	-1.62077	0.000515071	down		cyp1c2	-3.56999	0.0179669	down		zgc:110329	-1.19171	0.00171694	down
si:dkeyp-13a3.6	2.41461	0.000330539	up		LOC110438050	3.663	0.00562298	up		b4galt2	2.19093	0.0282594	up		wnt11	4.72592	0.000252895	up		btbd3a	-1.43577	1.72339e-09	down		si:dkey-111e8.1	-1.63144	7.71214e-08	down		cacna2d3	-3.57985	0.0225094	down		kmo	-1.22524	0.0301539	down
LOC103910868	2.39447	0.00123134	up		cenpo	3.6383	0.00259396	up		thbs1a	2.16967	0.00735979	up		si:ch73-364h19.1	4.72248	0.00176449	up		si:dkey-21e13.3	-1.45599	0.0428175	down		got1	-1.63579	0.00791828	down		si:dkey-11f4.7	-3.62555	0.00513024	down		ankha	-1.2394	0.0497448	down
shcbp1	2.39177	1.43029e-27	up		ccl39.2	3.56743	0.011989	up		LOC110437803	2.16571	0.000667759	up		LOC553308	4.70697	0.00948584	up		zgc:194621	-1.45803	0.016383	down		eps8	-1.63898	0.000130582	down		asic2	-3.67413	2.67943e-05	down		pcyox1l	-1.26259	1.02979e-05	down
itpk1a	2.36347	0.00262812	up		LOC101882751	3.56042	0.0372375	up		zgc:171501	2.14391	0.00500971	up		LOC567883	4.69644	0.00629664	up		LOC100331704	-1.46093	0.000325083	down		flvcr1	-1.63931	0.0045145	down		chs1	-3.69732	1.25918e-05	down		adka	-1.33643	0.00431372	down
fgf2	2.36344	9.01829e-05	up		ect2	3.55599	0.0330393	up		htatip2	2.13497	0.0162625	up		si:ch73-174h16.5	4.68038	0.000101512	up		si:ch211-132f19.7	-1.49329	0.000244516	down		slc20a1b	-1.67591	0.000836542	down		vsig8a	-3.70338	0.0210072	down		anks3	-1.35772	0.000223113	down
zgc:153722	2.36299	8.31401e-09	up		ccnb1	3.54519	0.033697	up		slc9a3.1	2.12728	0.000300171	up		LOC110439427	4.6718	0.00333727	up		wu:fd06e11	-1.49936	9.57739e-07	down		grasp	-1.68309	0.00725071	down		cfb	-3.74215	0.0334588	down		plagl2	-1.37888	0.0221244	down
opn6a	2.36113	2.55649e-07	up		mycla	3.53691	0.0297594	up		rxfp3.3b	2.08824	0.000660159	up		LOC110438543	4.65978	2.05698e-06	up		ube2v1	-1.52409	4.88407e-09	down		acot7	-1.69501	0.0263396	down		si:ch211-173a9.6	-3.75269	0.0370163	down		rca2.2	-1.39337	0.0342613	down
trnag-ucc	2.35903	0.0171822	up		larp6	3.53447	0.0226368	up		si:dkey-222h21.8	2.06809	0.0487512	up		LOC110438418	4.56315	0.000208102	up		LOC100331484	-1.55457	7.39014e-26	down		mapk12b	-1.70017	0.00200953	down		LOC108179508	-3.77096	0.0163786	down		si:dkey-7n6.2	-1.39467	0.0179167	down
ptgr1	2.3545	0.00622476	up		LOC100536981	3.52947	0.0110369	up		ugt1a1	2.04719	0.000185583	up		LOC110439604	4.49649	0.00727805	up		dcdc2b	-1.59096	5.02594e-17	down		hif1al	-1.7444	0.00682528	down		fgb	-3.7808	0.00195071	down		hcar1-3	-1.3952	0.0485663	down
grem1a	2.3481	0.00058636	up		LOC100005908	3.52666	0.00632013	up		LOC100334018	2.0398	5.28691e-08	up		zgc:171242	4.46995	0.000264412	up		sp100.1	-1.59632	0.000360555	down		mafb	-1.75082	3.04525e-05	down		wu:fa56d06	-3.7906	0.00093751	down		sppl2	-1.40533	0.00241834	down
LOC101886078	2.34118	0.000283095	up		pkn3	3.51665	0.0429189	up		LOC101884494	2.03501	0.049883	up		hmgxb4a	4.43669	1.56802e-07	up		ier2a	-1.68997	9.90273e-21	down		si:ch211-24o10.6	-1.76021	0.0144853	down		serpina1	-3.82053	0.0207745	down		mmp15a	-1.42546	0.0225442	down
dntt	2.30073	0.0330713	up		LOC101883354	3.51337	0.00359851	up		slc16a6b	2.02051	8.35521e-07	up		LOC101882751	4.43647	0.0166081	up		gemin6	-1.69339	0.0422054	down		kcnk6	-1.79404	0.00444207	down		si:dkey-285b23.3	-3.85114	2.3905e-06	down		ugt5c2	-1.43576	0.0228841	down
si:cabz01032454.3	2.27645	0.0312268	up		zgc:175136	3.51077	0.00513103	up		LOC101882826	2.00454	0.0194569	up		ndufb3	4.43106	0.00269797	up		LOC110439937	-1.71116	0.0299148	down		si:dkey-167k11.5	-1.80945	1.07785e-06	down		chia.2	-3.85151	0.0029839	down		si:dkey-23a23.2	-1.5766	0.0191269	down
LOC101883810	2.27448	0.00366971	up		si:dkey-6n6.1	3.50482	0.00140206	up		si:ch211-286b5.6	2.00447	0.0254768	up		kcng4a	4.38069	0.0159289	up		rem1	-1.71141	0.0162601	down		klf9	-1.81091	0.00542175	down		crp7	-3.87564	0.000852223	down		prkag2a	-1.58204	0.00425085	down
agt	2.26809	2.45556e-06	up		marcksb	3.49962	0.0476535	up		LOC101885828	1.97694	9.8657e-05	up		LOC100331609	4.34925	8.63457e-06	up		LOC101887149	-1.75007	0.0129812	down		tor3a	-1.85675	1.08419e-09	down		apobb.2	-3.90578	0.0177798	down		gstm.1	-1.63454	0.0316232	down
si:dkey-228a15.1	2.25528	0.000133525	up		si:dkey-40c23.1	3.4741	0.00676668	up		slc16a2	1.94107	1.51054e-06	up		vtg5	4.30964	2.52102e-05	up		LOC100334883	-1.76971	4.40128e-07	down		ldah	-1.86361	0.0158268	down		cfhl4	-3.93096	0.0132992	down		slc18b1	-1.65128	0.0319007	down
LOC101883592	2.24688	4.90885e-12	up		LOC100332323	3.4643	0.000650832	up		fkbp5	1.93799	0.00311112	up		LOC101886295	4.28032	0.00289085	up		egln3	-1.78868	0.0322709	down		wu:fj16a03	-1.86506	2.75918e-08	down		LOC794432	-3.96893	0.00996538	down		rab11fip3	-1.68995	1.02979e-05	down
si:ch73-151m17.5	2.22625	0.0373671	up		mfsd2aa	3.46183	0.0338125	up		jag2a	1.91461	0.012994	up		LOC101882309	4.26959	0.000159948	up		si:dkey-13p1.3	-1.82829	6.62579e-07	down		acsbg2	-1.86902	1.62357e-10	down		fga	-4.04436	0.0173611	down		fbln2	-1.71579	0.00191425	down
LOC103908724	2.19239	0.0318101	up		spam1	3.44364	0.0372375	up		mfap4	1.90733	0.031395	up		LOC110439446	4.26466	0.0238212	up		LOC110439329	-1.83215	0.00654555	down		pbld	-1.91113	0.0314455	down		LOC110438878	-4.05242	3.45694e-06	down		cobll1a	-1.72973	0.0385376	down
f8	2.18035	0.000367272	up		trak1b	3.43243	4.67669e-05	up		LOC101883870	1.89628	0.00384039	up		LOC101884533	4.2479	0.00324276	up		pde6g	-1.835	0.000128145	down		mknk2a	-1.92363	0.0315135	down		chia.3	-4.16225	0.00138555	down		sobpa	-1.74983	0.0187205	down
hmces	2.16739	5.77717e-12	up		tdrd6	3.41032	0.0311257	up		LOC798043	1.87508	1.86487e-06	up		LOC108184035	4.2424	0.0246341	up		LOC101887070	-1.8517	0.0143728	down		sec31b	-1.92901	0.000221915	down		c9	-4.1844	0.0120373	down		rrbp1b	-1.76305	0.0355526	down
si:dkey-9k7.3	2.16188	0.000764378	up		grip2a	3.40817	0.0460353	up		klb	1.83251	0.00758134	up		LOC110439813	4.20732	0.0361294	up		egr4	-1.8821	8.83349e-59	down		esr2b	-1.9428	0.00047918	down		apoba	-4.18845	0.0207085	down		cpt1cb	-1.80134	6.68793e-07	down
LOC101885404	2.13825	0.0470873	up		plk1	3.40063	0.0310704	up		si:ch73-141c7.1	1.82922	0.00527204	up		LOC100535643	4.20007	0.000823309	up		setd6	-1.89176	0.0290551	down		tspeara	-1.95072	0.00965724	down		LOC100147925	-4.30194	0.0294052	down		LOC797319	-1.82269	0.00164564	down
mxd	2.12844	0.00159296	up		katnal1	3.36341	0.00158444	up		slc26a10	1.82003	0.00116975	up		LOC110439490	4.15325	0.0210925	up		LOC101882493	-1.92206	0.00183378	down		rims2b	-1.95469	0.0140876	down		si:ch211-253p18.2	-4.30939	1.56303e-05	down		mgrn1b	-1.82867	0.000524029	down
lrrc20	2.11337	2.16521e-06	up		si:ch73-281i18.7	3.33597	0.00582001	up		lin28b	1.80368	0.0327194	up		ftr23	4.13833	5.83649e-06	up		dact2	-1.92338	0.00202998	down		LOC101886309	-1.955	0.0454915	down		zgc:112265	-4.31458	0.0063751	down		dab1a	-1.87545	0.00262128	down
si:zfos-1505d6.3	2.08727	0.0343316	up		si:ch211-214b16.3	3.32779	2.76845e-08	up		ulk2	1.80231	0.0431067	up		mhc1uka	4.13232	5.25706e-48	up		LOC101882691	-2.01312	0.0206658	down		dao.1	-2.02235	0.00200953	down		fgg	-4.38401	0.009852	down		si:ch211-214p13.8	-1.87905	0.00057678	down
jag2a	2.08423	2.36829e-20	up		LOC101884533	3.30642	0.0372375	up		ptpn2a	1.79905	0.00919361	up		LOC103909380	4.11085	5.69038e-12	up		LOC101882171	-2.02994	0.0124506	down		ldlra	-2.02298	0.00507833	down		cdk21	-4.41233	0.0362409	down		si:ch211-202f5.3	-1.9058	0.0356073	down
si:dkeyp-41f9.4	2.07548	0.0339396	up		LOC797085	3.29729	0.014192	up		acp5b	1.77294	0.0249592	up		si:ch211-225p5.8	4.09222	0.0278087	up		kcnk5b	-2.08673	2.09903e-07	down		timp2a	-2.04439	0.0320626	down		LOC100536995	-4.55929	0.0152262	down		cdkn1a	-1.90706	0.032276	down
tex47	2.05983	0.00106762	up		lxn	3.2756	1.62188e-11	up		LOC108191931	1.75847	0.0238604	up		tenm1	4.09104	1.81234e-19	up		LOC103910497	-2.08727	0.0140652	down		itpkcb	-2.08201	0.00965835	down		si:dkey-78l4.7	-4.61274	0.0130882	down		sync	-1.91017	0.0208882	down
pimr65	2.05048	0.000551579	up		LOC101882309	3.24014	0.00777137	up		LOC103909107	1.74481	0.0233708	up		LOC108179274	4.08792	0.00850713	up		LOC555793	-2.16808	0.000599278	down		si:dkey-30c15.13	-2.0882	0.0303367	down		ba1l	-4.61693	4.03428e-05	down		ugt5b2	-1.91273	0.0278168	down
slc34a1a	2.03439	4.56936e-09	up		LOC100004075	3.19758	0.0111231	up		nfe2l1a	1.71233	0.0106605	up		si:dkey-192p21.6	4.0783	0.0019993	up		LOC108184002	-2.1773	0.00471548	down		LOC110439320	-2.09248	4.88779e-09	down		zgc:123103	-4.6374	0.00420134	down		limk1a	-1.92631	0.0251292	down
tox4b	2.02411	0.0032964	up		si:ch211-227n13.3	3.16753	0.0491786	up		rnf19b	1.69648	0.014727	up		cdaa	4.07272	0.00012553	up		LOC101884285	-2.18787	0.0269079	down		slc38a4	-2.09636	2.24473e-05	down		zak	-4.69017	0.000218541	down		LOC101885881	-1.98367	0.0233791	down
si:dkey-21h14.9	2.00802	0.0427344	up		comtd1	3.13218	0.000497748	up		lgalsla	1.68605	0.0208218	up		si:dkey-182g1.6	4.06706	3.14505e-10	up		zgc:110045	-2.23648	0.0198677	down		rh50	-2.10597	0.0263396	down		si:ch211-270n8.1	-4.92801	0.00572758	down		tacr1a	-2.00376	0.01927	down
LOC103910615	2.00019	3.87402e-06	up		rbm38	3.1022	0.0202312	up		LOC103910279	1.63367	0.0153594	up		zgc:92137	4.0651	0.00400471	up		LOC101882267	-2.24225	2.43726e-07	down		lyz	-2.16565	0.00745159	down		LOC110437781	-5.30115	0.00127279	down		tmem54b	-2.01506	0.0223559	down
LOC101883870	1.99815	0.00106866	up		mkrn4	3.01381	0.0128133	up		knop1	1.63306	0.00689882	up		zgc:172075	4.06509	0.0185053	up		zgc:154055	-2.35833	9.38718e-09	down		dbn1	-2.16569	0.00685516	down		cbln8	-5.417	0.000500662	down		LOC101882855	-2.13118	0.00140171	down
cyp2v1	1.99356	4.07319e-05	up		dcdc2b	3.00953	0.000843722	up		hmces	1.61887	0.0308283	up		LOC571651	4.06137	3.13752e-06	up		srd5a2b	-2.41405	0.002674	down		kctd12.1	-2.19944	1.25367e-06	down		LOC793824	-5.42583	0.0419461	down		angptl2b	-2.14525	0.0485663	down
LOC110439536	1.98832	0.044526	up		dscc1	3.00356	0.0368985	up		fbxw9	1.61633	0.0316842	up		dfna5b	4.0594	2.54444e-06	up		hkdc1	-2.42748	4.0198e-14	down		si:dkey-204l11.1	-2.20029	0.0244358	down		dicp1.7	-5.51049	0.0111725	down		si:dkey-22f5.9	-2.26082	0.0483599	down
LOC100329818	1.97871	0.000714278	up		tacc3	2.97586	0.0222935	up		dusp2	1.61506	0.047945	up		si:ch211-274k16.2	4.04024	0.0371758	up		rfesd	-2.46023	0.0418487	down		slc26a2	-2.22816	0.00200953	down		gramd2b	-5.6297	0.0499987	down		LOC108181226	-2.28686	0.0362158	down
mkl1a	1.97695	2.50985e-32	up		ftr23	2.96634	0.0397568	up		si:ch211-157p22.10	1.58034	0.0326972	up		LOC100535223	4.03194	7.07717e-05	up		hsd3b1	-2.46181	0.0405343	down		pmepa1	-2.23715	0.0497347	down		LOC100330485	-5.84974	0.0487956	down		aste1	-2.34317	0.000150462	down
fmnl1b	1.95633	1.01982e-07	up		siva1	2.93969	0.0386538	up		ccl20b	1.57498	0.00100019	up		LOC101884650	4.02945	2.93415e-12	up		si:dkey-243i1.1	-2.58093	6.46537e-195	down		foxo3b	-2.25128	1.22823e-05	down		zgc:110372	-5.90023	0.00575374	down		si:ch211-149a19.3	-2.35032	0.0490779	down
foxg1b	1.94561	0.00716901	up		si:dkey-253d23.2	2.92983	0.000743975	up		loxl3b	1.57423	0.000960341	up		paqr3b	4.02434	1.38717e-07	up		dicp3.3	-2.63256	0.0140959	down		cep104	-2.26272	7.22722e-07	down		si:ch211-157j23.5	-6.04339	0.0457157	down		tmem86a	-2.35747	0.020692	down
plekhn1	1.94506	0.000283095	up		si:ch211-126c2.4	2.91256	0.042548	up		slc22a6l	1.52352	0.037614	up		LOC101885837	4.02135	0.0421127	up		si:ch211-236p5.2	-2.6733	6.02539e-28	down		fasn	-2.29471	0.00137329	down		trim67	-6.08292	0.0155457	down		pgghg	-2.36353	0.0491248	down
fam129bb	1.93564	7.5977e-14	up		tstd2	2.89585	0.0331896	up		nr1d1	1.52036	0.0338045	up		LOC100537030	4.00154	0.0436538	up		LOC110437775	-2.69653	0.00435792	down		fabp7a	-2.3621	0.00908823	down		vtnb	-6.18343	0.0379584	down		agxt2	-2.37891	0.0364707	down
LOC101882973	1.93251	0.0312053	up		ccna1	2.88885	0.0259575	up		pou2af1	1.49904	0.00480217	up		LOC103911238	3.99143	0.00440372	up		LOC101885837	-2.6975	0.00165664	down		si:dkey-258f14.3	-2.4125	0.0203896	down		LOC101886407	-6.35667	0.025123	down		pbld	-2.41626	1.16611e-07	down
maats1	1.92691	2.14005e-15	up		LOC108179089	2.88231	0.0147549	up		LOC101885964	1.49774	0.0488357	up		abhd8b	3.98775	3.89478e-05	up		LOC103909987	-2.70915	2.86041e-05	down		ugt1b7	-2.46388	0.00800143	down		serpinf2a	-6.64515	0.0191181	down		hebp2	-2.42052	0.0277504	down
LOC103909988	1.9253	0.0120122	up		trim36	2.88011	0.0288581	up		zgc:195356	1.48928	0.0394486	up		LOC101885873	3.97118	1.10582e-21	up		LOC101884581	-2.86629	0.0394423	down		fkbp5	-2.49782	9.53067e-05	down		LOC100001760	-6.69754	0.0210072	down		lmf2a	-2.45104	0.0308911	down
LOC100537389	1.91882	9.16859e-05	up		si:dkey-57a22.11	2.86761	0.0449521	up		ganc	1.45912	0.00952533	up		LOC108191974	3.94986	0.00705746	up		LOC100536174	-2.87558	0.0201498	down		LOC100537874	-2.50306	0.0109968	down		si:dkey-260c8.6	-6.69995	0.00254224	down		si:dkey-178e17.1	-2.45293	0.0128753	down
tpst2	1.91426	0.000219539	up		phex	2.84428	0.00227469	up		per1a	1.45167	0.000875556	up		LOC101887036	3.93371	0.000869537	up		LOC110438850	-2.88419	0.0229676	down		snrkb	-2.53957	1.19822e-09	down		si:dkey-117j14.6	-6.92112	0.00669797	down		spp2	-2.45442	0.00589488	down
LOC110438603	1.91067	0.0416576	up		LOC110439356	2.81081	0.0366692	up		ctsh	1.43821	0.0162246	up		si:dkeyp-86b9.5	3.93325	0.00224694	up		si:ch211-199m9.3	-2.9566	0.0422841	down		LOC110440138	-2.54312	0.0199041	down		ric3a	-7.58398	0.000288489	down		gria4b	-2.46938	0.0374428	down
hspb15	1.90553	1.86742e-05	up		zgc:154125	2.80999	0.00723864	up		ube2d4	1.4236	0.0122631	up		LOC103910812	3.91568	0.0423466	up		si:zfos-364h11.1	-2.99416	6.01754e-11	down		st6galnac5b	-2.73997	0.00685516	down		LOC100002381	-7.59753	0.00911394	down		zgc:154040	-2.48654	1.02979e-05	down
LOC108190415	1.89634	0.00224826	up		ldlrap1a	2.80781	0.0146344	up		zgc:174356	1.4028	0.019736	up		grm1b	3.90249	0.0272263	up		LOC101886447	-3.02674	9.41671e-11	down		rsad2	-2.89302	0.0303367	down		si:dkey-78l4.1	-7.61828	0.012789	down		tymp	-2.51345	0.0196186	down
LOC100330257	1.85667	0.00737173	up		cdc45	2.79614	0.0346087	up		cyp46a1.2	1.3402	0.00538824	up		LOC108183429	3.89862	0.00956755	up		LOC108192008	-3.14696	0.008072	down		zgc:123299	-2.94088	0.0252661	down		LOC101886549	-7.77258	3.03015e-06	down		LOC100005420	-2.51891	0.0126379	down
LOC103911251	1.82845	2.67799e-06	up		mad2l1bp	2.78293	0.00477162	up		maats1	1.33219	0.0108032	up		LOC103911994	3.88503	0.0246048	up		zgc:113516	-3.16273	0.00449345	down		lpin1	-2.94702	0.000178468	down		LOC110440103	-7.84178	0.00929449	down		man2b1	-2.60131	0.0454597	down
LOC101883484	1.8264	0.0122779	up		si:ch211-260c23.1	2.74079	0.024882	up		zgc:91909	1.30139	0.0182958	up		trnat-agu	3.87892	0.00012885	up		dkk3b	-3.17206	0.00851578	down		scn4bb	-3.05379	0.0443648	down		si:ch211-283g2.3	-7.85943	0.00659262	down		si:dkey-34k9.3	-2.65495	0.0255296	down
slc8a2a	1.8241	2.54349e-15	up		zgc:114130	2.73723	0.00744166	up		si:dkey-7i4.1	1.29283	0.00340771	up		si:dkey-222e15.4	3.87857	9.65855e-09	up		rcvrn2	-3.19761	0.0495743	down		zak	-3.08058	0.00542175	down		leg1.1	-8.07152	0.000367816	down		papl	-2.69629	0.0373746	down
si:dkey-58f10.6	1.81003	0.00902177	up		si:ch1073-188e1.1	2.71929	1.85898e-06	up		rnaset2	1.24304	0.0424176	up		LOC110438361	3.87049	0.00149013	up		actn3b	-3.19779	0.00102854	down		slc18b1	-3.18598	0.00542175	down		LOC100333228	-8.23309	0.00157713	down		gipr	-2.75773	0.0483599	down
LOC103911030	1.80789	0.0364956	up		rbpms2b	2.71309	0.00516062	up		slc43a2a	1.24259	0.0207781	up		gpr19	3.84906	4.86241e-05	up		puraa	-3.21738	0.0396857	down		LOC101884727	-3.32772	0.0498402	down		zp2.6	-12.1371	8.00005e-15	down		si:ch211-113d11.5	-2.75909	0.0421172	down
si:dkeyp-75h12.7	1.80201	0.00294093	up		LOC110438469	2.68393	0.00787599	up		phka2	1.23857	0.0243746	up		LOC101882579	3.84668	0.000147937	up		si:dkey-21p1.3	-3.22443	3.00192e-08	down		klf13	-3.35233	2.33411e-05	down		zgc:111868	-13.5905	1.86128e-22	down		lpl	-2.81441	0.0253562	down
si:dkey-285b23.4	1.79174	0.00725294	up		igf2bp3	2.67881	0.0265434	up		ccr9a	1.19742	0.00189093	up		gstt2	3.81432	3.11522e-20	up		pmelb	-3.31368	0.00576792	down		prodha	-3.40106	9.53106e-08	down		c3a.2	-24.5915	3.1215e-08	down		LOC101885345	-2.81856	0.00171694	down
snx21	1.77937	0.00344979	up		LOC110439806	2.65327	0.0202312	up		lgmn	1.19169	0.00152802	up		LOC103910620	3.80227	0.00028821	up		arr3a	-3.48565	0.00463759	down		apoa4a	-3.41435	0.0227826	down							sst1.2	-2.88051	0.00982708	down
si:dkey-79d12.5	1.77492	0.00641837	up		si:dkeyp-34c12.1	2.63287	0.0394399	up		LOC110440027	1.191	0.0162246	up		LOC110438970	3.79974	0.0249232	up		irbp	-3.60723	0.0216396	down		slc25a38a	-3.50704	6.93174e-07	down							igfbp2b	-2.88265	0.00263688	down
itga11a	1.77046	1.10187e-19	up		zgc:173742	2.60999	0.0253966	up		rps6ka3b	1.18248	0.00573731	up		LOC101882521	3.79282	0.0152241	up		LOC101886064	-3.72126	0.00112279	down		cbln6	-3.59568	0.00670456	down							prnpb	-2.90066	0.0364707	down
nt5dc3	1.77034	1.53407e-06	up		LOC402866	2.60592	0.0195533	up		gls2a	1.16744	0.0371823	up		vtg3	3.78341	0.0212218	up		si:dkey-208k4.3	-3.80576	0.0477838	down		slitrk3b	-3.68703	0.00745159	down							si:dkey-188i13.9	-2.92763	0.0152657	down
znf1136	1.7681	0.000116869	up		tmem107	2.55784	1.65134e-07	up		ctsd	1.12464	0.000145021	up		LOC110440053	3.76877	0.0174454	up		LOC101884056	-3.89023	5.9908e-05	down		si:ch211-142d6.2	-3.73547	1.19822e-09	down							aplp1	-2.93206	0.0110772	down
ube2d4	1.76739	1.48173e-07	up		cited2	2.53069	0.000837406	up		hdac11	1.08028	0.0231663	up		si:dkey-19a16.7	3.7675	0.00714234	up		LOC100536937	-3.90653	0.026177	down		si:dkey-263f15.2	-3.86672	0.00578803	down							igdcc4	-2.94688	0.0255296	down
si:ch211-198b3.4	1.75742	0.00436926	up		fn1a	2.50495	0.0366951	up		gstm.1	-1.06757	0.0400515	down		LOC110439110	3.74459	0.0251785	up		LOC101886946	-3.99968	0.00189272	down		si:dkey-188i13.9	-4.0434	0.00791828	down							LOC100537842	-3.04006	0.0220083	down
LOC101884336	1.75354	9.25889e-06	up		si:ch211-217g15.3	2.49524	0.0261258	up		cyp1c1	-1.0852	0.0438266	down		si:ch211-277p15.1	3.73957	9.66649e-05	up		glmnb	-4.0165	0.0157119	down		flvcr2a	-4.29001	2.87718e-06	down							fabp7a	-3.0457	0.00600084	down
pak1ip1	1.74723	1.03407e-09	up		creb3l3a	2.46052	9.71138e-05	up		zgc:100846	-1.16911	0.0470516	down		atp1b2b	3.73082	2.71701e-07	up		LOC110439544	-4.03569	0.0215498	down		LOC108179091	-4.40202	1.26567e-13	down							igf1	-3.12386	0.0485663	down
LOC101882575	1.73402	0.0456986	up		c1qtnf2	2.45563	3.3134e-05	up		LOC100329344	-1.18366	0.0419352	down		etf1a	3.72388	0.0456113	up		si:dkey-79f11.7	-4.07315	0.0261779	down		LOC110438008	-4.41593	0.0103567	down							zgc:111983	-3.14404	0.00187633	down
cald1b	1.733	1.92456e-05	up		ipo8	2.45488	0.00101158	up		zbtb48	-1.2032	0.0469966	down		LOC101884591	3.72118	0.000323938	up		si:dkey-242k1.4	-4.19522	0.00267616	down		si:ch73-269m14.4	-4.52275	0.000941251	down							si:ch73-211l2.3	-3.19058	0.0433925	down
mettl24	1.72954	0.000127833	up		zgc:113142	2.44964	0.036048	up		slc29a3	-1.21526	0.0301802	down		ppfia4	3.70704	0.0082121	up		LOC101885296	-4.22171	0.000394178	down		LOC110438878	-4.52875	0.000301178	down							c3b.2	-3.20382	0.0331248	down
LOC101884494	1.72346	2.71996e-05	up		LOC110438647	2.44815	0.000197407	up		pimr51	-1.22643	0.0132561	down		si:dkey-117a16.1	3.67497	0.00251692	up		LOC103910279	-4.27229	0.008072	down		scd	-4.75025	5.43116e-17	down							tspeara	-3.25288	0.0152657	down
si:ch211-248a14.8	1.71981	0.0353028	up		rgs14a	2.42843	0.0473956	up		gtf2ird1	-1.24085	0.0179054	down		si:ch1073-188e1.1	3.65348	2.14473e-06	up		LOC110438494	-4.28969	0.0324569	down		zgc:153968	-4.97535	0.0498402	down							comtd1	-3.28419	0.000425636	down
itga11b	1.70876	2.38776e-17	up		si:ch211-229g11.5	2.33766	0.0418777	up		slc25a19	-1.30133	0.0429909	down		sqleb	3.65262	0.0370808	up		LOC101883431	-4.38668	0.000654128	down		si:ch1073-366l7.1	-5.00962	0.0231548	down							slc7a2	-3.30854	0.00222853	down
fuca1.2	1.69514	1.56047e-06	up		fosab	2.33006	0.0418777	up		si:dkey-188i13.7	-1.30964	0.0403269	down		LOC101886186	3.64816	0.00145018	up		si:ch211-193i15.2	-4.43566	4.85538e-06	down		si:ch73-269m14.3	-5.07488	0.0158122	down							LOC100334908	-3.30922	0.0463055	down
LOC100333434	1.68992	1.88978e-08	up		zgc:171490	2.3283	0.00583602	up		ND3	-1.38192	0.0176453	down		cox5b1	3.64038	8.99939e-08	up		si:ch211-154o6.4	-4.65946	4.14889e-08	down		ba1l	-5.27446	0.0178998	down							lhx9	-3.33746	0.0374428	down
LOC110437803	1.6808	3.03805e-05	up		frmd4bb	2.31593	5.65311e-06	up		fam69ab	-1.45746	0.00315939	down		LOC108191691	3.61157	0.000234705	up		LOC103909958	-4.74715	0.00229647	down		si:dkey-267n13.1	-5.62482	0.0263068	down							lgals3bpa	-3.34229	0.000950338	down
si:dkeyp-51f12.3	1.67878	0.00169505	up		LOC101882252	2.31246	0.000179858	up		LOC108183900	-1.49627	0.0356743	down		LOC103910251	3.60372	0.0390553	up		LOC100536187	-4.82274	5.8916e-07	down		si:ch211-149a19.3	-5.77233	0.000248581	down							zgc:174260	-3.36422	0.0186481	down
LOC108179017	1.67316	0.00415461	up		egln1a	2.30158	0.0127598	up		zgc:123010	-1.50703	0.000245581	down		LOC110437967	3.58958	0.0106206	up		si:ch211-108d22.2	-4.82779	2.29675e-35	down		ugt5a1	-6.15484	0.000438952	down							LOC569025	-3.39054	0.0180242	down
asb2a.2	1.67171	0.0113825	up		si:ch211-196h24.1	2.27142	0.000108617	up		dpp7	-1.51082	0.0380922	down		vps37c	3.57161	0.00708138	up		si:ch211-80h18.1	-4.88048	0.00518202	down		si:dkey-88i8.2	-6.24715	0.00133658	down							c8g	-3.39894	0.00511398	down
pask	1.67156	0.0070388	up		LOC100216314	2.2574	0.0273094	up		chchd7	-1.53422	0.00094735	down		LOC110439622	3.56973	4.0623e-09	up		tmx3	-4.89134	0.00318888	down		LOC110438585	-7.4644	0.0166675	down							zgc:112492	-3.42357	0.0297151	down
ros1	1.66112	6.06785e-06	up		gmnn	2.25503	0.0418777	up		LOC101885844	-1.55674	0.0478467	down		si:ch211-260c23.1	3.5388	0.000208102	up		si:ch211-245j22.3	-4.935	0.0193668	down		LOC567909	-7.75181	0.0017948	down							c3a.3	-3.48218	0.0492867	down
znf1065	1.66097	0.0198484	up		lca5	2.25422	0.00601046	up		adam8b	-1.56506	0.0379199	down		LOC101885087	3.51549	0.0314274	up		LOC110439923	-4.9933	4.29887e-06	down		plin1	-8.15191	1.87647e-05	down							proca	-3.48261	0.0308677	down
ivns1abpb	1.6574	0.0107447	up		LOC100007655	2.23683	0.00169479	up		golga5	-1.5719	0.0204995	down		si:ch211-214b16.3	3.51254	1.57781e-09	up		si:ch1073-155h21.2	-5.15212	0.00614683	down		LOC110438912	-8.6794	1.13535e-37	down							zgc:152948	-3.50898	0.016201	down
csrnp1a	1.65498	0.000141552	up		nelfa	2.18016	0.000200148	up		slc12a7b	-1.58803	0.00625427	down		LOC560278	3.50519	1.17109e-06	up		exorh	-5.18327	0.00273578	down		LOC110438285	-9.14447	4.93475e-14	down							dscama	-3.51772	0.0358142	down
si:dkey-19b23.11	1.63992	0.0419365	up		trnar-acg	2.17825	0.00127486	up		tnnt3b	-1.59461	0.0179054	down		grhpra	3.49032	1.37411e-08	up		guca1a	-5.22459	0.00242286	down		sb:cb230	-10.4916	4.88779e-09	down							zgc:153913	-3.52625	0.034264	down
LOC108190666	1.62865	0.0195408	up		si:ch211-225h24.2	2.16356	0.0129809	up		LOC108179089	-1.66662	0.000105013	down		LOC100330694	3.48303	0.0254694	up		LOC110437909	-5.24405	8.37367e-05	down		zgc:171470	-12.9087	0.00250983	down							hgd	-3.52878	0.016201	down
LOC101886813	1.6157	0.0449272	up		zgc:65894	2.14994	0.0433759	up		si:dkey-10p5.10	-1.71187	0.00719799	down		si:ch211-196h24.1	3.47998	1.27604e-06	up		LOC108181174	-5.30299	0.023479	down												LOC110438008	-3.54372	0.0201361	down
LOC100331257	1.61319	0.0353295	up		tmc1	2.14001	0.044646	up		rgs5a	-1.75171	0.000662243	down		LOC110438847	3.45127	0.0152241	up		rbp4l	-5.36183	0.026177	down												f9b	-3.57201	0.0342613	down
LOC101882334	1.60234	0.0023393	up		si:dkey-26m3.3	2.13909	0.0191735	up		p2rx3b	-1.75434	0.031516	down		LOC108179089	3.4258	0.030795	up		rcvrn3	-5.42631	0.0131552	down												serpina1l	-3.60348	0.042985	down
LOC100004978	1.6014	0.0365131	up		spice1	2.1072	0.00226157	up		LOC110439564	-1.75907	0.0362865	down		LOC794452	3.41178	0.0419492	up		LOC108179149	-5.43605	0.0042928	down												si:ch73-361h17.1	-3.60698	0.0262929	down
LOC100535160	1.59973	0.000157249	up		zgc:85936	2.10443	0.0489042	up		zgc:109986	-1.80402	0.0118755	down		LOC101883359	3.411	0.0353349	up		LOC110438518	-5.46247	0.0430184	down												adamts13	-3.66617	0.0220889	down
hsd11b2	1.59312	0.0393514	up		ift122	2.10309	0.0003422	up		LOC108182795	-1.80553	0.0275387	down		si:dkey-7i4.24	3.39966	0.00516232	up		zgc:113274	-5.6068	0.000205694	down												cp	-3.66773	0.0361242	down
si:dkeyp-82a1.1	1.59051	0.000177697	up		nin	2.09314	0.00787599	up		ubap1la	-1.81149	0.0387316	down		exoc3l1	3.35305	0.00144517	up		gngt1	-5.61836	0.00457642	down												gstt1a	-3.68803	0.0160947	down
LOC566136	1.57773	0.000957167	up		acrc	2.07821	0.0141816	up		gb:ev754742	-1.8536	0.0282594	down		LOC103909038	3.35104	0.0137864	up		LOC103909988	-5.65746	0.0171386	down												ebi3	-3.69856	0.0373746	down
tmem14cb	1.56859	0.00403817	up		rapgefl1	2.06563	0.00215525	up		si:dkeyp-77c4.1	-1.87096	0.00388788	down		zgc:174314	3.33051	0.0310482	up		LOC103909978	-5.754	2.60767e-12	down												a2ml	-3.73504	0.0279422	down
c7b	1.56607	0.00414369	up		focad	2.05839	0.044141	up		wu:fc20e06	-1.88908	0.00110348	down		si:ch211-51a19.5	3.29828	0.0347622	up		si:ch211-141e20.2	-5.79532	0.0143377	down												gys2	-3.74708	0.034216	down
faxca	1.55862	0.0420685	up		pdzrn3b	2.05186	0.000743975	up		LOC108189345	-1.89642	0.0429909	down		LOC402866	3.21503	0.00822375	up		LOC110439591	-5.81481	0.0290966	down												LOC108183870	-3.75566	5.42324e-05	down
unc45b	1.55826	0.000790756	up		glulb	2.0436	0.00100609	up		ipo8	-1.91046	0.0198411	down		LOC101882396	3.18371	0.00236083	up		LOC110440168	-5.85246	0.00105682	down												hpda	-3.77034	0.0176004	down
tecpr1b	1.55068	7.04488e-11	up		LOC103910498	2.04296	0.0033297	up		tuba1c	-1.91764	0.00901544	down		si:dkey-15j16.6	3.17592	4.40155e-10	up		rcvrnb	-5.9396	0.00558284	down												stbd1	-3.77302	0.00473046	down
tyrp1b	1.54882	0.0389243	up		si:ch211-277p15.1	2.03355	0.0314034	up		igflr1	-1.92355	0.0218792	down		LOC103911231	3.16962	8.28519e-05	up		LOC101882031	-6.12504	3.44126e-05	down												serpina1	-3.78472	0.00688872	down
si:busm1-266f07.2	1.54873	0.00511046	up		ppp1r15a	2.01573	0.0074887	up		si:dkey-15j16.6	-1.92719	0.0226239	down		tcte1	3.15532	0.0360909	up		si:dkey-22i16.2	-6.20554	0.0157049	down												f2	-3.79216	0.0119196	down
LOC110438574	1.54357	0.00486481	up		zmym4	2.01442	0.000116183	up		si:dkey-188i13.10	-1.94529	0.0034881	down		LOC100000275	3.14172	0.0208139	up		si:dkey-207l24.2	-6.58992	0.000190955	down												nrxn1b	-3.80709	0.00655544	down
rnf139	1.54117	0.0446592	up		si:dkeyp-33c10.5	1.99176	5.82572e-05	up		mdga2a	-1.95674	0.0179821	down		LOC108183444	3.13763	0.0268142	up		gnat1	-6.72441	0.00363509	down												angptl3	-3.81645	0.00263524	down
si:ch211-246m6.5	1.5311	0.00875265	up		LOC100007517	1.95009	0.0216079	up		panx1a	-1.98871	0.029163	down		LOC101885705	3.13721	0.0330256	up		saga	-6.73343	0.000115038	down												p4ha3	-3.83982	0.0140428	down
btr31	1.52527	0.0131095	up		aplnrb	1.93902	0.00890812	up		si:ch211-222k6.3	-1.99636	0.00999361	down		si:ch211-127b11.1	3.13699	0.00240088	up		LOC100148581	-7.08202	4.11299e-06	down												f9a	-3.85612	0.0437056	down
gba3	1.52351	0.00321059	up		dpp7	1.90643	0.0342163	up		LOC101885164	-2.02108	0.000105013	down		neu3.2	3.0921	0.0181781	up		rcvrna	-7.23978	0.035183	down												fabp10a	-3.86381	0.0108679	down
nfe2l1a	1.50634	0.000275076	up		LOC110439425	1.90355	0.0283987	up		tmem107	-2.02275	0.0171865	down		LOC108179194	3.07558	0.00103975	up		si:ch211-225b7.5	-7.36412	6.74832e-08	down												tdo2a	-3.86562	0.000325069	down
casp8	1.50466	0.043301	up		lmbr1l	1.90116	0.0271388	up		LOC101882171	-2.02903	0.00363696	down		LOC101887000	3.06789	0.00012862	up		LOC100536599	-7.40737	8.41895e-07	down												si:dkey-247k7.2	-3.87207	0.0208882	down
ampd1	1.50356	8.28867e-07	up		il15l	1.88446	0.0154469	up		LOC100331810	-2.07029	0.00139902	down		LOC795797	3.06614	0.0205644	up		si:dkey-71b5.6	-7.42412	3.18238e-06	down												vtnb	-3.90411	0.0146479	down
htatip2	1.50249	6.49016e-06	up		hmgb1a	1.88028	0.000116183	up		LOC103910510	-2.09593	0.0122032	down		LOC101886343	3.05924	0.00339353	up		grk7a	-7.46089	0.00539127	down												apom	-3.90512	0.0187205	down
nme2b.2	1.49814	2.377e-08	up		arl2bp	1.86626	0.0435865	up		p4ha1b	-2.13094	0.00254412	down		lrp8	3.04586	3.33347e-05	up		LOC100148920	-7.5476	0.0122891	down												ces2	-3.92307	0.0170892	down
cdhr5-rs	1.48964	0.0023393	up		wu:fb77a09	1.86188	0.00227469	up		si:dkey-266f7.1	-2.2297	0.00952533	down		LOC110439508	3.01131	0.014119	up		si:dkey-56d12.4	-7.56819	1.38828e-07	down												LOC559907	-3.92568	0.0225437	down
lpl	1.48868	0.0264877	up		hdac8	1.8579	0.00916069	up		si:dkey-237j10.2	-2.23536	0.00114058	down		LOC100004075	3.00827	0.017706	up		LOC101883144	-7.60195	0.00375591	down												c3b.1	-3.93123	0.0219184	down
dhrs13l1	1.48557	0.00933084	up		casd1	1.84843	0.0248489	up		si:ch73-281i18.3	-2.2425	0.0196907	down		LOC103910615	2.99774	0.0383903	up		LOC562466	-7.93344	0.000316317	down												c9	-3.94473	0.0394643	down
atic	1.48326	1.11439e-06	up		arl4ab	1.81908	0.0289446	up		slc7a11	-2.25559	0.0233539	down		LOC101882397	2.98865	0.00230018	up		LOC101883766	-8.01298	0.000980768	down												cbln13	-3.96114	0.0036217	down
ascc1	1.48242	1.80129e-17	up		zgc:66448	1.81018	0.036559	up		hmgb1a	-2.29238	1.51046e-05	down		LOC100151503	2.98364	5.66962e-15	up		LOC103910633	-8.04057	5.19271e-05	down												LOC108183683	-3.97332	0.025838	down
ftr13	1.46906	0.0039252	up		btr25	1.8076	0.0176442	up		acta2	-2.31394	0.0107179	down		crtac1b	2.98306	0.00339353	up		LOC101883188	-8.09847	3.44126e-05	down												plg	-4.04682	0.0221244	down
espnlb	1.46647	0.000291857	up		c3a.2	1.79993	0.000433184	up		LOC101885698	-2.34358	0.0060609	down		zgc:123284	2.9596	0.0251481	up		LOC101883296	-8.11532	0.00061004	down												ba1l	-4.05879	0.000175145	down
LOC110439563	1.46578	0.00996956	up		si:rp71-1g18.1	1.7997	0.000693905	up		focad	-2.43	0.0155099	down		LOC101885626	2.94857	0.000241921	up		LOC110439450	-8.54592	0.000233593	down												uox	-4.0957	0.00770861	down
zgc:153031	1.46385	1.08386e-10	up		isoc2	1.79772	0.0028078	up		si:cabz01054394.5	-2.43405	0.0169578	down		LOC101883382	2.94557	9.66649e-05	up																	cfhl4	-4.09866	0.0166617	down
gpr182	1.46213	0.0261348	up		egr1	1.79169	0.0369935	up		s100a10a	-2.45115	0.0249592	down		znf1113	2.93794	0.00400471	up																	zgc:66313	-4.09959	0.000425636	down
crym	1.45745	0.0141926	up		LOC110438533	1.77113	0.00601046	up		LOC100332323	-2.46084	5.91854e-05	down		bbs4	2.9108	0.000132892	up																	itih3a	-4.10709	0.00616171	down
cyp2p6	1.45445	3.36673e-12	up		si:ch211-120g10.1	1.74032	0.018164	up		cpxm1a	-2.49477	1.04698e-07	down		dicp3.3	2.90467	3.0062e-06	up																	adra1aa	-4.11026	0.00550355	down
si:ch211-232h12.2	1.45271	3.68198e-05	up		adpgk2	1.73502	0.0110422	up		myoz2a	-2.50215	1.6027e-07	down		si:ch211-114n24.6	2.89528	0.0310482	up																	zgc:112265	-4.11941	0.0082657	down
setd8b	1.44496	0.0122714	up		cited4b	1.66422	0.022115	up		ftr24	-2.5353	0.00321749	down		LOC101883659	2.88483	0.0370808	up																	serping1	-4.12126	0.0152657	down
ctbs	1.4411	0.0258143	up		pon3.2	1.66325	0.0227855	up		si:ch211-281g13.5	-2.61552	0.00204917	down		LOC103910498	2.88088	0.000108041	up																	si:dkey-52d15.2	-4.12223	0.00754588	down
si:ch211-165b10.3	1.4345	0.00226768	up		si:ch211-212k18.9	1.66258	0.025607	up		LOC110439425	-2.62443	6.44046e-12	down		LOC108183674	2.85841	1.28098e-06	up																	adgrl1.1	-4.13996	0.0115255	down
b3gnt3	1.43418	0.00514411	up		fam69ab	1.64943	0.0402125	up		LOC100331720	-2.62886	0.00901544	down		si:dkey-254e1.1	2.83587	0.0319415	up																	habp2	-4.14337	0.0129106	down
synpo2lb	1.41164	0.00483409	up		si:ch1073-303k11.2	1.63979	5.81984e-05	up		grhpra	-2.6663	1.15096e-09	down		LOC101886199	2.80549	0.0143105	up																	cfhl3	-4.14911	0.0102629	down
marveld2a	1.40802	1.35991e-07	up		vetz	1.63587	0.0255893	up		LOC108183674	-2.67323	0.0185812	down		acot13	2.78569	0.00681601	up																	cetp	-4.16573	0.00533434	down
LOC100330084	1.40447	0.0168032	up		tbx2b	1.62217	2.85173e-06	up		LOC110439329	-2.67426	0.000392581	down		rnd2	2.78168	7.42841e-05	up																	c8a	-4.17304	0.00939672	down
usp16	1.39275	4.65878e-14	up		sh3bp5b	1.619	0.0397568	up		LOC100151503	-2.67633	2.98609e-07	down		trnar-acg	2.77341	0.000144891	up																	masp2	-4.19261	0.0395423	down
ptpn2a	1.39211	5.84053e-08	up		pcnx	1.61746	0.000188357	up		si:dkey-183c2.4	-2.73203	0.0164083	down		si:dkey-201c1.2	2.76811	0.0319415	up																	grhprb	-4.19901	0.00404055	down
si:ch211-69e5.1	1.38923	0.000163404	up		znf653	1.61672	0.0397568	up		si:ch211-209j12.2	-2.73208	0.00483996	down		tmem107	2.76318	5.7988e-10	up																	itih2	-4.20026	0.00982708	down
nagpa	1.38473	2.95907e-18	up		sik1	1.60889	0.044646	up		LOC101884267	-2.73394	0.0218792	down		LOC100334838	2.75484	0.000881551	up																	apoa2	-4.2005	0.00509314	down
si:dkeyp-50f7.2	1.3825	0.0106849	up		si:ch73-174h16.4	1.59211	0.00721375	up		LOC100150236	-2.74635	0.00333422	down		tenm4	2.74223	0.029425	up																	si:dkey-86l18.10	-4.20183	0.00184803	down
rundc3b	1.38193	0.00364931	up		ido1	1.59158	0.0033297	up		slc6a2	-2.75931	0.0261415	down		ipo8	2.73565	0.00609119	up																	ahsg1	-4.22366	0.010244	down
si:rp71-36a1.1	1.38127	0.00610452	up		si:ch211-284e20.8	1.58557	0.0150945	up		si:ch211-214b16.3	-2.78653	7.91748e-06	down		LOC101885806	2.7188	0.0390373	up																	pygl	-4.25157	0.00175351	down
znf1117	1.37793	0.00856451	up		si:ch73-226i7.1	1.58486	0.0271388	up		LOC103911399	-2.79179	0.0488357	down		b3galt4	2.70311	0.0184618	up																	LOC100329848	-4.26014	0.00145807	down
si:dkey-115f9.3	1.36467	0.0439836	up		antxr2a	1.57693	0.00683556	up		LOC101885965	-2.80334	0.0200893	down		si:ch211-66k16.2	2.69442	0.00817417	up																	hal	-4.29398	0.00397037	down
myo10l3	1.35131	1.51926e-05	up		znf395a	1.56855	0.0232898	up		LOC108183843	-2.82635	0.049883	down		plek2	2.69129	0.00103975	up																	igfbp2a	-4.30604	0.0191993	down
si:ch211-213o11.11	1.34934	0.015748	up		ints12	1.55289	0.0113367	up		LOC108183680	-2.87626	0.00143679	down		si:dkey-183c2.4	2.68347	0.000217331	up																	LOC101883797	-4.30613	0.00134368	down
LOC100536506	1.34904	1.17639e-10	up		kmo	1.53014	0.000407818	up		LOC103911370	-2.90525	0.018496	down		zgc:162193	2.65631	0.0267559	up																	g6pca.1	-4.3112	0.00128371	down
stx10	1.3485	0.0387597	up		tm4sf18	1.52824	0.0127555	up		si:ch211-12m10.1	-2.91901	0.0183235	down		LOC100007813	2.653	0.00789805	up																	c1ql4l	-4.32301	0.04042	down
aldh2.1	1.33921	0.00725953	up		zgc:110045	1.50854	0.000118924	up		LOC100331072	-2.93766	7.72868e-10	down		LOC110439484	2.6483	0.00120197	up																	onecutl	-4.32758	0.0016056	down
si:dkey-91i10.3	1.3376	0.0213821	up		arl4d	1.50438	0.0096935	up		si:ch1073-280e3.1	-2.96869	0.000932341	down		zgc:113096	2.6436	0.000730758	up																	rbp2b	-4.333	0.0115255	down
zgc:113276	1.33732	3.29188e-08	up		fbxo33	1.48281	0.000699589	up		LOC103910262	-2.98619	0.00155396	down		cyp2p7	2.58112	0.000124088	up																	ambp	-4.33568	0.00303172	down
cfp	1.33548	0.00489048	up		si:ch211-261d7.6	1.47594	0.00190941	up		LOC110439110	-3.00858	0.0389575	down		LOC103910908	2.54658	0.00380873	up																	leg1.2	-4.36514	0.0068791	down
triobpa	1.32699	1.96171e-07	up		si:ch211-198n5.11	1.4703	0.0017132	up		tstd2	-3.0439	0.0109416	down		LOC108190613	2.54057	0.0144987	up																	slc25a48	-4.39051	0.000619534	down
dcxr	1.32568	0.00208416	up		ppp1r3da	1.46511	0.00634404	up		tubb5	-3.09386	7.0532e-05	down		si:ch211-76l23.4	2.53971	0.0445519	up																	LOC100216314	-4.39217	0.0036217	down
LOC101886530	1.32181	0.00342856	up		afg1lb	1.46343	0.00882785	up		LOC101882662	-3.09481	0.0283704	down		nitr6b	2.53452	0.00301584	up																	vtg5	-4.41811	0.0222509	down
si:ch211-212k18.8	1.32163	0.0316082	up		bhlha15	1.46339	0.0402125	up		ftr27	-3.11718	0.0148192	down		cabz01093075.1	2.53394	0.00255198	up																	uroc1	-4.43217	0.0019383	down
g6fl	1.31794	0.00946839	up		tbc1d1	1.4566	0.0415459	up		LOC110439559	-3.18202	7.1318e-06	down		si:dkeyp-33c10.5	2.51633	0.000515599	up																	fhl2b	-4.43896	0.00964044	down
cyp46a1.2	1.31786	0.000505249	up		pi4k2b	1.44748	0.0437471	up		tuba2	-3.18242	0.00514843	down		LOC795766	2.50408	0.0224352	up																	ccdc141	-4.46329	0.00425085	down
baiap2l2a	1.31407	0.00197145	up		afp4	1.42982	0.0205584	up		LOC108190732	-3.20918	0.0138155	down		si:ch211-200e2.1	2.49496	0.000465106	up																	soat2	-4.49442	0.0112199	down
si:ch211-63p21.1	1.31138	8.41975e-05	up		lman2la	1.41694	0.0378031	up		si:ch211-196h24.1	-3.25813	0.000189779	down		si:ch1073-376c22.1	2.48093	1.1034e-05	up																	ccl39.2	-4.49745	0.00463706	down
cdkn1cb	1.30032	0.0070388	up		klhl17	1.41602	0.000279954	up		LOC101882579	-3.27019	0.000721166	down		LOC100006557	2.47018	0.000201776	up																	upp2	-4.50327	0.0036217	down
nr4a3	1.29938	0.013765	up		rlf	1.41031	0.0261784	up		alp3	-3.30451	0.00564786	down		LOC103910966	2.4561	0.0103398	up																	agxtb	-4.50853	0.00145807	down
hsp70l	1.29842	0.0121698	up		bmi1a	1.40699	0.0126256	up		si:dkey-6n6.1	-3.36454	0.00424676	down		LOC108183843	2.40718	0.00629664	up																	ldhbb	-4.51125	0.00454889	down
LOC101883008	1.27922	3.60848e-05	up		hnrnph3	1.405	0.00383691	up		LOC110437975	-3.36463	0.0261415	down		zgc:77112	2.40265	0.0218268	up																	leg1.1	-4.5554	0.0108291	down
cish	1.27357	0.047352	up		si:ch211-117n7.6	1.40332	0.00349834	up		LOC796097	-3.3775	0.000213616	down		znf1040	2.39623	0.00253451	up																	nme4	-4.57876	0.00322455	down
tsta3	1.27213	0.000383647	up		sema3ab	1.40218	0.0137753	up		LOC402866	-3.38341	1.72333e-05	down		si:cabz01054394.5	2.36221	0.0197905	up																	cpb2	-4.57944	0.00197654	down
zgc:101783	1.27063	0.0301055	up		mif4gdb	1.39789	0.000674588	up		LOC100535643	-3.40591	0.00147741	down		LOC108182487	2.35015	0.0318033	up																	zgc:153921	-4.58783	0.00317924	down
car15	1.25771	0.023943	up		cog8	1.39155	0.0316794	up		zgc:152791	-3.42805	0.00469571	down		ndufa4	2.34603	0.000723435	up																	cda	-4.60106	0.00140171	down
si:dkey-29d8.3	1.25732	0.0182286	up		adat3	1.39072	0.036964	up		LOC562564	-3.43429	0.0351904	down		map7d2b	2.3432	0.0436538	up																	sc:d0202	-4.60358	0.0170077	down
LOC100151059	1.25333	0.0106108	up		zgc:158316	1.38125	0.0209551	up		LOC103910668	-3.4379	0.00840195	down		LOC103910668	2.3315	0.00526099	up																	shbg	-4.61345	0.000709544	down
si:dkey-11f4.7	1.25026	4.9639e-06	up		zgc:100846	1.34847	0.0321484	up		ido1	-3.4449	0.0089476	down		sema7a	2.29623	2.66197e-06	up																	acsbg1	-4.62698	0.000844543	down
LOC100006469	1.24235	0.0161834	up		LOC110437857	1.32916	0.0245014	up		LOC103910498	-3.46061	1.51054e-06	down		LOC110439559	2.28614	0.0137159	up																	pah	-4.63322	0.00638356	down
si:dkey-238d18.4	1.24089	0.040449	up		LOC108180239	1.32476	0.0209551	up		aldh9a1a.2	-3.4705	0.0392696	down		zgc:114200	2.26806	5.28028e-09	up																	zgc:123103	-4.64059	0.00029134	down
cmklr1	1.23217	0.000565608	up		bag4	1.32151	0.0201106	up		LOC110438138	-3.50015	0.0123948	down		si:ch211-214p16.2	2.24401	0.00360327	up																	abcb11b	-4.65091	0.00276336	down
dhps	1.22836	4.5107e-07	up		etv5b	1.32042	0.0448157	up		si:dkey-222f2.7	-3.51891	0.0171865	down		LOC101882757	2.24346	0.0225791	up																	sec14l7	-4.65209	0.0212493	down
ddx56	1.22219	0.027439	up		numb	1.31982	0.00227814	up		stmn2a	-3.52091	0.021416	down		si:ch211-235m3.5	2.23658	0.0475905	up																	ttc36	-4.66698	0.000169898	down
stard7	1.21968	8.36202e-07	up		armt1	1.31911	0.0196195	up		si:ch73-302o18.2	-3.53156	1.0724e-05	down		zgc:136791	2.22557	4.34077e-08	up																	ahsg2	-4.70331	0.010348	down
adcy7	1.21937	3.24796e-09	up		si:dkeyp-68b7.7	1.30844	0.0473956	up		prss12	-3.53679	0.00715184	down		zgc:194207	2.19917	0.0490658	up																	LOC108190590	-4.73989	0.000924254	down
slc13a2	1.21912	0.0300979	up		ttc8	1.30604	0.00171457	up		LOC101885837	-3.5378	0.0202025	down		si:dkey-286j15.1	2.17628	3.2956e-05	up																	cfhl5	-4.75231	0.00818356	down
zgc:73226	1.21451	0.00292853	up		atp1b2b	1.30179	0.00316049	up		LOC101885873	-3.5483	2.82776e-05	down		LOC103910678	2.15532	0.00365943	up																	serpind1	-4.77324	0.00135693	down
tbx6	1.21064	0.000363961	up		LOC110437773	1.29184	0.0227559	up		LOC101885587	-3.59432	0.000161556	down		cabp2b	2.15007	1.22052e-06	up																	sod3a	-4.79333	0.0036217	down
cdh26.1	1.19909	0.0162984	up		si:dkey-188i13.10	1.2601	0.0025479	up		desmb	-3.6028	0.0381696	down		arl2bp	2.13912	0.000460174	up																	slc13a4	-4.81958	0.000844543	down
sec14l1	1.19763	0.000304283	up		thrap3b	1.25415	0.00229989	up		LOC100536462	-3.6228	5.81847e-06	down		LOC101886743	2.10518	3.03593e-05	up																	si:ch211-270n8.1	-4.82143	0.00704123	down
bicc1b	1.19282	0.000153679	up		bcl7bb	1.24067	0.0227855	up		LOC100537721	-3.71992	0.000283685	down		zgc:171490	2.10168	0.0123505	up																	si:rp71-15k1.1	-4.8244	0.000236759	down
si:dkey-264d12.4	1.18808	0.0359512	up		supv3l1	1.22512	0.04121	up		LOC567883	-3.74295	0.00662519	down		si:rp71-1h20.3	2.10134	0.000729016	up																	si:ch1073-416d2.3	-4.82936	0.0013625	down
zgc:194210	1.18651	1.41272e-05	up		jmjd6	1.22096	0.0400755	up		itga10	-3.79366	0.00109484	down		zgc:172136	2.09465	0.0339097	up																	slc38a4	-4.84351	0.000200743	down
si:dkey-122a22.2	1.18183	4.24837e-12	up		slc39a10	1.19288	0.0406086	up		plg	-3.81547	0.0250947	down		LOC101886833	2.09135	0.0238389	up																	myhc4	-4.84728	0.0082657	down
tnni1b	1.18157	0.010292	up		znrf3	1.14827	0.0143981	up		stpg1	-3.84013	0.021351	down		igflr1	2.08965	0.0016963	up																	si:ch211-262h13.5	-4.84801	4.35126e-05	down
aadac	1.18067	0.000260804	up		creb3l2	1.14139	0.0229519	up		si:dkey-102c8.3	-3.85818	0.0277077	down		LOC101885004	2.08085	0.00260925	up																	thrsp	-4.89025	0.000922008	down
si:ch73-382f3.1	1.17768	0.00085793	up		rnf168	1.13835	0.029265	up		LOC569265	-3.87122	2.05859e-10	down		bmp7b	2.06732	0.0167973	up																	illr3	-4.96002	0.0483599	down
coa3b	1.17746	0.0330039	up		asb8	1.12551	0.0133533	up		LOC110438970	-3.87239	3.85689e-05	down		dcdc2b	2.06021	0.00254834	up																	gc	-4.96689	0.000850485	down
ptpn3	1.17467	0.0219737	up		zfyve26	1.12154	0.0304503	up		igfn1.1	-3.88106	0.0403269	down		nitr5	2.036	0.000209974	up																	crp1	-4.97157	4.81276e-05	down
si:ch211-132g1.7	1.17442	0.0104971	up		si:ch1073-157b13.1	1.11312	0.0467621	up		zgc:154125	-3.88932	4.5295e-06	down		LOC108180239	2.02915	0.0331366	up																	rnasel3	-4.98387	0.00816767	down
nfil3-6	1.17419	6.8006e-06	up		prdm10	1.10967	0.0110422	up		pbld	-3.92268	0.0351896	down		LOC108180013	2.0249	0.0183855	up																	oatx	-5.02387	0.000362145	down
si:ch211-215k15.5	1.16723	0.000597082	up		rbm14b	1.08247	0.0462353	up		si:dkey-245m3.2	-3.92626	0.0419352	down		myoc	2.00662	0.0125616	up																	zgc:112038	-5.03322	1.35484e-06	down
cfap43	1.1663	0.000220792	up		traf2a	1.07851	0.0190892	up		ved	-3.99652	0.000147086	down		si:dkeyp-120h9.1	1.99549	0.00330135	up																	serpina7	-5.10082	0.00072248	down
thumpd3	1.15525	0.00571182	up		znf687b	1.04848	0.0271388	up		LOC101884591	-4.07505	0.00236496	down		zgc:113208	1.9758	0.0140763	up																	igfals	-5.13723	0.000263458	down
tmcc1a	1.15459	7.3524e-12	up		cux1b	1.03914	0.000465742	up		LOC566646	-4.07777	0.000196501	down		zgc:110224	1.96594	0.0217147	up																	klhl10a	-5.20595	1.01788e-05	down
lin28b	1.15159	0.0149504	up		LOC108180802	1.03116	0.0252259	up		LOC100006250	-4.07894	1.35962e-05	down		si:ch211-226o13.1	1.95945	0.00948584	up																	cbln8	-5.21889	0.0004107	down
tdh	1.15043	0.00571251	up		as3mt	-1.00179	0.0358103	down		elavl4	-4.08625	0.0101877	down		LOC108183709	1.95063	0.0383743	up																	LOC103909557	-5.29272	1.62487e-13	down
LOC100536757	1.14982	2.90565e-05	up		tbc1d8	-1.0023	0.0412673	down		LOC108184002	-4.12106	3.18787e-12	down		tmem138	1.93946	0.0224352	up																	ugp2a	-5.32541	0.000646198	down
si:dkey-11n14.1	1.14518	0.0055993	up		sox9b	-1.01025	0.0400755	down		gstt2	-4.13176	2.48595e-08	down		LOC101885506	1.93073	5.49699e-06	up																	si:ch211-288g17.4	-5.3547	8.92653e-06	down
LOC566587	1.14375	0.000222783	up		gramd4b	-1.01409	0.00932679	down		LOC110438794	-4.14923	2.94456e-05	down		LOC100331072	1.91962	0.0108889	up																	LOC110437705	-5.41042	0.00070133	down
LOC100002633	1.14169	0.0167752	up		mettl26	-1.017	0.00331325	down		si:dkeyp-13a3.8	-4.15298	0.000290226	down		LOC110437804	1.9143	0.0360956	up																	hpx	-5.48469	0.0082657	down
setd9	1.13606	1.75195e-09	up		sft2d1	-1.03132	0.044646	down		LOC101885269	-4.16575	0.0182997	down		LOC108183680	1.8998	0.00760758	up																	apobb.2	-5.48487	1.92721e-05	down
arfgap1	1.13173	0.000267947	up		fam84a	-1.03258	0.04212	down		si:dkey-26m3.3	-4.20844	0.000875556	down		st3gal1	1.89542	0.0262683	up																	opn1lw2	-5.53657	0.0437729	down
cdo1	1.13163	0.010345	up		mras	-1.03784	0.0474847	down		LOC100331508	-4.22614	0.0014351	down		dpp7	1.88508	0.000388373	up																	LOC797311	-5.53974	0.00425085	down
mafk	1.1291	0.0463243	up		wdr37	-1.0383	0.0113367	down		sult1st2	-4.24642	0.0229009	down		nfe2	1.87489	0.0408736	up																	miox	-5.54124	0.00381102	down
nfkbiab	1.12787	4.65844e-05	up		crtap	-1.04229	0.0138511	down		ppp2r5b	-4.24745	0.0362865	down		edaradd	1.85889	0.0218934	up																	gramd2b	-5.56012	0.0070296	down
LOC101884310	1.12334	0.00164188	up		sorbs2a	-1.04231	0.0418889	down		dicp3.3	-4.28102	8.35521e-07	down		htr6	1.85655	0.0218901	up																	vtg6	-5.84343	0.000646198	down
slc36a4	1.11968	9.29669e-06	up		fam204a	-1.0438	0.0360547	down		si:ch211-142b24.8	-4.29207	4.66735e-09	down		hbl1	1.84951	0.0181741	up																	zgc:100868	-5.84438	0.00425085	down
zgc:195050	1.11298	0.0169244	up		actr2b	-1.04938	0.0402125	down		LOC571651	-4.29845	1.5386e-10	down		creb3l3a	1.84501	0.0477395	up																	LOC100499487	-5.84823	0.0120964	down
tarsl2	1.10758	5.26624e-11	up		LOC101884113	-1.05511	0.0462353	down		LOC108182459	-4.3017	0.0166688	down		zmp:0000000650	1.82696	0.00185085	up																	serpinc1	-5.85722	0.0044377	down
cyyr1	1.1072	0.0180357	up		dhps	-1.05641	0.0014968	down		LOC100006557	-4.33405	1.81046e-11	down		si:ch1073-110a20.1	1.79819	0.00761386	up																	vtg7	-5.88437	0.00184803	down
LOC556989	1.10605	0.000756738	up		plekhg5b	-1.05726	0.00525993	down		rnd2	-4.35919	8.22559e-10	down		rnd3b	1.78285	0.0230486	up																	LOC110437715	-5.88639	0.000160168	down
myzap	1.10452	0.0325936	up		lamb1a	-1.06465	0.0317611	down		ssuh2.3	-4.38171	0.00647304	down		LOC101885444	1.77167	0.00506122	up																	si:ch211-125e6.14	-6.10047	0.000800379	down
wu:fj66e11	1.10067	0.00452349	up		hs3st3b1b	-1.06994	0.0227855	down		LOC103911450	-4.43463	0.00568353	down		aff3	1.77039	0.0182387	up																	fam20a	-6.45081	0.00534082	down
ftr35	1.09931	0.000363961	up		loxl3b	-1.08122	0.0189604	down		LOC101883131	-4.43588	0.0451509	down		LOC110438469	1.75572	0.0426711	up																	zgc:113828	-6.50805	4.81276e-05	down
grip2b	1.09918	0.0213131	up		si:dkey-147f3.8	-1.08608	0.042548	down		LOC103910812	-4.4602	0.0173939	down		si:ch211-215k15.4	1.74028	0.0282818	up																	hbl2	-6.68836	0.00223687	down
htra1a	1.09694	0.000654724	up		pcdh2g2	-1.08705	0.04212	down		si:ch211-212k18.15	-4.46658	0.00727761	down		LOC569265	1.73492	0.00584835	up																	cbln6	-6.82395	0.00688872	down
LOC103910015	1.09687	0.015308	up		eif4a1a	-1.08835	0.04212	down		si:dkeyp-100h4.2	-4.54075	4.84913e-09	down		LOC100536981	1.7044	0.016617	up																	LOC110439158	-6.83355	4.56364e-07	down
LOC100332177	1.09139	2.05274e-05	up		wu:fi04e12	-1.08858	0.0396113	down		mitd1	-4.59636	0.026649	down		arhgap22	1.68496	0.0248224	up																	LOC108191949	-6.85076	9.99086e-05	down
LOC100537809	1.09028	0.0365855	up		sigirr	-1.09225	0.00478335	down		si:ch1073-188e1.1	-4.60192	1.83325e-16	down		LOC101885698	1.63445	0.0419492	up																	LOC110438255	-6.93882	1.90773e-06	down
nr1d2a	1.08852	0.00163644	up		LOC110437765	-1.09564	0.0242324	down		LOC795264	-4.6054	3.84718e-05	down		mpzl2b	1.63007	0.00171153	up																	pbld2	-7.01435	4.61857e-11	down
klf3	1.07772	0.0113638	up		celsr1a	-1.09816	0.0138511	down		ccdc171	-4.62645	0.00828782	down		LOC101884095	1.62945	0.0493011	up																	ugt1a5	-7.30573	8.61935e-05	down
bzw1b	1.07517	0.000157195	up		si:dkey-31m14.7	-1.10413	0.0141816	down		LOC110439604	-4.6339	0.00460785	down		socs5b	1.6121	0.024068	up																	henmt1	-7.39766	0.0409345	down
znf1153	1.07008	0.000597082	up		zgc:92027	-1.10547	0.0468962	down		dfna5b	-4.65922	5.44319e-07	down		ttc21b	1.59433	0.00194967	up																	si:dkeyp-20e4.8	-7.53576	0.00303219	down
LOC101885776	1.06984	0.0282021	up		pvrl1b	-1.10579	0.0412673	down		zgc:171242	-4.69272	0.000369776	down		si:dkeyp-77c4.1	1.59226	0.015336	up																	ugt1a6	-7.83942	1.16793e-07	down
LOC108181161	1.0682	0.0032111	up		insig1	-1.1086	0.0470424	down		dnaaf3l	-4.73335	8.13278e-08	down		osmr	1.59002	0.00779297	up																	LOC100536890	-9.04021	2.65798e-05	down
dimt1l	1.06697	9.02653e-07	up		il1rap	-1.11141	0.0380801	down		gig2e	-4.74036	0.000752135	down		fam102ba	1.58979	0.00232812	up																	zp2.6	-10.9732	0.0342613	down
fabp2	1.06498	0.00860666	up		si:ch211-235e9.8	-1.12077	0.00317963	down		si:dkey-188i13.6	-4.74079	0.00270365	down		LOC103908715	1.56302	0.020649	up																	si:ch73-308m11.1	-12.6063	1.11641e-20	down
slc31a2	1.0629	0.013599	up		pigp	-1.12584	0.0470424	down		acot17	-4.74521	0.00165369	down		wu:fc20e06	1.56246	0.00620424	up																	zgc:111868	-27.6893	1.05326e-10	down
tagapb	1.06236	0.0110046	up		ccdc88b	-1.1288	0.0210244	down		LOC101884966	-4.75527	2.1675e-06	down		zgc:123010	1.52347	0.000112358	up
LOC100334018	1.05955	1.61975e-12	up		ssb	-1.13252	0.00514401	down		wu:fi42h12	-4.8194	0.00565349	down		si:dkey-93h22.8	1.51194	0.00796071	up
rasgrf2a	1.05604	0.0186554	up		snap29	-1.13361	0.00245108	down		LOC108191691	-4.82819	5.5921e-08	down		phldb1a	1.50067	0.000460174	up
LOC103908932	1.056	0.0258465	up		ifi30	-1.14138	0.000891628	down		LOC103911231	-4.84152	8.78464e-12	down		LOC101886388	1.49535	0.0106416	up
ticam1	1.05534	0.00641837	up		rap1b	-1.14292	0.0164241	down		LOC100330694	-4.88589	0.0175992	down		sycp1	1.49044	0.0374288	up
LOC103911170	1.05068	0.0196263	up		mafb	-1.15191	0.0474719	down		LOC110438265	-4.88895	0.00109959	down		si:dkey-188i13.10	1.47975	0.0295489	up
rpe65b	1.04538	4.93316e-08	up		pld2	-1.1556	0.0226368	down		LOC110439165	-4.91254	0.0177528	down		LOC101884739	1.46678	0.00952666	up
chrnb2l	1.04468	0.0349737	up		gprc5c	-1.15937	0.0137481	down		serpinf2b	-5.09526	0.0496115	down		sult2st3	1.44995	0.0490658	up
tmem125b	1.04366	0.014668	up		tgfb3	-1.16007	0.0325316	down		si:dkeyp-85e10.2	-5.11342	9.77779e-13	down		stk38a	1.44733	2.44e-07	up
rilpl2	1.04337	0.000630756	up		haao	-1.16715	0.00591188	down		mhc1zja	-5.20211	0.00285439	down		st8sia7.1p	1.42866	0.00274766	up
cep76	1.04129	0.00015352	up		hic1	-1.1792	5.29749e-07	down		si:ch73-14h1.2	-5.20823	2.00667e-05	down		isca1	1.38747	0.00528467	up
rnaset2	1.03731	1.15634e-05	up		nav2a	-1.18336	0.0226032	down		LOC110439544	-5.29957	0.000123904	down		ero1a	1.33659	0.0159289	up
LOC101887113	1.03538	0.0014621	up		vti1b	-1.19339	0.0250025	down		foxq1a	-5.35532	0.00167918	down		LOC101883584	1.27031	0.0347622	up
hmbox1a	1.03503	0.0225994	up		mfng	-1.19679	0.0271761	down		LOC110439446	-5.36657	7.81518e-05	down		angptl4	1.2403	0.0294778	up
LOC110439021	1.03466	0.000523224	up		tor3a	-1.20375	0.0195533	down		LOC110438661	-5.46085	0.0171865	down		LOC101885783	1.22978	0.00685003	up
tspan15	1.03439	0.0134755	up		exoc3l4	-1.20531	0.00349834	down		LOC108183684	-5.65996	1.44502e-06	down		si:dkey-185m8.2	1.22474	0.00315575	up
ift43	1.03436	0.0032982	up		ptpn2a	-1.20573	0.00285992	down		si:ch211-274k16.2	-5.66742	4.48513e-05	down		cst14b.1	1.21732	0.0383743	up
slc2a1a	1.03286	0.0293885	up		LOC561325	-1.216	0.00534717	down		LOC100535892	-5.72944	0.00188035	down		ppfibp1b	1.18393	0.0128118	up
rxfp2b	1.03233	0.0277683	up		ppp1r9bb	-1.22258	0.0465867	down		si:dkey-242k1.4	-5.73165	3.74125e-19	down		kcnk1b	1.16194	0.00243449	up
asrgl1	1.03229	3.87402e-06	up		LOC100536670	-1.22872	0.0485719	down		si:dkey-261o4.8	-5.90711	9.70565e-07	down		tmem104	1.1096	0.0288896	up
zgc:174928	1.0308	0.00226768	up		LOC100537803	-1.22936	0.0418777	down		LOC103908767	-5.92795	0.0194569	down		wasb	1.09535	0.0135529	up
stk35	1.02205	0.0494953	up		yrk	-1.23167	0.000190205	down		si:ch211-220f12.4	-5.9616	8.90452e-05	down		hnrnph3	1.09367	0.00620424	up
mkks	1.01674	0.00314091	up		dnase2	-1.23609	0.000499799	down		zgc:163136	-5.9689	9.39868e-06	down		lsm6	1.09116	0.039958	up
LOC101883361	1.0099	0.00197768	up		si:ch211-119e14.1	-1.24598	0.0352196	down		trim35-7	-6.09529	1.51183e-05	down		grk4	1.00381	0.00380873	up
si:rp71-19m20.1	1.00868	0.000177697	up		pdxp	-1.25329	2.33876e-05	down		si:ch211-202f3.4	-6.14539	0.00189093	down		si:dkey-7i4.1	-1.00293	0.0396998	down
si:dkey-27j5.5	1.00644	0.0482488	up		clic2	-1.25755	0.0149898	down		icn2	-6.26749	0.0124494	down		dhtkd1	-1.00744	0.00379588	down
LOC100536913	1.00401	0.000661402	up		trim2b	-1.26042	0.0126413	down		LOC108179160	-6.27254	2.15003e-07	down		tmx4	-1.01214	0.035406	down
zgc:136908	1.00236	0.0389358	up		mon1a	-1.26085	0.0418777	down		LOC103910695	-6.29672	0.000226992	down		lta4h	-1.02106	0.0467868	down
b3galt4	-1.00256	0.0160409	down		LOC101885270	-1.26497	3.21753e-05	down		si:dkeyp-85e10.1	-6.36603	2.89979e-12	down		rnf5	-1.02597	0.0260849	down
filip1	-1.00362	8.43642e-05	down		LOC100002960	-1.26756	0.000677692	down		LOC101882666	-6.51283	4.47866e-07	down		pdia2	-1.05213	0.00186317	down
znrf2a	-1.00382	0.0119987	down		si:ch211-1o7.3	-1.27183	0.0340831	down		LOC101886939	-6.59841	0.00144865	down		zmp:0000000896	-1.06643	0.0421127	down
si:dkey-76b14.2	-1.0095	0.041519	down		si:ch211-251p5.5	-1.27597	0.00176319	down		LOC101886291	-6.63123	0.0176453	down		tcaim	-1.11697	0.043548	down
LOC101885764	-1.01036	0.0256048	down		ttc39c	-1.27599	0.00634404	down		LOC100329486	-6.67393	0.000604148	down		pdxp	-1.14087	0.0206354	down
ccdc127a	-1.01222	7.59386e-05	down		ccdc85b	-1.27604	0.033697	down		si:dkey-27n6.9	-6.77452	0.0381696	down		gon4l	-1.14735	0.0238058	down
supv3l1	-1.01694	2.82387e-08	down		dennd2da	-1.2814	0.0470424	down		LOC110438634	-6.79403	0.0261415	down		tmem14cb	-1.22911	0.00693501	down
fblim1	-1.02822	0.0019237	down		tek	-1.28212	0.0074887	down		LOC103910741	-6.79494	0.00330471	down		LOC110440113	-1.25222	0.0137864	down
LOC108179058	-1.03406	0.0424012	down		gna12a	-1.29247	0.0480934	down		LOC110439068	-6.92051	0.0133599	down		fblim1	-1.28747	0.000598593	down
cept1a	-1.03642	0.00143858	down		plekha7b	-1.29281	0.000136222	down		si:dkey-13p1.4	-6.92671	0.0286683	down		wu:fj29h11	-1.3016	0.00566871	down
sgk494a	-1.03746	0.0152665	down		si:ch211-106a19.1	-1.29559	0.0103378	down		LOC110439063	-7.07971	0.0124494	down		tmem220	-1.30867	0.00631137	down
si:dkey-17o15.2	-1.03947	0.00509183	down		frmd4ba	-1.29992	7.41346e-07	down		LOC103910502	-7.12948	0.0179169	down		zgc:171506	-1.31558	0.0377308	down
si:ch211-241b2.1	-1.04163	0.000924956	down		si:ch73-281f12.4	-1.30054	0.00343866	down		vip	-7.18573	0.00396234	down		crym	-1.31955	0.00507063	down
LOC108183691	-1.04219	0.0400961	down		slc4a4b	-1.30808	0.0239203	down		gig2i	-7.18896	0.000274141	down		ptdss1b	-1.33344	0.0484748	down
ern1	-1.04367	0.00231938	down		pea15	-1.32882	0.0106952	down		LOC103910915	-7.22321	0.00817969	down		pcyox1l	-1.33393	0.0251444	down
cpxm1a	-1.04384	0.000303045	down		btk	-1.33197	0.0384868	down		LOC100536599	-7.23705	0.0140596	down		sppl2	-1.34207	0.0167696	down
znf1010	-1.05387	4.23928e-09	down		si:dkey-7i4.1	-1.33965	0.000108011	down		cd8a	-7.23875	0.01166	down		eef2a.2	-1.34542	0.0251785	down
epb41l4b	-1.05597	0.0113008	down		gramd4a	-1.34017	0.034341	down		LOC110438418	-7.27399	6.89513e-06	down		si:ch73-24k9.2	-1.36367	0.0232919	down
si:ch211-149e23.4	-1.05695	0.0486295	down		sub1a	-1.3437	0.04212	down		si:dkey-68o6.8	-7.37754	0.00189093	down		cldnd1b	-1.36616	0.00230018	down
si:dkey-56f14.4	-1.06422	0.0158595	down		LOC569534	-1.34589	0.0202312	down		LOC110438252	-7.42935	0.00730648	down		LOC110437796	-1.3925	0.0456113	down
fbxo48	-1.06427	0.0165362	down		dusp8b	-1.34896	0.0418777	down		si:dkey-51d8.11	-7.44785	4.42289e-05	down		shcbp1	-1.40775	0.0390373	down
asic4b	-1.06838	0.0293111	down		wee1	-1.35	0.00619105	down		zgc:172090	-7.63753	0.000752135	down		pln	-1.45812	0.0347622	down
LOC100333021	-1.06936	0.0267548	down		rpz5	-1.35234	0.00368386	down		si:cabz01021428.1	-7.71206	0.000283685	down		gpx4a	-1.4806	0.0477395	down
LOC567978	-1.0706	0.0234694	down		gas5	-1.3553	0.0480934	down		si:ch211-135n15.2	-7.7433	0.00024131	down		slc18b1	-1.4849	0.0238058	down
trpc7b	-1.07253	0.0262908	down		fam46ba	-1.36198	0.026314	down		si:dkey-33c12.3	-7.82283	3.57455e-06	down		zgc:110843	-1.48879	0.0361025	down
LOC110439247	-1.08377	1.11852e-06	down		bag2	-1.3652	0.0481336	down		LOC108181193	-7.89997	1.87719e-13	down		si:ch73-366l1.5	-1.51068	0.0280779	down
c19h1orf109	-1.08677	0.00114382	down		zgc:110843	-1.37175	3.67305e-05	down		LOC110438134	-7.95265	0.000928977	down		tmem125	-1.53029	0.0250315	down
ginm1	-1.08844	2.13001e-09	down		arpc1b	-1.38444	0.0183544	down		si:ch211-281p14.2	-8.00195	0.00023622	down		pou2f2a	-1.60653	0.0263098	down
LOC103909961	-1.08899	0.00861149	down		grb14	-1.38722	0.0138113	down		LOC110438047	-8.14194	0.00313372	down		ube2d4	-1.60986	0.00170016	down
LOC100535674	-1.08962	0.037018	down		il17ra1a	-1.38892	0.0469605	down		si:ch211-1f22.2	-8.2148	0.000102786	down		LOC100149991	-1.61203	0.017747	down
abca3b	-1.09197	1.29724e-08	down		arhgef1a	-1.39233	0.0173718	down		LOC103910670	-8.27755	0.0019516	down		LOC100006469	-1.6507	0.0267045	down
islr2	-1.09437	0.000101601	down		si:ch211-39i22.1	-1.39726	0.0453678	down		si:cabz01054394.6	-8.31447	9.60681e-06	down		LOC100536726	-1.65825	0.043524	down
zgc:123010	-1.0991	0.000568224	down		c6	-1.3976	0.0011604	down		LOC108186460	-8.33084	0.000135108	down		isg15	-1.66949	0.00798323	down
pdcl3	-1.10495	5.5609e-09	down		rasal3	-1.40805	0.0433759	down		LOC110438325	-8.41574	0.0207781	down		thyn1	-1.68599	0.00321571	down
ankrd16	-1.10698	0.0425822	down		entpd8	-1.41653	0.0127555	down		LOC110439506	-8.44016	0.00235386	down		LOC562053	-1.69502	0.00349269	down
angptl4	-1.10814	0.0318274	down		spint1a	-1.41828	0.0435334	down		si:dkey-266f7.5	-8.47904	1.58548e-05	down		LOC101883546	-1.6984	0.0351226	down
LOC110437726	-1.10838	0.0134791	down		syk	-1.42274	0.0236263	down		LOC110438086	-8.55021	0.0205944	down		LOC110437714	-1.75744	1.77771e-05	down
hkdc1	-1.10975	0.00233303	down		idi1	-1.42281	0.00787599	down		LOC103910120	-8.55881	8.68635e-05	down		LOC797319	-1.76295	0.0133304	down
zgc:172341	-1.11056	8.01883e-06	down		kalrna	-1.42317	0.00642558	down		zgc:153118	-8.57446	0.00323746	down		si:dkey-222h21.6	-1.7931	0.0232475	down
ctdspl2a	-1.11172	0.00249536	down		fuca1.2	-1.42693	0.0449323	down		LOC100007935	-8.58981	0.00011162	down		LOC101882488	-1.80832	0.043548	down
si:dkey-247m21.3	-1.11492	0.0219737	down		entpd1	-1.42697	0.00736715	down		LOC101886371	-8.6414	0.0184649	down		LOC110437803	-1.81184	0.0129922	down
bnip4	-1.11753	0.00172012	down		mbpb	-1.42708	0.0331246	down		LOC103910909	-8.68081	2.89049e-07	down		si:dkey-178e17.1	-1.83825	0.0186137	down
eno4	-1.12298	0.0309481	down		jag1b	-1.43462	0.0479611	down		LOC110438176	-8.7493	2.28781e-05	down		mgst2	-1.84103	0.0059559	down
ripk2	-1.12597	0.0119469	down		fgd4a	-1.44531	0.00368386	down		LOC100534786	-8.93639	1.10421e-06	down		LOC101884217	-1.85525	0.0281908	down
LOC100537369	-1.12879	0.0159388	down		tpm4a	-1.46423	0.00676474	down		LOC572297	-8.99838	1.44502e-06	down		zgc:153911	-1.85711	0.0241802	down
si:ch211-262i1.3	-1.13122	0.0278061	down		si:dkey-92f12.2	-1.46652	0.0394399	down		LOC100004944	-9.00358	1.66343e-09	down		mat1a	-1.87801	0.00878075	down
si:ch1073-184j22.1	-1.13141	0.0192847	down		si:dkey-32n7.4	-1.46677	0.023112	down		LOC110437723	-9.06266	1.01098e-07	down		slc25a34	-1.88676	0.000447403	down
si:ch211-120g10.1	-1.14158	2.92046e-06	down		tmcc3	-1.46788	0.00916021	down		LOC108179705	-9.08247	3.16448e-05	down		rgrb	-1.88782	0.000462208	down
zgc:113295	-1.14221	0.00343395	down		csf2rb	-1.46835	0.00139363	down		LOC100535170	-9.12633	1.39838e-07	down		si:dkey-238d18.4	-1.9069	0.013285	down
igf2bp3	-1.14544	0.00140389	down		gas7b	-1.46839	0.00282474	down		zgc:171731	-9.23402	2.64584e-06	down		slc7a2	-1.93698	0.0463028	down
cdc6	-1.14755	0.0454461	down		dhcr7	-1.4689	0.0465867	down		zgc:171497	-9.39596	3.5086e-34	down		ptgr1	-1.94758	0.000460174	down
numb	-1.1529	1.03988e-11	down		aebp1	-1.47123	0.0418777	down		LOC108182866	-9.43315	8.46993e-09	down		LOC108179074	-1.95863	0.0210715	down
ntsr1	-1.15593	0.00989429	down		fcer1gl	-1.47383	0.0293329	down		LOC100537432	-9.45587	1.18721e-09	down		zgc:112368	-1.97973	0.00479688	down
rest	-1.16287	0.0308576	down		il34	-1.49764	0.0474847	down		im:7141269	-9.5041	7.10516e-10	down		grb14	-1.98962	0.00035477	down
khnyn	-1.16473	3.59773e-10	down		hif1al	-1.50304	0.0360686	down		si:ch211-214b16.2	-9.50424	1.1509e-08	down		LOC100005420	-2.00834	0.0278087	down
LOC103911589	-1.16933	0.00143328	down		basp1	-1.5073	0.015705	down		LOC110439320	-9.63343	1.58302e-09	down		zgc:174928	-2.01092	2.0638e-05	down
hck	-1.16958	0.00196408	down		si:dkey-22f5.9	-1.51444	0.0398007	down		LOC100333474	-9.73403	6.45173e-09	down		cpa1	-2.0291	0.0419492	down
tlx3b	-1.17036	0.0294066	down		rdh12	-1.52103	0.0067857	down		zgc:171500	-9.7604	1.05281e-27	down		ctrl	-2.02943	0.0364922	down
sirt5	-1.17414	1.90566e-06	down		dnase1l4.2	-1.53025	0.00305012	down		prph	-10.1762	1.80035e-08	down		mafb	-2.03374	0.0110962	down
tmem138	-1.1766	0.010301	down		rhoab	-1.53135	0.0449521	down		si:dkey-19a16.7	-10.2534	9.13789e-16	down		fam83fb	-2.0667	0.0493371	down
cunh18orf32	-1.18291	0.0145947	down		mettl25	-1.53384	0.0195333	down		LOC103909401	-10.4962	1.03667e-19	down		b3glcta	-2.08548	0.0130043	down
crtac1b	-1.19262	2.83203e-05	down		glsb	-1.53901	3.58613e-05	down		LOC110439450	-10.653	1.57549e-11	down		slc2a11a	-2.0936	0.0208872	down
cahz	-1.20464	0.0366687	down		cx30.3	-1.53913	0.018328	down		zgc:171695	-10.8189	4.20492e-11	down		fuom	-2.09796	3.91894e-09	down
LOC100534832	-1.2068	0.00509183	down		si:ch211-266g18.6	-1.54224	0.00916021	down		LOC101882128	-11.21	1.95774e-12	down		si:ch211-281g13.4	-2.09942	0.0324609	down
si:ch1073-127d16.1	-1.21092	0.000430548	down		fdps	-1.54413	0.023112	down		LOC110438923	-11.7842	0.00809731	down		actr3b	-2.10302	0.00375528	down
spice1	-1.21237	0.000525611	down		slc43a2a	-1.54793	7.88996e-05	down		LOC108180146	-12.3571	3.60196e-15	down		si:cabz01032454.3	-2.11047	0.0361025	down
gpr155b	-1.22392	0.0341706	down		ston2	-1.54813	0.0227855	down							si:dkey-24p1.1	-2.12146	0.0355596	down
tceanc	-1.22415	1.48579e-08	down		crym	-1.54819	0.00424006	down							cmpk2	-2.13622	0.0143002	down
si:dkey-249d8.1	-1.23494	0.0138442	down		zgc:114200	-1.54879	0.0288581	down							LOC101883870	-2.15663	0.0117976	down
leo1	-1.23695	7.78997e-07	down		si:ch211-137i24.10	-1.54892	0.0293329	down							bckdhbl	-2.1642	0.00709965	down
si:dkey-182g1.6	-1.23765	0.00535741	down		slc38a4	-1.54993	0.0247871	down							spire2	-2.18626	0.00798998	down
sb:cb649	-1.24216	0.0242073	down		LOC103911540	-1.56658	0.0182421	down							wu:fb78f07	-2.22685	0.00340744	down
mcm7	-1.2424	0.000163404	down		mmp15b	-1.56696	0.00753341	down							LOC110438128	-2.2339	0.000747198	down
slc29a3	-1.24266	0.00292233	down		zdhhc3b	-1.56861	0.00832753	down							zgc:173607	-2.24593	0.0248224	down
si:ch211-220f12.4	-1.24679	0.00404225	down		cmklr1	-1.56964	0.00516062	down							si:ch211-286o17.1	-2.26814	0.0421793	down
LOC110439484	-1.24724	0.0149504	down		ptprc	-1.5751	0.023112	down							amy2a	-2.28892	0.0330181	down
sirt7	-1.25167	0.0172026	down		xpnpep2	-1.57698	0.0342969	down							si:ch211-186e20.7	-2.30497	0.00634934	down
gstt2	-1.25599	9.21736e-06	down		si:dkey-193c22.2	-1.57984	0.0352343	down							si:dkey-222h21.8	-2.3059	0.000357392	down
zgc:110224	-1.2665	0.000100178	down		cnn2	-1.58202	0.0126444	down							si:dkey-222h21.10	-2.324	0.00201789	down
prr15la	-1.26676	0.0115276	down		zgc:136791	-1.59803	0.0416993	down							si:dkey-208c12.2	-2.32595	0.00690922	down
ncf2	-1.27152	0.000408765	down		igfbp1b	-1.6	0.0444251	down							iffo2a	-2.32672	0.0114162	down
LOC101882048	-1.27659	0.013669	down		abcg5	-1.60166	0.00869735	down							f10	-2.3319	0.0206859	down
zgc:194990	-1.28325	1.01735e-08	down		slc2a1b	-1.60788	0.0174083	down							LOC103908978	-2.36111	0.000594738	down
xpa	-1.28399	1.63691e-06	down		si:ch211-283g2.2	-1.60902	0.00203824	down							cpa4	-2.36408	0.00653659	down
si:dkeyp-68b7.5	-1.28493	0.0423654	down		abcc3	-1.61065	0.000179415	down							phldb1b	-2.36429	0.000723523	down
tfr2	-1.28712	0.0244688	down		pdlim1	-1.61212	6.126e-05	down							zgc:171687	-2.36824	5.91519e-05	down
thnsl1	-1.29197	0.00163627	down		sptlc2b	-1.61657	0.00135349	down							LOC101885815	-2.39062	0.0196353	down
actr8	-1.29425	1.98636e-17	down		hsd3b7	-1.62013	0.0104756	down							LOC100537891	-2.39279	0.0419492	down
cldn5b	-1.29429	0.00330158	down		hprt1	-1.62022	0.0132703	down							LOC103910115	-2.41713	0.0300405	down
tmem97	-1.29864	5.30568e-07	down		itgb7	-1.62627	0.0104654	down							LOC100329818	-2.4209	2.7869e-06	down
LOC103910386	-1.30733	0.00841233	down		pvrl4	-1.63067	0.000419055	down							sftpba	-2.46129	0.0133965	down
znf1157	-1.3179	0.0470873	down		zgc:153722	-1.63326	0.000632502	down							ankrd6b	-2.47895	0.000137133	down
col25a1	-1.32117	3.12268e-13	down		dsela	-1.63957	0.0147549	down							LOC569025	-2.49109	0.0230486	down
crfb2	-1.32223	0.00468571	down		plpp3	-1.64156	0.00504859	down							LOC100333434	-2.50704	9.02836e-11	down
gtf2ird1	-1.32601	1.70719e-08	down		cygb1	-1.64173	0.000582147	down							efemp1	-2.51385	0.0184002	down
pdgfaa	-1.3307	0.0451789	down		fam129bb	-1.65173	1.54187e-05	down							si:ch73-359m17.6	-2.52619	0.0254694	down
znfx1	-1.33723	1.39528e-10	down		LOC100535674	-1.6598	0.0470424	down							si:ch73-144l3.1	-2.55184	0.0136533	down
ntn4	-1.33769	0.0420685	down		vstm5	-1.67289	0.0261041	down							LOC103910984	-2.56205	0.00379204	down
nkain4	-1.33866	1.2609e-06	down		cavin2a	-1.68028	0.00932679	down							LOC108183923	-2.56839	0.00504418	down
tnrc6a	-1.34251	0.0146643	down		sftpbb	-1.68269	0.00142447	down							LOC110439013	-2.58667	2.89767e-05	down
LOC570014	-1.34331	0.0255961	down		si:ch211-169p10.1	-1.6844	0.0114913	down							si:ch73-177h5.3	-2.6026	0.00562602	down
ccdc3a	-1.35021	0.00652225	down		cxcr4b	-1.69795	3.79129e-05	down							itga11a	-2.60281	0.000426682	down
rbm14b	-1.36201	0.0152793	down		wu:fu71h07	-1.69865	0.00283885	down							LOC110439479	-2.60346	0.00234092	down
slc7a11	-1.36319	0.000243844	down		prkcdb	-1.69902	0.0239855	down							nnt2	-2.62103	0.00181329	down
LOC110438040	-1.38355	5.68294e-07	down		si:busm1-194e12.12	-1.69976	0.00227814	down							btr22	-2.63314	5.12361e-05	down
si:ch73-209e20.5	-1.38407	0.0307037	down		c1qa	-1.70467	0.00349834	down							pla1a	-2.64688	0.0318769	down
mif4gdb	-1.38888	0.0281223	down		lgalsla	-1.70655	0.0271761	down							gal3st3	-2.6638	0.00674723	down
cenpw	-1.39283	0.00836267	down		klf9	-1.71145	0.0396113	down							best1	-2.67325	0.0218392	down
rab27b	-1.39401	3.78857e-10	down		si:ch211-140l13.3	-1.71999	0.0147549	down							LOC101882400	-2.68732	0.00254839	down
hmgb1a	-1.40132	1.08261e-08	down		si:dkey-56f14.7	-1.73264	0.0402125	down							si:dkey-243k1.3	-2.70661	0.0374938	down
si:ch211-215c18.3	-1.4072	1.07492e-05	down		id2b	-1.73814	0.024933	down							aqp12	-2.70901	7.16523e-07	down
ccdc40	-1.41168	0.0128018	down		slc51a	-1.73862	0.00279068	down							LOC101882071	-2.71782	0.0499964	down
si:ch211-168h21.3	-1.41666	0.0264877	down		ezra	-1.746	1.95941e-07	down							stbd1	-2.72059	0.00701683	down
si:ch211-244o22.2	-1.4251	0.0376225	down		itpkcb	-1.75627	0.000447739	down							p4ha3	-2.72179	0.0231943	down
si:ch211-200e2.1	-1.42631	0.0275532	down		zgc:64051	-1.75665	0.00645851	down							si:dkey-222h21.1	-2.74988	0.0115689	down
si:ch211-274f20.2	-1.42704	0.0288285	down		efnb2a	-1.75698	0.0122474	down							rab11bb	-2.75025	0.00012869	down
fgd4b	-1.42991	1.01918e-17	down		LOC100536213	-1.77661	0.0247736	down							c8g	-2.75412	0.00323492	down
si:ch211-63o20.10	-1.43338	0.00610452	down		anxa3b	-1.7817	0.0121865	down							LOC101886928	-2.7595	0.00761386	down
malt1	-1.44078	0.00381747	down		ugt5b1	-1.782	0.0271388	down							cspg5a	-2.76829	1.77771e-05	down
lrrc73	-1.4478	5.97086e-50	down		LOC100006868	-1.80168	6.72106e-06	down							LOC101883013	-2.77862	0.000668659	down
si:dkey-27n6.5	-1.44785	0.0420921	down		cd74b	-1.80696	0.000410877	down							LOC103910940	-2.78175	0.00790902	down
zgc:55888	-1.45572	0.00218301	down		wdhd1	-1.81037	0.00793899	down							loxl3a	-2.80349	2.1166e-05	down
LOC110440186	-1.46613	0.0164557	down		plekho2	-1.81642	2.25549e-08	down							si:dkeyp-4h4.1	-2.80931	0.000200768	down
si:ch73-364h19.2	-1.47668	0.0110884	down		msmo1	-1.82447	0.0494935	down							LOC110439157	-2.81503	0.0428171	down
slc25a19	-1.48166	5.38209e-07	down		cd74a	-1.82651	0.000403043	down							prrt1	-2.81544	0.00116887	down
LOC101883680	-1.4819	0.0234909	down		strip2	-1.83088	0.000198825	down							LOC110439418	-2.84323	0.0436506	down
slc25a37	-1.49046	0.00160867	down		si:dkey-27i16.2	-1.83172	0.024882	down							luzp2	-2.84627	7.81883e-05	down
eif2ak3	-1.49135	5.41744e-25	down		crip1	-1.84113	0.0473956	down							si:ch211-114l13.13	-2.84881	1.83414e-06	down
zgc:64065	-1.52386	0.0384447	down		tnfrsf9a	-1.86882	0.016191	down							smim1	-2.87544	0.0294469	down
zgc:154142	-1.52487	1.48579e-08	down		cyp51	-1.87192	0.0112163	down							zgc:172051	-2.88599	0.00252804	down
hhipl2	-1.53163	6.70258e-12	down		jun	-1.8752	0.0014968	down							LOC101882060	-2.90663	0.000962347	down
trnat-agu	-1.53518	0.00204678	down		si:busm1-48c11.3	-1.88259	0.0226368	down							LOC108179575	-2.91154	1.6907e-10	down
LOC571737	-1.54804	1.90812e-07	down		csf1ra	-1.89139	5.79168e-05	down							LOC101884157	-2.91519	0.0449807	down
wu:fc20e06	-1.55079	3.91505e-11	down		tagapb	-1.89581	1.98296e-05	down							zgc:92113	-2.92024	0.0133965	down
pimr51	-1.55399	0.000597866	down		muc5e	-1.9098	0.00593872	down							LOC101886558	-2.93096	0.000515599	down
aldh3a1	-1.57343	9.74602e-05	down		abcb11b	-1.91892	2.7353e-06	down							si:dkey-211g8.8	-2.94882	0.00620424	down
ATP6	-1.57381	0.0357376	down		zgc:162198	-1.91939	0.00305012	down							vtna	-2.98972	0.0158186	down
LOC101886743	-1.57838	0.0222117	down		itgb2	-1.92196	0.00878766	down							ggt1l2.2	-2.99171	0.0259693	down
si:dkey-147f3.4	-1.58614	0.00577434	down		si:ch211-165e15.1	-1.92899	5.60211e-09	down							fsd1	-3.00305	0.0309928	down
LOC100004986	-1.58803	0.000161309	down		rassf4	-1.93143	0.00606906	down							LOC101883780	-3.00757	0.0436506	down
si:ch73-359m17.2	-1.59108	0.0111417	down		bzw1b	-1.9415	0.00415675	down							onecutl	-3.06123	0.0363751	down
si:dkeyp-77c4.1	-1.59581	1.94449e-06	down		klf3	-1.94239	0.000783796	down							LOC798043	-3.06324	0.0124535	down
rnasel2	-1.59772	9.76601e-09	down		tspan11	-1.94652	0.0372375	down							tdo2a	-3.07089	0.00488939	down
si:ch73-223f5.1	-1.60287	0.000914145	down		cald1a	-1.95295	0.00021498	down							LOC110438741	-3.071	0.00653659	down
zgc:153039	-1.60574	0.000143284	down		si:ch73-380l3.2	-1.96029	0.0386617	down							si:dkey-86l18.10	-3.08441	0.015697	down
si:dkeyp-13a3.10	-1.61122	0.00471638	down		c1qc	-1.97967	0.00760343	down							loxl5b	-3.09508	0.00546236	down
LOC101885164	-1.6124	1.07276e-06	down		itga3a	-1.98136	0.0303388	down							f2	-3.10341	0.0177399	down
b4galt1l	-1.61648	0.043301	down		ndufs5	-1.98295	0.00229215	down							fhl1a	-3.12354	0.0201907	down
ihhb	-1.63348	0.00660256	down		dffa	-1.98323	0.00582001	down							LOC101885510	-3.15425	0.0300405	down
si:ch211-14c7.2	-1.64781	1.78556e-05	down		rpz2	-1.99008	0.00723446	down							LOC101882837	-3.15578	0.01414	down
si:ch211-254c8.2	-1.64964	0.00936172	down		mhc1lea	-2.00637	9.50744e-05	down							igfbp2a	-3.15745	0.0166081	down
LOC110438688	-1.66887	0.0137928	down		fhl3a	-2.00674	0.00101158	down							LOC108182686	-3.17662	0.00130906	down
LOC103909143	-1.69276	0.0379741	down		rnh1	-2.00877	0.0265434	down							LOC108183639	-3.20203	0.000319364	down
col19a1	-1.70252	2.40743e-06	down		tnfrsf18	-2.01165	0.0259069	down							si:dkey-21e2.13	-3.2172	0.0335533	down
LOC110439559	-1.70743	0.00120706	down		rin1a	-2.02111	0.0328043	down							tfr2	-3.28777	0.0195692	down
epm2a	-1.7124	0.0193589	down		rgs13	-2.02211	0.0020546	down							zgc:174719	-3.29666	0.00415316	down
LOC103910371	-1.71648	0.0385047	down		pkp1b	-2.02859	0.0182421	down							hal	-3.31799	0.0200364	down
pir	-1.7169	0.00110554	down		fkbp5	-2.02984	0.011989	down							crp1	-3.32549	0.016415	down
dcdc2b	-1.72235	2.9737e-23	down		noxo1a	-2.03191	0.00393514	down							bhmt	-3.3268	9.96544e-05	down
abhd8b	-1.72486	0.00807423	down		slc7a3a	-2.03309	0.0458234	down							grhprb	-3.33505	0.00401063	down
LOC101885455	-1.73016	0.00265063	down		fynb	-2.0378	7.97495e-05	down							LOC103911582	-3.3363	0.0266804	down
draxin	-1.73227	3.56368e-16	down		adcy1b	-2.0477	0.0154228	down							slc25a48	-3.34315	0.000465106	down
LOC101885705	-1.73306	0.00303324	down		mpeg1.1	-2.06887	4.60052e-07	down							cp	-3.34654	0.0468601	down
rem1	-1.7345	0.00605823	down		soat1	-2.07082	0.0215921	down							si:dkey-52d15.2	-3.35249	0.0318589	down
LOC101883779	-1.73656	0.0397634	down		si:ch211-102c2.8	-2.08256	0.0342163	down							LOC101886963	-3.35672	0.042731	down
smyd3	-1.75299	5.86945e-11	down		cldnc	-2.08612	0.0316583	down							hgd	-3.36799	0.0232912	down
tmem107	-1.76347	5.78065e-07	down		antxr2b	-2.08858	0.0376161	down							angptl3	-3.37069	0.0129922	down
pdxka	-1.76786	0.0242073	down		cyb561	-2.11235	0.0202312	down							si:ch73-361h17.1	-3.39398	0.0127516	down
gpc2	-1.77657	0.0307868	down		prodha	-2.11249	0.0449521	down							itgb1b.2	-3.39704	0.00553655	down
si:dkey-40j3.3	-1.77852	0.0347354	down		LOC108183464	-2.1512	0.0448157	down							btr20	-3.39958	1.27822e-09	down
LOC101885377	-1.78132	1.0321e-12	down		hcls1	-2.15539	0.00234929	down							zgc:174260	-3.40005	0.0260541	down
LOC101882972	-1.78343	0.0213131	down		ctss2.2	-2.1662	0.000790648	down							lrfn4b	-3.40799	0.0170805	down
zgc:162198	-1.78392	3.76002e-13	down		sult1st5	-2.18396	0.0223039	down							zgc:153921	-3.41255	0.00137745	down
cmtm7	-1.79677	2.5467e-06	down		si:ch211-264f5.6	-2.18568	0.040137	down							uox	-3.43551	0.0106804	down
LOC110438844	-1.80377	0.00126056	down		s1pr1	-2.1916	0.000200148	down							apoba	-3.4491	0.0300405	down
LOC110437957	-1.80434	7.78564e-05	down		lepr	-2.19324	0.00437407	down							LOC110438749	-3.45795	0.0291661	down
zgc:109986	-1.80678	1.00653e-11	down		mfap4	-2.20302	0.000866154	down							atp1a1a.3	-3.46363	0.0415553	down
stard4	-1.81042	3.5237e-11	down		LOC101884022	-2.2107	0.00582001	down							slc45a1	-3.47189	0.0386007	down
gstm.1	-1.82071	0.000497333	down		LOC110437708	-2.2118	0.000138815	down							LOC568600	-3.50567	0.0471428	down
LOC103910107	-1.83267	1.47613e-06	down		ptprea	-2.22299	0.00744166	down							serping1	-3.5067	0.0266804	down
zgc:113030	-1.84696	0.000423575	down		ctbs	-2.22835	3.3134e-05	down							im:7148405	-3.50956	0.00705931	down
si:dkey-237j10.2	-1.85616	0.010773	down		ap1m3	-2.23403	0.0438681	down							hpda	-3.51362	0.00761386	down
si:dkey-286j15.3	-1.86337	0.00175728	down		ascc1	-2.23472	0.00241776	down							thrsp	-3.51968	1.37411e-08	down
LOC103910497	-1.86672	0.0276403	down		si:dkey-21a6.5	-2.23634	0.0176605	down							LOC110438317	-3.51983	3.37318e-05	down
znf1159	-1.89002	0.000160721	down		ccr9a	-2.24015	0.00306416	down							apoa2	-3.5199	0.00199901	down
si:dkey-222h21.1	-1.89758	0.0387597	down		hpgd	-2.24146	0.0263271	down							itih2	-3.52168	0.00830455	down
si:ch73-54f23.4	-1.90298	0.0199919	down		aacs	-2.24182	0.0234414	down							plg	-3.5453	0.0370808	down
si:ch73-196l6.5	-1.91322	0.0490122	down		crp3	-2.24243	5.14123e-07	down							si:rp71-15k1.1	-3.54967	0.000460174	down
si:ch211-241b2.5	-1.91864	0.011912	down		dnase1l4.1	-2.25186	0.0217357	down							LOC101886880	-3.56041	0.00172653	down
scamp2l	-1.92002	0.000714278	down		lgi2a	-2.25247	0.0195533	down							LOC108182277	-3.56371	8.72878e-06	down
lrguk	-1.94111	2.60337e-09	down		ret	-2.27086	0.0195623	down							zgc:153913	-3.56908	0.012911	down
si:ch211-223a21.4	-1.94264	0.000593714	down		LOC110440201	-2.27236	0.000153838	down							LOC101886839	-3.5691	0.000124279	down
sycp3	-1.94563	0.0293068	down		si:ch211-195m9.3	-2.28402	0.010981	down							cfhl3	-3.58022	0.0397449	down
trnar-acg	-1.95116	0.000141552	down		si:ch211-15j1.4	-2.3101	0.00191266	down							serpinf2a	-3.58539	0.0180651	down
LOC100151145	-1.95603	1.39528e-10	down		gch1	-2.31336	0.00253277	down							LOC100329825	-3.58671	0.00985967	down
LOC101882171	-1.95615	0.0054092	down		sypl2b	-2.31723	0.0033297	down							LOC100535476	-3.58838	0.000868631	down
si:ch211-232d10.1	-1.95921	1.13346e-06	down		gipc2	-2.32705	0.00890249	down							si:ch211-215k15.5	-3.59392	0.0228648	down
LOC108191761	-1.97229	0.00469435	down		hkdc1	-2.33489	0.0084089	down							LOC103908802	-3.60192	0.0203954	down
LOC101885092	-1.97342	0.00610452	down		LOC110437990	-2.33801	0.0100885	down							LOC108183870	-3.62494	0.00143252	down
LOC101882250	-1.98048	0.001008	down		si:ch73-343l4.2	-2.34312	0.00979848	down							cbln8	-3.6482	0.00584835	down
adh8b	-2.01507	3.28386e-05	down		si:dkey-96g2.1	-2.34394	2.5447e-05	down							serpind1	-3.66645	0.00231773	down
sall4	-2.01851	3.23211e-07	down		si:ch73-177h5.3	-2.35361	0.0229124	down							itih3a	-3.66696	0.00653659	down
ccdc125	-2.02524	0.00252708	down		LOC110440160	-2.35635	0.00228052	down							LOC100002960	-3.66879	0.0262683	down
LOC103910459	-2.03635	6.77263e-09	down		si:ch73-158p21.3	-2.35898	0.0126413	down							htra1a	-3.67125	1.10009e-06	down
LOC110438533	-2.03866	2.95976e-06	down		si:ch73-70c5.1	-2.36455	1.39598e-05	down							agxtb	-3.70086	0.000416933	down
LOC101886944	-2.05711	0.0111802	down		ppp1r14ab	-2.36689	0.00169479	down							si:ch73-237c6.1	-3.70391	0.00091309	down
prg4a	-2.05802	0.0104509	down		ctsk	-2.38059	4.4151e-11	down							LOC100332004	-3.70562	3.25177e-06	down
pak6b	-2.07874	0.000966336	down		LOC100329651	-2.38098	0.00102761	down							ttc36	-3.70594	0.00985967	down
LOC110438944	-2.09339	0.0261348	down		mid1ip1b	-2.3846	0.0186631	down							si:ch73-340m8.2	-3.70861	0.0142677	down
grhpra	-2.10546	2.91002e-18	down		lgals2a	-2.39074	0.0272385	down							si:ch73-213k20.5	-3.70928	0.0182736	down
si:dkeyp-67a8.2	-2.10658	0.0408729	down		inhbb	-2.40162	1.16901e-05	down							c3b.2	-3.71101	0.0072537	down
tnnt2e	-2.11593	2.52417e-05	down		dnph1	-2.40318	9.39697e-05	down							shbg	-3.71194	0.000664969	down
si:dkey-261j4.3	-2.12146	0.00167885	down		klf13	-2.41233	0.0284954	down							vtnb	-3.71201	0.000680757	down
gb:ev754742	-2.13008	6.6729e-17	down		ldlra	-2.41377	0.00102761	down							cfhl4	-3.71221	0.0285899	down
LOC103910498	-2.1331	0.001144	down		si:ch211-153b23.7	-2.42855	0.000259216	down							gys2	-3.71564	0.0319415	down
traf4b	-2.14225	0.0161834	down		LOC108183462	-2.43484	0.0033297	down							LOC101886439	-3.71586	0.00582478	down
LOC110440013	-2.14257	0.0350486	down		si:ch73-49p17.1	-2.44314	0.0233382	down							slc38a4	-3.72308	0.000898966	down
si:cabz01054394.5	-2.16088	0.00362892	down		timm23b	-2.44854	0.0133533	down							lipca	-3.72516	0.0228481	down
lage3	-2.17673	8.51787e-15	down		col6a2	-2.46929	0.0150511	down							ambp	-3.73752	0.0010963	down
si:ch211-264f5.6	-2.17737	0.027919	down		si:ch73-335l21.4	-2.4705	0.0271388	down							apom	-3.76521	0.0210376	down
si:ch1073-459j12.1	-2.18008	0.0220258	down		zgc:153317	-2.47631	3.20299e-06	down							LOC110439023	-3.78599	0.00656349	down
si:ch211-229g11.5	-2.19119	0.000240838	down		si:ch211-114l13.13	-2.48581	0.00328114	down							dlgap3	-3.79423	0.000252895	down
adoa	-2.19523	0.00883854	down		tnfb	-2.5131	0.0449521	down							LOC110437703	-3.79435	1.70459e-10	down
si:ch211-196h24.1	-2.1984	4.66367e-07	down		hmgcs1	-2.52006	0.0410735	down							fabp10a	-3.80899	0.00381731	down
si:ch211-66k16.2	-2.20322	0.0115686	down		si:ch211-207g17.2	-2.52446	1.37294e-06	down							zgc:123103	-3.82965	0.00251692	down
ino80db	-2.20353	3.43271e-05	down		jag2a	-2.54778	1.46631e-10	down							LOC108181885	-3.835	1.07508e-09	down
LOC100535622	-2.21337	1.00984e-05	down		si:dkey-222h21.8	-2.54832	0.0228275	down							cda	-3.83803	0.000747198	down
vwa3a	-2.2332	0.00175033	down		abcf2b	-2.57758	2.92318e-08	down							c8a	-3.85169	0.00645022	down
LOC110439438	-2.23512	1.44479e-05	down		sec14l1	-2.57795	1.13575e-05	down							igfals	-3.85389	0.00201789	down
LOC101882267	-2.23696	1.8572e-10	down		lgals3bpb	-2.58004	0.0133686	down							LOC108183464	-3.8712	1.15086e-07	down
LOC108181536	-2.25502	0.0432414	down		si:dkey-29d8.3	-2.58112	1.54187e-05	down							LOC101883776	-3.87382	0.0438683	down
sec24d	-2.2587	3.71829e-22	down		alox5b.3	-2.58322	0.00776412	down							si:dkey-105h12.2	-3.87931	0.0225791	down
si:ch211-255f4.1	-2.29359	0.003336	down		si:dkey-220k22.3	-2.59241	0.0397517	down							zgc:173729	-3.88659	2.19207e-05	down
LOC110439592	-2.2938	0.000874169	down		LOC101884494	-2.59752	0.000574219	down							LOC103910256	-3.89687	0.0132661	down
LOC101885698	-2.30161	7.74899e-06	down		polh	-2.60526	4.30404e-06	down							atp1a1a.5	-3.92543	7.53163e-06	down
neb	-2.30527	0.0034507	down		LOC100333434	-2.6135	1.01945e-05	down							sod3a	-3.93198	0.022361	down
LOC103910957	-2.31877	0.0301635	down		zgc:77748	-2.61809	0.0340831	down							cpb2	-3.93447	0.00234092	down
LOC101885330	-2.32074	0.00113089	down		wif1	-2.62811	0.0453678	down							pygl	-3.95893	0.00553655	down
zgc:152791	-2.32606	0.0448844	down		b3gnt2l	-2.63286	2.55068e-09	down							fam60a	-3.98867	1.26446e-07	down
st14a	-2.33542	3.67121e-08	down		si:busm1-105l16.2	-2.67497	0.0255977	down							soat2	-3.99337	0.00961597	down
c1qtnf4	-2.34691	0.000363609	down		LOC110440088	-2.67973	0.0396918	down							ldhbb	-3.99447	0.000230647	down
ndst1a	-2.35684	1.71514e-46	down		dhcr24	-2.69377	7.12681e-05	down							si:ch211-168d1.3	-4.03251	2.45708e-05	down
LOC103909007	-2.36416	0.00303463	down		cldnb	-2.69414	1.47442e-05	down							adgre9	-4.03792	5.02876e-05	down
LOC101886849	-2.37089	0.00314091	down		wu:fb59d01	-2.69932	0.00152121	down							LOC101882614	-4.03858	9.61473e-05	down
si:dkey-243i1.1	-2.3716	2.09432e-162	down		zgc:198419	-2.71793	0.00928803	down							leg1.2	-4.05303	0.00270589	down
znfl1	-2.37237	0.00113317	down		adgrg3	-2.7564	0.00477162	down							nrxn1b	-4.05703	1.83336e-05	down
si:ch211-197g15.9	-2.38131	0.043301	down		sec14l8	-2.77285	0.00793899	down							a2ml	-4.07734	0.0142295	down
si:ch211-202m22.1	-2.38183	4.04636e-08	down		atf3	-2.77587	0.0127555	down							mmp17b	-4.09064	0.00798998	down
actn2a	-2.39006	3.27602e-13	down		si:dkey-222h21.9	-2.77863	0.0498136	down							nme4	-4.09537	0.000444806	down
LOC402866	-2.39255	1.4158e-05	down		hmgcra	-2.78582	0.0345101	down							si:ch211-262h13.5	-4.09902	2.48281e-07	down
LOC101885636	-2.41086	0.0434122	down		si:ch211-24o10.6	-2.78691	0.0147549	down							pah	-4.10244	0.00201989	down
LOC101884057	-2.41987	8.05967e-07	down		slc6a14	-2.80878	7.91156e-07	down							habp2	-4.10273	0.00417346	down
si:dkey-222h21.2	-2.43412	2.54665e-12	down		si:dkey-222h21.6	-2.82049	0.0159623	down							slc12a1	-4.11038	0.00516232	down
LOC110439329	-2.43444	1.5066e-12	down		plekho1b	-2.84546	0.00101158	down							si:dkey-155d18.1	-4.11087	0.0218392	down
si:ch211-233f11.5	-2.43565	0.000914145	down		pdk3a	-2.85986	0.0352343	down							upp2	-4.12433	0.00629664	down
LOC103908668	-2.45358	5.26624e-11	down		s1pr5a	-2.86698	0.00583602	down							acsbg1	-4.12874	0.00287664	down
col11a1b	-2.46104	3.58647e-06	down		si:cabz01074946.1	-2.88382	0.00145742	down							LOC100004411	-4.12925	0.0463028	down
LOC100151503	-2.46251	1.69528e-36	down		rnf19b	-2.88645	0.00736715	down							lingo3a	-4.16035	0.0151199	down
LOC110439425	-2.47873	1.13542e-09	down		si:ch211-15j1.1	-2.89353	0.0377495	down							ahsg1	-4.16123	0.000867075	down
LOC110439839	-2.48111	0.000379998	down		zgc:162184	-2.90511	3.3134e-05	down							LOC797311	-4.17025	0.0118033	down
si:ch211-113d11.5	-2.48703	0.0385891	down		LOC108183922	-2.92033	3.15898e-07	down							LOC100334908	-4.18062	0.00149013	down
si:dkey-31e10.5	-2.51276	0.0192971	down		rbp7a	-2.92184	0.0355384	down							msh4	-4.19543	0.00314098	down
si:dkey-71l4.4	-2.51969	7.05763e-08	down		si:dkey-222h21.1	-2.96776	0.0101503	down							LOC108183683	-4.20321	0.000115848	down
rnf32	-2.5308	3.93456e-09	down		LOC101886660	-2.99309	6.28133e-05	down							si:ch1073-416d2.3	-4.20517	0.00151654	down
pwp2h	-2.53406	0.00152322	down		mid1ip1a	-3.00398	7.74178e-05	down							proca	-4.23969	0.00246679	down
LOC101885806	-2.53838	0.000464699	down		il23r	-3.03074	0.0121865	down							LOC110439111	-4.25498	0.0139448	down
LOC110437793	-2.53986	0.0293764	down		si:dkey-1f12.3	-3.03452	0.00485062	down							c3a.3	-4.25787	0.0197772	down
iqcc	-2.5681	2.59536e-05	down		coro2ba	-3.04322	4.19633e-05	down							si:ch211-288g17.4	-4.26965	1.30435e-05	down
LOC101885837	-2.57069	0.000381089	down		crp4	-3.05536	0.00463326	down							serpina1l	-4.28262	0.00144517	down
ipo8	-2.57444	5.49757e-09	down		hcar1-4	-3.05682	0.0386538	down							LOC100535428	-4.28958	0.000207788	down
vmo1a	-2.59071	0.0176621	down		LOC100535115	-3.05842	2.13927e-06	down							c9	-4.30429	0.0159289	down
LOC101885221	-2.59818	0.0182304	down		LOC101886839	-3.06955	0.00776412	down							LOC108179111	-4.30988	0.046338	down
LOC110438647	-2.59846	0.00314592	down		LOC103910941	-3.07837	0.00678736	down							si:dkey-222h21.9	-4.32942	3.6307e-09	down
ccdc33	-2.60046	0.000132568	down		si:ch211-221n20.8	-3.095	0.00762803	down							LOC103909728	-4.33604	0.0193545	down
trim35-27	-2.60653	2.47398e-05	down		plaua	-3.09824	0.0164241	down							si:ch211-270n8.1	-4.34163	0.0245176	down
LOC101882493	-2.61291	0.000222783	down		aipl1	-3.10271	0.0151203	down							uroc1	-4.34259	0.000105608	down
dpp7	-2.61396	0.00406334	down		LOC103908724	-3.11291	0.000293408	down							leg1.1	-4.37647	0.00553953	down
smkr1	-2.6364	3.63016e-12	down		LOC108182277	-3.13271	0.000643067	down							LOC100535115	-4.44128	8.39125e-11	down
dicp3.3	-2.64675	0.0130212	down		LOC108179332	-3.13815	0.000310791	down							grm8b	-4.44318	0.0125455	down
si:ch73-196i15.3	-2.64754	0.0499209	down		epdl2	-3.15732	0.0143854	down							ahsg2	-4.44765	0.00584835	down
si:dkey-207l24.2	-2.66379	0.0318465	down		LOC103910940	-3.15934	8.54253e-07	down							sfxn5a	-4.45322	0.00653659	down
si:dkeyp-100h4.2	-2.68395	7.33522e-07	down		phospho2	-3.18546	2.34155e-08	down							znf1154	-4.47253	3.58179e-12	down
LOC110437820	-2.6955	0.000121569	down		cxcl8b.1	-3.19961	0.0269376	down							LOC108183922	-4.4814	3.12842e-11	down
LOC103911814	-2.711	0.000997769	down		si:ch1073-13h15.3	-3.22522	0.0216079	down							LOC100499487	-4.49661	0.0417098	down
si:dkey-19a16.12	-2.7193	9.40656e-12	down		LOC100002406	-3.27658	1.37294e-06	down							zgc:112265	-4.54922	0.00139222	down
LOC103911284	-2.72464	0.00269065	down		ptdss1b	-3.27861	0.0135114	down							ugp2a	-4.55371	0.000872675	down
LOC100535592	-2.72991	0.00100021	down		tnfaip8l3	-3.28478	0.0347195	down							jac7	-4.58612	7.74076e-05	down
LOC103910625	-2.748	4.97074e-07	down		nr0b2a	-3.28835	0.0453678	down							c3b.1	-4.6284	0.00144517	down
zgc:77112	-2.75597	0.0108053	down		si:ch211-161f7.2	-3.29094	0.00979146	down							si:ch73-170d6.2	-4.63161	7.62386e-06	down
LOC110437872	-2.77047	0.00725953	down		si:dkey-7i4.24	-3.32084	0.0466948	down							si:ch211-264e16.2	-4.63502	0.00596625	down
LOC110440095	-2.77265	0.0259277	down		rims2a	-3.32409	0.0117287	down							LOC103911260	-4.73581	0.000329432	down
LOC108182795	-2.79636	1.98634e-11	down		zgc:123299	-3.34211	3.2254e-05	down							si:dkeyp-79c2.1	-4.7381	0.0187871	down
LOC100334101	-2.83658	2.22281e-05	down		gckr	-3.36492	0.00023937	down							rnasel3	-4.77271	0.00225316	down
LOC108183827	-2.85377	0.0122779	down		isg15	-3.39555	0.000968379	down							LOC110439592	-4.77722	1.51001e-14	down
zgc:171490	-2.85737	0.0340795	down		si:dkey-188i13.9	-3.40005	0.00493098	down							si:ch211-149a19.3	-4.78478	6.43043e-14	down
pcdh2g1	-2.88467	0.000103189	down		sqlea	-3.4462	0.0425102	down							cyp2x7	-4.84172	1.26144e-09	down
tstd2	-2.89674	4.85817e-06	down		si:dkey-183c2.4	-3.44828	0.00161324	down							prozb	-4.88262	0.0336275	down
dnmt3bb.2	-2.9081	0.00254703	down		gfra1a	-3.46569	0.0444846	down							LOC110437705	-4.89861	0.000243765	down
srd5a2b	-2.90982	2.93034e-12	down		abca2	-3.48182	0.00228018	down							hpx	-4.91474	0.00866445	down
si:dkeyp-86b9.5	-2.91327	0.0255222	down		sgk2b	-3.50846	6.80649e-07	down							gc	-4.9182	0.000110309	down
LOC108192008	-2.91694	0.00862945	down		scube1	-3.5399	4.00075e-11	down							si:dkey-192d15.2	-4.93078	7.21805e-13	down
LOC108184002	-2.92004	1.48743e-06	down		slc39a4	-3.55193	0.0474847	down							fmnl1b	-4.98007	0.00487566	down
LOC101885051	-2.92631	0.00241634	down		LOC567656	-3.56111	0.0415692	down							LOC108181095	-4.99777	0.0347622	down
LOC110439564	-2.93079	0.00240109	down		si:busm1-266f07.2	-3.57631	0.000326461	down							si:ch211-284a16.2	-5.00627	1.12376e-07	down
si:ch211-214b16.3	-2.94461	5.46918e-31	down		sbspon	-3.58499	0.00342201	down							LOC100534672	-5.0241	3.621e-05	down
igflr1	-2.94873	8.51983e-12	down		dgki	-3.60087	1.16328e-05	down							LOC101884619	-5.06203	0.000143618	down
si:dkey-201c1.2	-3.005	3.5725e-10	down		psme4a	-3.64415	3.54201e-06	down							LOC110439876	-5.12372	0.00862592	down
zgc:171242	-3.00784	0.00437602	down		lrrc20	-3.64528	0.0494935	down							LOC110439849	-5.12599	0.002594	down
si:dkey-46k9.4	-3.11651	0.0365855	down		slc16a6b	-3.6693	0.010021	down							serpina7	-5.1318	0.000124088	down
si:dkey-188i13.10	-3.13831	5.04255e-43	down		LOC100537733	-3.6819	0.00163223	down							miox	-5.13734	0.00572285	down
LOC101885506	-3.14006	0.0200652	down		zgc:173729	-3.70018	0.00226157	down							si:ch73-236c18.2	-5.15963	0.0317984	down
LOC101884591	-3.20856	1.20822e-07	down		si:ch211-250k18.8	-3.73769	7.88996e-05	down							LOC110439158	-5.25876	3.39351e-06	down
znf1137	-3.21596	0.000199397	down		si:dkey-14d8.20	-3.75864	0.0341116	down							apobb.2	-5.26017	0.000355704	down
si:ch211-163l21.8	-3.22888	4.29165e-13	down		itga11a	-3.7747	3.10167e-07	down							LOC101882134	-5.34122	8.45528e-09	down
LOC108179139	-3.2437	2.49584e-06	down		cyp46a1.2	-3.77851	9.75524e-21	down							serpinc1	-5.4782	0.00204752	down
LOC101884966	-3.27123	5.05531e-11	down		rln1	-3.82605	0.00849639	down							id4	-5.50711	0.000383099	down
LOC101883071	-3.2939	0.00421135	down		zgc:153157	-3.82715	0.0178547	down							abcb11b	-5.57261	1.73014e-06	down
si:ch211-217a12.1	-3.3325	0.00363055	down		si:dkey-32n7.7	-3.83758	0.00259582	down							LOC101885464	-5.57453	9.67096e-11	down
LOC103910661	-3.33517	8.47927e-05	down		cyp2k16	-3.84048	0.00477566	down							f7	-5.63919	0.0468601	down
qrfpra	-3.34099	9.34758e-08	down		ccl35.1	-3.85067	7.77385e-08	down							LOC101883836	-5.64299	4.83906e-09	down
grn1	-3.34268	0.000548635	down		LOC108183923	-3.86016	5.0097e-05	down							LOC110439623	-5.67045	0.0158186	down
znf1113	-3.35736	9.11662e-09	down		si:ch211-63b16.4	-3.98054	0.0402125	down							maats1	-5.72132	1.20774e-20	down
si:ch73-364h19.1	-3.38048	0.00915583	down		si:dkeyp-41f9.4	-4.06283	0.00227814	down							LOC110438296	-5.78684	0.000222014	down
pigrl3.5	-3.38443	0.0253937	down		LOC110438878	-4.09327	0.00228052	down							zgc:113828	-5.91162	0.000564366	down
LOC103910566	-3.39009	1.6752e-24	down		actr3b	-4.1211	0.00218155	down							LOC110438201	-5.96347	6.08e-12	down
LOC103909625	-3.41282	0.00575772	down		LOC100006469	-4.20299	3.40907e-05	down							si:dkeyp-94h10.5	-6.05481	0.000823009	down
si:cabz01069013.3	-3.42659	0.000262344	down		LOC100334604	-4.24452	0.00234233	down							si:ch211-15j1.5	-6.08808	1.38582e-09	down
si:ch211-127b11.1	-3.44239	0.000101601	down		LOC101883418	-4.30521	0.00562298	down							LOC101884348	-6.16789	7.22303e-35	down
LOC108181677	-3.46096	0.000726395	down		LOC110438749	-4.35092	4.28741e-08	down							LOC110438746	-6.26372	0.00253451	down
LOC103908767	-3.48268	0.00613478	down		si:ch211-250k18.7	-4.37233	0.0176605	down							LOC103910934	-6.30399	7.54499e-60	down
LOC110437711	-3.51758	2.5467e-06	down		LOC108181174	-4.37704	0.000806456	down							LOC103911776	-6.34744	2.65515e-08	down
si:dkeyp-55h4.2	-3.53041	4.75925e-09	down		LOC110438596	-4.4104	0.000444462	down							LOC101886784	-6.36052	2.18155e-06	down
zgc:174710	-3.57109	2.75446e-05	down		pimr172	-4.41236	0.0372304	down							olfm2b	-6.36117	3.44993e-05	down
srm	-3.58242	6.85211e-13	down		LOC101886252	-4.4366	1.52189e-05	down							si:ch211-217i17.1	-6.39878	1.11637e-06	down
zgc:101699	-3.60175	5.28332e-06	down		znf1154	-4.46787	8.94504e-07	down							LOC110438255	-6.41086	0.00363643	down
LOC108191974	-3.60583	5.29369e-07	down		foxg1b	-4.48353	0.000792998	down							si:dkey-164n2.1	-6.53733	9.40466e-11	down
si:dkey-29j8.3	-3.63713	0.00026006	down		LOC108181885	-4.5065	2.76845e-08	down							cyp2x6	-6.56833	5.29749e-09	down
LOC108191691	-3.65111	1.05126e-28	down		LOC101885199	-4.52133	0.0261258	down							si:dkey-117j14.6	-6.56918	0.00035513	down
LOC101883712	-3.71021	1.28267e-08	down		LOC110438431	-4.57005	5.34439e-10	down							th2	-6.62115	0.0231291	down
si:zfos-1069f5.1	-3.7227	6.90025e-10	down		rsad2	-4.57023	0.00305012	down							znf1079	-6.70536	0.0196328	down
LOC103910812	-3.77129	6.15499e-31	down		si:dkey-211g8.8	-4.58143	2.91742e-05	down							LOC108181595	-6.72114	3.30221e-08	down
si:dkey-242k1.4	-3.81527	0.00388903	down		LOC108181097	-4.63857	0.0294519	down							LOC103910731	-6.77889	0.0208139	down
LOC101885269	-3.83906	5.23888e-51	down		si:dkey-27o4.1	-4.64596	1.14147e-08	down							LOC108181664	-6.79374	0.0281635	down
LOC103911231	-3.87304	1.52622e-20	down		LOC110439435	-4.66597	0.000507815	down							LOC101884167	-6.80927	3.27887e-20	down
si:ch211-226o13.1	-3.88446	2.86798e-16	down		rgs9bp	-4.69445	0.0052873	down							LOC108181393	-6.8554	3.26347e-26	down
ndufb3	-3.89662	9.5885e-21	down		LOC101884348	-4.76917	3.65283e-08	down							LOC100149352	-6.8691	0.00670134	down
si:dkey-22h13.5	-3.93118	0.00804202	down		si:dkeyp-44b5.2	-4.78756	3.99633e-05	down							fam20a	-6.89972	0.00562602	down
LOC103909379	-3.9502	0.00144128	down		tns2b	-4.8121	0.000957189	down							LOC101885717	-6.92674	4.90912e-14	down
si:dkey-88n24.5	-3.97199	0.00163009	down		si:dkey-222h21.10	-4.83793	0.00562298	down							LOC110437715	-6.96408	8.60289e-06	down
si:dkey-71b5.7	-4.02256	0.00018202	down		si:ch73-213k20.5	-4.84966	0.00097552	down							LOC103911093	-6.9875	0.00601581	down
si:ch211-193i15.2	-4.05012	1.14908e-05	down		ugt5a1	-4.88309	0.00492554	down							espnlb	-7.02353	0.00394963	down
zgc:172133	-4.05661	2.10216e-33	down		LOC108190702	-4.92936	0.00211636	down							LOC100329306	-7.05641	2.19638e-11	down
LOC103909038	-4.07688	2.19324e-05	down		LOC100537809	-4.93007	0.0421195	down							si:ch73-7i4.2	-7.08835	0.000679564	down
LOC108190732	-4.13428	6.27562e-06	down		ftr72	-4.94195	0.0252259	down							LOC108190448	-7.12987	0.00199895	down
casp8l1	-4.17146	1.829e-08	down		si:ch211-114l13.4	-4.95004	0.0445179	down							lsm10	-7.13844	0.00280166	down
LOC567883	-4.17639	0.00456409	down		LOC101886901	-4.96769	0.00723558	down							LOC108191949	-7.16803	0.0020632	down
si:dkey-178j11.5	-4.20525	3.89992e-13	down		scn4bb	-4.99866	0.000136222	down							LOC110438518	-7.17636	0.00143514	down
LOC110438689	-4.20934	0.000187744	down		LOC100535428	-5.01763	6.37029e-05	down							rgra	-7.19987	0.0156127	down
LOC108181756	-4.23514	1.8932e-09	down		si:ch73-269m14.3	-5.03614	0.0415673	down							ggctb	-7.30206	2.23969e-07	down
LOC103910633	-4.26829	0.00535741	down		si:ch211-280c16.1	-5.18716	0.0298567	down							caspbl	-7.30394	0.00948584	down
LOC108183342	-4.275	0.00210313	down		drd2b	-5.19926	2.46128e-07	down							LOC103909991	-7.40101	0.000476002	down
si:dkey-244a7.1	-4.31203	0.0219781	down		ba1l	-5.21118	0.0110793	down							LOC101882933	-7.42955	0.0419492	down
LOC101883144	-4.34222	0.047352	down		LOC100005187	-5.229	0.00545695	down							si:ch73-137d22.1	-7.44096	0.000636	down
LOC110439604	-4.34529	2.44429e-64	down		zgc:165583	-5.2312	0.023531	down							si:ch211-194p6.10	-7.47904	9.22063e-22	down
LOC100006557	-4.35187	1.02178e-11	down		LOC101884619	-5.37049	0.00186608	down							gabrr1	-7.49019	1.16033e-08	down
tas1r1	-4.36445	0.017074	down		si:dkey-73p2.1	-5.49545	0.00641621	down							LOC110438744	-7.52818	0.000460174	down
LOC101882713	-4.38765	1.81381e-09	down		si:dkeyp-61b2.1	-5.65671	0.00235475	down							LOC101884733	-7.55136	5.73874e-17	down
rpz6	-4.42204	2.56459e-14	down		wu:fj19g03	-5.79093	0.0394399	down							c1r	-7.58648	0.000608503	down
LOC110439485	-4.42483	2.0368e-29	down		LOC110438796	-5.85399	0.00170202	down							LOC563995	-7.5926	3.33347e-05	down
si:dkey-266f7.1	-4.55114	6.70824e-05	down		LOC101882501	-5.98392	5.16329e-05	down							ccr11.1	-7.59748	0.000143158	down
LOC110439320	-4.614	0.00253474	down		si:zfos-411a11.2	-5.9892	0.0299959	down							LOC110439826	-7.75703	1.26468e-05	down
si:ch211-141e20.2	-4.69031	0.00421298	down		si:ch211-15j1.5	-6.03983	0.0489042	down							LOC103909417	-7.87933	1.78221e-05	down
dnaaf3l	-4.70819	1.03185e-25	down		LOC100329818	-6.26969	5.44518e-19	down							LOC564237	-7.91014	6.93996e-05	down
LOC101883131	-4.76123	2.45762e-67	down		s100w	-6.28565	0.00896895	down							zgc:174862	-7.95405	1.60781e-07	down
zgc:154125	-4.8056	2.93034e-12	down		si:ch211-132g1.1	-6.29102	0.00545858	down							LOC103909780	-7.95422	0.00071588	down
pimr80	-4.84768	2.18984e-05	down		LOC101882134	-6.37414	7.80147e-16	down							gig2d	-8.06114	7.1904e-06	down
LOC108191789	-4.85959	0.00557169	down		LOC103910934	-6.64512	7.51044e-30	down							si:dkey-9c18.3	-8.18789	1.67615e-05	down
LOC101882861	-4.87222	0.000253923	down		LOC101882012	-6.86421	0.00101158	down							LOC101885686	-8.29054	5.19622e-07	down
LOC110438071	-4.8914	8.43642e-05	down		si:ch211-181p13.2	-6.91024	0.00168031	down							cyp46a1.3	-8.45512	2.39157e-21	down
si:dkey-220a11.5	-4.89266	0.010301	down		cyp46a1.3	-6.94276	5.41027e-06	down							LOC100536045	-8.53965	3.76048e-07	down
si:ch211-274k16.2	-4.9124	1.0385e-21	down		zgc:112038	-6.95429	0.000632502	down							LOC103909212	-8.57986	3.96609e-08	down
LOC110439495	-4.94902	1.09754e-19	down		LOC101885253	-6.96035	0.00305012	down							si:dkey-9p20.1	-8.84434	3.65297e-09	down
LOC108179274	-4.97461	1.25235e-21	down		si:dkey-9p20.1	-7.05893	0.000103161	down							LOC103911832	-9.20561	3.39305e-10	down
si:dkey-237m9.1	-5.02763	0.0169077	down		si:ch211-11p18.6	-7.12035	0.00970183	down							LOC100331443	-9.61181	6.08e-12	down
LOC101885873	-5.03849	2.14607e-05	down		zgc:174862	-7.23007	0.000259216	down							LOC103910939	-9.64351	4.40155e-10	down
si:ch211-142b24.8	-5.06792	1.46945e-07	down		LOC100534771	-7.23931	0.00061837	down							LOC100332459	-10.2865	4.81254e-15	down
LOC101882252	-5.07873	6.96552e-83	down		LOC101882118	-7.71443	0.00218155	down							gad1a	-10.4147	9.45042e-15	down
LOC100330743	-5.13569	4.71563e-05	down		si:ch211-194p6.12	-7.7325	2.19019e-08	down							LOC101886687	-10.4335	2.89302e-12	down
LOC110439080	-5.14175	0.0026281	down		si:ch211-25g7.5	-7.74254	3.17559e-06	down							LOC110438551	-10.5197	3.91014e-16	down
LOC101885004	-5.15282	3.10124e-22	down		nitr10a	-7.89555	0.00154724	down							ggact.2	-11.2637	1.73415e-19	down
si:ch1073-188e1.1	-5.16618	5.86945e-11	down		si:dkey-11f4.14	-8.09244	2.22349e-10	down							LOC110439912	-11.7088	2.29769e-20	down
LOC103910695	-5.2059	2.49627e-10	down		si:dkey-29d5.2	-8.70295	1.80541e-11	down							si:dkey-27p18.3	-11.9459	5.46434e-22	down
si:ch211-236g6.1	-5.24214	0.0099064	down		LOC110439912	-8.76612	7.06813e-09	down							LOC100332081	-12.621	1.01545e-26	down
si:dkey-79f11.7	-5.24458	0.00248317	down		LOC100534672	-9.02307	4.28741e-08	down							ggact.1	-13.1263	4.50061e-27	down
si:dkey-19a16.7	-5.3222	0.00457032	down		ggact.2	-9.33818	1.43695e-10	down
LOC108190134	-5.41783	0.0110058	down		si:dkey-192d15.2	-9.36393	1.31472e-15	down
si:dkey-27n6.9	-5.43615	6.75665e-06	down		id4	-9.98337	2.78374e-08	down
dfna5b	-5.60387	1.50652e-34	down		si:ch73-7i4.2	-10.2318	4.82927e-18	down
wu:fi42h12	-5.7352	3.45527e-10	down		ggact.1	-10.4346	6.89806e-17	down
col28a2a	-5.83981	3.23319e-16	down		LOC110439826	-10.4548	5.44518e-19	down
LOC108183712	-5.86371	0.0023259	down		LOC100332081	-11.6268	3.39121e-19	down
LOC101884353	-5.91192	3.85737e-14	down
si:dkeyp-85e10.1	-5.93929	0.00169505	down
LOC110438976	-5.97587	0.00891735	down
si:dkey-15j16.6	-6.04899	1.85144e-77	down
LOC110439497	-6.04952	0.000744028	down
LOC110439544	-6.07314	0.00622087	down
LOC110439110	-6.07854	8.99984e-09	down
zgc:172090	-6.08119	0.00667387	down
LOC101886291	-6.27585	8.56285e-05	down
si:ch211-276k2.1	-6.27843	0.000454578	down
LOC110437984	-6.34948	8.21936e-07	down
si:cabz01054394.6	-6.45498	0.0436358	down
si:ch211-1f22.2	-6.46851	0.000117019	down
LOC103910915	-6.50676	0.000155588	down
si:dkeyp-110c7.4	-6.594	0.000541087	down
LOC555502	-6.67886	0.000187018	down
LOC108179149	-6.71908	0.0006389	down
si:dkey-71d15.2	-6.7382	1.32515e-05	down
LOC110438418	-6.74832	6.01316e-08	down
si:dkey-188i13.6	-6.78262	0.00059423	down
LOC103910909	-6.79452	2.97792e-05	down
si:ch73-281i18.6	-6.82601	1.8198e-06	down
si:ch211-142b24.6	-7.09137	3.6149e-06	down
LOC796097	-7.11627	6.07265e-40	down
LOC100148581	-7.12724	6.6014e-08	down
LOC101883766	-7.31897	0.000366463	down
si:dkeyp-85e10.2	-7.34991	2.56364e-06	down
LOC101883821	-7.38056	0.0421552	down
LOC100536599	-7.43635	2.42216e-07	down
LOC110439942	-7.44136	0.00188405	down
LOC100333474	-7.53892	4.33503e-06	down
LOC108179272	-7.54848	0.0259993	down
LOC103911313	-7.55498	6.52303e-05	down
pimr82	-7.76545	0.000159983	down
si:cabz01021428.1	-7.98151	1.92967e-10	down
zgc:153118	-8.06789	0.00113089	down
LOC110439518	-8.1401	9.71931e-13	down
LOC110437723	-8.55206	4.03517e-08	down
LOC110439450	-8.57323	3.91951e-05	down
LOC110438555	-8.60036	6.45017e-08	down
LOC108181187	-8.62907	7.82794e-12	down
LOC108182866	-8.83853	5.84502e-08	down
LOC101882128	-8.89878	6.3218e-11	down
si:ch211-214b16.2	-8.96245	1.85788e-12	down
LOC110439878	-9.11554	7.53896e-21	down
kbtbd7	-9.15812	0.0090948	down
si:ch73-221f6.1	-9.23388	0.0361646	down
LOC100148920	-9.24742	0.0146322	down
si:dkey-266f7.5	-9.25147	1.94374e-12	down
LOC110439639	-9.63859	0.0113825	down
dcun1d5	-9.67916	2.03597e-13	down
LOC110438325	-9.71641	9.19152e-14	down
cant1a	-10.5962	0.00349496	down
LOC110437982	-10.9625	0.00314091	down
LOC101885484	-12.0059	0.00146851	down
