# Supplementary material for: Immunogenetic losses co-occurred with seahorse male pregnancy and mutation in tlx1 accompanied functional asplenia
Source: Nat Commun. 2022 Dec 9;13:7610. doi: 10.1038/s41467-022-35338-7 (PMC9734139; doi:10.1038/s41467-022-35338-7)
Supplement: Supplementary file 4 — Supplementary Data 1-15 [file 41467_2022_35338_MOESM4_ESM.zip › Supplementary Data/Supplementary Data 12.xlsx]

## Sheet: Sheet1
Supplementary Data 12. Enrichment of gene ontology of DEGs of tlx1▲and tlx1A208T zebrafish (P<0.05).
Brain					Liver					Kidney					Intestine
GO ID	GO Term	GO Class	P-value		GO ID	GO Term	GO Class	P-value		GO ID	GO Term	GO Class	P-value		GO ID	GO Term	GO Class	P-value
GO:0031672	A band	Cellular Component	0.00341075		GO:0005576	extracellular region	Cellular Component	4.59998e-07		GO:0016021	integral component of membrane	Cellular Component	4.52375e-56		GO:0009986	cell surface	Cellular Component	0.000110483
GO:0043020	NADPH oxidase complex	Cellular Component	0.00754545		GO:0044421	extracellular region part	Cellular Component	5.47354e-06		GO:0031224	intrinsic component of membrane	Cellular Component	7.73592e-55		GO:0009897	external side of plasma membrane	Cellular Component	0.000176464
GO:0030017	sarcomere	Cellular Component	0.0091031		GO:0005615	extracellular space	Cellular Component	6.05815e-06		GO:0044425	membrane part	Cellular Component	6.80209e-46		GO:0016021	integral component of membrane	Cellular Component	0.00185921
GO:0016323	basolateral plasma membrane	Cellular Component	0.0101186		GO:0009986	cell surface	Cellular Component	1.42364e-05		GO:0016020	membrane	Cellular Component	5.54675e-39		GO:0031224	intrinsic component of membrane	Cellular Component	0.00211894
GO:0044449	contractile fiber part	Cellular Component	0.0124694		GO:0005886	plasma membrane	Cellular Component	0.000140338		GO:0071944	cell periphery	Cellular Component	1.99544e-15		GO:0030891	VCB complex	Cellular Component	0.00305698
GO:0030016	myofibril	Cellular Component	0.0144523		GO:0071944	cell periphery	Cellular Component	0.000150588		GO:0005886	plasma membrane	Cellular Component	5.22422e-15		GO:0044425	membrane part	Cellular Component	0.00378782
GO:0043292	contractile fiber	Cellular Component	0.0155239		GO:0016020	membrane	Cellular Component	0.0019955		GO:0044459	plasma membrane part	Cellular Component	1.45567e-10		GO:0044449	contractile fiber part	Cellular Component	0.00410876
GO:0000795	synaptonemal complex	Cellular Component	0.01797		GO:0005884	actin filament	Cellular Component	0.00270183		GO:0005887	integral component of plasma membrane	Cellular Component	1.79637e-09		GO:0030016	myofibril	Cellular Component	0.00519078
GO:0097225	sperm midpiece	Cellular Component	0.01797		GO:0070195	growth hormone receptor complex	Cellular Component	0.00297456		GO:0031226	intrinsic component of plasma membrane	Cellular Component	1.36203e-08		GO:0043292	contractile fiber	Cellular Component	0.0055986
GO:0016021	integral component of membrane	Cellular Component	0.0218934		GO:0031224	intrinsic component of membrane	Cellular Component	0.00371134		GO:0034702	ion channel complex	Cellular Component	2.77938e-05		GO:0032155	cell division site part	Cellular Component	0.0063125
GO:0031430	M band	Cellular Component	0.0245577		GO:0016021	integral component of membrane	Cellular Component	0.00447401		GO:0034703	cation channel complex	Cellular Component	3.92295e-05		GO:0030017	sarcomere	Cellular Component	0.00768142
GO:0031224	intrinsic component of membrane	Cellular Component	0.0301437		GO:0044425	membrane part	Cellular Component	0.00502097		GO:0008076	voltage-gated potassium channel complex	Cellular Component	0.000297335		GO:0019031	viral envelope	Cellular Component	0.00883345
GO:0042627	chylomicron	Cellular Component	0.0319647		GO:0032432	actin filament bundle	Cellular Component	0.00706165		GO:0034705	potassium channel complex	Cellular Component	0.000297335		GO:0036338	viral membrane	Cellular Component	0.00883345
GO:0002177	manchette	Cellular Component	0.0363725		GO:0044459	plasma membrane part	Cellular Component	0.00813386		GO:1902495	transmembrane transporter complex	Cellular Component	0.000419771		GO:0060077	inhibitory synapse	Cellular Component	0.00883345
GO:0031379	RNA-directed RNA polymerase complex	Cellular Component	0.0363725		GO:0060077	inhibitory synapse	Cellular Component	0.0085999		GO:0009897	external side of plasma membrane	Cellular Component	0.000488492		GO:0097124	cyclin A2-CDK2 complex	Cellular Component	0.00883345
GO:0031380	nuclear RNA-directed RNA polymerase complex	Cellular Component	0.0363725		GO:0008305	integrin complex	Cellular Component	0.0101906		GO:1990351	transporter complex	Cellular Component	0.00125876		GO:0032154	cleavage furrow	Cellular Component	0.00903394
GO:0035370	UBC13-UEV1A complex	Cellular Component	0.0363725		GO:0098636	protein complex involved in cell adhesion	Cellular Component	0.0101906		GO:0005576	extracellular region	Cellular Component	0.00128715		GO:0097610	cell surface furrow	Cellular Component	0.00903394
GO:0043540	6-phosphofructo-2-kinase/fructose-2,6-biphosphatase complex	Cellular Component	0.0363725		GO:0015629	actin cytoskeleton	Cellular Component	0.0102435		GO:0044815	DNA packaging complex	Cellular Component	0.00145799		GO:0098552	side of membrane	Cellular Component	0.013151
GO:0044425	membrane part	Cellular Component	0.0370574		GO:0009897	external side of plasma membrane	Cellular Component	0.0118166		GO:0044447	axoneme part	Cellular Component	0.00414595		GO:0016020	membrane	Cellular Component	0.0141106
GO:0009897	external side of plasma membrane	Cellular Component	0.0431575		GO:0001750	photoreceptor outer segment	Cellular Component	0.0118378		GO:0000786	nucleosome	Cellular Component	0.00441984		GO:0042571	immunoglobulin complex, circulating	Cellular Component	0.0151063
GO:0000109	nucleotide-excision repair complex	Cellular Component	0.0489682		GO:0005912	adherens junction	Cellular Component	0.0230664		GO:0005858	axonemal dynein complex	Cellular Component	0.00463769		GO:0044448	cell cortex part	Cellular Component	0.0156623
GO:0005911	cell-cell junction	Cellular Component	0.0496576		GO:0070161	anchoring junction	Cellular Component	0.0278976		GO:0044421	extracellular region part	Cellular Component	0.00486135		GO:0030896	checkpoint clamp complex	Cellular Component	0.0170198
GO:0032440	2-alkenal reductase [NAD(P)] activity	Molecular Function	0.00133135		GO:0030054	cell junction	Cellular Component	0.0293262		GO:0044456	synapse part	Cellular Component	0.00675301		GO:0030018	Z disc	Cellular Component	0.0203661
GO:0016491	oxidoreductase activity	Molecular Function	0.00314722		GO:0046930	pore complex	Cellular Component	0.0375321		GO:0097225	sperm midpiece	Cellular Component	0.00753661		GO:0099738	cell cortex region	Cellular Component	0.0221607
GO:0004142	diacylglycerol cholinephosphotransferase activity	Molecular Function	0.00389719		GO:0031012	extracellular matrix	Cellular Component	0.0383574		GO:0031012	extracellular matrix	Cellular Component	0.00802613		GO:0000794	condensed nuclear chromosome	Cellular Component	0.0262075
GO:0004392	heme oxygenase (decyclizing) activity	Molecular Function	0.00389719		GO:0001518	voltage-gated sodium channel complex	Cellular Component	0.0385275		GO:0098552	side of membrane	Cellular Component	0.00851771		GO:0031674	I band	Cellular Component	0.0309343
GO:0034185	apolipoprotein binding	Molecular Function	0.00389719		GO:0034706	sodium channel complex	Cellular Component	0.0385275		GO:0005579	membrane attack complex	Cellular Component	0.00918732		GO:0032153	cell division site	Cellular Component	0.0330556
GO:0034485	phosphatidylinositol-3,4,5-trisphosphate 5-phosphatase activity	Molecular Function	0.00389719		GO:0031226	intrinsic component of plasma membrane	Cellular Component	0.0387773		GO:0042995	cell projection	Cellular Component	0.00919883		GO:0019814	immunoglobulin complex	Cellular Component	0.0388662
GO:0047522	15-oxoprostaglandin 13-oxidase activity	Molecular Function	0.00389719		GO:0005887	integral component of plasma membrane	Cellular Component	0.039803		GO:0043235	receptor complex	Cellular Component	0.00972958		GO:0044304	main axon	Cellular Component	0.0388662
GO:0047961	glycine N-acyltransferase activity	Molecular Function	0.00389719		GO:0031513	nonmotile primary cilium	Cellular Component	0.0443224		GO:0005833	hemoglobin complex	Cellular Component	0.00997128		GO:0045180	basal cortex	Cellular Component	0.0395112
GO:1903136	cuprous ion binding	Molecular Function	0.00389719		GO:0072372	primary cilium	Cellular Component	0.0443224		GO:0016459	myosin complex	Cellular Component	0.0104995		GO:0030863	cortical cytoskeleton	Cellular Component	0.043801
GO:0016705	oxidoreductase activity, acting on paired donors, with incorporation or reduction of molecular oxygen	Molecular Function	0.00439072		GO:0016491	oxidoreductase activity	Molecular Function	3.4911e-06		GO:0097060	synaptic membrane	Cellular Component	0.0110903		GO:0044297	cell body	Cellular Component	0.0449341
GO:0005507	copper ion binding	Molecular Function	0.00738231		GO:0005102	receptor binding	Molecular Function	3.19021e-05		GO:0030428	cell septum	Cellular Component	0.0132109		GO:0005576	extracellular region	Cellular Component	0.0468473
GO:0052659	inositol-1,3,4,5-tetrakisphosphate 5-phosphatase activity	Molecular Function	0.00760591		GO:0005125	cytokine activity	Molecular Function	3.56512e-05		GO:0070938	contractile ring	Cellular Component	0.0132109		GO:0032190	acrosin binding	Molecular Function	1.73e-06
GO:0004806	triglyceride lipase activity	Molecular Function	0.00832677		GO:0005126	cytokine receptor binding	Molecular Function	4.1108e-05		GO:0005615	extracellular space	Cellular Component	0.014566		GO:0004720	protein-lysine 6-oxidase activity	Molecular Function	4.65e-05
GO:0004364	glutathione transferase activity	Molecular Function	0.00896091		GO:0008009	chemokine activity	Molecular Function	0.000118617		GO:0099738	cell cortex region	Cellular Component	0.0149559		GO:0035804	structural constituent of egg coat	Molecular Function	0.000113742
GO:0016712	oxidoreductase activity, acting on paired donors, with incorporation or reduction of molecular oxygen, reduced flavin or flavoprotein as one donor, and incorporation of one atom of oxygen	Molecular Function	0.0120875		GO:0042379	chemokine receptor binding	Molecular Function	0.000118617		GO:0045178	basal part of cell	Cellular Component	0.0164948		GO:0008395	steroid hydroxylase activity	Molecular Function	0.000132323
GO:0004028	3-chloroallyl aldehyde dehydrogenase activity	Molecular Function	0.0123709		GO:0005112	Notch binding	Molecular Function	0.000146714		GO:0044441	ciliary part	Cellular Component	0.0169818		GO:0042289	MHC class II protein binding	Molecular Function	0.000155722
GO:0004445	inositol-polyphosphate 5-phosphatase activity	Molecular Function	0.0123709		GO:0019955	cytokine binding	Molecular Function	0.000234935		GO:0005583	fibrillar collagen trimer	Cellular Component	0.0192782		GO:0030246	carbohydrate binding	Molecular Function	0.000245679
GO:0015141	succinate transmembrane transporter activity	Molecular Function	0.0123709		GO:0045236	CXCR chemokine receptor binding	Molecular Function	0.00037389		GO:0098643	banded collagen fibril	Cellular Component	0.0192782		GO:0045735	nutrient reservoir activity	Molecular Function	0.000254084
GO:0017169	CDP-alcohol phosphatidyltransferase activity	Molecular Function	0.0123709		GO:0016661	oxidoreductase activity, acting on other nitrogenous compounds as donors	Molecular Function	0.000463961		GO:0000164	protein phosphatase type 1 complex	Cellular Component	0.0195717		GO:0016712	oxidoreductase activity, acting on paired donors, with incorporation or reduction of molecular oxygen, reduced flavin or flavoprotein as one donor, and incorporation of one atom of oxygen	Molecular Function	0.000551331
GO:0042289	MHC class II protein binding	Molecular Function	0.0123709		GO:0004497	monooxygenase activity	Molecular Function	0.000507302		GO:0005605	basal lamina	Cellular Component	0.0195717		GO:0042287	MHC protein binding	Molecular Function	0.000589387
GO:0052658	inositol-1,4,5-trisphosphate 5-phosphatase activity	Molecular Function	0.0123709		GO:0004064	arylesterase activity	Molecular Function	0.000572246		GO:0030667	secretory granule membrane	Cellular Component	0.0195717		GO:0046914	transition metal ion binding	Molecular Function	0.000771989
GO:0016741	transferase activity, transferring one-carbon groups	Molecular Function	0.0131006		GO:0008048	calcium sensitive guanylate cyclase activator activity	Molecular Function	0.000572246		GO:0043256	laminin complex	Cellular Component	0.0195717		GO:0008373	sialyltransferase activity	Molecular Function	0.000864384
GO:0005506	iron ion binding	Molecular Function	0.0153905		GO:0010853	cyclase activator activity	Molecular Function	0.000572246		GO:0034704	calcium channel complex	Cellular Component	0.0205978		GO:0005507	copper ion binding	Molecular Function	0.000933565
GO:0017022	myosin binding	Molecular Function	0.0158771		GO:0030250	guanylate cyclase activator activity	Molecular Function	0.000572246		GO:0031838	haptoglobin-hemoglobin complex	Cellular Component	0.0208678		GO:0003836	beta-galactoside (CMP) alpha-2,3-sialyltransferase activity	Molecular Function	0.00142406
GO:0099604	ligand-gated calcium channel activity	Molecular Function	0.0158771		GO:0010851	cyclase regulator activity	Molecular Function	0.00137407		GO:0098794	postsynapse	Cellular Component	0.0211485		GO:0016641	oxidoreductase activity, acting on the CH-NH2 group of donors, oxygen as acceptor	Molecular Function	0.00210788
GO:0004197	cysteine-type endopeptidase activity	Molecular Function	0.0169519		GO:0030249	guanylate cyclase regulator activity	Molecular Function	0.00137407		GO:0005929	cilium	Cellular Component	0.0213105		GO:0003823	antigen binding	Molecular Function	0.00215358
GO:0020037	heme binding	Molecular Function	0.0172616		GO:0042043	neurexin family protein binding	Molecular Function	0.00192408		GO:0045202	synapse	Cellular Component	0.0227693		GO:0046943	carboxylic acid transmembrane transporter activity	Molecular Function	0.00226579
GO:0004497	monooxygenase activity	Molecular Function	0.018014		GO:0016709	oxidoreductase activity, acting on paired donors, with incorporation or reduction of molecular oxygen, NAD(P)H as one donor, and incorporation of one atom of oxygen	Molecular Function	0.00201979		GO:0098797	plasma membrane protein complex	Cellular Component	0.0285231		GO:0004497	monooxygenase activity	Molecular Function	0.00240734
GO:0004359	glutaminase activity	Molecular Function	0.0181105		GO:0004500	dopamine beta-monooxygenase activity	Molecular Function	0.00281448		GO:0005891	voltage-gated calcium channel complex	Cellular Component	0.0293312		GO:0008509	anion transmembrane transporter activity	Molecular Function	0.00275892
GO:0004465	lipoprotein lipase activity	Molecular Function	0.0181105		GO:0004743	pyruvate kinase activity	Molecular Function	0.00281448		GO:0060076	excitatory synapse	Cellular Component	0.0299093		GO:0005342	organic acid transmembrane transporter activity	Molecular Function	0.00287551
GO:0016176	superoxide-generating NADPH oxidase activator activity	Molecular Function	0.0181105		GO:0004903	growth hormone receptor activity	Molecular Function	0.00281448		GO:0033017	sarcoplasmic reticulum membrane	Cellular Component	0.0307034		GO:0043140	ATP-dependent 3'-5' DNA helicase activity	Molecular Function	0.00288324
GO:0034594	phosphatidylinositol trisphosphate phosphatase activity	Molecular Function	0.0181105		GO:0035718	macrophage migration inhibitory factor binding	Molecular Function	0.00281448		GO:0044463	cell projection part	Cellular Component	0.0368839		GO:1990518	single-stranded DNA-dependent ATP-dependent 3'-5' DNA helicase activity	Molecular Function	0.00288324
GO:0046030	inositol trisphosphate phosphatase activity	Molecular Function	0.0181105		GO:0070259	tyrosyl-DNA phosphodiesterase activity	Molecular Function	0.00281448		GO:0099572	postsynaptic specialization	Cellular Component	0.0370712		GO:0016763	transferase activity, transferring pentosyl groups	Molecular Function	0.00355442
GO:0052743	inositol tetrakisphosphate phosphatase activity	Molecular Function	0.0181105		GO:0070694	deoxyribonucleoside 5'-monophosphate N-glycosidase activity	Molecular Function	0.00281448		GO:0001533	cornified envelope	Cellular Component	0.0389741		GO:0031267	small GTPase binding	Molecular Function	0.00400369
GO:0001871	pattern binding	Molecular Function	0.0190209		GO:0005515	protein binding	Molecular Function	0.00328199		GO:0005588	collagen type V trimer	Cellular Component	0.0389741		GO:0005506	iron ion binding	Molecular Function	0.00405814
GO:0030247	polysaccharide binding	Molecular Function	0.0190209		GO:0003779	actin binding	Molecular Function	0.0035937		GO:0019815	B cell receptor complex	Cellular Component	0.0389741		GO:0005044	scavenger receptor activity	Molecular Function	0.00429029
GO:0016810	hydrolase activity, acting on carbon-nitrogen (but not peptide) bonds	Molecular Function	0.0191231		GO:0004896	cytokine receptor activity	Molecular Function	0.004123		GO:0034359	mature chylomicron	Cellular Component	0.0389741		GO:0016638	oxidoreductase activity, acting on the CH-NH2 group of donors	Molecular Function	0.00541971
GO:0015296	anion:cation symporter activity	Molecular Function	0.0195557		GO:0050839	cell adhesion molecule binding	Molecular Function	0.00428648		GO:0045171	intercellular bridge	Cellular Component	0.0389741		GO:0008514	organic anion transmembrane transporter activity	Molecular Function	0.0084986
GO:0046872	metal ion binding	Molecular Function	0.0196334		GO:0004740	pyruvate dehydrogenase (acetyl-transferring) kinase activity	Molecular Function	0.00443804		GO:0070209	ASTRA complex	Cellular Component	0.0389741		GO:0038024	cargo receptor activity	Molecular Function	0.00958572
GO:0008168	methyltransferase activity	Molecular Function	0.0212556		GO:0050664	oxidoreductase activity, acting on NAD(P)H, oxygen as acceptor	Molecular Function	0.00443804		GO:0045211	postsynaptic membrane	Cellular Component	0.0394149		GO:0008092	cytoskeletal protein binding	Molecular Function	0.00987428
GO:0043169	cation binding	Molecular Function	0.0214734		GO:0020037	heme binding	Molecular Function	0.00448792		GO:0048788	cytoskeleton of presynaptic active zone	Cellular Component	0.0423025		GO:0016491	oxidoreductase activity	Molecular Function	0.0110124
GO:0046906	tetrapyrrole binding	Molecular Function	0.0225017		GO:0016620	oxidoreductase activity, acting on the aldehyde or oxo group of donors, NAD or NADP as acceptor	Molecular Function	0.00514079		GO:0014069	postsynaptic density	Cellular Component	0.0429014		GO:1990782	protein tyrosine kinase binding	Molecular Function	0.011551
GO:0031406	carboxylic acid binding	Molecular Function	0.0227416		GO:0016705	oxidoreductase activity, acting on paired donors, with incorporation or reduction of molecular oxygen	Molecular Function	0.00527837		GO:0008328	ionotropic glutamate receptor complex	Cellular Component	0.0454387		GO:0015075	ion transmembrane transporter activity	Molecular Function	0.0132536
GO:0004439	phosphatidylinositol-4,5-bisphosphate 5-phosphatase activity	Molecular Function	0.0247473		GO:0005506	iron ion binding	Molecular Function	0.00528063		GO:0098644	complex of collagen trimers	Cellular Component	0.0460203		GO:0051020	GTPase binding	Molecular Function	0.0138342
GO:0034595	phosphatidylinositol phosphate 5-phosphatase activity	Molecular Function	0.0247473		GO:0008395	steroid hydroxylase activity	Molecular Function	0.00572902		GO:0009986	cell surface	Cellular Component	0.0466722		GO:0034987	immunoglobulin receptor binding	Molecular Function	0.0139547
GO:0051765	inositol tetrakisphosphate kinase activity	Molecular Function	0.0247473		GO:0046906	tetrapyrrole binding	Molecular Function	0.00644866		GO:1990454	L-type voltage-gated calcium channel complex	Cellular Component	0.0481444		GO:0022892	substrate-specific transporter activity	Molecular Function	0.0148886
GO:0051766	inositol trisphosphate kinase activity	Molecular Function	0.0247473		GO:0001664	G-protein coupled receptor binding	Molecular Function	0.00681141		GO:0031513	nonmotile primary cilium	Cellular Component	0.0483971		GO:0004064	arylesterase activity	Molecular Function	0.0160879
GO:0008170	N-methyltransferase activity	Molecular Function	0.0251171		GO:0001591	dopamine neurotransmitter receptor activity, coupled via Gi/Go	Molecular Function	0.0081455		GO:0072372	primary cilium	Cellular Component	0.0483971		GO:0010314	phosphatidylinositol-5-phosphate binding	Molecular Function	0.0160879
GO:0050839	cell adhesion molecule binding	Molecular Function	0.0282819		GO:0004833	tryptophan 2,3-dioxygenase activity	Molecular Function	0.0081455		GO:1902710	GABA receptor complex	Cellular Component	0.0484641		GO:0016705	oxidoreductase activity, acting on paired donors, with incorporation or reduction of molecular oxygen	Molecular Function	0.0197075
GO:0016628	oxidoreductase activity, acting on the CH-CH group of donors, NAD or NADP as acceptor	Molecular Function	0.0303638		GO:0005351	sugar:proton symporter activity	Molecular Function	0.0081455		GO:1902711	GABA-A receptor complex	Cellular Component	0.0484641		GO:0008009	chemokine activity	Molecular Function	0.0225375
GO:0052866	phosphatidylinositol phosphate phosphatase activity	Molecular Function	0.0311336		GO:0005402	cation:sugar symporter activity	Molecular Function	0.0081455		GO:0036157	outer dynein arm	Cellular Component	0.0486322		GO:0022891	substrate-specific transmembrane transporter activity	Molecular Function	0.0231581
GO:0042287	MHC protein binding	Molecular Function	0.0322084		GO:0008506	sucrose:proton symporter activity	Molecular Function	0.0081455		GO:0004930	G-protein coupled receptor activity	Molecular Function	3.74921e-28		GO:0005504	fatty acid binding	Molecular Function	0.023612
GO:0097199	cysteine-type endopeptidase activity involved in apoptotic signaling pathway	Molecular Function	0.0322084		GO:0008515	sucrose transmembrane transporter activity	Molecular Function	0.0081455		GO:0001594	trace-amine receptor activity	Molecular Function	6.76508e-25		GO:0008271	secondary active sulfate transmembrane transporter activity	Molecular Function	0.023612
GO:0043167	ion binding	Molecular Function	0.0340729		GO:0015154	disaccharide transmembrane transporter activity	Molecular Function	0.0081455		GO:0099600	transmembrane receptor activity	Molecular Function	3.26493e-23		GO:0042379	chemokine receptor binding	Molecular Function	0.0247361
GO:0008395	steroid hydroxylase activity	Molecular Function	0.0343005		GO:0015157	oligosaccharide transmembrane transporter activity	Molecular Function	0.0081455		GO:0004872	receptor activity	Molecular Function	1.59703e-22		GO:0003854	3-beta-hydroxy-delta5-steroid dehydrogenase activity	Molecular Function	0.0258637
GO:0016811	hydrolase activity, acting on carbon-nitrogen (but not peptide) bonds, in linear amides	Molecular Function	0.0350385		GO:0030955	potassium ion binding	Molecular Function	0.0081455		GO:0060089	molecular transducer activity	Molecular Function	1.59703e-22		GO:0008494	translation activator activity	Molecular Function	0.0258637
GO:0000246	delta24(24-1) sterol reductase activity	Molecular Function	0.0365233		GO:0031420	alkali metal ion binding	Molecular Function	0.0081455		GO:0004888	transmembrane signaling receptor activity	Molecular Function	3.91609e-22		GO:0015137	citrate transmembrane transporter activity	Molecular Function	0.0258637
GO:0000825	inositol tetrakisphosphate 6-kinase activity	Molecular Function	0.0365233		GO:0035256	G-protein coupled glutamate receptor binding	Molecular Function	0.0081455		GO:0038023	signaling receptor activity	Molecular Function	1.76313e-20		GO:0015142	tricarboxylic acid transmembrane transporter activity	Molecular Function	0.0258637
GO:0003831	beta-N-acetylglucosaminylglycopeptide beta-1,4-galactosyltransferase activity	Molecular Function	0.0365233		GO:0008171	O-methyltransferase activity	Molecular Function	0.00823124		GO:0008227	G-protein coupled amine receptor activity	Molecular Function	8.18949e-20		GO:0045236	CXCR chemokine receptor binding	Molecular Function	0.0294944
GO:0003937	IMP cyclohydrolase activity	Molecular Function	0.0365233		GO:0052689	carboxylic ester hydrolase activity	Molecular Function	0.00872336		GO:0004871	signal transducer activity	Molecular Function	2.48998e-16		GO:0016709	oxidoreductase activity, acting on paired donors, with incorporation or reduction of molecular oxygen, NAD(P)H as one donor, and incorporation of one atom of oxygen	Molecular Function	0.030076
GO:0004044	amidophosphoribosyltransferase activity	Molecular Function	0.0365233		GO:0008092	cytoskeletal protein binding	Molecular Function	0.0126167		GO:0005216	ion channel activity	Molecular Function	3.0532e-09		GO:0019957	C-C chemokine binding	Molecular Function	0.030076
GO:0004090	carbonyl reductase (NADPH) activity	Molecular Function	0.0365233		GO:0005509	calcium ion binding	Molecular Function	0.0126454		GO:0004672	protein kinase activity	Molecular Function	4.8935e-09		GO:0005125	cytokine activity	Molecular Function	0.0327352
GO:0004461	lactose synthase activity	Molecular Function	0.0365233		GO:0003824	catalytic activity	Molecular Function	0.0152848		GO:0043167	ion binding	Molecular Function	6.1253e-09		GO:0016757	transferase activity, transferring glycosyl groups	Molecular Function	0.0328361
GO:0004531	deoxyribonuclease II activity	Molecular Function	0.0365233		GO:0004936	alpha-adrenergic receptor activity	Molecular Function	0.0157188		GO:0005267	potassium channel activity	Molecular Function	7.86843e-09		GO:0003950	NAD+ ADP-ribosyltransferase activity	Molecular Function	0.0337558
GO:0004643	phosphoribosylaminoimidazolecarboxamide formyltransferase activity	Molecular Function	0.0365233		GO:0004952	dopamine neurotransmitter receptor activity	Molecular Function	0.0157188		GO:0022838	substrate-specific channel activity	Molecular Function	1.08981e-08		GO:0016493	C-C chemokine receptor activity	Molecular Function	0.0337558
GO:0004799	thymidylate synthase activity	Molecular Function	0.0365233		GO:0010276	phytol kinase activity	Molecular Function	0.0157188		GO:0015267	channel activity	Molecular Function	1.19112e-08		GO:0020037	heme binding	Molecular Function	0.0360255
GO:0005004	GPI-linked ephrin receptor activity	Molecular Function	0.0365233		GO:0016662	oxidoreductase activity, acting on other nitrogenous compounds as donors, cytochrome as acceptor	Molecular Function	0.0157188		GO:0022803	passive transmembrane transporter activity	Molecular Function	1.19112e-08		GO:0005523	tropomyosin binding	Molecular Function	0.036074
GO:0005436	sodium:phosphate symporter activity	Molecular Function	0.0365233		GO:0016715	oxidoreductase activity, acting on paired donors, with incorporation or reduction of molecular oxygen, reduced ascorbate as one donor, and incorporation of one atom of oxygen	Molecular Function	0.0157188		GO:0005261	cation channel activity	Molecular Function	1.2575e-08		GO:0000254	C-4 methylsterol oxidase activity	Molecular Function	0.0374284
GO:0008310	single-stranded DNA 3'-5' exodeoxyribonuclease activity	Molecular Function	0.0365233		GO:0019914	cyclin-dependent protein kinase activating kinase regulator activity	Molecular Function	0.0157188		GO:0004674	protein serine/threonine kinase activity	Molecular Function	2.38064e-08		GO:0004126	cytidine deaminase activity	Molecular Function	0.0374284
GO:0008889	glycerophosphodiester phosphodiesterase activity	Molecular Function	0.0365233		GO:0032942	inositol tetrakisphosphate 2-kinase activity	Molecular Function	0.0157188		GO:0022836	gated channel activity	Molecular Function	1.27522e-07		GO:0004995	tachykinin receptor activity	Molecular Function	0.0374284
GO:0010437	9,10 (9', 10')-carotenoid-cleaving dioxygenase activity	Molecular Function	0.0365233		GO:0033785	heptose 7-phosphate kinase activity	Molecular Function	0.0157188		GO:0030246	carbohydrate binding	Molecular Function	1.31541e-07		GO:0033781	cholesterol 24-hydroxylase activity	Molecular Function	0.0374284
GO:0015382	sodium:sulfate symporter activity	Molecular Function	0.0365233		GO:0034071	aminoglycoside phosphotransferase activity	Molecular Function	0.0157188		GO:0015079	potassium ion transmembrane transporter activity	Molecular Function	1.7821e-07		GO:1903231	mRNA binding involved in posttranscriptional gene silencing	Molecular Function	0.0374284
GO:0016492	G-protein coupled neurotensin receptor activity	Molecular Function	0.0365233		GO:0043798	glycerate 2-kinase activity	Molecular Function	0.0157188		GO:0046873	metal ion transmembrane transporter activity	Molecular Function	2.58593e-07		GO:0001637	G-protein coupled chemoattractant receptor activity	Molecular Function	0.0419212
GO:0016499	orexin receptor activity	Molecular Function	0.0365233		GO:0043912	D-lysine oxidase activity	Molecular Function	0.0157188		GO:0022843	voltage-gated cation channel activity	Molecular Function	4.59839e-07		GO:0004950	chemokine receptor activity	Molecular Function	0.0419212
GO:0016785	transferase activity, transferring selenium-containing groups	Molecular Function	0.0365233		GO:0052835	inositol-3,4,6-trisphosphate 1-kinase activity	Molecular Function	0.0157188		GO:0005215	transporter activity	Molecular Function	8.96704e-07		GO:0004364	glutathione transferase activity	Molecular Function	0.0425513
GO:0017042	glycosylceramidase activity	Molecular Function	0.0365233		GO:0016247	channel regulator activity	Molecular Function	0.015973		GO:0004252	serine-type endopeptidase activity	Molecular Function	1.18006e-06		GO:0005215	transporter activity	Molecular Function	0.0426619
GO:0017174	glycine N-methyltransferase activity	Molecular Function	0.0365233		GO:0048020	CCR chemokine receptor binding	Molecular Function	0.0170799		GO:0022832	voltage-gated channel activity	Molecular Function	1.24937e-06		GO:0015116	sulfate transmembrane transporter activity	Molecular Function	0.0433388
GO:0018467	formaldehyde dehydrogenase activity	Molecular Function	0.0365233		GO:0019956	chemokine binding	Molecular Function	0.0193177		GO:0005244	voltage-gated ion channel activity	Molecular Function	1.62403e-06		GO:0016208	AMP binding	Molecular Function	0.0433388
GO:0034038	deoxyhypusine synthase activity	Molecular Function	0.0365233		GO:0016903	oxidoreductase activity, acting on the aldehyde or oxo group of donors	Molecular Function	0.0224089		GO:0043169	cation binding	Molecular Function	1.62517e-06		GO:0019894	kinesin binding	Molecular Function	0.0433388
GO:0035877	death effector domain binding	Molecular Function	0.0365233		GO:0004859	phospholipase inhibitor activity	Molecular Function	0.0252819		GO:0022857	transmembrane transporter activity	Molecular Function	1.68568e-06		GO:0090079	translation regulator activity, nucleic acid binding	Molecular Function	0.0433388
GO:0042083	5,10-methylenetetrahydrofolate-dependent methyltransferase activity	Molecular Function	0.0365233		GO:0015295	solute:proton symporter activity	Molecular Function	0.0252819		GO:0008236	serine-type peptidase activity	Molecular Function	1.85348e-06		GO:0019956	chemokine binding	Molecular Function	0.0464126
GO:0042586	peptide deformylase activity	Molecular Function	0.0365233		GO:0033781	cholesterol 24-hydroxylase activity	Molecular Function	0.0252819		GO:0017171	serine hydrolase activity	Molecular Function	1.85348e-06		GO:0046906	tetrapyrrole binding	Molecular Function	0.0473128
GO:0047127	thiomorpholine-carboxylate dehydrogenase activity	Molecular Function	0.0365233		GO:0042289	MHC class II protein binding	Molecular Function	0.0252819		GO:0046872	metal ion binding	Molecular Function	1.9056e-06		GO:0015175	neutral amino acid transmembrane transporter activity	Molecular Function	0.0482265
GO:0047390	glycerophosphocholine cholinephosphodiesterase activity	Molecular Function	0.0365233		GO:0055102	lipase inhibitor activity	Molecular Function	0.0252819		GO:0015075	ion transmembrane transporter activity	Molecular Function	2.18996e-06		GO:0033293	monocarboxylic acid binding	Molecular Function	0.0482265
GO:0050038	L-xylulose reductase (NADP+) activity	Molecular Function	0.0365233		GO:0000287	magnesium ion binding	Molecular Function	0.0273604		GO:0005249	voltage-gated potassium channel activity	Molecular Function	3.03453e-06		GO:0004872	receptor activity	Molecular Function	0.0493261
GO:0050614	delta24-sterol reductase activity	Molecular Function	0.0365233		GO:0051015	actin filament binding	Molecular Function	0.0283611		GO:0016773	phosphotransferase activity, alcohol group as acceptor	Molecular Function	3.77728e-06		GO:0060089	molecular transducer activity	Molecular Function	0.0493261
GO:0072570	ADP-D-ribose binding	Molecular Function	0.0365233		GO:0016799	hydrolase activity, hydrolyzing N-glycosyl compounds	Molecular Function	0.0285782		GO:0022892	substrate-specific transporter activity	Molecular Function	3.91101e-06		GO:0060046	regulation of acrosome reaction	Biological Process	1.3e-07
GO:0072571	mono-ADP-D-ribose binding	Molecular Function	0.0365233		GO:0016627	oxidoreductase activity, acting on the CH-CH group of donors	Molecular Function	0.0305633		GO:0022891	substrate-specific transmembrane transporter activity	Molecular Function	7.0655e-06		GO:2000344	positive regulation of acrosome reaction	Biological Process	1.3e-07
GO:0043177	organic acid binding	Molecular Function	0.0382386		GO:0004364	glutathione transferase activity	Molecular Function	0.0311547		GO:0008324	cation transmembrane transporter activity	Molecular Function	1.25324e-05		GO:0007339	binding of sperm to zona pellucida	Biological Process	3.4e-07
GO:0008757	S-adenosylmethionine-dependent methyltransferase activity	Molecular Function	0.0395366		GO:0004520	endodeoxyribonuclease activity	Molecular Function	0.0311547		GO:0022890	inorganic cation transmembrane transporter activity	Molecular Function	1.35171e-05		GO:0035803	egg coat formation	Biological Process	3.4e-07
GO:0015556	C4-dicarboxylate transmembrane transporter activity	Molecular Function	0.0404251		GO:0004697	protein kinase C activity	Molecular Function	0.034971		GO:0015077	monovalent inorganic cation transmembrane transporter activity	Molecular Function	3.21204e-05		GO:0035036	sperm-egg recognition	Biological Process	7.78e-07
GO:0031545	peptidyl-proline 4-dioxygenase activity	Molecular Function	0.0404251		GO:0004698	calcium-dependent protein kinase C activity	Molecular Function	0.034971		GO:0015108	chloride transmembrane transporter activity	Molecular Function	9.88215e-05		GO:0009988	cell-cell recognition	Biological Process	1.61e-06
GO:0097200	cysteine-type endopeptidase activity involved in execution phase of apoptosis	Molecular Function	0.0404251		GO:0004530	deoxyribonuclease I activity	Molecular Function	0.0366029		GO:0099589	serotonin receptor activity	Molecular Function	0.000104241		GO:0045956	positive regulation of calcium ion-dependent exocytosis	Biological Process	5.48e-06
GO:0004536	deoxyribonuclease activity	Molecular Function	0.0448845		GO:0008607	phosphorylase kinase regulator activity	Molecular Function	0.0366029		GO:0004993	G-protein coupled serotonin receptor activity	Molecular Function	0.000132113		GO:0007340	acrosome reaction	Biological Process	9.29e-06
GO:0004382	guanosine-diphosphatase activity	Molecular Function	0.0493323		GO:0016175	superoxide-generating NADPH oxidase activity	Molecular Function	0.0366029		GO:0048020	CCR chemokine receptor binding	Molecular Function	0.000157438		GO:1903307	positive regulation of regulated secretory pathway	Biological Process	9.29e-06
GO:0005504	fatty acid binding	Molecular Function	0.0493323		GO:0016723	oxidoreductase activity, oxidizing metal ions, NAD or NADP as acceptor	Molecular Function	0.0366029		GO:0001653	peptide receptor activity	Molecular Function	0.000166837		GO:2000243	positive regulation of reproductive process	Biological Process	9.29e-06
GO:0016894	endonuclease activity, active with either ribo- or deoxyribonucleic acids and producing 3'-phosphomonoesters	Molecular Function	0.0493323		GO:0033691	sialic acid binding	Molecular Function	0.0366029		GO:0005096	GTPase activator activity	Molecular Function	0.000178822		GO:0043902	positive regulation of multi-organism process	Biological Process	2.35e-05
GO:0035250	UDP-galactosyltransferase activity	Molecular Function	0.0493323		GO:0035254	glutamate receptor binding	Molecular Function	0.0366029		GO:0008528	G-protein coupled peptide receptor activity	Molecular Function	0.000192866		GO:0043900	regulation of multi-organism process	Biological Process	4.22e-05
GO:0045134	uridine-diphosphatase activity	Molecular Function	0.0493323		GO:0003697	single-stranded DNA binding	Molecular Function	0.0403463		GO:0008081	phosphoric diester hydrolase activity	Molecular Function	0.000244132		GO:1903532	positive regulation of secretion by cell	Biological Process	4.22e-05
GO:0016765	transferase activity, transferring alkyl or aryl (other than methyl) groups	Molecular Function	0.0497166		GO:0015459	potassium channel regulator activity	Molecular Function	0.0420348		GO:0031492	nucleosomal DNA binding	Molecular Function	0.00033553		GO:0018057	peptidyl-lysine oxidation	Biological Process	4.61e-05
GO:0005310	dicarboxylic acid transmembrane transporter activity	Molecular Function	0.049878		GO:0016493	C-C chemokine receptor activity	Molecular Function	0.0420348		GO:0030695	GTPase regulator activity	Molecular Function	0.000362282		GO:0018158	protein oxidation	Biological Process	4.61e-05
GO:0071222	cellular response to lipopolysaccharide	Biological Process	0.000681315		GO:0019957	C-C chemokine binding	Molecular Function	0.0420348		GO:0004620	phospholipase activity	Molecular Function	0.000364379		GO:0035723	interleukin-15-mediated signaling pathway	Biological Process	4.61e-05
GO:0071219	cellular response to molecule of bacterial origin	Biological Process	0.000867124		GO:0044325	ion channel binding	Molecular Function	0.0464525		GO:0005524	ATP binding	Molecular Function	0.000506486		GO:0070672	response to interleukin-15	Biological Process	4.61e-05
GO:0071216	cellular response to biotic stimulus	Biological Process	0.0013484		GO:0003884	D-amino-acid oxidase activity	Molecular Function	0.0494689		GO:0008188	neuropeptide receptor activity	Molecular Function	0.000675598		GO:0071350	cellular response to interleukin-15	Biological Process	4.61e-05
GO:0042130	negative regulation of T cell proliferation	Biological Process	0.00140752		GO:0004935	adrenergic receptor activity	Molecular Function	0.0494689		GO:0004553	hydrolase activity, hydrolyzing O-glycosyl compounds	Molecular Function	0.000740138		GO:0048477	oogenesis	Biological Process	6.54e-05
GO:0002696	positive regulation of leukocyte activation	Biological Process	0.00193883		GO:0008191	metalloendopeptidase inhibitor activity	Molecular Function	0.0494689		GO:0016301	kinase activity	Molecular Function	0.000774376		GO:0045921	positive regulation of exocytosis	Biological Process	7.46e-05
GO:0050867	positive regulation of cell activation	Biological Process	0.0022426		GO:0010340	carboxyl-O-methyltransferase activity	Molecular Function	0.0494689		GO:0030554	adenyl nucleotide binding	Molecular Function	0.000808853		GO:0051047	positive regulation of secretion	Biological Process	8.92e-05
GO:0007286	spermatid development	Biological Process	0.00241207		GO:0010576	metalloenzyme regulator activity	Molecular Function	0.0494689		GO:0016298	lipase activity	Molecular Function	0.000833371		GO:0008037	cell recognition	Biological Process	0.000130186
GO:0032945	negative regulation of mononuclear cell proliferation	Biological Process	0.00241207		GO:0048551	metalloenzyme inhibitor activity	Molecular Function	0.0494689		GO:0032559	adenyl ribonucleotide binding	Molecular Function	0.000846017		GO:0007292	female gamete generation	Biological Process	0.000135011
GO:0048515	spermatid differentiation	Biological Process	0.00241207		GO:0051998	protein carboxyl O-methyltransferase activity	Molecular Function	0.0494689		GO:0015103	inorganic anion transmembrane transporter activity	Molecular Function	0.0012489		GO:0051704	multi-organism process	Biological Process	0.000182114
GO:0050672	negative regulation of lymphocyte proliferation	Biological Process	0.00241207		GO:0051119	sugar transmembrane transporter activity	Molecular Function	0.0497541		GO:0008009	chemokine activity	Molecular Function	0.00151856		GO:2000241	regulation of reproductive process	Biological Process	0.000220087
GO:0070664	negative regulation of leukocyte proliferation	Biological Process	0.00241207		GO:0006955	immune response	Biological Process	1.79578e-09		GO:0031490	chromatin DNA binding	Molecular Function	0.00151856		GO:0006805	xenobiotic metabolic process	Biological Process	0.000270594
GO:0002720	positive regulation of cytokine production involved in immune response	Biological Process	0.00249267		GO:0050896	response to stimulus	Biological Process	2.48521e-09		GO:0016798	hydrolase activity, acting on glycosyl bonds	Molecular Function	0.00152746		GO:0051050	positive regulation of transport	Biological Process	0.00037177
GO:0031294	lymphocyte costimulation	Biological Process	0.00249267		GO:0002682	regulation of immune system process	Biological Process	2.14558e-08		GO:0015377	cation:chloride symporter activity	Molecular Function	0.00163832		GO:0002252	immune effector process	Biological Process	0.000426651
GO:0031295	T cell costimulation	Biological Process	0.00249267		GO:0002376	immune system process	Biological Process	2.5362e-08		GO:0015379	potassium:chloride symporter activity	Molecular Function	0.00163832		GO:0007338	single fertilization	Biological Process	0.000636801
GO:0000737	DNA catabolic process, endonucleolytic	Biological Process	0.00363622		GO:0050900	leukocyte migration	Biological Process	6.69948e-08		GO:0003774	motor activity	Molecular Function	0.00191897		GO:0017144	drug metabolic process	Biological Process	0.000636801
GO:0002367	cytokine production involved in immune response	Biological Process	0.00363622		GO:0097530	granulocyte migration	Biological Process	7.45811e-08		GO:0005085	guanyl-nucleotide exchange factor activity	Molecular Function	0.00205092		GO:0042737	drug catabolic process	Biological Process	0.000636801
GO:0002718	regulation of cytokine production involved in immune response	Biological Process	0.00363622		GO:0097529	myeloid leukocyte migration	Biological Process	8.51952e-08		GO:0071855	neuropeptide receptor binding	Molecular Function	0.00214488		GO:0042738	exogenous drug catabolic process	Biological Process	0.000636801
GO:0006308	DNA catabolic process	Biological Process	0.00363622		GO:1990266	neutrophil migration	Biological Process	2.1728e-07		GO:0042379	chemokine receptor binding	Molecular Function	0.00221561		GO:0042493	response to drug	Biological Process	0.000760431
GO:0051307	meiotic chromosome separation	Biological Process	0.00363622		GO:0030595	leukocyte chemotaxis	Biological Process	1.341e-06		GO:0060589	nucleoside-triphosphatase regulator activity	Molecular Function	0.00234453		GO:0009566	fertilization	Biological Process	0.000769214
GO:0010927	cellular component assembly involved in morphogenesis	Biological Process	0.00376947		GO:0002684	positive regulation of immune system process	Biological Process	1.59231e-06		GO:0015085	calcium ion transmembrane transporter activity	Molecular Function	0.00252689		GO:2000515	negative regulation of CD4-positive, alpha-beta T cell activation	Biological Process	0.00132941
GO:0006788	heme oxidation	Biological Process	0.0040423		GO:0044700	single organism signaling	Biological Process	1.99579e-06		GO:0015296	anion:cation symporter activity	Molecular Function	0.00253603		GO:0002376	immune system process	Biological Process	0.00135717
GO:0033137	negative regulation of peptidyl-serine phosphorylation	Biological Process	0.0040423		GO:0023052	signaling	Biological Process	2.47828e-06		GO:0032403	protein complex binding	Molecular Function	0.00260097		GO:0007281	germ cell development	Biological Process	0.00151113
GO:0035723	interleukin-15-mediated signaling pathway	Biological Process	0.0040423		GO:0071621	granulocyte chemotaxis	Biological Process	2.90198e-06		GO:0005227	calcium activated cation channel activity	Molecular Function	0.00311882		GO:0045321	leukocyte activation	Biological Process	0.00169601
GO:0045719	negative regulation of glycogen biosynthetic process	Biological Process	0.0040423		GO:0035556	intracellular signal transduction	Biological Process	3.32085e-06		GO:0015269	calcium-activated potassium channel activity	Molecular Function	0.0031584		GO:0003006	developmental process involved in reproduction	Biological Process	0.00170932
GO:0045730	respiratory burst	Biological Process	0.0040423		GO:0007165	signal transduction	Biological Process	3.50267e-06		GO:0043176	amine binding	Molecular Function	0.00367943		GO:0046649	lymphocyte activation	Biological Process	0.00197571
GO:0070672	response to interleukin-15	Biological Process	0.0040423		GO:0051716	cellular response to stimulus	Biological Process	3.8483e-06		GO:0051378	serotonin binding	Molecular Function	0.00367943		GO:2000514	regulation of CD4-positive, alpha-beta T cell activation	Biological Process	0.00200084
GO:0070874	negative regulation of glycogen metabolic process	Biological Process	0.0040423		GO:0050778	positive regulation of immune response	Biological Process	4.61513e-06		GO:0015467	G-protein activated inward rectifier potassium channel activity	Molecular Function	0.00390845		GO:0009410	response to xenobiotic stimulus	Biological Process	0.00206054
GO:0071350	cellular response to interleukin-15	Biological Process	0.0040423		GO:0006952	defense response	Biological Process	4.66189e-06		GO:0031705	bombesin receptor binding	Molecular Function	0.00390845		GO:0070374	positive regulation of ERK1 and ERK2 cascade	Biological Process	0.0020847
GO:0043255	regulation of carbohydrate biosynthetic process	Biological Process	0.004702		GO:0060326	cell chemotaxis	Biological Process	4.99529e-06		GO:0098772	molecular function regulator	Molecular Function	0.00393666		GO:0051607	defense response to virus	Biological Process	0.00212295
GO:0002684	positive regulation of immune system process	Biological Process	0.00495417		GO:0006954	inflammatory response	Biological Process	5.30742e-06		GO:0035091	phosphatidylinositol binding	Molecular Function	0.00506361		GO:0007276	gamete generation	Biological Process	0.00228886
GO:0002702	positive regulation of production of molecular mediator of immune response	Biological Process	0.00505209		GO:0007154	cell communication	Biological Process	5.32834e-06		GO:0020037	heme binding	Molecular Function	0.00540315		GO:0009615	response to virus	Biological Process	0.00232211
GO:0050868	negative regulation of T cell activation	Biological Process	0.00570717		GO:0044699	single-organism process	Biological Process	7.62557e-06		GO:0005044	scavenger receptor activity	Molecular Function	0.00572338		GO:0071466	cellular response to xenobiotic stimulus	Biological Process	0.00258095
GO:1903038	negative regulation of leukocyte cell-cell adhesion	Biological Process	0.00570717		GO:0030593	neutrophil chemotaxis	Biological Process	8.34002e-06		GO:0046906	tetrapyrrole binding	Molecular Function	0.00610988		GO:0030199	collagen fibril organization	Biological Process	0.00262123
GO:0060538	skeletal muscle organ development	Biological Process	0.00621448		GO:0002253	activation of immune response	Biological Process	9.74446e-06		GO:0005201	extracellular matrix structural constituent	Molecular Function	0.00615675		GO:0051694	pointed-end actin filament capping	Biological Process	0.00272015
GO:0002700	regulation of production of molecular mediator of immune response	Biological Process	0.00675641		GO:0044763	single-organism cellular process	Biological Process	1.39969e-05		GO:0030594	neurotransmitter receptor activity	Molecular Function	0.00627513		GO:0071300	cellular response to retinoic acid	Biological Process	0.00272015
GO:0034111	negative regulation of homotypic cell-cell adhesion	Biological Process	0.006846		GO:0070098	chemokine-mediated signaling pathway	Biological Process	1.74021e-05		GO:0070405	ammonium ion binding	Molecular Function	0.00631792		GO:0006216	cytidine catabolic process	Biological Process	0.00287274
GO:0032496	response to lipopolysaccharide	Biological Process	0.00700717		GO:0048870	cell motility	Biological Process	2.5687e-05		GO:0017076	purine nucleotide binding	Molecular Function	0.0063386		GO:0009972	cytidine deamination	Biological Process	0.00287274
GO:0055002	striated muscle cell development	Biological Process	0.00737352		GO:0051674	localization of cell	Biological Process	2.5687e-05		GO:0008429	phosphatidylethanolamine binding	Molecular Function	0.00647251		GO:0046087	cytidine metabolic process	Biological Process	0.00287274
GO:0046839	phospholipid dephosphorylation	Biological Process	0.00757893		GO:0044281	small molecule metabolic process	Biological Process	5.82518e-05		GO:0097367	carbohydrate derivative binding	Molecular Function	0.00651085		GO:1902455	negative regulation of stem cell population maintenance	Biological Process	0.00287274
GO:0006787	porphyrin-containing compound catabolic process	Biological Process	0.00788544		GO:0016477	cell migration	Biological Process	7.38329e-05		GO:0005245	voltage-gated calcium channel activity	Molecular Function	0.00675226		GO:2000316	regulation of T-helper 17 type immune response	Biological Process	0.00287274
GO:0031341	regulation of cell killing	Biological Process	0.00788544		GO:0050776	regulation of immune response	Biological Process	8.74831e-05		GO:0061630	ubiquitin protein ligase activity	Molecular Function	0.00684351		GO:2000317	negative regulation of T-helper 17 type immune response	Biological Process	0.00287274
GO:0031343	positive regulation of cell killing	Biological Process	0.00788544		GO:0006928	movement of cell or subcellular component	Biological Process	9.4768e-05		GO:0099516	ion antiporter activity	Molecular Function	0.00723033		GO:2000319	regulation of T-helper 17 cell differentiation	Biological Process	0.00287274
GO:0033015	tetrapyrrole catabolic process	Biological Process	0.00788544		GO:0050731	positive regulation of peptidyl-tyrosine phosphorylation	Biological Process	0.000116462		GO:0015291	secondary active transmembrane transporter activity	Molecular Function	0.00726276		GO:2000320	negative regulation of T-helper 17 cell differentiation	Biological Process	0.00287274
GO:0042167	heme catabolic process	Biological Process	0.00788544		GO:0019221	cytokine-mediated signaling pathway	Biological Process	0.000131785		GO:0005158	insulin receptor binding	Molecular Function	0.00776606		GO:2000328	regulation of T-helper 17 cell lineage commitment	Biological Process	0.00287274
GO:0046149	pigment catabolic process	Biological Process	0.00788544		GO:0034097	response to cytokine	Biological Process	0.000142216		GO:0017128	phospholipid scramblase activity	Molecular Function	0.00776606		GO:2000329	negative regulation of T-helper 17 cell lineage commitment	Biological Process	0.00287274
GO:0014706	striated muscle tissue development	Biological Process	0.00792376		GO:0050730	regulation of peptidyl-tyrosine phosphorylation	Biological Process	0.000195148		GO:0004875	complement receptor activity	Molecular Function	0.00822318		GO:0043207	response to external biotic stimulus	Biological Process	0.0029834
GO:0055076	transition metal ion homeostasis	Biological Process	0.00794458		GO:0071345	cellular response to cytokine stimulus	Biological Process	0.000198567		GO:0016755	transferase activity, transferring amino-acyl groups	Molecular Function	0.0083504		GO:0051707	response to other organism	Biological Process	0.0029834
GO:0051251	positive regulation of lymphocyte activation	Biological Process	0.00796952		GO:0007155	cell adhesion	Biological Process	0.000215009		GO:0015293	symporter activity	Molecular Function	0.00900741		GO:0006955	immune response	Biological Process	0.00355444
GO:0006955	immune response	Biological Process	0.00797824		GO:0022610	biological adhesion	Biological Process	0.000215009		GO:0005262	calcium channel activity	Molecular Function	0.00909796		GO:0098542	defense response to other organism	Biological Process	0.00367144
GO:0051146	striated muscle cell differentiation	Biological Process	0.0086955		GO:0002252	immune effector process	Biological Process	0.00022057		GO:0061659	ubiquitin-like protein ligase activity	Molecular Function	0.00937057		GO:0042110	T cell activation	Biological Process	0.00369157
GO:0005979	regulation of glycogen biosynthetic process	Biological Process	0.00876235		GO:0032496	response to lipopolysaccharide	Biological Process	0.000296631		GO:0004867	serine-type endopeptidase inhibitor activity	Molecular Function	0.00937828		GO:0070486	leukocyte aggregation	Biological Process	0.00369157
GO:0010962	regulation of glucan biosynthetic process	Biological Process	0.00876235		GO:0044712	single-organism catabolic process	Biological Process	0.000380307		GO:0022804	active transmembrane transporter activity	Molecular Function	0.0100077		GO:0070489	T cell aggregation	Biological Process	0.00369157
GO:0007159	leukocyte cell-cell adhesion	Biological Process	0.00896167		GO:0048584	positive regulation of response to stimulus	Biological Process	0.000401333		GO:0015294	solute:cation symporter activity	Molecular Function	0.0101736		GO:0071593	lymphocyte aggregation	Biological Process	0.00369157
GO:0002695	negative regulation of leukocyte activation	Biological Process	0.00955228		GO:0016601	Rac protein signal transduction	Biological Process	0.00042685		GO:0035639	purine ribonucleoside triphosphate binding	Molecular Function	0.0101938		GO:0009607	response to biotic stimulus	Biological Process	0.00381423
GO:0050866	negative regulation of cell activation	Biological Process	0.00955228		GO:0002237	response to molecule of bacterial origin	Biological Process	0.000432991		GO:0032555	purine ribonucleotide binding	Molecular Function	0.0103964		GO:0046636	negative regulation of alpha-beta T cell activation	Biological Process	0.00397772
GO:0051250	negative regulation of lymphocyte activation	Biological Process	0.00955228		GO:1901565	organonitrogen compound catabolic process	Biological Process	0.000538828		GO:0016917	GABA receptor activity	Molecular Function	0.0105393		GO:0048609	multicellular organismal reproductive process	Biological Process	0.00398602
GO:0002237	response to molecule of bacterial origin	Biological Process	0.010162		GO:0018108	peptidyl-tyrosine phosphorylation	Biological Process	0.00058769		GO:0022840	leak channel activity	Molecular Function	0.0105393		GO:0022414	reproductive process	Biological Process	0.00400187
GO:0055007	cardiac muscle cell differentiation	Biological Process	0.010162		GO:0009617	response to bacterium	Biological Process	0.000639417		GO:0022841	potassium ion leak channel activity	Molecular Function	0.0105393		GO:0032504	multicellular organism reproduction	Biological Process	0.00425687
GO:1903825	organic acid transmembrane transport	Biological Process	0.010162		GO:0040011	locomotion	Biological Process	0.000701975		GO:0022842	narrow pore channel activity	Molecular Function	0.0105393		GO:0046631	alpha-beta T cell activation	Biological Process	0.00434509
GO:0030239	myofibril assembly	Biological Process	0.0102287		GO:0002250	adaptive immune response	Biological Process	0.000730689		GO:0001883	purine nucleoside binding	Molecular Function	0.0107423		GO:0000003	reproduction	Biological Process	0.00440049
GO:0060537	muscle tissue development	Biological Process	0.0102486		GO:0071219	cellular response to molecule of bacterial origin	Biological Process	0.0007629		GO:0032550	purine ribonucleoside binding	Molecular Function	0.0107423		GO:0043330	response to exogenous dsRNA	Biological Process	0.00457102
GO:0006188	IMP biosynthetic process	Biological Process	0.0110804		GO:0071222	cellular response to lipopolysaccharide	Biological Process	0.0007629		GO:0001882	nucleoside binding	Molecular Function	0.0107721		GO:0051877	pigment granule aggregation in cell center	Biological Process	0.00457102
GO:0032885	regulation of polysaccharide biosynthetic process	Biological Process	0.0110804		GO:0002757	immune response-activating signal transduction	Biological Process	0.000815959		GO:0032549	ribonucleoside binding	Molecular Function	0.0107721		GO:0032355	response to estradiol	Biological Process	0.00458523
GO:0070873	regulation of glycogen metabolic process	Biological Process	0.0110804		GO:0018212	peptidyl-tyrosine modification	Biological Process	0.000862362		GO:0005242	inward rectifier potassium channel activity	Molecular Function	0.0113152		GO:0001666	response to hypoxia	Biological Process	0.00488653
GO:0002694	regulation of leukocyte activation	Biological Process	0.0110867		GO:1901701	cellular response to oxygen-containing compound	Biological Process	0.000919481		GO:0004100	chitin synthase activity	Molecular Function	0.01185		GO:0022412	cellular process involved in reproduction in multicellular organism	Biological Process	0.00517331
GO:0007519	skeletal muscle tissue development	Biological Process	0.0119206		GO:0043207	response to external biotic stimulus	Biological Process	0.000996787		GO:0016286	small conductance calcium-activated potassium channel activity	Molecular Function	0.01185		GO:0035710	CD4-positive, alpha-beta T cell activation	Biological Process	0.00533499
GO:0001906	cell killing	Biological Process	0.0128197		GO:0051707	response to other organism	Biological Process	0.000996787		GO:0031708	endothelin B receptor binding	Molecular Function	0.01185		GO:0036293	response to decreased oxygen levels	Biological Process	0.00539727
GO:0006309	apoptotic DNA fragmentation	Biological Process	0.0128197		GO:0006082	organic acid metabolic process	Biological Process	0.00104378		GO:0044325	ion channel binding	Molecular Function	0.0136951		GO:0019953	sexual reproduction	Biological Process	0.00542075
GO:0006537	glutamate biosynthetic process	Biological Process	0.0128197		GO:0071216	cellular response to biotic stimulus	Biological Process	0.00116866		GO:0016772	transferase activity, transferring phosphorus-containing groups	Molecular Function	0.0143233		GO:0014070	response to organic cyclic compound	Biological Process	0.00551803
GO:0006543	glutamine catabolic process	Biological Process	0.0128197		GO:0002764	immune response-regulating signaling pathway	Biological Process	0.00119447		GO:0004175	endopeptidase activity	Molecular Function	0.0144441		GO:0007159	leukocyte cell-cell adhesion	Biological Process	0.00552638
GO:0006921	cellular component disassembly involved in execution phase of apoptosis	Biological Process	0.0128197		GO:0032787	monocarboxylic acid metabolic process	Biological Process	0.00120192		GO:0015276	ligand-gated ion channel activity	Molecular Function	0.0149123		GO:0070482	response to oxygen levels	Biological Process	0.00594881
GO:0007288	sperm axoneme assembly	Biological Process	0.0128197		GO:0042330	taxis	Biological Process	0.00122751		GO:0022834	ligand-gated channel activity	Molecular Function	0.0149123		GO:0002460	adaptive immune response based on somatic recombination of immune receptors built from immunoglobulin superfamily domains	Biological Process	0.00611346
GO:0030241	skeletal muscle myosin thick filament assembly	Biological Process	0.0128197		GO:0032474	otolith morphogenesis	Biological Process	0.0012632		GO:0043566	structure-specific DNA binding	Molecular Function	0.0160768		GO:0070371	ERK1 and ERK2 cascade	Biological Process	0.0061164
GO:0030262	apoptotic nuclear changes	Biological Process	0.0128197		GO:0009607	response to biotic stimulus	Biological Process	0.00129		GO:0004016	adenylate cyclase activity	Molecular Function	0.0162203		GO:0070372	regulation of ERK1 and ERK2 cascade	Biological Process	0.0061164
GO:0050778	positive regulation of immune response	Biological Process	0.0128679		GO:0006935	chemotaxis	Biological Process	0.00132543		GO:0032553	ribonucleotide binding	Molecular Function	0.0163672		GO:0044703	multi-organism reproductive process	Biological Process	0.00646743
GO:0034112	positive regulation of homotypic cell-cell adhesion	Biological Process	0.0128714		GO:0006576	cellular biogenic amine metabolic process	Biological Process	0.00136754		GO:0008395	steroid hydroxylase activity	Molecular Function	0.0164638		GO:0046634	regulation of alpha-beta T cell activation	Biological Process	0.00697013
GO:0050870	positive regulation of T cell activation	Biological Process	0.0128714		GO:0042430	indole-containing compound metabolic process	Biological Process	0.00142163		GO:0022839	ion gated channel activity	Molecular Function	0.016927		GO:0071479	cellular response to ionizing radiation	Biological Process	0.00702371
GO:1903039	positive regulation of leukocyte cell-cell adhesion	Biological Process	0.0128714		GO:1901020	negative regulation of calcium ion transmembrane transporter activity	Biological Process	0.00149332		GO:0004995	tachykinin receptor activity	Molecular Function	0.0170059		GO:0001775	cell activation	Biological Process	0.00741739
GO:0050865	regulation of cell activation	Biological Process	0.0129571		GO:1901386	negative regulation of voltage-gated calcium channel activity	Biological Process	0.00149332		GO:0016421	CoA carboxylase activity	Molecular Function	0.0170059		GO:0097305	response to alcohol	Biological Process	0.00769605
GO:0032881	regulation of polysaccharide metabolic process	Biological Process	0.0137184		GO:1903170	negative regulation of calcium ion transmembrane transport	Biological Process	0.00149332		GO:0017081	chloride channel regulator activity	Molecular Function	0.0170059		GO:0002820	negative regulation of adaptive immune response	Biological Process	0.0083108
GO:0042102	positive regulation of T cell proliferation	Biological Process	0.0137184		GO:0016337	single organismal cell-cell adhesion	Biological Process	0.00158447		GO:0000146	microfilament motor activity	Molecular Function	0.017006		GO:0002823	negative regulation of adaptive immune response based on somatic recombination of immune receptors built from immunoglobulin superfamily domains	Biological Process	0.0083108
GO:0046040	IMP metabolic process	Biological Process	0.0137184		GO:0007204	positive regulation of cytosolic calcium ion concentration	Biological Process	0.00170684		GO:0005251	delayed rectifier potassium channel activity	Molecular Function	0.017006		GO:0010718	positive regulation of epithelial to mesenchymal transition	Biological Process	0.0083108
GO:0035082	axoneme assembly	Biological Process	0.0141737		GO:0055086	nucleobase-containing small molecule metabolic process	Biological Process	0.00191096		GO:0004497	monooxygenase activity	Molecular Function	0.0170345		GO:0016338	calcium-independent cell-cell adhesion via plasma membrane cell-adhesion molecules	Biological Process	0.0083108
GO:0045785	positive regulation of cell adhesion	Biological Process	0.0141737		GO:0002443	leukocyte mediated immunity	Biological Process	0.00201008		GO:0001608	G-protein coupled nucleotide receptor activity	Molecular Function	0.0175589		GO:0035994	response to muscle stretch	Biological Process	0.0083108
GO:0009607	response to biotic stimulus	Biological Process	0.014344		GO:0048840	otolith development	Biological Process	0.00207352		GO:0031720	haptoglobin binding	Molecular Function	0.0175589		GO:0046133	pyrimidine ribonucleoside catabolic process	Biological Process	0.0083108
GO:0006805	xenobiotic metabolic process	Biological Process	0.0147745		GO:0044106	cellular amine metabolic process	Biological Process	0.00209079		GO:0045028	G-protein coupled purinergic nucleotide receptor activity	Molecular Function	0.0175589		GO:0044702	single organism reproductive process	Biological Process	0.00892147
GO:0002253	activation of immune response	Biological Process	0.0155423		GO:0006753	nucleoside phosphate metabolic process	Biological Process	0.00210291		GO:0000048	peptidyltransferase activity	Molecular Function	0.0185173		GO:0002698	negative regulation of immune effector process	Biological Process	0.0101191
GO:0055072	iron ion homeostasis	Biological Process	0.015717		GO:1902622	regulation of neutrophil migration	Biological Process	0.00226227		GO:0031726	CCR1 chemokine receptor binding	Molecular Function	0.0185173		GO:0045807	positive regulation of endocytosis	Biological Process	0.0101191
GO:0034109	homotypic cell-cell adhesion	Biological Process	0.01656		GO:0007166	cell surface receptor signaling pathway	Biological Process	0.00231464		GO:0031729	CCR4 chemokine receptor binding	Molecular Function	0.0185173		GO:0034109	homotypic cell-cell adhesion	Biological Process	0.0106071
GO:0006801	superoxide metabolic process	Biological Process	0.0166822		GO:0002685	regulation of leukocyte migration	Biological Process	0.00247198		GO:0036374	glutathione hydrolase activity	Molecular Function	0.0185173		GO:0032526	response to retinoic acid	Biological Process	0.0111589
GO:0007413	axonal fasciculation	Biological Process	0.0166822		GO:0008202	steroid metabolic process	Biological Process	0.00262323		GO:0005000	vasopressin receptor activity	Molecular Function	0.0186323		GO:0032007	negative regulation of TOR signaling	Biological Process	0.0112553
GO:0042129	regulation of T cell proliferation	Biological Process	0.0168463		GO:0070887	cellular response to chemical stimulus	Biological Process	0.00267891		GO:0019798	procollagen-proline dioxygenase activity	Molecular Function	0.0186323		GO:0060326	cell chemotaxis	Biological Process	0.0112847
GO:0055013	cardiac muscle cell development	Biological Process	0.0168463		GO:0009308	amine metabolic process	Biological Process	0.00272247		GO:0015297	antiporter activity	Molecular Function	0.01886		GO:0070098	chemokine-mediated signaling pathway	Biological Process	0.0120033
GO:0006979	response to oxidative stress	Biological Process	0.0173601		GO:0051926	negative regulation of calcium ion transport	Biological Process	0.0028655		GO:0019903	protein phosphatase binding	Molecular Function	0.0190398		GO:0016337	single organismal cell-cell adhesion	Biological Process	0.0129838
GO:0006575	cellular modified amino acid metabolic process	Biological Process	0.0182067		GO:0006959	humoral immune response	Biological Process	0.0029268		GO:0008157	protein phosphatase 1 binding	Molecular Function	0.0194549		GO:0033993	response to lipid	Biological Process	0.0129838
GO:0048738	cardiac muscle tissue development	Biological Process	0.0186076		GO:0002830	positive regulation of type 2 immune response	Biological Process	0.00297957		GO:0070011	peptidase activity, acting on L-amino acid peptides	Molecular Function	0.0202347		GO:0071229	cellular response to acid chemical	Biological Process	0.013069
GO:0006189	'de novo' IMP biosynthetic process	Biological Process	0.0187588		GO:0006589	octopamine biosynthetic process	Biological Process	0.00297957		GO:0016247	channel regulator activity	Molecular Function	0.0203895		GO:0071396	cellular response to lipid	Biological Process	0.0138325
GO:0022409	positive regulation of cell-cell adhesion	Biological Process	0.0190908		GO:0010934	macrophage cytokine production	Biological Process	0.00297957		GO:0008509	anion transmembrane transporter activity	Molecular Function	0.0217833		GO:0002287	alpha-beta T cell activation involved in immune response	Biological Process	0.0138861
GO:0042098	T cell proliferation	Biological Process	0.0190908		GO:0010935	regulation of macrophage cytokine production	Biological Process	0.00297957		GO:0031491	nucleosome binding	Molecular Function	0.0220108		GO:0002292	T cell differentiation involved in immune response	Biological Process	0.0138861
GO:0006081	cellular aldehyde metabolic process	Biological Process	0.0191308		GO:0034138	toll-like receptor 3 signaling pathway	Biological Process	0.00297957		GO:0015106	bicarbonate transmembrane transporter activity	Molecular Function	0.0222275		GO:0002293	alpha-beta T cell differentiation involved in immune response	Biological Process	0.0138861
GO:0032946	positive regulation of mononuclear cell proliferation	Biological Process	0.0199753		GO:0042415	norepinephrine metabolic process	Biological Process	0.00297957		GO:0016705	oxidoreductase activity, acting on paired donors, with incorporation or reduction of molecular oxygen	Molecular Function	0.0223795		GO:0003382	epithelial cell morphogenesis	Biological Process	0.0138861
GO:0050671	positive regulation of lymphocyte proliferation	Biological Process	0.0199753		GO:0042420	dopamine catabolic process	Biological Process	0.00297957		GO:0003777	microtubule motor activity	Molecular Function	0.0241382		GO:1901700	response to oxygen-containing compound	Biological Process	0.0141953
GO:0070665	positive regulation of leukocyte proliferation	Biological Process	0.0199753		GO:0042421	norepinephrine biosynthetic process	Biological Process	0.00297957		GO:0005254	chloride channel activity	Molecular Function	0.0241382		GO:0098656	anion transmembrane transport	Biological Process	0.0146909
GO:0050776	regulation of immune response	Biological Process	0.0201169		GO:0046333	octopamine metabolic process	Biological Process	0.00297957		GO:0004866	endopeptidase inhibitor activity	Molecular Function	0.0241433		GO:0050896	response to stimulus	Biological Process	0.0155428
GO:0042110	T cell activation	Biological Process	0.0212886		GO:0060907	positive regulation of macrophage cytokine production	Biological Process	0.00297957		GO:0015370	solute:sodium symporter activity	Molecular Function	0.025816		GO:0002295	T-helper cell lineage commitment	Biological Process	0.0160314
GO:0070486	leukocyte aggregation	Biological Process	0.0212886		GO:1902165	regulation of intrinsic apoptotic signaling pathway in response to DNA damage by p53 class mediator	Biological Process	0.00297957		GO:0005540	hyaluronic acid binding	Molecular Function	0.0260701		GO:0002360	T cell lineage commitment	Biological Process	0.0160314
GO:0070489	T cell aggregation	Biological Process	0.0212886		GO:1902166	negative regulation of intrinsic apoptotic signaling pathway in response to DNA damage by p53 class mediator	Biological Process	0.00297957		GO:0030414	peptidase inhibitor activity	Molecular Function	0.0279154		GO:0002363	alpha-beta T cell lineage commitment	Biological Process	0.0160314
GO:0071593	lymphocyte aggregation	Biological Process	0.0212886		GO:0048583	regulation of response to stimulus	Biological Process	0.00303816		GO:0043168	anion binding	Molecular Function	0.0279319		GO:0032776	DNA methylation on cytosine	Biological Process	0.0160314
GO:0045087	innate immune response	Biological Process	0.0214185		GO:0098609	cell-cell adhesion	Biological Process	0.00306424		GO:0015301	anion:anion antiporter activity	Molecular Function	0.0283387		GO:0043369	CD4-positive or CD8-positive, alpha-beta T cell lineage commitment	Biological Process	0.0160314
GO:0045089	positive regulation of innate immune response	Biological Process	0.0215117		GO:0009310	amine catabolic process	Biological Process	0.00306953		GO:0015081	sodium ion transmembrane transporter activity	Molecular Function	0.0284059		GO:0043373	CD4-positive, alpha-beta T cell lineage commitment	Biological Process	0.0160314
GO:0055006	cardiac cell development	Biological Process	0.0215117		GO:0042402	cellular biogenic amine catabolic process	Biological Process	0.00306953		GO:0005507	copper ion binding	Molecular Function	0.0299106		GO:0044342	type B pancreatic cell proliferation	Biological Process	0.0160314
GO:0002252	immune effector process	Biological Process	0.0225618		GO:0098602	single organism cell adhesion	Biological Process	0.00314166		GO:0031543	peptidyl-proline dioxygenase activity	Molecular Function	0.0325767		GO:0046135	pyrimidine nucleoside catabolic process	Biological Process	0.0160314
GO:0018022	peptidyl-lysine methylation	Biological Process	0.0229984		GO:0006950	response to stress	Biological Process	0.00321609		GO:0072509	divalent inorganic cation transmembrane transporter activity	Molecular Function	0.0331631		GO:0072538	T-helper 17 type immune response	Biological Process	0.0160314
GO:0014866	skeletal myofibril assembly	Biological Process	0.0235995		GO:0045785	positive regulation of cell adhesion	Biological Process	0.00344301		GO:0008047	enzyme activator activity	Molecular Function	0.033835		GO:0072539	T-helper 17 cell differentiation	Biological Process	0.0160314
GO:0051289	protein homotetramerization	Biological Process	0.0235995		GO:0072376	protein activation cascade	Biological Process	0.00344301		GO:0008233	peptidase activity	Molecular Function	0.0348936		GO:0072540	T-helper 17 cell lineage commitment	Biological Process	0.0160314
GO:0009410	response to xenobiotic stimulus	Biological Process	0.023636		GO:0016064	immunoglobulin mediated immune response	Biological Process	0.00348105		GO:0090599	alpha-glucosidase activity	Molecular Function	0.0349054		GO:2001046	positive regulation of integrin-mediated signaling pathway	Biological Process	0.0160314
GO:0051249	regulation of lymphocyte activation	Biological Process	0.023636		GO:0019724	B cell mediated immunity	Biological Process	0.00348105		GO:0001596	angiotensin type I receptor activity	Molecular Function	0.035923		GO:0019221	cytokine-mediated signaling pathway	Biological Process	0.0165601
GO:0002440	production of molecular mediator of immune response	Biological Process	0.024112		GO:0019362	pyridine nucleotide metabolic process	Biological Process	0.00349633		GO:0001607	neuromedin U receptor activity	Molecular Function	0.035923		GO:0016064	immunoglobulin mediated immune response	Biological Process	0.0167595
GO:0003333	amino acid transmembrane transport	Biological Process	0.024112		GO:0046496	nicotinamide nucleotide metabolic process	Biological Process	0.00349633		GO:0004485	methylcrotonoyl-CoA carboxylase activity	Molecular Function	0.035923		GO:0019724	B cell mediated immunity	Biological Process	0.0167595
GO:0010906	regulation of glucose metabolic process	Biological Process	0.024112		GO:0045087	innate immune response	Biological Process	0.00360947		GO:0004997	thyrotropin-releasing hormone receptor activity	Molecular Function	0.035923		GO:0006910	phagocytosis, recognition	Biological Process	0.0183431
GO:0031349	positive regulation of defense response	Biological Process	0.024112		GO:1901361	organic cyclic compound catabolic process	Biological Process	0.0036481		GO:0016603	glutaminyl-peptide cyclotransferase activity	Molecular Function	0.035923		GO:0017158	regulation of calcium ion-dependent exocytosis	Biological Process	0.0183893
GO:0007517	muscle organ development	Biological Process	0.0243702		GO:0045637	regulation of myeloid cell differentiation	Biological Process	0.00373854		GO:0031834	neurokinin receptor binding	Molecular Function	0.035923		GO:0002697	regulation of immune effector process	Biological Process	0.0211104
GO:0055001	muscle cell development	Biological Process	0.0243702		GO:0007163	establishment or maintenance of cell polarity	Biological Process	0.0039906		GO:0031835	substance P receptor binding	Molecular Function	0.035923		GO:1901701	cellular response to oxygen-containing compound	Biological Process	0.021537
GO:0051704	multi-organism process	Biological Process	0.0250386		GO:0042221	response to chemical	Biological Process	0.00400767		GO:0047522	15-oxoprostaglandin 13-oxidase activity	Molecular Function	0.035923		GO:0017156	calcium ion regulated exocytosis	Biological Process	0.0221157
GO:0002705	positive regulation of leukocyte mediated immunity	Biological Process	0.0256215		GO:0010959	regulation of metal ion transport	Biological Process	0.00411574		GO:0047961	glycine N-acyltransferase activity	Molecular Function	0.035923		GO:0071345	cellular response to cytokine stimulus	Biological Process	0.0227109
GO:0031033	myosin filament organization	Biological Process	0.0256215		GO:0006956	complement activation	Biological Process	0.00419014		GO:0070052	collagen V binding	Molecular Function	0.035923		GO:0070887	cellular response to chemical stimulus	Biological Process	0.0230591
GO:0031034	myosin filament assembly	Biological Process	0.0256215		GO:0043436	oxoacid metabolic process	Biological Process	0.00420989		GO:0070579	methylcytosine dioxygenase activity	Molecular Function	0.035923		GO:0046632	alpha-beta T cell differentiation	Biological Process	0.0234992
GO:0033135	regulation of peptidyl-serine phosphorylation	Biological Process	0.0256215		GO:1901700	response to oxygen-containing compound	Biological Process	0.00423397		GO:0008017	microtubule binding	Molecular Function	0.0361298		GO:0060021	palate development	Biological Process	0.0234992
GO:0050829	defense response to Gram-negative bacterium	Biological Process	0.0256215		GO:0002455	humoral immune response mediated by circulating immunoglobulin	Biological Process	0.00424406		GO:0004972	NMDA glutamate receptor activity	Molecular Function	0.0365319		GO:0002455	humoral immune response mediated by circulating immunoglobulin	Biological Process	0.0236837
GO:0071688	striated muscle myosin thick filament assembly	Biological Process	0.0256215		GO:0006958	complement activation, classical pathway	Biological Process	0.00424406		GO:0031730	CCR5 chemokine receptor binding	Molecular Function	0.0365319		GO:0006958	complement activation, classical pathway	Biological Process	0.0236837
GO:0043207	response to external biotic stimulus	Biological Process	0.0264143		GO:0035476	angioblast cell migration	Biological Process	0.00424406		GO:0005343	organic acid:sodium symporter activity	Molecular Function	0.0382218		GO:0032689	negative regulation of interferon-gamma production	Biological Process	0.0257746
GO:0051707	response to other organism	Biological Process	0.0264143		GO:0071880	adenylate cyclase-activating adrenergic receptor signaling pathway	Biological Process	0.00424406		GO:0038024	cargo receptor activity	Molecular Function	0.0388793		GO:0035739	CD4-positive, alpha-beta T cell proliferation	Biological Process	0.0257746
GO:0032944	regulation of mononuclear cell proliferation	Biological Process	0.0268944		GO:0051480	regulation of cytosolic calcium ion concentration	Biological Process	0.00439634		GO:0031545	peptidyl-proline 4-dioxygenase activity	Molecular Function	0.0403647		GO:0043368	positive T cell selection	Biological Process	0.0257746
GO:0050670	regulation of lymphocyte proliferation	Biological Process	0.0268944		GO:0010033	response to organic substance	Biological Process	0.00441473		GO:0033691	sialic acid binding	Molecular Function	0.0403647		GO:0043371	negative regulation of CD4-positive, alpha-beta T cell differentiation	Biological Process	0.0257746
GO:0070663	regulation of leukocyte proliferation	Biological Process	0.0268944		GO:0006629	lipid metabolic process	Biological Process	0.00446072		GO:0004890	GABA-A receptor activity	Molecular Function	0.0404386		GO:0045581	negative regulation of T cell differentiation	Biological Process	0.0257746
GO:0002699	positive regulation of immune effector process	Biological Process	0.0275548		GO:0019637	organophosphate metabolic process	Biological Process	0.00451268		GO:0005344	oxygen transporter activity	Molecular Function	0.0404386		GO:0045622	regulation of T-helper cell differentiation	Biological Process	0.0257746
GO:0017144	drug metabolic process	Biological Process	0.0275548		GO:0042632	cholesterol homeostasis	Biological Process	0.00468968		GO:0019825	oxygen binding	Molecular Function	0.0404386		GO:0045623	negative regulation of T-helper cell differentiation	Biological Process	0.0257746
GO:0042737	drug catabolic process	Biological Process	0.0275548		GO:0055092	sterol homeostasis	Biological Process	0.00468968		GO:0051020	GTPase binding	Molecular Function	0.0404386		GO:0046639	negative regulation of alpha-beta T cell differentiation	Biological Process	0.0257746
GO:0042738	exogenous drug catabolic process	Biological Process	0.0275548		GO:0006568	tryptophan metabolic process	Biological Process	0.0048118		GO:0070679	inositol 1,4,5 trisphosphate binding	Molecular Function	0.0404386		GO:0046685	response to arsenic-containing substance	Biological Process	0.0257746
GO:0098656	anion transmembrane transport	Biological Process	0.0276164		GO:0006569	tryptophan catabolic process	Biological Process	0.0048118		GO:0008511	sodium:potassium:chloride symporter activity	Molecular Function	0.0433395		GO:2000036	regulation of stem cell population maintenance	Biological Process	0.0257746
GO:0008284	positive regulation of cell proliferation	Biological Process	0.0279712		GO:0006586	indolalkylamine metabolic process	Biological Process	0.0048118		GO:0045735	nutrient reservoir activity	Molecular Function	0.0433395		GO:2000561	regulation of CD4-positive, alpha-beta T cell proliferation	Biological Process	0.0257746
GO:0061061	muscle structure development	Biological Process	0.0282648		GO:0042436	indole-containing compound catabolic process	Biological Process	0.0048118		GO:0019902	phosphatase binding	Molecular Function	0.043341		GO:2000562	negative regulation of CD4-positive, alpha-beta T cell proliferation	Biological Process	0.0257746
GO:0009617	response to bacterium	Biological Process	0.0289952		GO:0046218	indolalkylamine catabolic process	Biological Process	0.0048118		GO:0004656	procollagen-proline 4-dioxygenase activity	Molecular Function	0.043616		GO:0048813	dendrite morphogenesis	Biological Process	0.0264774
GO:0032943	mononuclear cell proliferation	Biological Process	0.0298608		GO:0070189	kynurenine metabolic process	Biological Process	0.0048118		GO:0005030	neurotrophin receptor activity	Molecular Function	0.043616		GO:0001101	response to acid chemical	Biological Process	0.0268468
GO:0046651	lymphocyte proliferation	Biological Process	0.0298608		GO:1902969	mitotic DNA replication	Biological Process	0.0048118		GO:0005221	intracellular cyclic nucleotide activated cation channel activity	Molecular Function	0.043616		GO:0050851	antigen receptor-mediated signaling pathway	Biological Process	0.0268468
GO:0046856	phosphatidylinositol dephosphorylation	Biological Process	0.0298608		GO:2001258	negative regulation of cation channel activity	Biological Process	0.0048118		GO:0005222	intracellular cAMP activated cation channel activity	Molecular Function	0.043616		GO:0051249	regulation of lymphocyte activation	Biological Process	0.0270791
GO:0070661	leukocyte proliferation	Biological Process	0.0298608		GO:0007015	actin filament organization	Biological Process	0.00489155		GO:0005223	intracellular cGMP activated cation channel activity	Molecular Function	0.043616		GO:1903305	regulation of regulated secretory pathway	Biological Process	0.0293152
GO:0002224	toll-like receptor signaling pathway	Biological Process	0.0318397		GO:0009117	nucleotide metabolic process	Biological Process	0.00514147		GO:0016715	oxidoreductase activity, acting on paired donors, with incorporation or reduction of molecular oxygen, reduced ascorbate as one donor, and incorporation of one atom of oxygen	Molecular Function	0.043616		GO:0048247	lymphocyte chemotaxis	Biological Process	0.0298729
GO:0050863	regulation of T cell activation	Biological Process	0.0321671		GO:0051240	positive regulation of multicellular organismal process	Biological Process	0.00532003		GO:0019869	chloride channel inhibitor activity	Molecular Function	0.043616		GO:0009617	response to bacterium	Biological Process	0.0327204
GO:1903037	regulation of leukocyte cell-cell adhesion	Biological Process	0.0321671		GO:1901292	nucleoside phosphate catabolic process	Biological Process	0.00541176		GO:0019870	potassium channel inhibitor activity	Molecular Function	0.043616		GO:0071391	cellular response to estrogen stimulus	Biological Process	0.0335304
GO:0006952	defense response	Biological Process	0.0327257		GO:0072524	pyridine-containing compound metabolic process	Biological Process	0.00555474		GO:0030507	spectrin binding	Molecular Function	0.043616		GO:0002250	adaptive immune response	Biological Process	0.0357172
GO:0030318	melanocyte differentiation	Biological Process	0.0330131		GO:0001934	positive regulation of protein phosphorylation	Biological Process	0.00605807		GO:0035612	AP-2 adaptor complex binding	Molecular Function	0.043616		GO:0030593	neutrophil chemotaxis	Biological Process	0.0357172
GO:0000712	resolution of meiotic recombination intermediates	Biological Process	0.0333311		GO:0048732	gland development	Biological Process	0.00609166		GO:0043855	cyclic nucleotide-gated ion channel activity	Molecular Function	0.043616		GO:0042430	indole-containing compound metabolic process	Biological Process	0.0359068
GO:0010717	regulation of epithelial to mesenchymal transition	Biological Process	0.0333311		GO:0002429	immune response-activating cell surface receptor signaling pathway	Biological Process	0.00622574		GO:0070290	N-acylphosphatidylethanolamine-specific phospholipase D activity	Molecular Function	0.043616		GO:0008637	apoptotic mitochondrial changes	Biological Process	0.0370628
GO:0042554	superoxide anion generation	Biological Process	0.0333311		GO:0042472	inner ear morphogenesis	Biological Process	0.00622574		GO:0046914	transition metal ion binding	Molecular Function	0.0440051		GO:0009072	aromatic amino acid family metabolic process	Biological Process	0.0370628
GO:0043650	dicarboxylic acid biosynthetic process	Biological Process	0.0333311		GO:0045321	leukocyte activation	Biological Process	0.00636346		GO:0061135	endopeptidase regulator activity	Molecular Function	0.0447868		GO:0034097	response to cytokine	Biological Process	0.0372578
GO:0055070	copper ion homeostasis	Biological Process	0.0333311		GO:0071396	cellular response to lipid	Biological Process	0.00694195		GO:0036094	small molecule binding	Molecular Function	0.0448346		GO:0032332	positive regulation of chondrocyte differentiation	Biological Process	0.0373019
GO:0019318	hexose metabolic process	Biological Process	0.0346802		GO:1902105	regulation of leukocyte differentiation	Biological Process	0.00708513		GO:0050839	cell adhesion molecule binding	Molecular Function	0.0493151		GO:0043370	regulation of CD4-positive, alpha-beta T cell differentiation	Biological Process	0.0373019
GO:0006479	protein methylation	Biological Process	0.0356867		GO:0042471	ear morphogenesis	Biological Process	0.00712755		GO:0005506	iron ion binding	Molecular Function	0.0499222		GO:0045058	T cell selection	Biological Process	0.0373019
GO:0008213	protein alkylation	Biological Process	0.0356867		GO:0034109	homotypic cell-cell adhesion	Biological Process	0.00736886		GO:0007186	G-protein coupled receptor signaling pathway	Biological Process	2.67938e-20		GO:0045620	negative regulation of lymphocyte differentiation	Biological Process	0.0373019
GO:0006820	anion transport	Biological Process	0.0360265		GO:0006699	bile acid biosynthetic process	Biological Process	0.00738838		GO:0046777	protein autophosphorylation	Biological Process	1.08189e-13		GO:0046637	regulation of alpha-beta T cell differentiation	Biological Process	0.0373019
GO:0010675	regulation of cellular carbohydrate metabolic process	Biological Process	0.0363522		GO:0006707	cholesterol catabolic process	Biological Process	0.00738838		GO:0065007	biological regulation	Biological Process	1.48322e-09		GO:0097428	protein maturation by iron-sulfur cluster transfer	Biological Process	0.0373019
GO:0009065	glutamine family amino acid catabolic process	Biological Process	0.0364513		GO:0008206	bile acid metabolic process	Biological Process	0.00738838		GO:0050789	regulation of biological process	Biological Process	1.47992e-08		GO:1902093	positive regulation of sperm motility	Biological Process	0.0373019
GO:0045216	cell-cell junction organization	Biological Process	0.0366729		GO:0016127	sterol catabolic process	Biological Process	0.00738838		GO:0050794	regulation of cellular process	Biological Process	1.11057e-07		GO:2001044	regulation of integrin-mediated signaling pathway	Biological Process	0.0373019
GO:0000715	nucleotide-excision repair, DNA damage recognition	Biological Process	0.037204		GO:0036230	granulocyte activation	Biological Process	0.00738838		GO:0007346	regulation of mitotic cell cycle	Biological Process	4.58621e-07		GO:0002768	immune response-regulating cell surface receptor signaling pathway	Biological Process	0.0383732
GO:0001907	killing by symbiont of host cells	Biological Process	0.037204		GO:0042119	neutrophil activation	Biological Process	0.00738838		GO:0098660	inorganic ion transmembrane transport	Biological Process	1.23566e-06		GO:0002449	lymphocyte mediated immunity	Biological Process	0.0385488
GO:0002100	tRNA wobble adenosine to inosine editing	Biological Process	0.037204		GO:1901385	regulation of voltage-gated calcium channel activity	Biological Process	0.00738838		GO:0098662	inorganic cation transmembrane transport	Biological Process	3.76529e-06		GO:0006952	defense response	Biological Process	0.0391901
GO:0002371	dendritic cell cytokine production	Biological Process	0.037204		GO:0033627	cell adhesion mediated by integrin	Biological Process	0.00742577		GO:0098655	cation transmembrane transport	Biological Process	2.19871e-05		GO:0002694	regulation of leukocyte activation	Biological Process	0.0405857
GO:0002372	myeloid dendritic cell cytokine production	Biological Process	0.037204		GO:0046425	regulation of JAK-STAT cascade	Biological Process	0.00742577		GO:0023052	signaling	Biological Process	3.12342e-05		GO:0009612	response to mechanical stimulus	Biological Process	0.0421385
GO:0002534	cytokine production involved in inflammatory response	Biological Process	0.037204		GO:1904892	regulation of STAT cascade	Biological Process	0.00742577		GO:0044700	single organism signaling	Biological Process	3.45564e-05		GO:1902600	hydrogen ion transmembrane transport	Biological Process	0.0421385
GO:0002730	regulation of dendritic cell cytokine production	Biological Process	0.037204		GO:0002449	lymphocyte mediated immunity	Biological Process	0.00811943		GO:0007154	cell communication	Biological Process	3.4783e-05		GO:0002286	T cell activation involved in immune response	Biological Process	0.0431409
GO:0002732	positive regulation of dendritic cell cytokine production	Biological Process	0.037204		GO:0006875	cellular metal ion homeostasis	Biological Process	0.00824717		GO:0034220	ion transmembrane transport	Biological Process	3.4783e-05		GO:0008272	sulfate transport	Biological Process	0.0431409
GO:0002733	regulation of myeloid dendritic cell cytokine production	Biological Process	0.037204		GO:0009259	ribonucleotide metabolic process	Biological Process	0.00834666		GO:0071804	cellular potassium ion transport	Biological Process	3.64934e-05		GO:0030007	cellular potassium ion homeostasis	Biological Process	0.0431409
GO:0002735	positive regulation of myeloid dendritic cell cytokine production	Biological Process	0.037204		GO:0051924	regulation of calcium ion transport	Biological Process	0.00855539		GO:0071805	potassium ion transmembrane transport	Biological Process	3.64934e-05		GO:0036376	sodium ion export from cell	Biological Process	0.0431409
GO:0006070	octanol metabolic process	Biological Process	0.037204		GO:0002828	regulation of type 2 immune response	Biological Process	0.00861413		GO:0006813	potassium ion transport	Biological Process	5.16307e-05		GO:0071436	sodium ion export	Biological Process	0.0431409
GO:0006231	dTMP biosynthetic process	Biological Process	0.037204		GO:0007195	adenylate cyclase-inhibiting dopamine receptor signaling pathway	Biological Process	0.00861413		GO:0007165	signal transduction	Biological Process	9.91861e-05		GO:0030004	cellular monovalent inorganic cation homeostasis	Biological Process	0.0439451
GO:0012502	induction of programmed cell death	Biological Process	0.037204		GO:0019364	pyridine nucleotide catabolic process	Biological Process	0.00861413		GO:0030001	metal ion transport	Biological Process	0.000198677		GO:0003012	muscle system process	Biological Process	0.0445074
GO:0018142	protein-DNA covalent cross-linking	Biological Process	0.037204		GO:0019677	NAD catabolic process	Biological Process	0.00861413		GO:0060548	negative regulation of cell death	Biological Process	0.000267161		GO:0050865	regulation of cell activation	Biological Process	0.0459488
GO:0018143	nucleic acid-protein covalent cross-linking	Biological Process	0.037204		GO:0034162	toll-like receptor 9 signaling pathway	Biological Process	0.00861413		GO:0043069	negative regulation of programmed cell death	Biological Process	0.000283587		GO:0042219	cellular modified amino acid catabolic process	Biological Process	0.0479594
GO:0019048	modulation by virus of host morphology or physiology	Biological Process	0.037204		GO:0051481	negative regulation of cytosolic calcium ion concentration	Biological Process	0.00861413		GO:0043066	negative regulation of apoptotic process	Biological Process	0.000516642		GO:0043627	response to estrogen	Biological Process	0.04993
GO:0019051	induction by virus of host apoptotic process	Biological Process	0.037204		GO:0051967	negative regulation of synaptic transmission, glutamatergic	Biological Process	0.00861413		GO:0034765	regulation of ion transmembrane transport	Biological Process	0.000796506
GO:0019054	modulation by virus of host process	Biological Process	0.037204		GO:0061081	positive regulation of myeloid leukocyte cytokine production involved in immune response	Biological Process	0.00861413		GO:0043547	positive regulation of GTPase activity	Biological Process	0.00164824
GO:0030974	thiamine pyrophosphate transport	Biological Process	0.037204		GO:0061082	myeloid leukocyte cytokine production	Biological Process	0.00861413		GO:0055085	transmembrane transport	Biological Process	0.00208221
GO:0031663	lipopolysaccharide-mediated signaling pathway	Biological Process	0.037204		GO:0072526	pyridine-containing compound catabolic process	Biological Process	0.00861413		GO:0034762	regulation of transmembrane transport	Biological Process	0.00259115
GO:0033299	secretion of lysosomal enzymes	Biological Process	0.037204		GO:1902230	negative regulation of intrinsic apoptotic signaling pathway in response to DNA damage	Biological Process	0.00861413		GO:0015672	monovalent inorganic cation transport	Biological Process	0.00498535
GO:0034146	toll-like receptor 5 signaling pathway	Biological Process	0.037204		GO:0048562	embryonic organ morphogenesis	Biological Process	0.00868518		GO:0006811	ion transport	Biological Process	0.00498535
GO:0036076	ligamentous ossification	Biological Process	0.037204		GO:0030029	actin filament-based process	Biological Process	0.00884516		GO:0006812	cation transport	Biological Process	0.00498535
GO:0039526	modulation by virus of host apoptotic process	Biological Process	0.037204		GO:0019752	carboxylic acid metabolic process	Biological Process	0.00890871		GO:0007200	phospholipase C-activating G-protein coupled receptor signaling pathway	Biological Process	0.00569255
GO:0043686	co-translational protein modification	Biological Process	0.037204		GO:0007229	integrin-mediated signaling pathway	Biological Process	0.00921633		GO:0043087	regulation of GTPase activity	Biological Process	0.00680725
GO:0044004	disruption by symbiont of host cell	Biological Process	0.037204		GO:0055088	lipid homeostasis	Biological Process	0.00921633		GO:0045815	positive regulation of gene expression, epigenetic	Biological Process	0.0157615
GO:0044341	sodium-dependent phosphate transport	Biological Process	0.037204		GO:0042110	T cell activation	Biological Process	0.00931804		GO:0002548	monocyte chemotaxis	Biological Process	0.0157615
GO:0044531	modulation of programmed cell death in other organism	Biological Process	0.037204		GO:0070486	leukocyte aggregation	Biological Process	0.00931804		GO:1902476	chloride transmembrane transport	Biological Process	0.0175235
GO:0044532	modulation of apoptotic process in other organism	Biological Process	0.037204		GO:0070489	T cell aggregation	Biological Process	0.00931804		GO:0072676	lymphocyte migration	Biological Process	0.0202942
GO:0044533	positive regulation of apoptotic process in other organism	Biological Process	0.037204		GO:0071593	lymphocyte aggregation	Biological Process	0.00931804		GO:0035556	intracellular signal transduction	Biological Process	0.0221774
GO:0045686	negative regulation of glial cell differentiation	Biological Process	0.037204		GO:0001775	cell activation	Biological Process	0.00940471		GO:0043269	regulation of ion transport	Biological Process	0.0227833
GO:0046073	dTMP metabolic process	Biological Process	0.037204		GO:0033993	response to lipid	Biological Process	0.00940471		GO:0006468	protein phosphorylation	Biological Process	0.0242632
GO:0048137	spermatocyte division	Biological Process	0.037204		GO:0002460	adaptive immune response based on somatic recombination of immune receptors built from immunoglobulin superfamily domains	Biological Process	0.00941498		GO:0045814	negative regulation of gene expression, epigenetic	Biological Process	0.0311243
GO:0048715	negative regulation of oligodendrocyte differentiation	Biological Process	0.037204		GO:0043652	engulfment of apoptotic cell	Biological Process	0.00947996		GO:0071347	cellular response to interleukin-1	Biological Process	0.0432329
GO:0051709	regulation of killing of cells of other organism	Biological Process	0.037204		GO:1903169	regulation of calcium ion transmembrane transport	Biological Process	0.00947996		GO:0006955	immune response	Biological Process	0.0447848
GO:0051712	positive regulation of killing of cells of other organism	Biological Process	0.037204		GO:0051094	positive regulation of developmental process	Biological Process	0.00998295		GO:0007187	G-protein coupled receptor signaling pathway, coupled to cyclic nucleotide second messenger	Biological Process	0.0453782
GO:0052040	modulation by symbiont of host programmed cell death	Biological Process	0.037204		GO:0002768	immune response-regulating cell surface receptor signaling pathway	Biological Process	0.0104141		GO:0031936	negative regulation of chromatin silencing	Biological Process	0.0453782
GO:0052042	positive regulation by symbiont of host programmed cell death	Biological Process	0.037204		GO:1903706	regulation of hemopoiesis	Biological Process	0.0105798		GO:0048247	lymphocyte chemotaxis	Biological Process	0.0453782
GO:0052150	modulation by symbiont of host apoptotic process	Biological Process	0.037204		GO:0006706	steroid catabolic process	Biological Process	0.0106369		GO:0006821	chloride transport	Biological Process	0.0455766
GO:0052151	positive regulation by symbiont of host apoptotic process	Biological Process	0.037204		GO:0042537	benzene-containing compound metabolic process	Biological Process	0.0106369
GO:0052248	modulation of programmed cell death in other organism involved in symbiotic interaction	Biological Process	0.037204		GO:0071697	ectodermal placode morphogenesis	Biological Process	0.0106369
GO:0052330	positive regulation by organism of programmed cell death in other organism involved in symbiotic interaction	Biological Process	0.037204		GO:0009185	ribonucleoside diphosphate metabolic process	Biological Process	0.0108515
GO:0052433	modulation by organism of apoptotic process in other organism involved in symbiotic interaction	Biological Process	0.037204		GO:0010562	positive regulation of phosphorus metabolic process	Biological Process	0.0110083
GO:0052501	positive regulation by organism of apoptotic process in other organism involved in symbiotic interaction	Biological Process	0.037204		GO:0045937	positive regulation of phosphate metabolic process	Biological Process	0.0110083
GO:0060139	positive regulation of apoptotic process by virus	Biological Process	0.037204		GO:0071310	cellular response to organic substance	Biological Process	0.0111166
GO:0070269	pyroptosis	Biological Process	0.037204		GO:0030155	regulation of cell adhesion	Biological Process	0.0118802
GO:0071260	cellular response to mechanical stimulus	Biological Process	0.037204		GO:0007159	leukocyte cell-cell adhesion	Biological Process	0.0123524
GO:0071690	cardiac muscle myosin thick filament assembly	Biological Process	0.037204		GO:0006874	cellular calcium ion homeostasis	Biological Process	0.0129639
GO:0071691	cardiac muscle thin filament assembly	Biological Process	0.037204		GO:0040012	regulation of locomotion	Biological Process	0.0133092
GO:0097056	selenocysteinyl-tRNA(Sec) biosynthetic process	Biological Process	0.037204		GO:0009123	nucleoside monophosphate metabolic process	Biological Process	0.0137996
GO:0097156	fasciculation of motor neuron axon	Biological Process	0.037204		GO:0044282	small molecule catabolic process	Biological Process	0.0138402
GO:1900015	regulation of cytokine production involved in inflammatory response	Biological Process	0.037204		GO:0042327	positive regulation of phosphorylation	Biological Process	0.0139491
GO:1900017	positive regulation of cytokine production involved in inflammatory response	Biological Process	0.037204		GO:1904062	regulation of cation transmembrane transport	Biological Process	0.014177
GO:1902455	negative regulation of stem cell population maintenance	Biological Process	0.037204		GO:0060027	convergent extension involved in gastrulation	Biological Process	0.0143244
GO:0001578	microtubule bundle formation	Biological Process	0.0374963		GO:0023051	regulation of signaling	Biological Process	0.0145523
GO:0034110	regulation of homotypic cell-cell adhesion	Biological Process	0.0374963		GO:0000737	DNA catabolic process, endonucleolytic	Biological Process	0.0145863
GO:0045321	leukocyte activation	Biological Process	0.0382902		GO:0006308	DNA catabolic process	Biological Process	0.0145863
GO:0001819	positive regulation of cytokine production	Biological Process	0.039879		GO:0006584	catecholamine metabolic process	Biological Process	0.0145863
GO:0006109	regulation of carbohydrate metabolic process	Biological Process	0.039879		GO:0009712	catechol-containing compound metabolic process	Biological Process	0.0145863
GO:0046649	lymphocyte activation	Biological Process	0.0399559		GO:0032410	negative regulation of transporter activity	Biological Process	0.0145863
GO:0035051	cardiocyte differentiation	Biological Process	0.0403517		GO:0032413	negative regulation of ion transmembrane transporter activity	Biological Process	0.0145863
GO:0070286	axonemal dynein complex assembly	Biological Process	0.0413855		GO:0034121	regulation of toll-like receptor signaling pathway	Biological Process	0.0145863
GO:0010677	negative regulation of cellular carbohydrate metabolic process	Biological Process	0.0418154		GO:0060048	cardiac muscle contraction	Biological Process	0.0145863
GO:0018401	peptidyl-proline hydroxylation to 4-hydroxy-L-proline	Biological Process	0.0418154		GO:0071622	regulation of granulocyte chemotaxis	Biological Process	0.0145863
GO:0019471	4-hydroxyproline metabolic process	Biological Process	0.0418154		GO:0030574	collagen catabolic process	Biological Process	0.014616
GO:0043279	response to alkaloid	Biological Process	0.0418154		GO:0044243	multicellular organism catabolic process	Biological Process	0.014616
GO:0045912	negative regulation of carbohydrate metabolic process	Biological Process	0.0418154		GO:0071875	adrenergic receptor signaling pathway	Biological Process	0.014616
GO:0048895	lateral line nerve glial cell differentiation	Biological Process	0.0418154		GO:0006936	muscle contraction	Biological Process	0.0146838
GO:0048897	myelination of lateral line nerve axons	Biological Process	0.0418154		GO:0006733	oxidoreduction coenzyme metabolic process	Biological Process	0.0147486
GO:0048931	posterior lateral line nerve glial cell differentiation	Biological Process	0.0418154		GO:0090596	sensory organ morphogenesis	Biological Process	0.0148597
GO:0048932	myelination of posterior lateral line nerve axons	Biological Process	0.0418154		GO:0006096	glycolytic process	Biological Process	0.0165322
GO:0048937	lateral line nerve glial cell development	Biological Process	0.0418154		GO:0006757	ATP generation from ADP	Biological Process	0.0165322
GO:0048938	lateral line nerve glial cell morphogenesis involved in differentiation	Biological Process	0.0418154		GO:0001961	positive regulation of cytokine-mediated signaling pathway	Biological Process	0.0166056
GO:0048941	posterior lateral line nerve glial cell development	Biological Process	0.0418154		GO:0002281	macrophage activation involved in immune response	Biological Process	0.0166056
GO:0048942	posterior lateral line nerve glial cell morphogenesis involved in differentiation	Biological Process	0.0418154		GO:0002689	negative regulation of leukocyte chemotaxis	Biological Process	0.0166056
GO:0031017	exocrine pancreas development	Biological Process	0.0435936		GO:0006574	valine catabolic process	Biological Process	0.0166056
GO:0035272	exocrine system development	Biological Process	0.0435936		GO:0006953	acute-phase response	Biological Process	0.0166056
GO:0001775	cell activation	Biological Process	0.0443312		GO:0007194	negative regulation of adenylate cyclase activity	Biological Process	0.0166056
GO:0016042	lipid catabolic process	Biological Process	0.0460853		GO:0009713	catechol-containing compound biosynthetic process	Biological Process	0.0166056
GO:0071466	cellular response to xenobiotic stimulus	Biological Process	0.0464485		GO:0010884	positive regulation of lipid storage	Biological Process	0.0166056
GO:0043467	regulation of generation of precursor metabolites and energy	Biological Process	0.0466371		GO:0019614	catechol-containing compound catabolic process	Biological Process	0.0166056
GO:0034599	cellular response to oxidative stress	Biological Process	0.0474959		GO:0030800	negative regulation of cyclic nucleotide metabolic process	Biological Process	0.0166056
GO:0044708	single-organism behavior	Biological Process	0.0482949		GO:0030803	negative regulation of cyclic nucleotide biosynthetic process	Biological Process	0.0166056
GO:0015711	organic anion transport	Biological Process	0.0485204		GO:0030809	negative regulation of nucleotide biosynthetic process	Biological Process	0.0166056
					GO:0030815	negative regulation of cAMP metabolic process	Biological Process	0.0166056
					GO:0030818	negative regulation of cAMP biosynthetic process	Biological Process	0.0166056
					GO:0031280	negative regulation of cyclase activity	Biological Process	0.0166056
					GO:0035889	otolith tethering	Biological Process	0.0166056
					GO:0042092	type 2 immune response	Biological Process	0.0166056
					GO:0042116	macrophage activation	Biological Process	0.0166056
					GO:0042423	catecholamine biosynthetic process	Biological Process	0.0166056
					GO:0042424	catecholamine catabolic process	Biological Process	0.0166056
					GO:0043518	negative regulation of DNA damage response, signal transduction by p53 class mediator	Biological Process	0.0166056
					GO:0051350	negative regulation of lyase activity	Biological Process	0.0166056
					GO:0060306	regulation of membrane repolarization	Biological Process	0.0166056
					GO:0060307	regulation of ventricular cardiac muscle cell membrane repolarization	Biological Process	0.0166056
					GO:0060760	positive regulation of response to cytokine stimulus	Biological Process	0.0166056
					GO:0071623	negative regulation of granulocyte chemotaxis	Biological Process	0.0166056
					GO:0086009	membrane repolarization	Biological Process	0.0166056
					GO:0090024	negative regulation of neutrophil chemotaxis	Biological Process	0.0166056
					GO:0099622	cardiac muscle cell membrane repolarization	Biological Process	0.0166056
					GO:0099623	regulation of cardiac muscle cell membrane repolarization	Biological Process	0.0166056
					GO:0099625	ventricular cardiac muscle cell membrane repolarization	Biological Process	0.0166056
					GO:1900372	negative regulation of purine nucleotide biosynthetic process	Biological Process	0.0166056
					GO:1902229	regulation of intrinsic apoptotic signaling pathway in response to DNA damage	Biological Process	0.0166056
					GO:1902623	negative regulation of neutrophil migration	Biological Process	0.0166056
					GO:0019693	ribose phosphate metabolic process	Biological Process	0.016868
					GO:0044710	single-organism metabolic process	Biological Process	0.016932
					GO:0030036	actin cytoskeleton organization	Biological Process	0.017105
					GO:0035270	endocrine system development	Biological Process	0.0173046
					GO:0002224	toll-like receptor signaling pathway	Biological Process	0.0177313
					GO:2000145	regulation of cell motility	Biological Process	0.0180458
					GO:0010646	regulation of cell communication	Biological Process	0.0182104
					GO:0055074	calcium ion homeostasis	Biological Process	0.018915
					GO:0048878	chemical homeostasis	Biological Process	0.0189483
					GO:0048247	lymphocyte chemotaxis	Biological Process	0.0191034
					GO:0001941	postsynaptic membrane organization	Biological Process	0.0192544
					GO:0002761	regulation of myeloid leukocyte differentiation	Biological Process	0.0192544
					GO:0009309	amine biosynthetic process	Biological Process	0.0192544
					GO:0030223	neutrophil differentiation	Biological Process	0.0192544
					GO:0042401	cellular biogenic amine biosynthetic process	Biological Process	0.0192544
					GO:0042554	superoxide anion generation	Biological Process	0.0192544
					GO:0046427	positive regulation of JAK-STAT cascade	Biological Process	0.0192544
					GO:1901019	regulation of calcium ion transmembrane transporter activity	Biological Process	0.0192544
					GO:1904063	negative regulation of cation transmembrane transport	Biological Process	0.0192544
					GO:1904894	positive regulation of STAT cascade	Biological Process	0.0192544
					GO:0055065	metal ion homeostasis	Biological Process	0.0193641
					GO:0030003	cellular cation homeostasis	Biological Process	0.0194788
					GO:1901657	glycosyl compound metabolic process	Biological Process	0.0194788
					GO:0048568	embryonic organ development	Biological Process	0.0196722
					GO:0055082	cellular chemical homeostasis	Biological Process	0.0202568
					GO:0002274	myeloid leukocyte activation	Biological Process	0.0212294
					GO:0006801	superoxide metabolic process	Biological Process	0.0212294
					GO:0006879	cellular iron ion homeostasis	Biological Process	0.0212294
					GO:0019674	NAD metabolic process	Biological Process	0.0212294
					GO:0048488	synaptic vesicle endocytosis	Biological Process	0.0212294
					GO:0019439	aromatic compound catabolic process	Biological Process	0.0214631
					GO:0045595	regulation of cell differentiation	Biological Process	0.0216908
					GO:0045597	positive regulation of cell differentiation	Biological Process	0.0217073
					GO:0009605	response to external stimulus	Biological Process	0.0218343
					GO:0009166	nucleotide catabolic process	Biological Process	0.021924
					GO:0002683	negative regulation of immune system process	Biological Process	0.0221421
					GO:0003012	muscle system process	Biological Process	0.0221421
					GO:0006873	cellular ion homeostasis	Biological Process	0.0223776
					GO:0060215	primitive hemopoiesis	Biological Process	0.0228318
					GO:0072521	purine-containing compound metabolic process	Biological Process	0.024148
					GO:0009132	nucleoside diphosphate metabolic process	Biological Process	0.0243528
					GO:1901615	organic hydroxy compound metabolic process	Biological Process	0.0244858
					GO:0002042	cell migration involved in sprouting angiogenesis	Biological Process	0.0246494
					GO:0009083	branched-chain amino acid catabolic process	Biological Process	0.0246494
					GO:0033260	nuclear DNA replication	Biological Process	0.0246494
					GO:0034763	negative regulation of transmembrane transport	Biological Process	0.0246494
					GO:0034766	negative regulation of ion transmembrane transport	Biological Process	0.0246494
					GO:0042771	intrinsic apoptotic signaling pathway in response to DNA damage by p53 class mediator	Biological Process	0.0246494
					GO:0071696	ectodermal placode development	Biological Process	0.0246494
					GO:0065008	regulation of biological quality	Biological Process	0.0246619
					GO:0009116	nucleoside metabolic process	Biological Process	0.0247167
					GO:0009119	ribonucleoside metabolic process	Biological Process	0.0248124
					GO:0002548	monocyte chemotaxis	Biological Process	0.0250017
					GO:0033559	unsaturated fatty acid metabolic process	Biological Process	0.0250017
					GO:0019882	antigen processing and presentation	Biological Process	0.0251211
					GO:0031401	positive regulation of protein modification process	Biological Process	0.0252043
					GO:0009161	ribonucleoside monophosphate metabolic process	Biological Process	0.0252794
					GO:0046434	organophosphate catabolic process	Biological Process	0.0258529
					GO:0048598	embryonic morphogenesis	Biological Process	0.0261011
					GO:0046649	lymphocyte activation	Biological Process	0.0263676
					GO:0048839	inner ear development	Biological Process	0.0263676
					GO:0007010	cytoskeleton organization	Biological Process	0.0264384
					GO:0002686	negative regulation of leukocyte migration	Biological Process	0.0266805
					GO:0003306	Wnt signaling pathway involved in heart development	Biological Process	0.0266805
					GO:0006691	leukotriene metabolic process	Biological Process	0.0266805
					GO:0019336	phenol-containing compound catabolic process	Biological Process	0.0266805
					GO:0019370	leukotriene biosynthetic process	Biological Process	0.0266805
					GO:0019441	tryptophan catabolic process to kynurenine	Biological Process	0.0266805
					GO:0032475	otolith formation	Biological Process	0.0266805
					GO:0034354	'de novo' NAD biosynthetic process from tryptophan	Biological Process	0.0266805
					GO:0034627	'de novo' NAD biosynthetic process	Biological Process	0.0266805
					GO:0042417	dopamine metabolic process	Biological Process	0.0266805
					GO:0043049	otic placode formation	Biological Process	0.0266805
					GO:0045670	regulation of osteoclast differentiation	Biological Process	0.0266805
					GO:0045823	positive regulation of heart contraction	Biological Process	0.0266805
					GO:0045980	negative regulation of nucleotide metabolic process	Biological Process	0.0266805
					GO:0046189	phenol-containing compound biosynthetic process	Biological Process	0.0266805
					GO:0051043	regulation of membrane protein ectodomain proteolysis	Biological Process	0.0266805
					GO:0060976	coronary vasculature development	Biological Process	0.0266805
					GO:0086002	cardiac muscle cell action potential involved in contraction	Biological Process	0.0266805
					GO:0086003	cardiac muscle cell contraction	Biological Process	0.0266805
					GO:0090162	establishment of epithelial cell polarity	Biological Process	0.0266805
					GO:0097090	presynaptic membrane organization	Biological Process	0.0266805
					GO:0097104	postsynaptic membrane assembly	Biological Process	0.0266805
					GO:0097105	presynaptic membrane assembly	Biological Process	0.0266805
					GO:1900543	negative regulation of purine nucleotide metabolic process	Biological Process	0.0266805
					GO:1901998	toxin transport	Biological Process	0.0266805
					GO:1902253	regulation of intrinsic apoptotic signaling pathway by p53 class mediator	Biological Process	0.0266805
					GO:1902254	negative regulation of intrinsic apoptotic signaling pathway by p53 class mediator	Biological Process	0.0266805
					GO:0008203	cholesterol metabolic process	Biological Process	0.0267105
					GO:0051249	regulation of lymphocyte activation	Biological Process	0.0267105
					GO:0070374	positive regulation of ERK1 and ERK2 cascade	Biological Process	0.0267105
					GO:0016042	lipid catabolic process	Biological Process	0.0271643
					GO:0006805	xenobiotic metabolic process	Biological Process	0.0282589
					GO:0050863	regulation of T cell activation	Biological Process	0.0282589
					GO:1903037	regulation of leukocyte cell-cell adhesion	Biological Process	0.0282589
					GO:0046031	ADP metabolic process	Biological Process	0.0283433
					GO:0044255	cellular lipid metabolic process	Biological Process	0.0283948
					GO:0009150	purine ribonucleotide metabolic process	Biological Process	0.0286026
					GO:0051270	regulation of cellular component movement	Biological Process	0.0287088
					GO:0060284	regulation of cell development	Biological Process	0.0291498
					GO:0006909	phagocytosis	Biological Process	0.0292189
					GO:1902652	secondary alcohol metabolic process	Biological Process	0.0292189
					GO:0002263	cell activation involved in immune response	Biological Process	0.0294145
					GO:0002366	leukocyte activation involved in immune response	Biological Process	0.0294145
					GO:0006690	icosanoid metabolic process	Biological Process	0.0294145
					GO:0032963	collagen metabolic process	Biological Process	0.0294145
					GO:0036465	synaptic vesicle recycling	Biological Process	0.0294145
					GO:0043277	apoptotic cell clearance	Biological Process	0.0294145
					GO:0044259	multicellular organismal macromolecule metabolic process	Biological Process	0.0294145
					GO:1901568	fatty acid derivative metabolic process	Biological Process	0.0294145
					GO:0051179	localization	Biological Process	0.0296636
					GO:0016054	organic acid catabolic process	Biological Process	0.0297862
					GO:0046395	carboxylic acid catabolic process	Biological Process	0.0297862
					GO:0072503	cellular divalent inorganic cation homeostasis	Biological Process	0.0297862
					GO:0052548	regulation of endopeptidase activity	Biological Process	0.0298916
					GO:0043583	ear development	Biological Process	0.0301127
					GO:0006941	striated muscle contraction	Biological Process	0.030771
					GO:0048246	macrophage chemotaxis	Biological Process	0.030771
					GO:0034110	regulation of homotypic cell-cell adhesion	Biological Process	0.0312656
					GO:0051017	actin filament bundle assembly	Biological Process	0.0312656
					GO:0044270	cellular nitrogen compound catabolic process	Biological Process	0.031358
					GO:0030258	lipid modification	Biological Process	0.0316435
					GO:0009135	purine nucleoside diphosphate metabolic process	Biological Process	0.0319547
					GO:0009179	purine ribonucleoside diphosphate metabolic process	Biological Process	0.0319547
					GO:0030048	actin filament-based movement	Biological Process	0.0319547
					GO:0050851	antigen receptor-mediated signaling pathway	Biological Process	0.0319547
					GO:0050793	regulation of developmental process	Biological Process	0.0326111
					GO:0010720	positive regulation of cell development	Biological Process	0.0337067
					GO:0002218	activation of innate immune response	Biological Process	0.0341155
					GO:0002221	pattern recognition receptor signaling pathway	Biological Process	0.0341155
					GO:0002758	innate immune response-activating signal transduction	Biological Process	0.0341155
					GO:0006911	phagocytosis, engulfment	Biological Process	0.0341155
					GO:0042219	cellular modified amino acid catabolic process	Biological Process	0.0341155
					GO:0050852	T cell receptor signaling pathway	Biological Process	0.0341155
					GO:0006732	coenzyme metabolic process	Biological Process	0.0343042
					GO:0007200	phospholipase C-activating G-protein coupled receptor signaling pathway	Biological Process	0.0344736
					GO:0006006	glucose metabolic process	Biological Process	0.034702
					GO:0019220	regulation of phosphate metabolic process	Biological Process	0.0348978
					GO:0051174	regulation of phosphorus metabolic process	Biological Process	0.0348978
					GO:0021675	nerve development	Biological Process	0.0358409
					GO:0071346	cellular response to interferon-gamma	Biological Process	0.0358409
					GO:0071347	cellular response to interleukin-1	Biological Process	0.0358409
					GO:0022407	regulation of cell-cell adhesion	Biological Process	0.0363126
					GO:0046700	heterocycle catabolic process	Biological Process	0.0374479
					GO:0006270	DNA replication initiation	Biological Process	0.0376118
					GO:0019835	cytolysis	Biological Process	0.0376118
					GO:0030225	macrophage differentiation	Biological Process	0.0376118
					GO:0044786	cell cycle DNA replication	Biological Process	0.0376118
					GO:2001021	negative regulation of response to DNA damage stimulus	Biological Process	0.0376118
					GO:0002694	regulation of leukocyte activation	Biological Process	0.037683
					GO:0030334	regulation of cell migration	Biological Process	0.0385527
					GO:0002526	acute inflammatory response	Biological Process	0.038588
					GO:0002720	positive regulation of cytokine production involved in immune response	Biological Process	0.038588
					GO:0003313	heart rudiment development	Biological Process	0.038588
					GO:0007158	neuron cell-cell adhesion	Biological Process	0.038588
					GO:0009125	nucleoside monophosphate catabolic process	Biological Process	0.038588
					GO:0030316	osteoclast differentiation	Biological Process	0.038588
					GO:0035020	regulation of Rac protein signal transduction	Biological Process	0.038588
					GO:0051639	actin filament network formation	Biological Process	0.038588
					GO:1901606	alpha-amino acid catabolic process	Biological Process	0.0390509
					GO:0051960	regulation of nervous system development	Biological Process	0.0390957
					GO:0034112	positive regulation of homotypic cell-cell adhesion	Biological Process	0.0392275
					GO:0042129	regulation of T cell proliferation	Biological Process	0.0392275
					GO:0050870	positive regulation of T cell activation	Biological Process	0.0392275
					GO:1903039	positive regulation of leukocyte cell-cell adhesion	Biological Process	0.0392275
					GO:1902531	regulation of intracellular signal transduction	Biological Process	0.0392588
					GO:0055080	cation homeostasis	Biological Process	0.0394804
					GO:0061008	hepaticobiliary system development	Biological Process	0.0398529
					GO:0034341	response to interferon-gamma	Biological Process	0.0400058
					GO:0055072	iron ion homeostasis	Biological Process	0.0400058
					GO:0070555	response to interleukin-1	Biological Process	0.0400058
					GO:0070997	neuron death	Biological Process	0.0400058
					GO:0006163	purine nucleotide metabolic process	Biological Process	0.0407952
					GO:0001932	regulation of protein phosphorylation	Biological Process	0.0408962
					GO:0061572	actin filament bundle organization	Biological Process	0.0415075
					GO:0050804	modulation of synaptic transmission	Biological Process	0.041868
					GO:0023057	negative regulation of signaling	Biological Process	0.0420761
					GO:0042325	regulation of phosphorylation	Biological Process	0.0421741
					GO:0050865	regulation of cell activation	Biological Process	0.0441378
					GO:0046128	purine ribonucleoside metabolic process	Biological Process	0.0441454
					GO:0032270	positive regulation of cellular protein metabolic process	Biological Process	0.0445037
					GO:0009966	regulation of signal transduction	Biological Process	0.0445517
					GO:0007259	JAK-STAT cascade	Biological Process	0.044752
					GO:0042098	T cell proliferation	Biological Process	0.044752
					GO:0044236	multicellular organism metabolic process	Biological Process	0.044752
					GO:0097696	STAT cascade	Biological Process	0.044752
					GO:0009611	response to wounding	Biological Process	0.0449848
					GO:0002688	regulation of leukocyte chemotaxis	Biological Process	0.0451583
					GO:0009074	aromatic amino acid family catabolic process	Biological Process	0.0451583
					GO:0060319	primitive erythrocyte differentiation	Biological Process	0.0451583
					GO:2001257	regulation of cation channel activity	Biological Process	0.0451583
					GO:0050801	ion homeostasis	Biological Process	0.0454844
					GO:0098771	inorganic ion homeostasis	Biological Process	0.0455989
					GO:0051235	maintenance of location	Biological Process	0.0476161
					GO:0042592	homeostatic process	Biological Process	0.0479646
					GO:0006631	fatty acid metabolic process	Biological Process	0.0482791
					GO:0042278	purine nucleoside metabolic process	Biological Process	0.0482791
					GO:0072507	divalent inorganic cation homeostasis	Biological Process	0.0490095
					GO:0002573	myeloid leukocyte differentiation	Biological Process	0.049183
					GO:0072676	lymphocyte migration	Biological Process	0.049183
					GO:0050767	regulation of neurogenesis	Biological Process	0.0493597
					GO:0034612	response to tumor necrosis factor	Biological Process	0.0493845
