# Supplementary material for: Immunogenetic losses co-occurred with seahorse male pregnancy and mutation in tlx1 accompanied functional asplenia
Source: Nat Commun. 2022 Dec 9;13:7610. doi: 10.1038/s41467-022-35338-7 (PMC9734139; doi:10.1038/s41467-022-35338-7)
Supplement: Supplementary file 4 — Supplementary Data 1-15 [file 41467_2022_35338_MOESM4_ESM.zip › Supplementary Data/Supplementary Data 13.xlsx]

## Sheet: Sheet1
Supplementary Data 13. GenBank accession numbers and gene ID for batf, cd5, C3-5, ighv, and foxp gene families.
gene	Species	Predicted	Ensembl	Genbank			gene	Species	Ensembl
batf1	Homo sapiens			AAH32294.1			ighv	Tilipia	ENSONIT00000092789
	Mus musculus			NP_058047.1					ENSONIT00000015704
	Gallus gallus			XP_040528691.1					ENSONIT00000041215
	Anolis carolinensis			XP_003214423.1					ENSONIT00000076501
	Xenopus laevis			NP_001091208.1					ENSONIT00000039749
	Latimeria chalumnae			XP_005986608.1					ENSONIT00000076838
	Lepisosteus oculatus			XP_006632264.1					ENSONIT00000039033
	Danio rerio			NP_001038524.1					ENSONIT00000083183
	Oreochromis niloticus			XP_003455658.1					ENSONIT00000044486
	Xiphophorus maculatus			XP_023203423.1					ENSONIT00000035494
	Oryzias latipes			XP_011489683.1					ENSONIT00000066269
	Takifugu rubripes			XP_003971751.1					ENSONIT00000058265
	Gasterosteus aculeatus			XP_040016481.1					ENSONIT00000026679
	Hippocampus erectus	EVM0003768							ENSONIT00000072556
	Hippocampus comes			XP_019740615.1					ENSONIT00000093158
	Hippocampus mohnikei	EVM0003768							ENSONIT00000049262
	Hippocampus zoesterae	EVM0019330							ENSONIT00000051928
batf2	Homo sapiens			NP_612465.3					ENSONIT00000056085
	Mus musculus			NP_083243.1					ENSONIT00000018828
	Chrysemys picta bellii			XP_005307964.1					ENSONIT00000073811
	Xenopus tropicalis			XP_012817816.1					ENSONIT00000074868
	Takifugu rubripes			XP_011617474.1					ENSONIT00000087870
batf3	Homo sapiens			NP_061134.1					ENSONIT00000081441
	Mus musculus			NP_084336.1					ENSONIT00000089456
	Gallus gallus			XP_419428.4					ENSONIT00000075740
	Chrysemys picta bellii			XP_005278956.1					ENSONIT00000068494
	Xenopus tropicalis			XP_004914833.1					ENSONIT00000061356
	Latimeria chalumnae			XP_006009276.1					ENSONIT00000005729
	Lepisosteus oculatus			XP_006643028.1					ENSONIT00000058560
	Danio rerio			NP_001038857.1					ENSONIT00000047583
	Oreochromis niloticus			XP_003446693.1					ENSONIT00000082540
	Xiphophorus maculatus		ENSXMAT00000030743.1						ENSONIT00000088532
	Oryzias latipes			XP_011472010.1					ENSONIT00000005730
foxp1	Homo sapiens		ENSG00000114861						ENSONIT00000051085
	Mus musculus		ENSMUSG00000030067						ENSONIT00000039768
	Gallus gallus		ENSGALG00000007769						ENSONIT00000055727
	Anolis carolinensis		ENSACAG00000013683						ENSONIT00000026678
	Xenopus tropicalis		ENSXETG00000008510						ENSONIT00000005718
	Latimeria chalumnae		ENSLACG00000006064						ENSONIT00000005702
	Lepisosteus oculatus		ENSLOCG00000010009						ENSONIT00000005703
	Danio rerio		ENSDARG00000004843						ENSONIT00000057213
			ENSDARG00000014181						ENSONIT00000043897
	Oreochromis niloticus		ENSONIG00000016955						ENSONIT00000062269
			ENSONIG00000020267						ENSONIT00000005720
	Xiphophorus maculatus		ENSXMAG00000016493						ENSONIT00000026677
			ENSXMAG00000004164						ENSONIT00000005704
	Oryzias latipes		ENSORLG00000013419						ENSONIT00000061843
			ENSORLG00000003081						ENSONIT00000079476
	Takifugu rubripes		ENSTRUG00000011898						ENSONIT00000063248
			ENSTRUG00000001947						ENSONIT00000078494
	Gasterosteus aculeatus		ENSGACG00000011839						ENSONIT00000051268
			ENSGACG00000003402						ENSONIT00000082204
	Hippocampus erectus	EVM0005199							ENSONIT00000078141
		EVM0002167							ENSONIT00000005735
	Hippocampus comes		ENSHCOG00000012215						ENSONIT00000052153
			ENSHCOG00000010731						ENSONIT00000018825
	Hippocampus mohnikei	EVM0007466							ENSONIT00000090099
		EVM0011808							ENSONIT00000082855
	Hippocampus zoesterae	EVM0001971							ENSONIT00000090401
foxp2	Homo sapiens		ENSG00000128573						ENSONIT00000089870
	Mus musculus		ENSMUSG00000029563						ENSONIT00000005701
	Gallus gallus		ENSGALG00000009424						ENSONIT00000013790
	Anolis carolinensis		ENSACAG00000006713						ENSONIT00000057833
	Xenopus tropicalis		ENSXETG00000011560						ENSONIT00000005695
	Latimeria chalumnae		ENSLACG00000012807						ENSONIT00000035457
	Lepisosteus oculatus		ENSLOCG00000015936						ENSONIT00000071422
	Danio rerio		ENSDARG00000005453						ENSONIT00000005705
	Oreochromis niloticus		ENSONIG00000008874						ENSONIT00000074372
	Xiphophorus maculatus		ENSXMAG00000029750						ENSONIT00000087020
			ENSXMAG00000000534						ENSONIT00000049004
	Oryzias latipes		ENSORLG00000010494						ENSONIT00000053439
	Takifugu rubripes		ENSTRUG00000016830						ENSONIT00000068746
			ENSTRUG00000026829						ENSONIT00000005727
	Gasterosteus aculeatus		ENSGACG00000018911						ENSONIT00000018830
	Hippocampus erectus	EVM0010759							ENSONIT00000076757
	Hippocampus comes		ENSHCOG00000006439					Medaka	ENSORLT00000038653
	Hippocampus mohnikei	EVM0012502							ENSORLT00000028669
	Hippocampus zoesterae	EVM0006743							ENSORLT00000035884
		EVM0010845							ENSORLT00000043579
foxp3	Homo sapiens		ENSG00000049768						ENSORLT00000014730
	Mus musculus		ENSMUSG00000039521						ENSORLT00000036727
	Anolis carolinensis			XP_008102131.1					ENSORLT00000034170
	Xenopus tropicalis		ENSXETG00000031498						ENSORLT00000036526
	Latimeria chalumnae			XP_014354240.1					ENSORLT00000036558
	Lepisosteus oculatus		ENSLOCG00000014427						ENSORLT00000043701
	Danio rerio		ENSDARG00000055750						ENSORLT00000031640
			ENSDARG00000078279						ENSORLT00000045315
	Oreochromis niloticus		ENSONIG00000016969						ENSORLT00000028582
	Xiphophorus maculatus		ENSXMAG00000012880						ENSORLT00000033787
	Oryzias latipes		ENSORLG00000025857						ENSORLT00000038059
	Takifugu rubripes		ENSTRUG00000033118						ENSORLT00000042236
			ENSTRUG00000022517						ENSORLT00000033165
	Gasterosteus aculeatus		ENSGACG00000012777						ENSORLT00000033830
foxp4	Homo sapiens		ENSG00000137166						ENSORLT00000028399
	Mus musculus		ENSMUSG00000023991						ENSORLT00000009313
	Gallus gallus		ENSGALG00000033497						ENSORLT00000014792
	Anolis carolinensis		ENSACAG00000002366						ENSORLT00000035763
	Xenopus tropicalis		ENSXETG00000011856						ENSORLT00000014765
	Latimeria chalumnae		ENSLACG00000010141						ENSORLT00000035804
	Lepisosteus oculatus		ENSLOCG00000012157						ENSORLT00000014798
	Danio rerio		ENSDARG00000072160						ENSORLT00000046376
	Oreochromis niloticus		ENSONIG00000019299						ENSORLT00000026817
	Xiphophorus maculatus		ENSXMAG00000003824						ENSORLT00000037798
	Oryzias latipes		ENSORLG00000015849						ENSORLT00000031635
	Takifugu rubripes		ENSTRUG00000000892						ENSORLT00000036146
	Gasterosteus aculeatus		ENSGACG00000000367						ENSORLT00000043379
	Hippocampus erectus	EVM0004431							ENSORLT00000033176
	Hippocampus comes		ENSHCOG00000008292						ENSORLT00000040104
	Hippocampus mohnikei	EVM0017678							ENSORLT00000032239
	Hippocampus zoesterae	EVM0017184							ENSORLT00000026785
CD79a	Homo sapiens			AAI13732.1					ENSORLT00000014827
	Mus musculus			NP_031681.2					ENSORLT00000043161
	Gallus gallus			NP_001006328.2				Platyfish	ENSXMAT00000041222
	Anolis carolinensis			XP_008123452.1					ENSXMAT00000027398
	Xenopus tropicalis			XP_002941973.1					ENSXMAT00000020049
	Latimeria chalumnae			XP_005999203.2					ENSXMAT00000031813
	Lepisosteus oculatus			XP_015191882.1					ENSXMAT00000031206
	Danio rerio			NP_001313399.1					ENSXMAT00000028502
	Oreochromis niloticus			XP_003458832.1					ENSXMAT00000021779
	Xiphophorus maculatus			XP_005808644.1					ENSXMAT00000029289
	Oryzias latipes			XP_004078286.1					ENSXMAT00000028671
	Takifugu rubripes			XP_003976934.2					ENSXMAT00000033317
	Gasterosteus aculeatus			XP_040022131.1					ENSXMAT00000037894
	Hippocampus erectus	EVM0005319							ENSXMAT00000026350
	Hippocampus comes			XP_019751635.1					ENSXMAT00000032242
	Hippocampus mohnikei	EVM0002949							ENSXMAT00000029623
	Hippocampus zoesterae	EVM0017574							ENSXMAT00000033379
CD5	Homo sapiens			NP_055022.2					ENSXMAT00000019866
	Mus musculus			P13379.1					ENSXMAT00000023299
	Gallus gallus			CAA72739.1					ENSXMAT00000036250
	Anolis carolinensis			XP_008114055.1					ENSXMAT00000038239
	Lepisosteus oculatus			XP_015209464.1					ENSXMAT00000022317
	Danio rerio			XP_017211926.1					ENSXMAT00000037037
	Oreochromis niloticus			XP_005461402.1					ENSXMAT00000034106
	Xiphophorus maculatus			XP_023189636.1					ENSXMAT00000036959
	Oryzias latipes			XP_011477057.1					ENSXMAT00000027151
	Takifugu rubripes			XP_029706789.1					ENSXMAT00000021707
	Gasterosteus aculeatus			XP_040043631.1					ENSXMAT00000026715
	Notamacropus eugenii			ACE82254.1					ENSXMAT00000034895
	Alligator mississippiensis			XP_019340826.1					ENSXMAT00000020986
	Apteryx mantelli			XP_013810761.1					ENSXMAT00000035014
	Astyanax mexicanus			XP_022537443.1					ENSXMAT00000029723
	Carassius auratus			XP_026118560.1					ENSXMAT00000030584
	Salmo salar			XP_013998562.1					ENSXMAT00000028623
	Esox lucius			XP_034150324.1					ENSXMAT00000021315
	Boleophthalmus pectinirostris			XP_020784086.1					ENSXMAT00000042103
	Lates calcarifer			XP_018517065.1					ENSXMAT00000029074
	Stegastes partitus			XP_008304357.1					ENSXMAT00000041574
	Cyprinodon variegatus			XP_015257078.1					ENSXMAT00000037351
CD6	Homo sapiens			NP_006716.3					ENSXMAT00000023602
	Mus musculus			NP_033982.3					ENSXMAT00000040387
	Gallus gallus			XP_040528448.1					ENSXMAT00000032027
	Anolis carolinensis			XP_008114053.1					ENSXMAT00000030168
	Oryzias latipes			XP_023815858.1					ENSXMAT00000039159
C3	Homo sapiens		ENSG00000125730						ENSXMAT00000026013
	Mus musculus		ENSMUSG00000024164						ENSXMAT00000027023
	Gallus gallus		ENSGALG00000030038						ENSXMAT00000024917
	Anolis carolinensis		ENSACAG00000014786						ENSXMAT00000037631
	Xenopus laevis		ENSXETG00000017270						ENSXMAT00000022182
			ENSXETG00000030458						ENSXMAT00000028396
			ENSXETG00000032282						ENSXMAT00000025742
	Latimeria chalumnae		ENSLACG00000016227						ENSXMAT00000040493
	Lepisosteus oculatus		ENSLOCG00000009084						ENSXMAT00000032333
			ENSLOCG00000000125						ENSXMAT00000042149
			ENSLOCG00000009060						ENSXMAT00000041424
	Danio rerio		ENSDARG00000012694						ENSXMAT00000035056
			ENSDARG00000087359						ENSXMAT00000021207
			ENSDARG00000052207						ENSXMAT00000040080
			ENSDARG00000093198						ENSXMAT00000023566
			ENSDARG00000053462						ENSXMAT00000035848
			ENSDARG00000043719						ENSXMAT00000041196
			ENSDARG00000093068						ENSXMAT00000022886
			ENSDARG00000115568						ENSXMAT00000039899
	Oreochromis niloticus		ENSONIG00000000306						ENSXMAT00000041111
			ENSONIG00000041386						ENSXMAT00000031679
			ENSONIG00000016437						ENSXMAT00000027097
			ENSONIG00000027617						ENSXMAT00000038516
	Xiphophorus maculatus		ENSXMAT00000013801.2						ENSXMAT00000011598
			ENSXMAT00000034535.1						ENSXMAT00000025245
			ENSXMAT00000032176.1					Fugu	ENSTRUT00000065429
			ENSXMAT00000040270.1						ENSTRUT00000001261
			ENSXMAT00000012505.2						ENSTRUT00000056580
	Oryzias latipes		ENSORLG00000020102						ENSTRUT00000052378
			ENSORLG00000011326						ENSTRUT00000070818
			ENSORLG00000011267						ENSTRUT00000051169
			ENSORLG00000018160						ENSTRUT00000029844
	Takifugu rubripes		ENSTRUG00000003028						ENSTRUT00000077554
			ENSTRUG00000010710						ENSTRUT00000009182
			ENSTRUG00000017618						ENSTRUT00000076637
			ENSTRUG00000002160						ENSTRUT00000091012
	Gasterosteus aculeatus		ENSGACG00000019826						ENSTRUT00000070483
			ENSGACG00000018848						ENSTRUT00000083861
			ENSGACG00000018842						ENSTRUT00000001494
			ENSGACG00000000155						ENSTRUT00000050207
			ENSGACG00000018732						ENSTRUT00000065498
	Hippocampus erectus	EVM0018360							ENSTRUT00000085709
		EVM0000856							ENSTRUT00000055928
	Hippocampus comes	H.comes.g013572							ENSTRUT00000077079
		H.comes.g009648							ENSTRUT00000075729
	Hippocampus mohnikei	EVM0007444							ENSTRUT00000008519
		EVM0000034							ENSTRUT00000059210
	Hippocampus zoesterae	EVM0008348							ENSTRUT00000086446
		EVM0019751							ENSTRUT00000052718
C4	Homo sapiens		ENSG00000244207						ENSTRUT00000053379
			ENSG00000236625						ENSTRUT00000008520
			ENSG00000233312						ENSTRUT00000003631
	Mus musculus			AAC36010.1					ENSTRUT00000056577
			ENSMUSG00000073418						ENSTRUT00000079961
	Gallus gallus		ENSGALG00000032231						ENSTRUT00000003660
			ENSGALG00000017040						ENSTRUT00000050565
	Anolis carolinensis		ENSACAG00000012647						ENSTRUT00000082424
	Xenopus laevis		ENSXETG00000005203						ENSTRUT00000063321
	Latimeria chalumnae		ENSLACG00000013931						ENSTRUT00000080428
	Lepisosteus oculatus		ENSLOCG00000008608						ENSTRUT00000049562
	Danio rerio		ENSDARG00000038424						ENSTRUT00000064551
			ENSDARG00000015065						ENSTRUT00000091659
	Oreochromis niloticus		ENSONIG00000002827						ENSTRUT00000088926
			ENSONIG0000002863						ENSTRUT00000076737
	Xiphophorus maculatus		ENSXMAT00000026158.1						ENSTRUT00000089209
	Oryzias latipes		ENSORLG00000006939						ENSTRUT00000008521
			ENSORLG00000069061						ENSTRUT00000005027
	Takifugu rubripes		ENSTRUG00000015929						ENSTRUT00000061276
	Gasterosteus aculeatus		ENSGACG00000007933						ENSTRUT00000051235
C5	Homo sapiens		ENSG00000106804						ENSTRUT00000059325
	Mus musculus		ENSMUSG00000026874						ENSTRUT00000000195
	Gallus gallus		ENSGALG00000001565						ENSTRUT00000054456
	Anolis carolinensis		ENSACAG00000029332						ENSTRUT00000006860
			ENSACAG00000003152						ENSTRUT00000090365
	Xenopus laevis		ENSXETG00000019600						ENSTRUT00000056245
	Latimeria chalumnae		ENSLACG00000012370						ENSTRUT00000073367
	Lepisosteus oculatus		ENSLOCG00000005479						ENSTRUT00000055079
	Danio rerio		ENSDARG00000021004
	Oreochromis niloticus		ENSONIG00000000645
	Xiphophorus maculatus		ENSXMAT00000021465.1
	Oryzias latipes		ENSONIG00000000645
	Takifugu rubripes			XP_029686043.1
	Gasterosteus aculeatus		ENSGACG00000019594
	Hippocampus erectus	EVM0008460
	Hippocampus comes	H.comes.g023358
	Hippocampus mohnikei	EVM0017939
	Hippocampus zoesterae	EVM0005863
