# Supplementary material for: Immunogenetic losses co-occurred with seahorse male pregnancy and mutation in tlx1 accompanied functional asplenia
Source: Nat Commun. 2022 Dec 9;13:7610. doi: 10.1038/s41467-022-35338-7 (PMC9734139; doi:10.1038/s41467-022-35338-7)
Supplement: Supplementary file 4 — Supplementary Data 1-15 [file 41467_2022_35338_MOESM4_ESM.zip › Supplementary Data/Supplementary Data 14.xlsx]

## Sheet: Sheet1
Supplementary Data 14. The gene IDs and sequences of batf3, C3, C4 and foxp3 in the Aeoliscus strigatus and Fistularia tabacaria genomes
species	gene_name	scaffold	start	end	sequence
Aeoliscus_strigatus	batf3	CAAKHB010007571.1	73158	77990	>MLSLTSPIFILFFLLYFERIFHKCSSFFRRTHPSEFASSQSSSDDVKKVMRREKNRIAAQKSRMRQTQKADSLHLESENLEKENAALRKEVKQLTEEAKYLSSVLSSHEPLCTGLAPPTPDLVYPPHHSSYHHQHIAVPHYQH*
Aeoliscus_strigatus	foxP3	CAAKHB010000319.1	23682	28697	>MLCYVQNSIQSLCNVSEPKPMQSKISSTSSTPSCSSRYSYFPQLPAQQLVFQQLLQIQQQQQQQVVRVQKPVPSSSTPSAGKVYMTACPESEVNCFHLFSSAPLHLVSHLLPEKKRLFQFHCSGCTATNVLYGHGVCHWPGCESVCENLSEFVKHINCDHILDDRSTAQCRVQMQVVHQLELQLNKERERLQAMMAHLHLPSLESPSVSASNNLPLPSSPPSPQALPPSQGCEEESPMQSPLVGALRRRHQSLLYRNTDIRPPFTYAALIRQAILESSDMQLTLNDIYNWFTRTFVYFRHNAATWKNAVRHNLSLHKCFVRMENMKGAVWTVDEVEYQRRRSQRITGYNRLLDVMFMTPLVF*
Aeoliscus_strigatus	C3	CAAKHB010000531.1	26906	46157	>MILLQTQRSTDRLRNTNTRGFKPNRFCSTNTVLYGNVRPCMLSCVQFEPMEAFFNRHHFMTQLNPAPRFTLLAPNILRTDSQENICVQADGISSPIAVSITILDFSKNIVLLETSVALNPGNGFHALKSIQLSSEHLKREETKNKHVYLKVTFTGYQTIERVLLLTFHSGYIFIQTDKPIYNPGDTVSFRAFVSSPSFKALDSTITVDIKSPDGVVVKQILRSKAADGFFGDTFLLSDFVNEGTWTVIAKFDHWEQNTFTSQFEVKKYILPAFNVTLTPRKPFLSLEDSELVVKISARYLYGETVQGTAYVVFGVKMDQRMIRLPSMKQITNLDGGTVALRMNEIKSAYPNIRDLVGHSLYVKASVLTKSGGDLVQAEKTGIAIVESPYVISFKDAPK…
Aeoliscus_strigatus	C4	CAAKHB010003197.1	16453	32002	>MRCSIFSFLLLIWIVDSSEASRFFISGPAVFHEGVLEEVFVQMGGSHLNKRVTLYLEHESTGIIVSQRETVSCASENDLKTVKLMINSELMSKVPPQKQERSYLLLVAESESFPGRRATKVLTSKHRGYIFIQTDQPIYNPTQTVNYRIFTLDHELRPSEEIMHLSVVNADGNRIIKAMVRSDAGIYTGSFPIPDVAIKGTWNILAHYEYDDKHVASRQFKVQKFVLPSFEVNIQMDQRYILLSAEHVNFRISAMYSHGETVKGAFHGSVAVSHKPTRSAGKTQAVLVRGLRLTGSVLDGAAAASLSISEINKRLRQQLNTSLSDLQGTGARLSLKVFVTNIQSAEIQETEVFLPIVSHRFSVDLSRTRSYFYPGYPVEVEVMVRHPDGSPAVQVPVQ…
Fistularia_tabacaria	batf3	CAAKHD010003293.1	4841	7044	>MHDSCSSETSVTSTLSTFLTCSEDERQKLRRREKNRVAAQKSRKRQLQRADLLHEACELLERKNRKLRMEANALFEERRLLTEILRTHEPVCMHCCPGPALSEPTAAS*
Fistularia_tabacaria	foxP3	CAAKHD010004680.1	16548	25626	>MLPEPSQSCRSTQTTSDTKSWTSMDALKQKHQRPSVLRHSTHTAVRQQHDKSPDEGISKDKREADCPPQTSSPCPSTPPVQRHHLLALRGDSAQQSSTEADASGSLPEESSAVFGSGLCRWPGCSAVAEDFPSFLKHLHSEHSHGDRSLAQWRVQQDVVHYMENQLVVEKQKLLAMQVHLHLSDQRYTDSKGASQWPYSLFLYLPRPQGPPGGRTPVPAVEEFAQHWFRASGSAHLLPDVVPSIECYKYNNIRPPYTYANLIRWSIMESPEKQRTLNEIYNWFTSMFYYFRHNTATWKNAVRHNLSLHKCFVRVEGGKGAVWTVDEKEFQRRKGQKYHRYQPPRFPWALEIPVW*
Fistularia_tabacaria	C3	CAAKHD010008340.1	20341	31524	>MSGTRLWLLASLAFASLSSLADGEQLEVMVAPNLLRAGAVENIFVECQDCKGNAIQVEIIVMNHPTKTRRLSSMSVTLDSANDFQNMGQVTIPTEGFSKDPNSRQYVYLQAQFPNRQLEKVVLVSFQSGYIFIQTDKTLYTPDSKIHYRLFAVTPRMEPVERYNQEDTSIIIDVMTPEGIKIPIDPVFPNAGIYSGDFKLAEIVSPGLWKLEAKFQSNPQIKFTSEFEVKEYVLPSFEVKLSPKSSFFYVDSPTLTVDISAKYLFGEDVNGMAYVVFGVIIDGQKTGFPSSLQRVLIVGGSGVVTLKREHIQKTFPNRNIGDLEGSSIYVTVSVLTESGSEMVEAEVNGIQIVKSPYTIRFTKTPKFFKPGMSFDVAVEVYNPDETPAYGVPVVVNPG…
Fistularia_tabacaria	C4	CAAKHD010010475.1	2017	15766	>MGPRNLQNVVFLLVLGQVGGQPEPDRPWRFQFQPARRRPLVAPRWLNLVAPDLLRVDSQENIYLHMDGILKPVDVSLSIMDVTKTRTLLEDSVRLSPENNFHALKAIRIASTFFTSDIRRTFVYLKVKALQFYFEEKLMVSFHVGYIFIQMDKPIYKPGDKVNFRTFVSSPSFNAMNSAITVDIQNPEGVVMKQIERVRTPAGVFRDIFPLPETASEGTWTVVARFDHLKQNTFTSRFQVKKYVLPAFSVTLTPRKSFLDVNDDDELVVEISARYLYGEPVQGTAYVLFGLKINQEMRRLPLVKQVSELGRDXXXXXXXYPNIKSLEGSSVYVKASVLTRTGSDLVEAEKTGIHIVKSPYVLSFKDTPKYFKPGLPFDFTIQVSHHDGSPAKNVQVKV…
