# Supplementary material for: Immunogenetic losses co-occurred with seahorse male pregnancy and mutation in tlx1 accompanied functional asplenia
Source: Nat Commun. 2022 Dec 9;13:7610. doi: 10.1038/s41467-022-35338-7 (PMC9734139; doi:10.1038/s41467-022-35338-7)
Supplement: Supplementary file 4 — Supplementary Data 1-15 [file 41467_2022_35338_MOESM4_ESM.zip › Supplementary Data/Supplementary Data 15.xlsx]

## Sheet: Sheet1
Supplementary Data 15. Accessions for previously published genomes used in this study.
species	Accession code in NCBI database
Homo sapiens	PRJNA31257
Mus musculus	PRJNA11777
Gallus gallus	PRJNA698609
Anolis carolinensis	PRJNA60547
Xenopus laevis	PRJNA338693
Latimeria chalumnae	PRJNA56111
Lepisosteus oculatus	PRJNA221149
Danio rerio	PRJNA11776
Takifugu rubripes	PRJEB31988
Gasterosteus aculeatus	PRJNA13579
Oryzias latipes	PRJEB43089
Xiphophorus maculatus	PRJNA72525
Oreochromis niloticus	PRJNA354796
periophthalmus magnuspinnatus	PRJNA627707
Hippocampus erectus	PRJNA613175
Hippocampus comes	PRJNA359802
