# Supplementary material for: Immunogenetic losses co-occurred with seahorse male pregnancy and mutation in tlx1 accompanied functional asplenia
Source: Nat Commun. 2022 Dec 9;13:7610. doi: 10.1038/s41467-022-35338-7 (PMC9734139; doi:10.1038/s41467-022-35338-7)
Supplement: Supplementary file 4 — Supplementary Data 1-15 [file 41467_2022_35338_MOESM4_ESM.zip › Supplementary Data/Supplementary Data 2.xlsx]

## Sheet: Sheet1
Supplementary Data 2. GO enrichment of contracted/expanded gene families in seahorse species （Q<0.05）.
contracted gene families								expanded gene families
GO ID	Description	GO Class	P-value	Q-value				GO ID	Description	GO Class	P-value	Q-value
GO:0072558	NLRP1 inflammasome complex	Cellular Component	4.65709e-11	2.77562e-08				GO:0005930	axoneme	Cellular Component	0.000102054	0.0178933
GO:0061702	inflammasome complex	Cellular Component	1.1856e-10	3.53308e-08				GO:0097014	ciliary plasm	Cellular Component	0.000105877	0.0178933
GO:0072557	IPAF inflammasome complex	Cellular Component	1.32021e-09	1.96711e-07				GO:0003777	microtubule motor activity	Molecular Function	0.000267555	0.0471298
GO:0097169	AIM2 inflammasome complex	Cellular Component	1.32021e-09	1.96711e-07				GO:0045505	dynein intermediate chain binding	Molecular Function	0.000281372	0.0471298
GO:0072559	NLRP3 inflammasome complex	Cellular Component	3.1033e-09	3.69913e-07
GO:0016327	apicolateral plasma membrane	Cellular Component	2.00656e-07	1.99318e-05
GO:0005911	cell-cell junction	Cellular Component	5.18199e-07	4.41209e-05
GO:0005576	extracellular region	Cellular Component	1.07748e-06	8.02725e-05
GO:0008385	IkappaB kinase complex	Cellular Component	3.18813e-06	0.000211125
GO:0005923	bicellular tight junction	Cellular Component	7.2558e-06	0.000432446
GO:0042611	MHC protein complex	Cellular Component	1.08195e-05	0.000537371
GO:0042613	MHC class II protein complex	Cellular Component	1.08195e-05	0.000537371
GO:0070160	occluding junction	Cellular Component	1.21893e-05	0.000558833
GO:0032311	angiogenin-PRI complex	Cellular Component	1.37471e-05	0.000585233
GO:0043296	apical junction complex	Cellular Component	3.02719e-05	0.0012028
GO:0030054	cell junction	Cellular Component	6.5499e-05	0.00243984
GO:0071944	cell periphery	Cellular Component	7.48117e-05	0.00262281
GO:0005886	plasma membrane	Cellular Component	8.00296e-05	0.00264987
GO:0031674	I band	Cellular Component	0.000129228	0.00405369
GO:0016460	myosin II complex	Cellular Component	0.000165732	0.0049388
GO:0045334	clathrin-coated endocytic vesicle	Cellular Component	0.000178422	0.0050638
GO:0044291	cell-cell contact zone	Cellular Component	0.000216847	0.00587458
GO:0005858	axonemal dynein complex	Cellular Component	0.000337331	0.00830297
GO:0012507	ER to Golgi transport vesicle membrane	Cellular Component	0.000354279	0.00830297
GO:0097179	protease inhibitor complex	Cellular Component	0.00036221	0.00830297
GO:1904090	peptidase inhibitor complex	Cellular Component	0.00036221	0.00830297
GO:0070701	mucus layer	Cellular Component	0.000447735	0.00988333
GO:0030018	Z disc	Cellular Component	0.000677655	0.0144244
GO:0070820	tertiary granule	Cellular Component	0.000812088	0.0166898
GO:0071556	integral component of lumenal side of endoplasmic reticulum membrane	Cellular Component	0.000953262	0.0183272
GO:0098553	lumenal side of endoplasmic reticulum membrane	Cellular Component	0.000953262	0.0183272
GO:0030141	secretory granule	Cellular Component	0.000993604	0.0185059
GO:0030659	cytoplasmic vesicle membrane	Cellular Component	0.00115026	0.0207743
GO:0042581	specific granule	Cellular Component	0.00138957	0.0234627
GO:0030669	clathrin-coated endocytic vesicle membrane	Cellular Component	0.00139484	0.0234627
GO:0098576	lumenal side of membrane	Cellular Component	0.00141721	0.0234627
GO:0098805	whole membrane	Cellular Component	0.00152792	0.0246119
GO:0097180	serine protease inhibitor complex	Cellular Component	0.00169904	0.0266481
GO:0012506	vesicle membrane	Cellular Component	0.00243257	0.0368499
GO:0035578	azurophil granule lumen	Cellular Component	0.00247315	0.0368499
GO:0016459	myosin complex	Cellular Component	0.00309261	0.0390798
GO:0044437	vacuolar part	Cellular Component	0.00320598	0.0390798
GO:0042383	sarcolemma	Cellular Component	0.00321322	0.0390798
GO:0016021	integral component of membrane	Cellular Component	0.00321983	0.0390798
GO:0030016	myofibril	Cellular Component	0.00324063	0.0390798
GO:0036156	inner dynein arm	Cellular Component	0.00328633	0.0390798
GO:0019012	virion	Cellular Component	0.00334408	0.0390798
GO:0020002	host cell plasma membrane	Cellular Component	0.00334408	0.0390798
GO:0044174	host cell endosome	Cellular Component	0.00334408	0.0390798
GO:0044184	host cell late endosome	Cellular Component	0.00334408	0.0390798
GO:0072494	host multivesicular body	Cellular Component	0.00334408	0.0390798
GO:0005773	vacuole	Cellular Component	0.00363848	0.0410315
GO:0014704	intercalated disc	Cellular Component	0.00364877	0.0410315
GO:0101003	ficolin-1-rich granule membrane	Cellular Component	0.00391341	0.0431925
GO:0044449	contractile fiber part	Cellular Component	0.00403032	0.0434974
GO:0031224	intrinsic component of membrane	Cellular Component	0.004087	0.0434974
GO:0030134	ER to Golgi transport vesicle	Cellular Component	0.00427595	0.0447099
GO:0044433	cytoplasmic vesicle part	Cellular Component	0.00469193	0.0479904
GO:0036379	myofilament	Cellular Component	0.00475073	0.0479904
GO:0001618	virus receptor activity	Molecular Function	3.08789e-09	2.68338e-06
GO:0017024	myosin I binding	Molecular Function	1.01005e-08	2.92578e-06
GO:0032090	Pyrin domain binding	Molecular Function	1.01005e-08	2.92578e-06
GO:0043028	cysteine-type endopeptidase regulator activity involved in apoptotic process	Molecular Function	2.85215e-08	6.19629e-06
GO:0097153	cysteine-type endopeptidase activity involved in apoptotic process	Molecular Function	8.00084e-08	1.39055e-05
GO:0008656	cysteine-type endopeptidase activator activity involved in apoptotic process	Molecular Function	1.62599e-07	2.35497e-05
GO:0005138	interleukin-6 receptor binding	Molecular Function	2.0339e-07	2.52494e-05
GO:0016505	peptidase activator activity involved in apoptotic process	Molecular Function	7.35153e-07	7.98559e-05
GO:0061134	peptidase regulator activity	Molecular Function	1.23301e-05	0.00115602
GO:0004984	olfactory receptor activity	Molecular Function	1.33029e-05	0.00115602
GO:0047886	farnesol dehydrogenase activity	Molecular Function	1.60945e-05	0.00121271
GO:0070700	BMP receptor binding	Molecular Function	1.67463e-05	0.00121271
GO:0002020	protease binding	Molecular Function	3.62837e-05	0.00242543
GO:0005509	calcium ion binding	Molecular Function	5.79193e-05	0.00359513
GO:0005523	tropomyosin binding	Molecular Function	6.59283e-05	0.00381945
GO:0008009	chemokine activity	Molecular Function	8.76284e-05	0.00475932
GO:0016504	peptidase activator activity	Molecular Function	0.00011158	0.00570373
GO:0005219	ryanodine-sensitive calcium-release channel activity	Molecular Function	0.000154949	0.00708686
GO:0008428	ribonuclease inhibitor activity	Molecular Function	0.000154949	0.00708686
GO:0030506	ankyrin binding	Molecular Function	0.000215396	0.00921622
GO:0008569	ATP-dependent microtubule motor activity, minus-end-directed	Molecular Function	0.000233322	0.00921622
GO:0070696	transmembrane receptor protein serine/threonine kinase binding	Molecular Function	0.000233322	0.00921622
GO:0004175	endopeptidase activity	Molecular Function	0.000428946	0.0162067
GO:0042605	peptide antigen binding	Molecular Function	0.000577287	0.0209026
GO:0033721	aldehyde dehydrogenase (NADP+) activity	Molecular Function	0.000639449	0.0222272
GO:0030246	carbohydrate binding	Molecular Function	0.000717611	0.0239848
GO:0017022	myosin binding	Molecular Function	0.000818894	0.0254436
GO:0032029	myosin tail binding	Molecular Function	0.000819816	0.0254436
GO:0042379	chemokine receptor binding	Molecular Function	0.000854579	0.0255915
GO:0042802	identical protein binding	Molecular Function	0.000883481	0.0255915
GO:0044325	ion channel binding	Molecular Function	0.000932995	0.026154
GO:0045503	dynein light chain binding	Molecular Function	0.000998052	0.0271034
GO:0033612	receptor serine/threonine kinase binding	Molecular Function	0.00115867	0.0296141
GO:0051959	dynein light intermediate chain binding	Molecular Function	0.00115867	0.0296141
GO:0004197	cysteine-type endopeptidase activity	Molecular Function	0.00136527	0.0338977
GO:0045505	dynein intermediate chain binding	Molecular Function	0.0015362	0.0370822
GO:0003955	NAD(P)H dehydrogenase (quinone) activity	Molecular Function	0.00188616	0.0399773
GO:0004314	[acyl-carrier-protein] S-malonyltransferase activity	Molecular Function	0.00188616	0.0399773
GO:0016155	formyltetrahydrofolate dehydrogenase activity	Molecular Function	0.00188616	0.0399773
GO:0016419	S-malonyltransferase activity	Molecular Function	0.00188616	0.0399773
GO:0016420	malonyltransferase activity	Molecular Function	0.00188616	0.0399773
GO:0004866	endopeptidase inhibitor activity	Molecular Function	0.00198252	0.0402196
GO:0004872	receptor activity	Molecular Function	0.00199015	0.0402196
GO:0030414	peptidase inhibitor activity	Molecular Function	0.00227942	0.0450186
GO:0060089	molecular transducer activity	Molecular Function	0.00236768	0.0457224
GO:0070001	aspartic-type peptidase activity	Molecular Function	0.00244241	0.0461403
GO:0004869	cysteine-type endopeptidase inhibitor activity	Molecular Function	0.00286734	0.0519117
GO:0000339	RNA cap binding	Molecular Function	0.00287316	0.0519117
GO:0061135	endopeptidase regulator activity	Molecular Function	0.00297727	0.0519117
GO:0032395	MHC class II receptor activity	Molecular Function	0.00298686	0.0519117
GO:0008907	integrase activity	Molecular Function	0.00370915	0.057558
GO:0030377	urokinase plasminogen activator receptor activity	Molecular Function	0.00370915	0.057558
GO:0044823	retroviral integrase activity	Molecular Function	0.00370915	0.057558
GO:0044824	retroviral 3' processing activity	Molecular Function	0.00370915	0.057558
GO:0052794	exo-alpha-(2->3)-sialidase activity	Molecular Function	0.00370915	0.057558
GO:0052796	exo-alpha-(2->8)-sialidase activity	Molecular Function	0.00370915	0.057558
GO:0008430	selenium binding	Molecular Function	0.00381067	0.058096
GO:0004745	retinol dehydrogenase activity	Molecular Function	0.00475981	0.071315
GO:0004030	aldehyde dehydrogenase [NAD(P)+] activity	Molecular Function	0.00607861	0.0812664
GO:0004784	superoxide dismutase activity	Molecular Function	0.00607861	0.0812664
GO:0008391	arachidonic acid monooxygenase activity	Molecular Function	0.00607861	0.0812664
GO:0008392	arachidonic acid epoxygenase activity	Molecular Function	0.00607861	0.0812664
GO:0016721	oxidoreductase activity, acting on superoxide radicals as acceptor	Molecular Function	0.00607861	0.0812664
GO:0032035	myosin II tail binding	Molecular Function	0.00607861	0.0812664
GO:0050265	RNA uridylyltransferase activity	Molecular Function	0.00607861	0.0812664
GO:0070679	inositol 1,4,5 trisphosphate binding	Molecular Function	0.00705365	0.092873
GO:0003823	antigen binding	Molecular Function	0.00925791	0.120076
GO:0000340	RNA 7-methylguanosine cap binding	Molecular Function	0.00990139	0.1247
GO:0031433	telethonin binding	Molecular Function	0.00990139	0.1247
GO:0042301	phosphate ion binding	Molecular Function	0.0115408	0.139291
GO:0045295	gamma-catenin binding	Molecular Function	0.0115408	0.139291
GO:0070492	oligosaccharide binding	Molecular Function	0.0115408	0.139291
GO:0003796	lysozyme activity	Molecular Function	0.0123434	0.143018
GO:0003964	RNA-directed DNA polymerase activity	Molecular Function	0.0123434	0.143018
GO:0004128	cytochrome-b5 reductase activity, acting on NAD(P)H	Molecular Function	0.0123434	0.143018
GO:0032036	myosin heavy chain binding	Molecular Function	0.0133271	0.150405
GO:0048020	CCR chemokine receptor binding	Molecular Function	0.0133271	0.150405
GO:0004190	aspartic-type endopeptidase activity	Molecular Function	0.0152619	0.165463
GO:0008327	methyl-CpG binding	Molecular Function	0.0152619	0.165463
GO:0022829	wide pore channel activity	Molecular Function	0.0152619	0.165463
GO:0004308	exo-alpha-sialidase activity	Molecular Function	0.0161846	0.165463
GO:0016997	alpha-sialidase activity	Molecular Function	0.0161846	0.165463
GO:0032038	myosin II heavy chain binding	Molecular Function	0.0161846	0.165463
GO:0045236	CXCR chemokine receptor binding	Molecular Function	0.0161846	0.165463
GO:0051434	BH3 domain binding	Molecular Function	0.0161846	0.165463
GO:0001664	G-protein coupled receptor binding	Molecular Function	0.0171135	0.172926
GO:0043027	cysteine-type endopeptidase inhibitor activity involved in apoptotic process	Molecular Function	0.0173467	0.173268
GO:0070011	peptidase activity, acting on L-amino acid peptides	Molecular Function	0.0181533	0.177491
GO:0016798	hydrolase activity, acting on glycosyl bonds	Molecular Function	0.0189136	0.177491
GO:0001530	lipopolysaccharide binding	Molecular Function	0.0195824	0.177491
GO:0015278	calcium-release channel activity	Molecular Function	0.0195824	0.177491
GO:0045502	dynein binding	Molecular Function	0.0201479	0.177491
GO:0016653	oxidoreductase activity, acting on NAD(P)H, heme protein as acceptor	Molecular Function	0.0204639	0.177491
GO:0031404	chloride ion binding	Molecular Function	0.0204639	0.177491
GO:0070569	uridylyltransferase activity	Molecular Function	0.0204639	0.177491
GO:0003774	motor activity	Molecular Function	0.020719	0.177491
GO:0004553	hydrolase activity, hydrolyzing O-glycosyl compounds	Molecular Function	0.021792	0.177491
GO:0038023	signaling receptor activity	Molecular Function	0.0222657	0.177491
GO:0008233	peptidase activity	Molecular Function	0.0246291	0.177491
GO:0042834	peptidoglycan binding	Molecular Function	0.025157	0.177491
GO:0051400	BH domain binding	Molecular Function	0.025157	0.177491
GO:0097677	STAT family protein binding	Molecular Function	0.025157	0.177491
GO:1990405	protein antigen binding	Molecular Function	0.025157	0.177491
GO:0001962	alpha-1,3-galactosyltransferase activity	Molecular Function	0.0253267	0.177491
GO:0004100	chitin synthase activity	Molecular Function	0.0253267	0.177491
GO:0004304	estrone sulfotransferase activity	Molecular Function	0.0253267	0.177491
GO:0004556	alpha-amylase activity	Molecular Function	0.0253267	0.177491
GO:0015552	propionate transmembrane transporter activity	Molecular Function	0.0253267	0.177491
GO:0015635	short-chain fatty acid transporter activity	Molecular Function	0.0253267	0.177491
GO:0015636	short-chain fatty acid uptake transporter activity	Molecular Function	0.0253267	0.177491
GO:0016160	amylase activity	Molecular Function	0.0253267	0.177491
GO:0030338	CMP-N-acetylneuraminate monooxygenase activity	Molecular Function	0.0253267	0.177491
GO:0031732	CCR7 chemokine receptor binding	Molecular Function	0.0253267	0.177491
GO:0034930	1-hydroxypyrene sulfotransferase activity	Molecular Function	0.0253267	0.177491
GO:0036185	13-lipoxin reductase activity	Molecular Function	0.0253267	0.177491
GO:0043924	suramin binding	Molecular Function	0.0253267	0.177491
GO:0047963	glycine N-choloyltransferase activity	Molecular Function	0.0253267	0.177491
GO:0052816	long-chain acyl-CoA hydrolase activity	Molecular Function	0.0253267	0.177491
GO:0052817	very long chain acyl-CoA hydrolase activity	Molecular Function	0.0253267	0.177491
GO:0070009	serine-type aminopeptidase activity	Molecular Function	0.0253267	0.177491
GO:0072555	17-beta-ketosteroid reductase activity	Molecular Function	0.0253267	0.177491
GO:0072582	17-beta-hydroxysteroid dehydrogenase (NADP+) activity	Molecular Function	0.0253267	0.177491
GO:0097257	leukotriene B4 12-hydroxy dehydrogenase activity	Molecular Function	0.0253267	0.177491
GO:2001065	mannan binding	Molecular Function	0.0253267	0.177491
GO:0097110	scaffold protein binding	Molecular Function	0.0278592	0.193677
GO:0008234	cysteine-type peptidase activity	Molecular Function	0.0300557	0.206919
GO:0008331	high voltage-gated calcium channel activity	Molecular Function	0.0302402	0.206919
GO:0004871	signal transducer activity	Molecular Function	0.0314045	0.213207
GO:0042623	ATPase activity, coupled	Molecular Function	0.0319932	0.21552
GO:1901681	sulfur compound binding	Molecular Function	0.0324939	0.217209
GO:0008329	signaling pattern recognition receptor activity	Molecular Function	0.0356908	0.229743
GO:0035375	zymogen binding	Molecular Function	0.0356908	0.229743
GO:0038187	pattern recognition receptor activity	Molecular Function	0.0356908	0.229743
GO:0042609	CD4 receptor binding	Molecular Function	0.0356908	0.229743
GO:0070513	death domain binding	Molecular Function	0.0356908	0.229743
GO:0005126	cytokine receptor binding	Molecular Function	0.0360096	0.230091
GO:0030276	clathrin binding	Molecular Function	0.0374611	0.237618
GO:0016787	hydrolase activity	Molecular Function	0.0381771	0.240405
GO:0008092	cytoskeletal protein binding	Molecular Function	0.0402137	0.247823
GO:0004312	fatty acid synthase activity	Molecular Function	0.0414872	0.247823
GO:0004867	serine-type endopeptidase inhibitor activity	Molecular Function	0.0428921	0.247823
GO:0051371	muscle alpha-actinin binding	Molecular Function	0.0428921	0.247823
GO:0097493	structural molecule activity conferring elasticity	Molecular Function	0.0428921	0.247823
GO:0005546	phosphatidylinositol-4,5-bisphosphate binding	Molecular Function	0.0448733	0.247823
GO:0030507	spectrin binding	Molecular Function	0.0464708	0.247823
GO:0001134	transcription factor activity, transcription factor recruiting	Molecular Function	0.0476085	0.247823
GO:0004029	aldehyde dehydrogenase (NAD) activity	Molecular Function	0.0476085	0.247823
GO:0008190	eukaryotic initiation factor 4E binding	Molecular Function	0.0476085	0.247823
GO:0050700	CARD domain binding	Molecular Function	0.0476085	0.247823
GO:0008307	structural constituent of muscle	Molecular Function	0.0498419	0.247823
GO:0003883	CTP synthase activity	Molecular Function	0.0500139	0.247823
GO:0004499	N,N-dimethylaniline monooxygenase activity	Molecular Function	0.0500139	0.247823
GO:0005549	odorant binding	Molecular Function	0.0500139	0.247823
GO:0008241	peptidyl-dipeptidase activity	Molecular Function	0.0500139	0.247823
GO:0009882	blue light photoreceptor activity	Molecular Function	0.0500139	0.247823
GO:0015367	oxoglutarate:malate antiporter activity	Molecular Function	0.0500139	0.247823
GO:0017045	corticotropin-releasing hormone activity	Molecular Function	0.0500139	0.247823
GO:0031780	corticotropin hormone receptor binding	Molecular Function	0.0500139	0.247823
GO:0031783	type 5 melanocortin receptor binding	Molecular Function	0.0500139	0.247823
GO:0036317	tyrosyl-RNA phosphodiesterase activity	Molecular Function	0.0500139	0.247823
GO:0052815	medium-chain acyl-CoA hydrolase activity	Molecular Function	0.0500139	0.247823
GO:0052869	arachidonic acid omega-hydroxylase activity	Molecular Function	0.0500139	0.247823
GO:0052870	tocopherol omega-hydroxylase activity	Molecular Function	0.0500139	0.247823
GO:0052871	alpha-tocopherol omega-hydroxylase activity	Molecular Function	0.0500139	0.247823
GO:0052872	tocotrienol omega-hydroxylase activity	Molecular Function	0.0500139	0.247823
GO:0070002	glutamic-type peptidase activity	Molecular Function	0.0500139	0.247823
GO:0070260	5'-tyrosyl-DNA phosphodiesterase activity	Molecular Function	0.0500139	0.247823
GO:0086040	sodium:proton antiporter activity involved in regulation of cardiac muscle cell membrane potential	Molecular Function	0.0500139	0.247823
GO:0086082	cell adhesive protein binding involved in AV node cell-bundle of His cell communication	Molecular Function	0.0500139	0.247823
GO:0090632	N-glycolylneuraminic acid (Neu5Gc) cytidylyltransferase activity	Molecular Function	0.0500139	0.247823
GO:0090633	keto-deoxynonulosonic acid (KDN) cytidylyltransferase activity	Molecular Function	0.0500139	0.247823
GO:0097199	cysteine-type endopeptidase activity involved in apoptotic signaling pathway	Molecular Function	0.0500139	0.247823
GO:0097258	20-hydroxy-leukotriene B4 omega oxidase activity	Molecular Function	0.0500139	0.247823
GO:0097259	20-aldehyde-leukotriene B4 20-monooxygenase activity	Molecular Function	0.0500139	0.247823
GO:0004857	enzyme inhibitor activity	Molecular Function	0.0501126	0.247823
GO:0099604	ligand-gated calcium channel activity	Molecular Function	0.0501921	0.247823
GO:0005086	ARF guanyl-nucleotide exchange factor activity	Molecular Function	0.0540345	0.262324
GO:0031432	titin binding	Molecular Function	0.0540345	0.262324
GO:0032027	myosin light chain binding	Molecular Function	0.0540345	0.262324
GO:0003777	microtubule motor activity	Molecular Function	0.0592836	0.286208
GO:0005451	monovalent cation:proton antiporter activity	Molecular Function	0.060746	0.289971
GO:0045159	myosin II binding	Molecular Function	0.060746	0.289971
GO:0016790	thiolester hydrolase activity	Molecular Function	0.0621893	0.289971
GO:0016614	oxidoreductase activity, acting on CH-OH group of donors	Molecular Function	0.0649809	0.289971
GO:0051015	actin filament binding	Molecular Function	0.067547	0.289971
GO:0001222	transcription corepressor binding	Molecular Function	0.0677246	0.289971
GO:0005243	gap junction channel activity	Molecular Function	0.0677246	0.289971
GO:0015299	solute:proton antiporter activity	Molecular Function	0.0677246	0.289971
GO:0047617	acyl-CoA hydrolase activity	Molecular Function	0.0677246	0.289971
GO:0086080	protein binding involved in heterotypic cell-cell adhesion	Molecular Function	0.0677246	0.289971
GO:0004497	monooxygenase activity	Molecular Function	0.0684768	0.289971
GO:0005125	cytokine activity	Molecular Function	0.0696758	0.289971
GO:0016887	ATPase activity	Molecular Function	0.073858	0.289971
GO:0000406	double-strand/single-strand DNA junction binding	Molecular Function	0.0740777	0.289971
GO:0001010	transcription factor activity, sequence-specific DNA binding transcription factor recruiting	Molecular Function	0.0740777	0.289971
GO:0001566	non-kinase phorbol ester receptor activity	Molecular Function	0.0740777	0.289971
GO:0003953	NAD+ nucleosidase activity	Molecular Function	0.0740777	0.289971
GO:0003956	NAD(P)+-protein-arginine ADP-ribosyltransferase activity	Molecular Function	0.0740777	0.289971
GO:0004062	aryl sulfotransferase activity	Molecular Function	0.0740777	0.289971
GO:0004363	glutathione synthase activity	Molecular Function	0.0740777	0.289971
GO:0004667	prostaglandin-D synthase activity	Molecular Function	0.0740777	0.289971
GO:0005344	oxygen transporter activity	Molecular Function	0.0740777	0.289971
GO:0015140	malate transmembrane transporter activity	Molecular Function	0.0740777	0.289971
GO:0015235	cobalamin transporter activity	Molecular Function	0.0740777	0.289971
GO:0015420	cobalamin-transporting ATPase activity	Molecular Function	0.0740777	0.289971
GO:0016716	oxidoreductase activity, acting on paired donors, with incorporation or reduction of molecular oxygen, another compound as one donor, and incorporation of one atom of oxygen	Molecular Function	0.0740777	0.289971
GO:0016964	alpha-2 macroglobulin receptor activity	Molecular Function	0.0740777	0.289971
GO:0031735	CCR10 chemokine receptor binding	Molecular Function	0.0740777	0.289971
GO:0034988	Fc-gamma receptor I complex binding	Molecular Function	0.0740777	0.289971
GO:0035877	death effector domain binding	Molecular Function	0.0740777	0.289971
GO:0042296	ISG15 transferase activity	Molecular Function	0.0740777	0.289971
GO:0042497	triacyl lipopeptide binding	Molecular Function	0.0740777	0.289971
GO:0042498	diacyl lipopeptide binding	Molecular Function	0.0740777	0.289971
GO:0047619	acylcarnitine hydrolase activity	Molecular Function	0.0740777	0.289971
GO:0047708	biotinidase activity	Molecular Function	0.0740777	0.289971
GO:0048248	CXCR3 chemokine receptor binding	Molecular Function	0.0740777	0.289971
GO:0051431	corticotropin-releasing hormone receptor 2 binding	Molecular Function	0.0740777	0.289971
GO:0051499	D-aminoacyl-tRNA deacylase activity	Molecular Function	0.0740777	0.289971
GO:0051500	D-tyrosyl-tRNA(Tyr) deacylase activity	Molecular Function	0.0740777	0.289971
GO:0060698	endoribonuclease inhibitor activity	Molecular Function	0.0740777	0.289971
GO:0071723	lipopeptide binding	Molecular Function	0.0740777	0.289971
GO:1990175	EH domain binding	Molecular Function	0.0740777	0.289971
GO:0008020	G-protein coupled photoreceptor activity	Molecular Function	0.0749525	0.29208
GO:0008201	heparin binding	Molecular Function	0.0756262	0.293389
GO:0017111	nucleoside-triphosphatase activity	Molecular Function	0.0761438	0.293679
GO:0003779	actin binding	Molecular Function	0.0763769	0.293679
GO:0004888	transmembrane signaling receptor activity	Molecular Function	0.0802393	0.307171
GO:0001637	G-protein coupled chemoattractant receptor activity	Molecular Function	0.0824127	0.308693
GO:0004950	chemokine receptor activity	Molecular Function	0.0824127	0.308693
GO:0015643	toxic substance binding	Molecular Function	0.0824127	0.308693
GO:0016646	oxidoreductase activity, acting on the CH-NH group of donors, NAD or NADP as acceptor	Molecular Function	0.0824127	0.308693
GO:0035586	purinergic receptor activity	Molecular Function	0.0824127	0.308693
GO:0005262	calcium channel activity	Molecular Function	0.0869435	0.324266
GO:0003950	NAD+ ADP-ribosyltransferase activity	Molecular Function	0.0900889	0.327247
GO:0016289	CoA hydrolase activity	Molecular Function	0.0900889	0.327247
GO:0089720	caspase binding	Molecular Function	0.0900889	0.327247
GO:0005102	receptor binding	Molecular Function	0.0909296	0.327247
GO:0005516	calmodulin binding	Molecular Function	0.0965697	0.327247
GO:0000253	3-keto sterol reductase activity	Molecular Function	0.0975339	0.327247
GO:0000293	ferric-chelate reductase activity	Molecular Function	0.0975339	0.327247
GO:0000404	heteroduplex DNA loop binding	Molecular Function	0.0975339	0.327247
GO:0002046	opsin binding	Molecular Function	0.0975339	0.327247
GO:0004974	leukotriene receptor activity	Molecular Function	0.0975339	0.327247
GO:0008240	tripeptidyl-peptidase activity	Molecular Function	0.0975339	0.327247
GO:0008781	N-acylneuraminate cytidylyltransferase activity	Molecular Function	0.0975339	0.327247
GO:0008832	dGTPase activity	Molecular Function	0.0975339	0.327247
GO:0016404	15-hydroxyprostaglandin dehydrogenase (NAD+) activity	Molecular Function	0.0975339	0.327247
GO:0016793	triphosphoric monoester hydrolase activity	Molecular Function	0.0975339	0.327247
GO:0018685	alkane 1-monooxygenase activity	Molecular Function	0.0975339	0.327247
GO:0031750	D3 dopamine receptor binding	Molecular Function	0.0975339	0.327247
GO:0032137	guanine/thymine mispair binding	Molecular Function	0.0975339	0.327247
GO:0032138	single base insertion or deletion binding	Molecular Function	0.0975339	0.327247
GO:0034987	immunoglobulin receptor binding	Molecular Function	0.0975339	0.327247
GO:0050051	leukotriene-B4 20-monooxygenase activity	Molecular Function	0.0975339	0.327247
GO:0050473	arachidonate 15-lipoxygenase activity	Molecular Function	0.0975339	0.327247
GO:0070080	titin Z domain binding	Molecular Function	0.0975339	0.327247
GO:0070259	tyrosyl-DNA phosphodiesterase activity	Molecular Function	0.0975339	0.327247
GO:0070573	metallodipeptidase activity	Molecular Function	0.0975339	0.327247
GO:0070891	lipoteichoic acid binding	Molecular Function	0.0975339	0.327247
GO:0005245	voltage-gated calcium channel activity	Molecular Function	0.0998244	0.332365
GO:0008146	sulfotransferase activity	Molecular Function	0.0998244	0.332365
GO:0008289	lipid binding	Molecular Function	0.100359	0.332869
GO:0016709	oxidoreductase activity, acting on paired donors, with incorporation or reduction of molecular oxygen, NAD(P)H as one donor, and incorporation of one atom of oxygen	Molecular Function	0.106027	0.350334
GO:0004252	serine-type endopeptidase activity	Molecular Function	0.113303	0.365708
GO:0005200	structural constituent of cytoskeleton	Molecular Function	0.113303	0.365708
GO:0044389	ubiquitin-like protein ligase binding	Molecular Function	0.113955	0.365708
GO:0008236	serine-type peptidase activity	Molecular Function	0.115541	0.365708
GO:0005217	intracellular ligand-gated ion channel activity	Molecular Function	0.115819	0.365708
GO:0005504	fatty acid binding	Molecular Function	0.115819	0.365708
GO:0016616	oxidoreductase activity, acting on the CH-OH group of donors, NAD or NADP as acceptor	Molecular Function	0.11683	0.365708
GO:0016462	pyrophosphatase activity	Molecular Function	0.119434	0.365708
GO:0001565	phorbol ester receptor activity	Molecular Function	0.120398	0.365708
GO:0001875	lipopolysaccharide receptor activity	Molecular Function	0.120398	0.365708
GO:0004565	beta-galactosidase activity	Molecular Function	0.120398	0.365708
GO:0004887	thyroid hormone receptor activity	Molecular Function	0.120398	0.365708
GO:0015307	drug:proton antiporter activity	Molecular Function	0.120398	0.365708
GO:0016713	oxidoreductase activity, acting on paired donors, with incorporation or reduction of molecular oxygen, reduced iron-sulfur protein as one donor, and incorporation of one atom of oxygen	Molecular Function	0.120398	0.365708
GO:0019237	centromeric DNA binding	Molecular Function	0.120398	0.365708
GO:0022850	serotonin-gated cation channel activity	Molecular Function	0.120398	0.365708
GO:0031419	cobalamin binding	Molecular Function	0.120398	0.365708
GO:0031711	bradykinin receptor binding	Molecular Function	0.120398	0.365708
GO:0035473	lipase binding	Molecular Function	0.120398	0.365708
GO:0046920	alpha-(1->3)-fucosyltransferase activity	Molecular Function	0.120398	0.365708
GO:0048030	disaccharide binding	Molecular Function	0.120398	0.365708
GO:0070996	type 1 melanocortin receptor binding	Molecular Function	0.120398	0.365708
GO:0016817	hydrolase activity, acting on acid anhydrides	Molecular Function	0.12078	0.365708
GO:0016818	hydrolase activity, acting on acid anhydrides, in phosphorus-containing anhydrides	Molecular Function	0.12078	0.365708
GO:0009881	photoreceptor activity	Molecular Function	0.12265	0.3688
GO:0016417	S-acyltransferase activity	Molecular Function	0.12265	0.3688
GO:0019904	protein domain specific binding	Molecular Function	0.126035	0.377671
GO:1902936	phosphatidylinositol bisphosphate binding	Molecular Function	0.128159	0.382715
GO:0017171	serine hydrolase activity	Molecular Function	0.134708	0.400895
GO:0016757	transferase activity, transferring glycosyl groups	Molecular Function	0.138007	0.403884
GO:0070851	growth factor receptor binding	Molecular Function	0.138041	0.403884
GO:0005539	glycosaminoglycan binding	Molecular Function	0.138633	0.403884
GO:0005391	sodium:potassium-exchanging ATPase activity	Molecular Function	0.142684	0.403884
GO:0008603	cAMP-dependent protein kinase regulator activity	Molecular Function	0.142684	0.403884
GO:0015129	lactate transmembrane transporter activity	Molecular Function	0.142684	0.403884
GO:0031852	mu-type opioid receptor binding	Molecular Function	0.142684	0.403884
GO:0042799	histone methyltransferase activity (H4-K20 specific)	Molecular Function	0.142684	0.403884
GO:0042954	lipoprotein transporter activity	Molecular Function	0.142684	0.403884
GO:0045028	G-protein coupled purinergic nucleotide receptor activity	Molecular Function	0.142684	0.403884
GO:0048408	epidermal growth factor binding	Molecular Function	0.142684	0.403884
GO:0048763	calcium-induced calcium release activity	Molecular Function	0.142684	0.403884
GO:0051430	corticotropin-releasing hormone receptor 1 binding	Molecular Function	0.142684	0.403884
GO:0070087	chromo shadow domain binding	Molecular Function	0.142684	0.403884
GO:0071987	WD40-repeat domain binding	Molecular Function	0.142684	0.403884
GO:0001221	transcription cofactor binding	Molecular Function	0.144404	0.406107
GO:0051393	alpha-actinin binding	Molecular Function	0.144404	0.406107
GO:0043178	alcohol binding	Molecular Function	0.14685	0.410662
GO:0016758	transferase activity, transferring hexosyl groups	Molecular Function	0.146969	0.410662
GO:0017091	AU-rich element binding	Molecular Function	0.148635	0.412663
GO:0098632	protein binding involved in cell-cell adhesion	Molecular Function	0.148635	0.412663
GO:0048029	monosaccharide binding	Molecular Function	0.150379	0.416062
GO:0008013	beta-catenin binding	Molecular Function	0.150816	0.416062
GO:0050839	cell adhesion molecule binding	Molecular Function	0.152399	0.419098
GO:0099600	transmembrane receptor activity	Molecular Function	0.155655	0.4267
GO:0005544	calcium-dependent phospholipid binding	Molecular Function	0.156432	0.427481
GO:0042393	histone binding	Molecular Function	0.159602	0.43294
GO:0019899	enzyme binding	Molecular Function	0.161796	0.43294
GO:0001609	G-protein coupled adenosine receptor activity	Molecular Function	0.164408	0.43294
GO:0004771	sterol esterase activity	Molecular Function	0.164408	0.43294
GO:0015925	galactosidase activity	Molecular Function	0.164408	0.43294
GO:0019957	C-C chemokine binding	Molecular Function	0.164408	0.43294
GO:0031779	melanocortin receptor binding	Molecular Function	0.164408	0.43294
GO:0031781	type 3 melanocortin receptor binding	Molecular Function	0.164408	0.43294
GO:0031782	type 4 melanocortin receptor binding	Molecular Function	0.164408	0.43294
GO:0032135	DNA insertion or deletion binding	Molecular Function	0.164408	0.43294
GO:0033207	beta-1,4-N-acetylgalactosaminyltransferase activity	Molecular Function	0.164408	0.43294
GO:0051429	corticotropin-releasing hormone receptor binding	Molecular Function	0.164408	0.43294
GO:0005501	retinoid binding	Molecular Function	0.166517	0.43717
GO:0005057	receptor signaling protein activity	Molecular Function	0.16712	0.437433
GO:0015085	calcium ion transmembrane transporter activity	Molecular Function	0.169708	0.442872
GO:0004623	phospholipase A2 activity	Molecular Function	0.175593	0.454137
GO:0015662	ATPase activity, coupled to transmembrane movement of ions, phosphorylative mechanism	Molecular Function	0.175593	0.454137
GO:0016645	oxidoreductase activity, acting on the CH-NH group of donors	Molecular Function	0.175593	0.454137
GO:0016779	nucleotidyltransferase activity	Molecular Function	0.179785	0.456859
GO:0005525	GTP binding	Molecular Function	0.180889	0.456859
GO:0000403	Y-form DNA binding	Molecular Function	0.185582	0.456859
GO:0001608	G-protein coupled nucleotide receptor activity	Molecular Function	0.185582	0.456859
GO:0005502	11-cis retinal binding	Molecular Function	0.185582	0.456859
GO:0008417	fucosyltransferase activity	Molecular Function	0.185582	0.456859
GO:0008526	phosphatidylinositol transporter activity	Molecular Function	0.185582	0.456859
GO:0008556	potassium-transporting ATPase activity	Molecular Function	0.185582	0.456859
GO:0010861	thyroid hormone receptor activator activity	Molecular Function	0.185582	0.456859
GO:0015186	L-glutamine transmembrane transporter activity	Molecular Function	0.185582	0.456859
GO:0030226	apolipoprotein receptor activity	Molecular Function	0.185582	0.456859
GO:0030375	thyroid hormone receptor coactivator activity	Molecular Function	0.185582	0.456859
GO:0050542	icosanoid binding	Molecular Function	0.185582	0.456859
GO:0050544	arachidonic acid binding	Molecular Function	0.185582	0.456859
GO:0051373	FATZ binding	Molecular Function	0.185582	0.456859
GO:0086083	cell adhesive protein binding involved in bundle of His cell-Purkinje myocyte communication	Molecular Function	0.185582	0.456859
GO:1901612	cardiolipin binding	Molecular Function	0.185582	0.456859
GO:0001671	ATPase activator activity	Molecular Function	0.193963	0.473465
GO:0016620	oxidoreductase activity, acting on the aldehyde or oxo group of donors, NAD or NADP as acceptor	Molecular Function	0.193963	0.473465
GO:0017134	fibroblast growth factor binding	Molecular Function	0.193963	0.473465
GO:0030545	receptor regulator activity	Molecular Function	0.201511	0.47535
GO:0005319	lipid transporter activity	Molecular Function	0.201651	0.47535
GO:0008378	galactosyltransferase activity	Molecular Function	0.203238	0.47535
GO:0015491	cation:cation antiporter activity	Molecular Function	0.203238	0.47535
GO:0019840	isoprenoid binding	Molecular Function	0.203238	0.47535
GO:0002161	aminoacyl-tRNA editing activity	Molecular Function	0.206222	0.47535
GO:0002162	dystroglycan binding	Molecular Function	0.206222	0.47535
GO:0003691	double-stranded telomeric DNA binding	Molecular Function	0.206222	0.47535
GO:0004704	NF-kappaB-inducing kinase activity	Molecular Function	0.206222	0.47535
GO:0015556	C4-dicarboxylate transmembrane transporter activity	Molecular Function	0.206222	0.47535
GO:0016290	palmitoyl-CoA hydrolase activity	Molecular Function	0.206222	0.47535
GO:0016723	oxidoreductase activity, oxidizing metal ions, NAD or NADP as acceptor	Molecular Function	0.206222	0.47535
GO:0016805	dipeptidase activity	Molecular Function	0.206222	0.47535
GO:0016918	retinal binding	Molecular Function	0.206222	0.47535
GO:0030280	structural constituent of epidermis	Molecular Function	0.206222	0.47535
GO:0043225	anion transmembrane-transporting ATPase activity	Molecular Function	0.206222	0.47535
GO:0046975	histone methyltransferase activity (H3-K36 specific)	Molecular Function	0.206222	0.47535
GO:0047756	chondroitin 4-sulfotransferase activity	Molecular Function	0.206222	0.47535
GO:0050543	icosatetraenoic acid binding	Molecular Function	0.206222	0.47535
GO:0051880	G-quadruplex DNA binding	Molecular Function	0.206222	0.47535
GO:0097371	MDM2/MDM4 family protein binding	Molecular Function	0.206222	0.47535
GO:0016209	antioxidant activity	Molecular Function	0.207248	0.47645
GO:0015175	neutral amino acid transmembrane transporter activity	Molecular Function	0.212562	0.483268
GO:0015298	solute:cation antiporter activity	Molecular Function	0.212562	0.483268
GO:0016782	transferase activity, transferring sulfur-containing groups	Molecular Function	0.213849	0.483268
GO:0042805	actinin binding	Molecular Function	0.213849	0.483268
GO:0043621	protein self-association	Molecular Function	0.215062	0.483268
GO:0046872	metal ion binding	Molecular Function	0.219302	0.483268
GO:0098772	molecular function regulator	Molecular Function	0.219888	0.483268
GO:0099516	ion antiporter activity	Molecular Function	0.220494	0.483268
GO:0008376	acetylgalactosaminyltransferase activity	Molecular Function	0.221926	0.483268
GO:0003924	GTPase activity	Molecular Function	0.221966	0.483268
GO:0001135	transcription factor activity, RNA polymerase II transcription factor recruiting	Molecular Function	0.22634	0.483268
GO:0004017	adenylate kinase activity	Molecular Function	0.22634	0.483268
GO:0004303	estradiol 17-beta-dehydrogenase activity	Molecular Function	0.22634	0.483268
GO:0004535	poly(A)-specific ribonuclease activity	Molecular Function	0.22634	0.483268
GO:0005007	fibroblast growth factor-activated receptor activity	Molecular Function	0.22634	0.483268
GO:0008970	phosphatidylcholine 1-acylhydrolase activity	Molecular Function	0.22634	0.483268
GO:0015194	L-serine transmembrane transporter activity	Molecular Function	0.22634	0.483268
GO:0015386	potassium:proton antiporter activity	Molecular Function	0.22634	0.483268
GO:0016493	C-C chemokine receptor activity	Molecular Function	0.22634	0.483268
GO:0022889	serine transmembrane transporter activity	Molecular Function	0.22634	0.483268
GO:0030274	LIM domain binding	Molecular Function	0.22634	0.483268
GO:0030346	protein phosphatase 2B binding	Molecular Function	0.22634	0.483268
GO:0031386	protein tag	Molecular Function	0.22634	0.483268
GO:0031628	opioid receptor binding	Molecular Function	0.22634	0.483268
GO:0033691	sialic acid binding	Molecular Function	0.22634	0.483268
GO:0047499	calcium-independent phospholipase A2 activity	Molecular Function	0.22634	0.483268
GO:0071253	connexin binding	Molecular Function	0.22634	0.483268
GO:0098599	palmitoyl hydrolase activity	Molecular Function	0.22634	0.483268
GO:1901611	phosphatidylglycerol binding	Molecular Function	0.22634	0.483268
GO:0034061	DNA polymerase activity	Molecular Function	0.231323	0.492694
GO:0009607	response to biotic stimulus	Biological Process	1.18004e-11	4.47887e-08
GO:0051707	response to other organism	Biological Process	2.81276e-11	4.47887e-08
GO:0043207	response to external biotic stimulus	Biological Process	3.0582e-11	4.47887e-08
GO:0050718	positive regulation of interleukin-1 beta secretion	Biological Process	3.55432e-11	4.47887e-08
GO:0009617	response to bacterium	Biological Process	4.06578e-11	4.47887e-08
GO:0050716	positive regulation of interleukin-1 secretion	Biological Process	5.08297e-11	4.66616e-08
GO:0050706	regulation of interleukin-1 beta secretion	Biological Process	1.90303e-10	1.49741e-07
GO:0006952	defense response	Biological Process	2.84192e-10	1.91407e-07
GO:0044419	interspecies interaction between organisms	Biological Process	3.32931e-10	1.91407e-07
GO:0032731	positive regulation of interleukin-1 beta production	Biological Process	3.47508e-10	1.91407e-07
GO:0032732	positive regulation of interleukin-1 production	Biological Process	8.0657e-10	4.03872e-07
GO:0050704	regulation of interleukin-1 secretion	Biological Process	1.0523e-09	4.83005e-07
GO:0002579	positive regulation of antigen processing and presentation	Biological Process	1.17199e-09	4.96562e-07
GO:0050702	interleukin-1 beta secretion	Biological Process	2.24649e-09	8.83835e-07
GO:0002582	positive regulation of antigen processing and presentation of peptide or polysaccharide antigen via MHC class II	Biological Process	8.03532e-09	2.60344e-06
GO:0002586	regulation of antigen processing and presentation of peptide antigen via MHC class II	Biological Process	8.03532e-09	2.60344e-06
GO:0002588	positive regulation of antigen processing and presentation of peptide antigen via MHC class II	Biological Process	8.03532e-09	2.60344e-06
GO:0002577	regulation of antigen processing and presentation	Biological Process	1.05391e-08	3.14221e-06
GO:0050701	interleukin-1 secretion	Biological Process	1.08391e-08	3.14221e-06
GO:0032649	regulation of interferon-gamma production	Biological Process	1.97011e-08	5.42568e-06
GO:0032651	regulation of interleukin-1 beta production	Biological Process	2.40706e-08	6.31338e-06
GO:0006955	immune response	Biological Process	2.9269e-08	7.32789e-06
GO:2000404	regulation of T cell migration	Biological Process	3.45387e-08	8.27126e-06
GO:0051701	interaction with host	Biological Process	4.19236e-08	9.61342e-06
GO:0051222	positive regulation of protein transport	Biological Process	4.36339e-08	9.61342e-06
GO:0002277	myeloid dendritic cell activation involved in immune response	Biological Process	4.72542e-08	9.75524e-06
GO:0072676	lymphocyte migration	Biological Process	4.82886e-08	9.75524e-06
GO:0044403	symbiosis, encompassing mutualism through parasitism	Biological Process	4.95909e-08	9.75524e-06
GO:0045087	innate immune response	Biological Process	5.28017e-08	1.00287e-05
GO:0050714	positive regulation of protein secretion	Biological Process	6.694e-08	1.22902e-05
GO:0032609	interferon-gamma production	Biological Process	7.16124e-08	1.23627e-05
GO:2001179	regulation of interleukin-10 secretion	Biological Process	7.18238e-08	1.23627e-05
GO:0006954	inflammatory response	Biological Process	7.63859e-08	1.27495e-05
GO:0050707	regulation of cytokine secretion	Biological Process	8.25961e-08	1.33806e-05
GO:0072608	interleukin-10 secretion	Biological Process	1.15099e-07	1.76102e-05
GO:2000484	positive regulation of interleukin-8 secretion	Biological Process	1.15099e-07	1.76102e-05
GO:0001906	cell killing	Biological Process	1.25762e-07	1.87216e-05
GO:0032611	interleukin-1 beta production	Biological Process	1.37794e-07	1.99728e-05
GO:0002580	regulation of antigen processing and presentation of peptide or polysaccharide antigen via MHC class II	Biological Process	1.62106e-07	2.22924e-05
GO:0002585	positive regulation of antigen processing and presentation of peptide antigen	Biological Process	1.62106e-07	2.22924e-05
GO:0050900	leukocyte migration	Biological Process	1.65938e-07	2.22924e-05
GO:0002443	leukocyte mediated immunity	Biological Process	1.71878e-07	2.25405e-05
GO:1904951	positive regulation of establishment of protein localization	Biological Process	1.84489e-07	2.35919e-05
GO:0032652	regulation of interleukin-1 production	Biological Process	1.88461e-07	2.35919e-05
GO:0050715	positive regulation of cytokine secretion	Biological Process	1.98016e-07	2.42371e-05
GO:0072678	T cell migration	Biological Process	3.17528e-07	3.80205e-05
GO:0046718	viral entry into host cell	Biological Process	3.92515e-07	4.59994e-05
GO:0031347	regulation of defense response	Biological Process	4.17132e-07	4.76278e-05
GO:0002583	regulation of antigen processing and presentation of peptide antigen	Biological Process	4.23704e-07	4.76278e-05
GO:0050663	cytokine secretion	Biological Process	4.77367e-07	5.22622e-05
GO:0002252	immune effector process	Biological Process	5.15295e-07	5.22622e-05
GO:0030260	entry into host cell	Biological Process	5.21863e-07	5.22622e-05
GO:0044409	entry into host	Biological Process	5.21863e-07	5.22622e-05
GO:0051806	entry into cell of other organism involved in symbiotic interaction	Biological Process	5.21863e-07	5.22622e-05
GO:0051828	entry into other organism involved in symbiotic interaction	Biological Process	5.21863e-07	5.22622e-05
GO:2000401	regulation of lymphocyte migration	Biological Process	5.57585e-07	5.48425e-05
GO:0019058	viral life cycle	Biological Process	6.05008e-07	5.84628e-05
GO:0002793	positive regulation of peptide secretion	Biological Process	6.42559e-07	6.10209e-05
GO:0001818	negative regulation of cytokine production	Biological Process	6.59228e-07	6.15428e-05
GO:0052126	movement in host environment	Biological Process	6.84333e-07	6.17919e-05
GO:0052192	movement in environment of other organism involved in symbiotic interaction	Biological Process	6.84333e-07	6.17919e-05
GO:2000482	regulation of interleukin-8 secretion	Biological Process	7.98776e-07	7.09622e-05
GO:0032612	interleukin-1 production	Biological Process	8.90203e-07	7.78292e-05
GO:0072606	interleukin-8 secretion	Biological Process	1.1044e-06	9.50478e-05
GO:0002821	positive regulation of adaptive immune response	Biological Process	1.45093e-06	0.00012295
GO:0016032	viral process	Biological Process	1.88586e-06	0.000157384
GO:0002682	regulation of immune system process	Biological Process	2.14654e-06	0.000176465
GO:0044764	multi-organism cellular process	Biological Process	2.41643e-06	0.000195731
GO:0009605	response to external stimulus	Biological Process	2.98137e-06	0.000237991
GO:2001181	positive regulation of interleukin-10 secretion	Biological Process	3.29177e-06	0.000259015
GO:0090200	positive regulation of release of cytochrome c from mitochondria	Biological Process	3.47598e-06	0.000269658
GO:0051704	multi-organism process	Biological Process	5.03429e-06	0.000385123
GO:0071346	cellular response to interferon-gamma	Biological Process	5.73893e-06	0.000433014
GO:0070201	regulation of establishment of protein localization	Biological Process	5.91688e-06	0.000436505
GO:0051047	positive regulation of secretion	Biological Process	5.94369e-06	0.000436505
GO:0002376	immune system process	Biological Process	6.3512e-06	0.000460295
GO:0002685	regulation of leukocyte migration	Biological Process	7.22042e-06	0.000516495
GO:0031341	regulation of cell killing	Biological Process	7.47266e-06	0.000527685
GO:0009615	response to virus	Biological Process	7.96328e-06	0.000555212
GO:0002819	regulation of adaptive immune response	Biological Process	8.11017e-06	0.000558385
GO:0090197	positive regulation of chemokine secretion	Biological Process	8.81045e-06	0.000592734
GO:0051223	regulation of protein transport	Biological Process	8.86274e-06	0.000592734
GO:0032653	regulation of interleukin-10 production	Biological Process	8.93191e-06	0.000592734
GO:0001910	regulation of leukocyte mediated cytotoxicity	Biological Process	1.10209e-05	0.000722654
GO:0045055	regulated exocytosis	Biological Process	1.15209e-05	0.000746554
GO:0098742	cell-cell adhesion via plasma-membrane adhesion molecules	Biological Process	1.17771e-05	0.000754285
GO:0034341	response to interferon-gamma	Biological Process	1.22346e-05	0.000767362
GO:0002687	positive regulation of leukocyte migration	Biological Process	1.226e-05	0.000767362
GO:0001817	regulation of cytokine production	Biological Process	1.26604e-05	0.000783522
GO:1903532	positive regulation of secretion by cell	Biological Process	1.31647e-05	0.000795896
GO:0044351	macropinocytosis	Biological Process	1.3434e-05	0.000795896
GO:0090196	regulation of chemokine secretion	Biological Process	1.3434e-05	0.000795896
GO:0007155	cell adhesion	Biological Process	1.34383e-05	0.000795896
GO:0006718	juvenile hormone biosynthetic process	Biological Process	1.40192e-05	0.000805103
GO:0016106	sesquiterpenoid biosynthetic process	Biological Process	1.40192e-05	0.000805103
GO:0002250	adaptive immune response	Biological Process	1.40665e-05	0.000805103
GO:0042129	regulation of T cell proliferation	Biological Process	1.41785e-05	0.000805103
GO:0051050	positive regulation of transport	Biological Process	1.46285e-05	0.000822179
GO:0032613	interleukin-10 production	Biological Process	1.48776e-05	0.000827738
GO:0050708	regulation of protein secretion	Biological Process	1.61113e-05	0.000887413
GO:0022610	biological adhesion	Biological Process	1.63312e-05	0.000890615
GO:0002697	regulation of immune effector process	Biological Process	1.66953e-05	0.000901548
GO:0002831	regulation of response to biotic stimulus	Biological Process	1.68852e-05	0.000902947
GO:0016338	calcium-independent cell-cell adhesion via plasma membrane cell-adhesion molecules	Biological Process	1.70652e-05	0.000903801
GO:0090199	regulation of release of cytochrome c from mitochondria	Biological Process	1.74814e-05	0.000910389
GO:0098609	cell-cell adhesion	Biological Process	1.75202e-05	0.000910389
GO:0042098	T cell proliferation	Biological Process	1.87177e-05	0.000963526
GO:0001909	leukocyte mediated cytotoxicity	Biological Process	1.96477e-05	0.00100203
GO:0032729	positive regulation of interferon-gamma production	Biological Process	2.17214e-05	0.00109643
GO:0035821	modification of morphology or physiology of other organism	Biological Process	2.18967e-05	0.00109643
GO:0046006	regulation of activated T cell proliferation	Biological Process	2.50639e-05	0.00124371
GO:0006887	exocytosis	Biological Process	2.6186e-05	0.00128779
GO:0071356	cellular response to tumor necrosis factor	Biological Process	2.71827e-05	0.00131784
GO:0051607	defense response to virus	Biological Process	2.72756e-05	0.00131784
GO:0090195	chemokine secretion	Biological Process	2.81634e-05	0.00134891
GO:0001773	myeloid dendritic cell activation	Biological Process	2.92618e-05	0.0013788
GO:0034612	response to tumor necrosis factor	Biological Process	2.92881e-05	0.0013788
GO:0050691	regulation of defense response to virus by host	Biological Process	3.20503e-05	0.00149443
GO:0032496	response to lipopolysaccharide	Biological Process	3.22871e-05	0.00149443
GO:0001775	cell activation	Biological Process	3.58116e-05	0.00163514
GO:0002230	positive regulation of defense response to virus by host	Biological Process	3.59209e-05	0.00163514
GO:0002449	lymphocyte mediated immunity	Biological Process	3.64064e-05	0.00164188
GO:0071396	cellular response to lipid	Biological Process	3.69617e-05	0.00164188
GO:0070098	chemokine-mediated signaling pathway	Biological Process	3.69631e-05	0.00164188
GO:0098542	defense response to other organism	Biological Process	3.83248e-05	0.00168874
GO:1903901	negative regulation of viral life cycle	Biological Process	4.01992e-05	0.00175728
GO:0050778	positive regulation of immune response	Biological Process	4.11032e-05	0.00178265
GO:0042104	positive regulation of activated T cell proliferation	Biological Process	4.59669e-05	0.00197801
GO:0019221	cytokine-mediated signaling pathway	Biological Process	4.68458e-05	0.00200021
GO:0031349	positive regulation of defense response	Biological Process	5.88303e-05	0.00248925
GO:0050798	activated T cell proliferation	Biological Process	5.92033e-05	0.00248925
GO:0090087	regulation of peptide transport	Biological Process	5.96735e-05	0.00249001
GO:0050776	regulation of immune response	Biological Process	6.06373e-05	0.0025112
GO:0071222	cellular response to lipopolysaccharide	Biological Process	6.24284e-05	0.00256609
GO:0002253	activation of immune response	Biological Process	6.90555e-05	0.00279627
GO:0032943	mononuclear cell proliferation	Biological Process	6.91957e-05	0.00279627
GO:2000406	positive regulation of T cell migration	Biological Process	6.95514e-05	0.00279627
GO:0048525	negative regulation of viral process	Biological Process	7.05157e-05	0.0028145
GO:0002237	response to molecule of bacterial origin	Biological Process	7.2247e-05	0.00286285
GO:0034330	cell junction organization	Biological Process	8.0232e-05	0.00310751
GO:0031640	killing of cells of other organism	Biological Process	8.06779e-05	0.00310751
GO:0032480	negative regulation of type I interferon production	Biological Process	8.06779e-05	0.00310751
GO:0044364	disruption of cells of other organism	Biological Process	8.06779e-05	0.00310751
GO:0045321	leukocyte activation	Biological Process	8.16726e-05	0.00312398
GO:0001816	cytokine production	Biological Process	8.40126e-05	0.00318797
GO:0032733	positive regulation of interleukin-10 production	Biological Process	8.45032e-05	0.00318797
GO:0050670	regulation of lymphocyte proliferation	Biological Process	8.5201e-05	0.00319243
GO:0032944	regulation of mononuclear cell proliferation	Biological Process	9.0238e-05	0.00335832
GO:0032688	negative regulation of interferon-beta production	Biological Process	9.2305e-05	0.00341219
GO:0071216	cellular response to biotic stimulus	Biological Process	9.55332e-05	0.00350798
GO:0071219	cellular response to molecule of bacterial origin	Biological Process	9.68225e-05	0.0035122
GO:0070269	pyroptosis	Biological Process	9.69234e-05	0.0035122
GO:0048002	antigen processing and presentation of peptide antigen	Biological Process	9.83065e-05	0.00353903
GO:0071466	cellular response to xenobiotic stimulus	Biological Process	0.000107059	0.00381725
GO:0002791	regulation of peptide secretion	Biological Process	0.000107549	0.00381725
GO:0032757	positive regulation of interleukin-8 production	Biological Process	0.000108114	0.00381725
GO:0070661	leukocyte proliferation	Biological Process	0.000109194	0.00383085
GO:0045216	cell-cell junction organization	Biological Process	0.000111784	0.00389688
GO:0070663	regulation of leukocyte proliferation	Biological Process	0.000113081	0.00391728
GO:0001836	release of cytochrome c from mitochondria	Biological Process	0.000116735	0.00401861
GO:0002446	neutrophil mediated immunity	Biological Process	0.000123291	0.00421792
GO:0032760	positive regulation of tumor necrosis factor production	Biological Process	0.000130308	0.00443049
GO:0002263	cell activation involved in immune response	Biological Process	0.000132522	0.00447811
GO:0006716	juvenile hormone metabolic process	Biological Process	0.000135198	0.00454068
GO:1903557	positive regulation of tumor necrosis factor superfamily cytokine production	Biological Process	0.000157851	0.00524155
GO:0034109	homotypic cell-cell adhesion	Biological Process	0.00015797	0.00524155
GO:0032880	regulation of protein localization	Biological Process	0.000178416	0.00588452
GO:0002444	myeloid leukocyte mediated immunity	Biological Process	0.00018192	0.00596438
GO:0022409	positive regulation of cell-cell adhesion	Biological Process	0.000184604	0.00601656
GO:0002495	antigen processing and presentation of peptide antigen via MHC class II	Biological Process	0.000190086	0.00615878
GO:0046651	lymphocyte proliferation	Biological Process	0.000196054	0.00627903
GO:0019882	antigen processing and presentation	Biological Process	0.000196077	0.00627903
GO:0050688	regulation of defense response to virus	Biological Process	0.000225938	0.00719344
GO:0002504	antigen processing and presentation of peptide or polysaccharide antigen via MHC class II	Biological Process	0.00022762	0.00720534
GO:2000778	positive regulation of interleukin-6 secretion	Biological Process	0.000233705	0.0073557
GO:2000403	positive regulation of lymphocyte migration	Biological Process	0.000236138	0.00739004
GO:0002703	regulation of leukocyte mediated immunity	Biological Process	0.000238307	0.00741579
GO:0034112	positive regulation of homotypic cell-cell adhesion	Biological Process	0.000242123	0.00749221
GO:0007249	I-kappaB kinase/NF-kappaB signaling	Biological Process	0.000249557	0.00767912
GO:0002366	leukocyte activation involved in immune response	Biological Process	0.000251696	0.00770189
GO:0002684	positive regulation of immune system process	Biological Process	0.000261945	0.00790608
GO:0032197	transposition, RNA-mediated	Biological Process	0.000265545	0.00790608
GO:0033668	negative regulation by symbiont of host apoptotic process	Biological Process	0.000265545	0.00790608
GO:0052041	negative regulation by symbiont of host programmed cell death	Biological Process	0.000265545	0.00790608
GO:0052490	negative regulation by organism of programmed cell death in other organism involved in symbiotic interaction	Biological Process	0.000265545	0.00790608
GO:0043901	negative regulation of multi-organism process	Biological Process	0.000269435	0.00797874
GO:0040011	locomotion	Biological Process	0.000272544	0.00801075
GO:0043281	regulation of cysteine-type endopeptidase activity involved in apoptotic process	Biological Process	0.000273424	0.00801075
GO:0060333	interferon-gamma-mediated signaling pathway	Biological Process	0.000275665	0.00803366
GO:0043900	regulation of multi-organism process	Biological Process	0.000281422	0.00815829
GO:0051046	regulation of secretion	Biological Process	0.00030046	0.00866457
GO:0043903	regulation of symbiosis, encompassing mutualism through parasitism	Biological Process	0.000332074	0.00952639
GO:1903039	positive regulation of leukocyte cell-cell adhesion	Biological Process	0.000349554	0.00997587
GO:0032642	regulation of chemokine production	Biological Process	0.000368656	0.0104668
GO:0001819	positive regulation of cytokine production	Biological Process	0.000370898	0.0104764
GO:0010803	regulation of tumor necrosis factor-mediated signaling pathway	Biological Process	0.000380946	0.0107054
GO:0043312	neutrophil degranulation	Biological Process	0.000412973	0.0115465
GO:0042102	positive regulation of T cell proliferation	Biological Process	0.000444703	0.0123708
GO:0006714	sesquiterpenoid metabolic process	Biological Process	0.000456378	0.0126066
GO:0002283	neutrophil activation involved in immune response	Biological Process	0.000457755	0.0126066
GO:2001242	regulation of intrinsic apoptotic signaling pathway	Biological Process	0.000463373	0.0126647
GO:0071347	cellular response to interleukin-1	Biological Process	0.000464463	0.0126647
GO:0032602	chemokine production	Biological Process	0.000485718	0.013179
GO:0070374	positive regulation of ERK1 and ERK2 cascade	Biological Process	0.000495432	0.0132865
GO:0033993	response to lipid	Biological Process	0.000498204	0.0132865
GO:0098901	regulation of cardiac muscle cell action potential	Biological Process	0.00049916	0.0132865
GO:0042742	defense response to bacterium	Biological Process	0.00049933	0.0132865
GO:0043122	regulation of I-kappaB kinase/NF-kappaB signaling	Biological Process	0.000541814	0.0143477
GO:0050867	positive regulation of cell activation	Biological Process	0.000560163	0.0146925
GO:0042119	neutrophil activation	Biological Process	0.000560171	0.0146925
GO:0009258	10-formyltetrahydrofolate catabolic process	Biological Process	0.000583066	0.0151767
GO:0032677	regulation of interleukin-8 production	Biological Process	0.000584143	0.0151767
GO:0050870	positive regulation of T cell activation	Biological Process	0.000600123	0.0155187
GO:0051251	positive regulation of lymphocyte activation	Biological Process	0.000603727	0.0155389
GO:0006959	humoral immune response	Biological Process	0.000609698	0.0156196
GO:0043299	leukocyte degranulation	Biological Process	0.000620746	0.0157481
GO:1990504	dense core granule exocytosis	Biological Process	0.000623081	0.0157481
GO:0046649	lymphocyte activation	Biological Process	0.00062329	0.0157481
GO:0019730	antimicrobial humoral response	Biological Process	0.000630393	0.0158548
GO:0071674	mononuclear cell migration	Biological Process	0.000646406	0.0161837
GO:0036230	granulocyte activation	Biological Process	0.000660194	0.0164541
GO:0071345	cellular response to cytokine stimulus	Biological Process	0.000668616	0.0165889
GO:0002275	myeloid cell activation involved in immune response	Biological Process	0.000681953	0.0168439
GO:0009988	cell-cell recognition	Biological Process	0.000703342	0.0171452
GO:0042110	T cell activation	Biological Process	0.000703489	0.0171452
GO:0070489	T cell aggregation	Biological Process	0.000703489	0.0171452
GO:0052150	modulation by symbiont of host apoptotic process	Biological Process	0.000717136	0.0174008
GO:0071593	lymphocyte aggregation	Biological Process	0.000725613	0.0175293
GO:2000116	regulation of cysteine-type endopeptidase activity	Biological Process	0.000741206	0.0178278
GO:0050727	regulation of inflammatory response	Biological Process	0.000753824	0.0180525
GO:0043433	negative regulation of sequence-specific DNA binding transcription factor activity	Biological Process	0.000796318	0.0189875
GO:0045088	regulation of innate immune response	Biological Process	0.000808546	0.0191417
GO:0010640	regulation of platelet-derived growth factor receptor signaling pathway	Biological Process	0.000813208	0.0191417
GO:0072604	interleukin-6 secretion	Biological Process	0.000813208	0.0191417
GO:0070486	leukocyte aggregation	Biological Process	0.000820258	0.0192255
GO:0032637	interleukin-8 production	Biological Process	0.000865292	0.0201218
GO:0052548	regulation of endopeptidase activity	Biological Process	0.000865809	0.0201218
GO:0002274	myeloid leukocyte activation	Biological Process	0.000876086	0.0202345
GO:0006690	icosanoid metabolic process	Biological Process	0.000878004	0.0202345
GO:0032507	maintenance of protein location in cell	Biological Process	0.000891979	0.0204709
GO:0002460	adaptive immune response based on somatic recombination of immune receptors built from immunoglobulin superfamily domains	Biological Process	0.000932468	0.0213114
GO:0010942	positive regulation of cell death	Biological Process	0.000944155	0.0214893
GO:0019835	cytolysis	Biological Process	0.000976689	0.0220476
GO:0048739	cardiac muscle fiber development	Biological Process	0.000976689	0.0220476
GO:1903900	regulation of viral life cycle	Biological Process	0.000996966	0.022374
GO:0002696	positive regulation of leukocyte activation	Biological Process	0.000999275	0.022374
GO:0098900	regulation of action potential	Biological Process	0.00104105	0.0230915
GO:0044531	modulation of programmed cell death in other organism	Biological Process	0.00105647	0.0230915
GO:0044532	modulation of apoptotic process in other organism	Biological Process	0.00105647	0.0230915
GO:0052040	modulation by symbiont of host programmed cell death	Biological Process	0.00105647	0.0230915
GO:0052248	modulation of programmed cell death in other organism involved in symbiotic interaction	Biological Process	0.00105647	0.0230915
GO:0052433	modulation by organism of apoptotic process in other organism involved in symbiotic interaction	Biological Process	0.00105647	0.0230915
GO:0009410	response to xenobiotic stimulus	Biological Process	0.00107448	0.0233922
GO:0006907	pinocytosis	Biological Process	0.00109188	0.0236774
GO:1903530	regulation of secretion by cell	Biological Process	0.00110355	0.0238366
GO:0032722	positive regulation of chemokine production	Biological Process	0.00111362	0.0239603
GO:0010642	negative regulation of platelet-derived growth factor receptor signaling pathway	Biological Process	0.00119778	0.0255713
GO:0050911	detection of chemical stimulus involved in sensory perception of smell	Biological Process	0.00119778	0.0255713
GO:0034110	regulation of homotypic cell-cell adhesion	Biological Process	0.00124081	0.0263875
GO:0002715	regulation of natural killer cell mediated immunity	Biological Process	0.00125509	0.0264868
GO:0042269	regulation of natural killer cell mediated cytotoxicity	Biological Process	0.00125509	0.0264868
GO:0050671	positive regulation of lymphocyte proliferation	Biological Process	0.00130078	0.0273461
GO:0032946	positive regulation of mononuclear cell proliferation	Biological Process	0.00137792	0.0287484
GO:0051092	positive regulation of NF-kappaB transcription factor activity	Biological Process	0.00137792	0.0287484
GO:0071384	cellular response to corticosteroid stimulus	Biological Process	0.00138631	0.0288143
GO:0002576	platelet degranulation	Biological Process	0.00145875	0.0302059
GO:0016063	rhodopsin biosynthetic process	Biological Process	0.0014823	0.0304646
GO:0048290	isotype switching to IgA isotypes	Biological Process	0.0014823	0.0304646
GO:0042771	intrinsic apoptotic signaling pathway in response to DNA damage by p53 class mediator	Biological Process	0.00152592	0.0312445
GO:0001101	response to acid chemical	Biological Process	0.00158323	0.0322978
GO:0002824	positive regulation of adaptive immune response based on somatic recombination of immune receptors built from immunoglobulin superfamily domains	Biological Process	0.00160165	0.032553
GO:0070665	positive regulation of leukocyte proliferation	Biological Process	0.00163197	0.0327405
GO:0019369	arachidonic acid metabolic process	Biological Process	0.00163465	0.0327405
GO:0035994	response to muscle stretch	Biological Process	0.00163465	0.0327405
GO:0045071	negative regulation of viral genome replication	Biological Process	0.00163465	0.0327405
GO:0032648	regulation of interferon-beta production	Biological Process	0.00168633	0.0336175
GO:0002768	immune response-regulating cell surface receptor signaling pathway	Biological Process	0.00170278	0.0336175
GO:0033559	unsaturated fatty acid metabolic process	Biological Process	0.0017181	0.0336175
GO:0009397	folic acid-containing compound catabolic process	Biological Process	0.00172116	0.0336175
GO:0042560	pteridine-containing compound catabolic process	Biological Process	0.00172116	0.0336175
GO:1901664	regulation of NAD+ ADP-ribosyltransferase activity	Biological Process	0.00172116	0.0336175
GO:1901666	positive regulation of NAD+ ADP-ribosyltransferase activity	Biological Process	0.00172116	0.0336175
GO:0009306	protein secretion	Biological Process	0.00181249	0.0352763
GO:0006919	activation of cysteine-type endopeptidase activity involved in apoptotic process	Biological Process	0.00184115	0.035708
GO:0060341	regulation of cellular localization	Biological Process	0.00185736	0.0358064
GO:0032608	interferon-beta production	Biological Process	0.00185923	0.0358064
GO:0007159	leukocyte cell-cell adhesion	Biological Process	0.00188477	0.0361527
GO:0010822	positive regulation of mitochondrion organization	Biological Process	0.00189034	0.0361527
GO:0050792	regulation of viral process	Biological Process	0.00195678	0.0372564
GO:0045089	positive regulation of innate immune response	Biological Process	0.00196157	0.0372564
GO:0006950	response to stress	Biological Process	0.00199545	0.0377604
GO:0046154	rhodopsin metabolic process	Biological Process	0.00200182	0.0377604
GO:0043068	positive regulation of programmed cell death	Biological Process	0.00203435	0.0381198
GO:1903037	regulation of leukocyte cell-cell adhesion	Biological Process	0.00203472	0.0381198
GO:0002437	inflammatory response to antigenic stimulus	Biological Process	0.00204522	0.0381867
GO:0031034	myosin filament assembly	Biological Process	0.00209232	0.0389341
GO:0002706	regulation of lymphocyte mediated immunity	Biological Process	0.00212893	0.039482
GO:0002218	activation of innate immune response	Biological Process	0.00215411	0.039815
GO:0052547	regulation of peptidase activity	Biological Process	0.00224353	0.041329
GO:0002429	immune response-activating cell surface receptor signaling pathway	Biological Process	0.00233706	0.0429084
GO:0022407	regulation of cell-cell adhesion	Biological Process	0.00236778	0.0432279
GO:0031638	zymogen activation	Biological Process	0.00237403	0.0432279
GO:0016337	single organismal cell-cell adhesion	Biological Process	0.002378	0.0432279
GO:0034097	response to cytokine	Biological Process	0.00240755	0.0436211
GO:0071312	cellular response to alkaloid	Biological Process	0.002459	0.0444071
GO:0002377	immunoglobulin production	Biological Process	0.00256451	0.0460193
GO:0007608	sensory perception of smell	Biological Process	0.00256498	0.0460193
GO:0048769	sarcomerogenesis	Biological Process	0.00262155	0.0468816
GO:1901021	positive regulation of calcium ion transmembrane transporter activity	Biological Process	0.00263699	0.0470049
GO:2001235	positive regulation of apoptotic signaling pathway	Biological Process	0.00271626	0.0482426
GO:0045185	maintenance of protein location	Biological Process	0.00272515	0.0482426
GO:0097530	granulocyte migration	Biological Process	0.0027327	0.0482426
GO:0002822	regulation of adaptive immune response based on somatic recombination of immune receptors built from immunoglobulin superfamily domains	Biological Process	0.00283131	0.0497194
GO:0055119	relaxation of cardiac muscle	Biological Process	0.00284342	0.0497194
GO:0010951	negative regulation of endopeptidase activity	Biological Process	0.00285246	0.0497194
GO:0070555	response to interleukin-1	Biological Process	0.00285246	0.0497194
