# Supplementary material for: Immunogenetic losses co-occurred with seahorse male pregnancy and mutation in tlx1 accompanied functional asplenia
Source: Nat Commun. 2022 Dec 9;13:7610. doi: 10.1038/s41467-022-35338-7 (PMC9734139; doi:10.1038/s41467-022-35338-7)
Supplement: Supplementary file 4 — Supplementary Data 1-15 [file 41467_2022_35338_MOESM4_ESM.zip › Supplementary Data/Supplementary Data 3.xlsx]

## Sheet: Sheet1
Supplementary Data 3. KEGG enrichment of gene losses in seahorse species (Q-value<0.05).
Pathway ID	Pathway	Counts	P-value	Q-value
ko05320	Autoimmune thyroid disease	250	4.5057e-191	1.24808e-188
ko05330	Allograft rejection	240	3.92057e-187	5.42999e-185
ko05416	Viral myocarditis	249	2.48289e-169	2.29253e-167
ko05322	Systemic lupus erythematosus	206	6.09775e-127	4.22269e-125
ko05332	Graft-versus-host disease	170	2.32524e-123	1.28818e-121
ko04145	Phagosome	278	1.15068e-113	5.31229e-112
ko04940	Type I diabetes mellitus	170	1.19558e-108	4.73109e-107
ko05310	Asthma	121	3.74675e-96	1.29731e-94
ko05150	Staphylococcus aureus infection	170	1.40218e-94	4.31559e-93
ko05168	Herpes simplex virus 1 infection	377	2.35748e-94	6.53021e-93
ko04672	Intestinal immune network for IgA production	140	2.67505e-78	6.73626e-77
ko04514	Cell adhesion molecules	274	3.15401e-76	7.2805e-75
ko05140	Leishmaniasis	155	1.68269e-66	3.58543e-65
ko04613	Neutrophil extracellular trap formation	171	3.68314e-58	7.28736e-57
ko05323	Rheumatoid arthritis	162	6.73294e-58	1.24335e-56
ko05130	Pathogenic Escherichia coli infection	254	4.29381e-55	7.43365e-54
ko05152	Tuberculosis	209	3.18746e-54	5.19368e-53
ko04640	Hematopoietic cell lineage	149	3.25198e-51	5.00443e-50
ko04650	Natural killer cell mediated cytotoxicity	143	5.92875e-50	8.64349e-49
ko05414	Dilated cardiomyopathy	160	1.49066e-48	2.06456e-47
ko04612	Antigen processing and presentation	121	2.46309e-47	3.24893e-46
ko05169	Epstein-Barr virus infection	220	2.45122e-45	3.08631e-44
ko04064	NF-kappa B signaling pathway	140	5.11243e-36	6.15715e-35
ko05164	Influenza A	166	9.28033e-36	1.07111e-34
ko05135	Yersinia infection	154	1.51516e-31	1.6788e-30
ko05143	African trypanosomiasis	70	2.20128e-29	2.34521e-28
ko04662	B cell receptor signaling pathway	100	2.0041e-28	2.05605e-27
ko05340	Primary immunodeficiency	70	8.62095e-28	8.52858e-27
ko04666	Fc gamma R-mediated phagocytosis	115	1.12053e-27	1.0703e-26
ko05146	Amoebiasis	102	2.0327e-25	1.87686e-24
ko04664	Fc epsilon RI signaling pathway	80	4.60236e-25	4.11243e-24
ko05171	Coronavirus disease - COVID-19	176	6.57227e-25	5.68912e-24
ko05202	Transcriptional misregulation in cancer	167	8.04457e-23	6.75256e-22
ko04623	Cytosolic DNA-sensing pathway	66	5.62768e-20	4.5849e-19
ko05410	Hypertrophic cardiomyopathy	100	2.78695e-19	2.20567e-18
ko04621	NOD-like receptor signaling pathway	127	1.60451e-18	1.23458e-17
ko04974	Protein digestion and absorption	95	5.78574e-18	4.33149e-17
ko04740	Olfactory transduction	70	7.25656e-17	5.28965e-16
ko04061	Viral protein interaction with cytokine and cytokine receptor	81	1.66804e-16	1.18473e-15
ko05133	Pertussis	76	1.7551e-16	1.21541e-15
ko05134	Legionellosis	67	1.83416e-16	1.23918e-15
ko04217	Necroptosis	106	3.51258e-16	2.31663e-15
ko04625	C-type lectin receptor signaling pathway	101	3.70619e-16	2.38748e-15
ko04210	Apoptosis	125	2.62563e-15	1.65295e-14
ko04260	Cardiac muscle contraction	80	4.10443e-15	2.5265e-14
ko00590	Arachidonic acid metabolism	60	9.55162e-15	5.75174e-14
ko00480	Glutathione metabolism	60	5.56718e-13	3.28108e-12
ko05412	Arrhythmogenic right ventricular cardiomyopathy	80	8.66209e-13	4.99875e-12
ko04020	Calcium signaling pathway	172	2.74846e-12	1.55372e-11
ko00603	Glycosphingolipid biosynthesis - globo and isoglobo series	30	1.53749e-11	8.51767e-11
ko00430	Taurine and hypotaurine metabolism	30	2.49037e-11	1.35261e-10
ko05321	Inflammatory bowel disease	61	3.71618e-11	1.97958e-10
ko04921	Oxytocin signaling pathway	110	7.88679e-11	4.12197e-10
ko04072	Phospholipase D signaling pathway	109	1.42098e-10	7.28909e-10
ko04972	Pancreatic secretion	72	1.1261e-09	5.67144e-09
ko05417	Lipid and atherosclerosis	129	1.26952e-09	6.27962e-09
ko05132	Salmonella infection	147	3.55279e-09	1.72653e-08
ko05142	Chagas disease	78	2.40487e-08	1.14854e-07
ko04620	Toll-like receptor signaling pathway	67	2.11321e-07	9.92136e-07
ko00780	Biotin metabolism	10	4.75911e-07	2.19712e-06
ko05131	Shigellosis	132	5.25146e-07	2.38468e-06
ko00140	Steroid hormone biosynthesis	40	6.927e-07	3.0948e-06
ko05160	Hepatitis C	99	1.24974e-06	5.49489e-06
ko05166	Human T-cell leukemia virus 1 infection	127	3.26066e-06	1.41125e-05
ko00515	Mannose type O-glycan biosynthesis	30	3.63792e-06	1.55031e-05
ko00601	Glycosphingolipid biosynthesis - lacto and neolacto series	30	4.29191e-06	1.8013e-05
ko04261	Adrenergic signaling in cardiomyocytes	81	6.77623e-06	2.80151e-05
ko04218	Cellular senescence	94	8.4409e-06	3.43843e-05
ko00670	One carbon pool by folate	20	2.19989e-05	8.83144e-05
ko00061	Fatty acid biosynthesis	20	2.52261e-05	9.98235e-05
ko04658	Th1 and Th2 cell differentiation	61	2.61093e-05	0.000101863
ko04670	Leukocyte transendothelial migration	80	2.66012e-05	0.000102341
ko00591	Linoleic acid metabolism	20	4.56226e-05	0.000173116
ko00592	alpha-Linolenic acid metabolism	20	7.49449e-05	0.000280537
ko05163	Human cytomegalovirus infection	117	0.000123661	0.00045672
ko00511	Other glycan degradation	20	0.000142099	0.000517914
ko05170	Human immunodeficiency virus 1 infection	106	0.000181786	0.000650435
ko04330	Notch signaling pathway	40	0.000183155	0.000650435
ko04977	Vitamin digestion and absorption	20	0.000244399	0.000856943
ko05167	Kaposi sarcoma-associated herpesvirus infection	100	0.000316007	0.00109417
ko05145	Toxoplasmosis	65	0.00032303	0.00110468
ko04961	Endocrine and other factor-regulated calcium reabsorption	30	0.000327329	0.00110573
ko05022	Pathways of neurodegeneration - multiple diseases	203	0.000364573	0.00121671
ko04371	Apelin signaling pathway	71	0.00048179	0.00158876
ko04622	RIG-I-like receptor signaling pathway	40	0.000829577	0.00270344
ko04062	Chemokine signaling pathway	81	0.0029933	0.00964121
ko05162	Measles	66	0.00394622	0.0125644
ko05014	Amyotrophic lateral sclerosis	147	0.00584722	0.0184054
ko00130	Ubiquinone and other terpenoid-quinone biosynthesis	10	0.00617452	0.0192173
ko04979	Cholesterol metabolism	32	0.00703029	0.0216377
ko05144	Malaria	29	0.00735713	0.0223948
ko05034	Alcoholism	60	0.00871374	0.0262359
ko04520	Adherens junction	49	0.00918268	0.0273506
ko04151	PI3K-Akt signaling pathway	162	0.00935479	0.0275668
ko04970	Salivary secretion	37	0.0117783	0.0343429
ko04530	Tight junction	80	0.012416	0.0358254
ko04614	Renin-angiotensin system	13	0.0162066	0.0462808
