# Supplementary material for: Immunogenetic losses co-occurred with seahorse male pregnancy and mutation in tlx1 accompanied functional asplenia
Source: Nat Commun. 2022 Dec 9;13:7610. doi: 10.1038/s41467-022-35338-7 (PMC9734139; doi:10.1038/s41467-022-35338-7)
Supplement: Supplementary file 4 — Supplementary Data 1-15 [file 41467_2022_35338_MOESM4_ESM.zip › Supplementary Data/Supplementary Data 4.xlsx]

## Sheet: Sheet1
Supplementary Data 4. A full set of genes included in the positive selected genes (PSGs) analysis. The FDR adjustments were made for multiple comparisons. Only genes with an FDR-corrected P value < 0.05 were considered as positive selected genes (PSGs). In total, we identidied 103 positive selected genes (top 103 in the list) in seahorses. The “Gene ID” column represents the gene IDs of H.zostera…
Gene ID	Gene symbol	Descripton	P-value	Q-value	Site
EVM0008635.1	phldb1	pleckstrin homology-like domain family B member 1	0	0	77,S,0.982*
EVM0000925.1	ptprb	receptor-type tyrosine-protein phosphatase beta	0	3.42e-07	36,K,0.967*
EVM0015184.1	sclt1	sodium channel and clathrin linker 1	0	7.44e-07	230,N,0.985*
EVM0012145.2	bmt2	probable methyltransferase BTM2 homolog	0	9.08e-07	78,K,0.995**;82,G,0.976*;150,L,0.982*;278,Y,0.994**;279,V,0.971*;283,H,0.976*;285,H,0.997**;286,L,0.970*;289,F,0.999**;299,D,0.998**;301,V,0.993**;307,E,0.996**;309,L,0.985*;310,Y,0.993**;314,D,0.998**;315,F,0.979*;316,N,0.968*;320,E,0.992**;333,E,0.997**;339,G,0.988*;344,E,0.968*;347,D,0.986*;348,P,0.993**;349,I,0.995**
EVM0016941.1	fat2	protocadherin Fat 2	0	6.11e-06	1447,L,0.952*;1520,K,0.977*;1717,G,0.978*;2121,N,0.962*;2326,M,0.983*;3017,K,0.958*;3059,V,0.970*;3075,I,0.957*;3123,R,0.951*;3929,P,0.987*
EVM0019314.1	-	Uncharacterized protein	0	3.36e-05	756,A,0.953*
EVM0002028.1	rnf4	E3 ubiquitin-protein ligase RNF4	0	8.74e-05	57,S,0.981*;58,S,0.991**;61,E,0.973*;66,A,0.985*;73,I,0.995**;77,I,0.971*;84,V,0.961*;94,S,0.964*;105,S,0.965*;118,Q,0.973*;120,H,0.976*;121,P,0.970*;124,I,0.959*
EVM0020344.2	bcl6b	B-cell CLL/lymphoma 6 member B protein	0	0.000192416	5,D,0.954*;112,V,0.954*;150,L,0.984*
EVM0006366.1	rabgap1	rab GTPase-activating protein 1	0	0.000321653	126,A,0.990**;176,I,0.994**;202,E,0.972*
EVM0019105.1	znf592	zinc finger protein 592	0	0.000612637	264,S,0.972*;316,L,0.968*;558,R,0.967*
EVM0021537.1	smc6	structural maintenance of chromosomes protein 6	0	0.00098243	558,Q,0.952*;568,I,0.978*;804,A,0.972*;807,S,0.953*
EVM0012088.1	wdr78	WD repeat-containing protein 78	0.0001	0.00165923	6,S,0.956*;8,S,0.969*;11,S,0.963*;23,K,0.989*;126,T,0.959*;128,S,0.968*;519,S,0.977*
EVM0011546.1	-	uncharacterized protein	0.0001	0.00175948	391,K,0.976*
EVM0013006.1	cebpz	CCAAT/enhancer-binding protein zeta	0.0001	0.00175948	343,G,0.981*;509,E,0.966*
EVM0001080.1	eif4h	eukaryotic translation initiation factor 4H	0.0001	0.00209611	17,G,0.958*;19,P,0.965*;22,Q,0.970*;40,F,0.992**;94,L,0.998**;151,L,0.962*;160,P,0.993**
EVM0001967.1	stil	SCL-interrupting locus protein homolog	0.0001	0.00223442	122,K,0.979*
EVM0003771.1	trak1	trafficking kinesin-binding protein 1-like	0.0001	0.00289302	3,D,0.985*;142,T,0.977*;280,S,0.995**;311,K,0.975*;433,G,0.990**
EVM0016122.1	sbspon	somatomedin-B and thrombospondin type-1 domain-containing protein	0.0001	0.00321216	44,Q,0.962*;127,P,0.995**;130,R,0.989*;132,K,0.954*;140,C,0.985*;159,H,0.972*;160,T,0.985*;165,Y,0.975*;168,E,0.995**;180,C,0.990*;183,D,0.957*;189,R,0.977*;211,S,0.974*;212,F,0.995**;214,F,0.995**
EVM0002300.1	pcdh8	protocadherin-8	0.0001	0.00349027	552,S,0.982*;728,S,0.968*;785,P,0.961*
EVM0017986.1	dhx57	putative ATP-dependent RNA helicase DHX57	0.0002	0.00355814	162,T,0.967*;197,S,0.976*;199,P,0.971*;258,E,0.965*;298,K,0.987*;299,S,0.992**;336,E,0.955*;372,Q,0.957*;552,D,0.969*;562,K,0.991**
EVM0004253.1	rdh12	retinol dehydrogenase 12	0.0002	0.00358013	83,G,0.991**;119,D,0.963*;158,T,0.984*
EVM0019758.1	mov10b.2	putative helicase mov-10-B.2	0.0002	0.00372124	10,D,0.998**;43,Q,0.971*;82,L,0.994**;111,K,0.993**;251,V,0.967*;300,L,0.978*;317,D,0.968*;447,Y,0.964*;593,V,0.954*;626,R,0.987*;628,P,0.990*;902,S,0.998**
EVM0013079.1	sstr5	somtostatin receptor type five	0.0002	0.00392612	212,K,0.974*
EVM0002275.1	gprc5a	retinoic acid-induced protein 1	0.0002	0.00443872	261,L,0.985*;612,E,0.974*
EVM0008505.1	vcpkmt	protein-lysine methyltransferase METTL21D	0.0002	0.00443872	163,E,0.972*;167,P,0.998**
EVM0015413.1	folh1b	putative N-acetylated-alpha-linked acidic dipeptidase	0.0002	0.0045036	315,K,0.987*;327,R,0.973*
EVM0014240.1	rb1	retinoblastoma-associated protein	0.0002	0.00520021	18,K,0.993**;511,P,0.954*;816,P,0.959*
EVM0013843.1	smcr8	smith-Magenis syndrome chromosomal region candidate gene 8 protein	0.0003	0.00557875	69,T,0.980*;344,P,0.993**;365,T,0.997**;373,K,0.963*;374,G,0.960*
EVM0000493.1	cd2ap	CD2-associated protein	0.0003	0.00645485	138,K,0.967*;144,L,0.971*
EVM0012510.1	mrpl48	39S ribosomal protein L48, mitochondrial	0.0004	0.00746896	33,M,0.989*;121,Q,0.997**
EVM0006760.1	pex12	peroxisome assembly protein 12	0.0004	0.00763486	48,A,0.972*;186,A,0.966*
EVM0021363.1	lgmn	legumain	0.0004	0.00787503	15,K,0.979*;16,G,0.953*;48,Y,0.999**;82,G,0.996**
EVM0012240.1	tktl	transketolase-like	0.0004	0.0083187	5,K,0.986*;59,R,0.983*;193,D,0.971*;198,R,0.984*;209,Y,0.992**;229,V,0.986*;230,K,0.991**;253,E,0.978*;347,D,0.991**;482,G,0.952*;484,K,0.998**
EVM0008983.1	-	uncharacterized protein	0.0004	0.00837984	40,T,0.984*;41,E,0.977*;42,S,0.990*;79,A,0.985*;120,R,0.984*
EVM0008001.1	ktn1	kinectin	0.0005	0.00864347	26,W,0.971*;200,E,0.997**;628,E,0.955*;746,A,0.958*;774,K,0.994**
EVM0006171.2	bmp15	bone morphogenetic protein 15	0.0005	0.00949492	95,T,0.963*;134,Y,0.989*
EVM0013432.1	btbd17	BTB/POZ domain-containing protein 17	0.0005	0.0096217	224,N,0.979*;228,A,0.982*;273,Q,0.998**
EVM0003592.1	car	coxsackievirus and adenovirus receptor homolog	0.0006	0.0101304	182,T,0.986*;189,L,0.995**;217,Y,0.973*;248,L,0.977*;252,L,0.982*
EVM0006488.1	kif15	kinesin-like protein KIF15	0.0006	0.0107469	133,E,0.993**;195,T,0.987*;449,Q,0.969*
EVM0005425.1	wfikkn1	WAP, Kazal, immunoglobulin, Kunitz and NTR domain-containing protein 1	0.0006	0.0109969	316,A,0.982*;355,R,0.989*;364,Q,0.987*
EVM0018309.1	arhgap31	rho GTPase-activating protein 31	0.0006	0.0111079	183,E,0.987*;564,E,0.977*
EVM0003292.1	top2a	DNA topoisomerase 2-alpha	0.0006	0.0111079	278,P,0.984*;813,V,0.965*;877,P,0.979*
EVM0019870.1	gla	alpha-galactosidase A	0.0007	0.011433	64,E,0.966*;82,L,0.955*;162,W,0.974*;205,R,0.994**
EVM0005107.1	ankrd33b	ankyrin repeat domain-containing protein 33B	0.0007	0.0118426	226,C,0.996**;259,S,0.991**
EVM0013880.2	-	uncharacterized protein	0.0007	0.0121275	8,P,0.961*;594,A,0.964*
EVM0012557.4	pus10	putative tRNA pseudouridine synthase Pus10	0.0007	0.0125976	282,E,0.981*
EVM0007394.1	ha1	minor histocompatibility protein HA-1	0.0008	0.0129118	24,C,0.979*;71,G,0.972*;330,K,0.963*;414,T,0.981*;451,F,0.960*;462,H,0.974*;505,Q,0.992**;550,N,0.993**;755,A,0.992**
EVM0004912.1	syde1	rho GTPase-activating protein SYDE1	0.0008	0.0137973	84,S,0.966*;345,R,0.977*
EVM0020300.1	rtel1	regulator of telomere elongation helicase 1	0.0009	0.0149535	93,T,0.966*;187,T,0.993**;503,F,0.969*;556,Y,0.960*;677,L,0.977*;751,Q,0.991**;815,S,0.994**
EVM0010494.1	rpap2	putative RNA polymerase II subunit B1 CTD phosphatase RPAP2	0.0009	0.0149535	139,R,0.962*;241,R,0.968*
EVM0014643.1	igf2r	cation-independent mannose-6-phosphate receptor	0.0009	0.0149535	936,A,0.954*
EVM0019363.1	trim44	tripartite motif-containing protein 44	0.0009	0.0149535	61,E,0.956*;141,K,0.991**
EVM0015632.1	sqstm1	sequestosome-1	0.001	0.0160813	17,K,0.954*;23,A,0.995**;29,S,0.992**;37,R,0.995**;45,S,0.997**;56,E,1.000**
EVM0007819.1	prpf4b	serine/threonine-protein kinase PRP4 homolog	0.001	0.0164702	88,A,0.952*;182,S,0.970*;212,R,0.962*;322,S,0.965*;547,A,0.966*
EVM0010354.1	pxdn	peroxidasin homolog	0.0011	0.0170164	51,Y,0.951*
EVM0019163.1	six1	homeobox protein SIX4	0.0012	0.0179767	431,S,0.991**;433,E,0.994**
EVM0014651.1	ipo11	importin-11	0.0012	0.0183919	206,S,0.950*;875,A,0.978*
EVM0002652.1	-	transmembrane protein 132C-like	0.0014	0.0209034	19,Q,0.985*;113,P,0.978*;178,P,0.960*;309,T,0.962*;340,S,0.962*;443,K,0.972*
EVM0005316.1	lcp1	plastin-2	0.0014	0.0211254	125,M,0.977*;560,M,0.976*;577,E,0.972*;584,M,0.985*
EVM0000160.1	prg4	proteoglycan 4	0.0015	0.0214005	5,P,0.993**;70,F,0.982*
EVM0017655.1	dnmt3b	DNA (cytosine-5)-methyltransferase 3B	0.0018	0.0250112	80,V,0.979*;96,K,0.995**;142,A,0.956*;155,G,0.977*;176,E,0.970*;185,E,0.959*;449,D,0.964*;684,D,0.959*;756,F,0.953*
EVM0016262.1	-	transmembrane protein 104	0.0018	0.0250112	101,A,0.991**;247,K,0.993**;449,K,0.990*
EVM0016152.1	phactr1	phosphatase and actin regulator 1	0.0019	0.0266784	2,K,0.975*;3,D,0.983*
EVM0013145.1	eps15l1	epidermal growth factor receptor substrate 15-like 1	0.0019	0.0268478	219,G,0.991**;318,S,0.989*;341,S,0.991**
EVM0004770.1	spock2	testican-2	0.002	0.0279832	15,D,0.998**;17,K,0.996**;18,S,0.987*
EVM0010425.1	lgr5	leucine-rich repeat-containing G-protein coupled receptor 6	0.0021	0.0284296	171,Y,0.964*;426,L,0.961*
EVM0003460.1	shisa4	protein shisa-4	0.0021	0.0284986	45,Y,0.962*
EVM0001096.1	tanc1	protein TANC1	0.0022	0.0287954	1096,P,0.965*;1341,K,0.994**;1379,Q,0.982*;1491,R,0.963*;1492,D,0.975*
EVM0020223.1	alpk3	alpha-protein kinase 3	0.0022	0.029581	45,S,0.956*;362,E,0.958*;421,K,0.984*
EVM0014297.1	at1	type-1 angiotensin II receptor	0.0024	0.0304013	120,F,0.978*;261,L,0.958*
EVM0010325.1	ppil1	peptidyl-prolyl cis-trans isomerase-like 2	0.0024	0.0304013	32,E,0.994**;82,T,0.980*;123,P,0.997**;248,Q,0.982*
EVM0015217.1	phospho2	pyridoxal phosphate phosphatase PHOSPHO2	0.0023	0.0304013	62,E,0.961*;71,T,0.972*;130,E,0.991**
EVM0012844.1	aurkb	aurora kinase A-B	0.0024	0.0304013	17,G,0.987*
EVM0014031.1	jade3	protein Jade-3	0.0024	0.0304013	527,S,0.993**;544,K,0.997**;545,S,0.982*;656,R,0.981*
EVM0009115.1	rad50	DNA repair protein RAD50	0.0024	0.0304013	298,D,0.956*;435,Q,0.992**
EVM0006044.1	-	uncharacterized protein LOC101157927	0.0025	0.0312323	19,K,0.988*
EVM0007007.1	col1a1	type 1 collagen alpha 1	0.0026	0.0322219	611,P,0.969*
EVM0020339.1	hephl1	hephaestin-like protein 1	0.0027	0.0336145	493,R,0.991**;750,S,0.973*;847,G,0.983*
EVM0012732.4	cr2	complement receptor type 2	0.0028	0.0338305	70,W,0.955*;115,T,0.963*;143,V,0.978*
EVM0001673.1	dnaja4	dnaJ homolog subfamily A member 4	0.0028	0.0338305	185,R,0.986*;301,C,0.995**;312,E,0.983*
EVM0011086.1	mpl	thrombopoietin receptor	0.003	0.03546	72,D,0.961*
EVM0007756.1	smad7	mothers against decapentaplegic homolog 7	0.0032	0.0371771	41,K,0.994**;42,S,0.996**;43,N,0.979*;97,H,0.972*
EVM0007983.2	c6orf165	UPF0704 protein C6orf165 homolog	0.0032	0.0372189	26,K,0.956*;430,Q,0.966*
EVM0004447.1	fktn	fukutin	0.0033	0.0378727	206,R,0.983*
EVM0009941.1	zmat3	zinc finger matrin-type protein 3	0.0033	0.0380145	35,Y,0.997**;80,A,0.995**
EVM0009530.1	hfm1	probable ATP-dependent DNA helicase HFM1	0.0034	0.038828	283,S,0.960*;284,I,0.962*;472,L,0.968*;698,V,0.997**;712,G,0.975*
EVM0017595.1	ap5s1	AP-5 complex subunit sigma-1	0.0035	0.038828	4,S,0.985*;46,Q,0.955*;47,K,0.990*;112,Q,0.953*
EVM0009805.1	dcaf13	DDB1- and CUL4-associated factor 13	0.0035	0.038828	294,K,0.983*;311,N,0.972*;331,Q,0.996**;340,H,0.955*;379,K,0.989*
EVM0012848.1	fndc3b	fibronectin type III domain-containing protein 3B	0.0037	0.0413768	490,S,0.972*;905,T,0.951*;1026,D,0.980*
EVM0000325.1	gmip	GEM-interacting protein	0.0039	0.0423914	95,L,0.978*;304,Q,0.966*;362,L,0.982*;505,Q,0.992**
EVM0013663.1	pgam2	phosphoglycerate mutase 2	0.004	0.0432633	135,Q,0.997**
EVM0019493.1	fcgbp	IgGFc-binding protein	0.0041	0.0441019	303,H,0.961*
EVM0004254.1	mpg	DNA-3-methyladenine glycosylase	0.0041	0.0441019	117,K,0.993**;120,C,0.980*;121,N,0.993**;122,G,0.985*;127,C,0.987*;132,A,0.961*
EVM0009140.1	-	uncharacterized protein	0.0042	0.0449036	196,E,0.951*
EVM0014096.1	jag1	protein jagged-1	0.0043	0.0460923	15,C,0.965*;351,Q,0.967*
EVM0015961.1	mit1	toxin MIT1-like	0.0045	0.047413	54,E,0.991**;64,K,0.985*
EVM0017909.1	rab11fip2	rab11 family-interacting protein 2	0.0047	0.0483341	127,G,0.988*
EVM0003478.1	-	unnamed protein product, partial	0.0046	0.0483341	25,G,0.999**;90,Q,0.996**;211,N,0.992**
EVM0021375.1	pcid2	PCI domain-containing protein 2	0.0047	0.0483341	22,D,0.950*
EVM0012070.1	c16orf89	UPF0764 protein C16orf89 homolog	0.0047	0.0484567	86,D,0.983*
EVM0021525.1	fabp2	fatty acid-binding protein 2b	0.0048	0.0490831	17,E,0.987*;65,E,0.959*
EVM0020377.1	pax8	paired box protein Pax-8	0.0048	0.0491303	211,Q,0.992**;302,G,0.952*;303,S,0.961*
EVM0015236.1	kcnk6	potassium channel subfamily K member 6	0.0049	0.0494158	48,Q,0.988*;193,N,0.983*
EVM0012693.1	nktr	NK-tumor recognition protein	0.0053	0.0534133	426,R,0.970*;427,R,0.985*;529,I,0.962*;574,S,0.950*;577,S,0.969*;958,S,0.957*
EVM0010721.1	hmgcr	3-hydroxy-3-methylglutaryl-coenzyme A reductase	0.0054	0.0535232	54,E,0.972*;146,S,0.984*;349,P,0.978*;578,T,0.982*
EVM0016653.2	-	UPF0462 protein C4orf33 homolog	0.0054	0.0535232	1,M,0.992**;34,V,0.990*
EVM0005301.1	mad1	mitotic spindle assembly checkpoint protein MAD1	0.0054	0.0535232	24,D,0.986*;95,Q,0.990**;365,D,0.990*;553,S,0.991**;645,L,0.980*
EVM0012571.1	fndc3a	fibronectin type-III domain-containing protein 3A	0.0055	0.0540793	297,V,0.968*;366,T,0.968*;824,G,0.968*
EVM0019311.1	grsf1	G-rich sequence factor 1	0.0058	0.0569399	43,N,0.960*;109,D,0.993**
EVM0004968.1	arhgap21	rho GTPase-activating protein 21	0.0059	0.0574601	283,G,0.978*;294,N,0.954*;961,D,0.973*
EVM0003542.1	pcdh12	protocadherin-12	0.006	0.0583576	91,L,0.963*;407,N,0.966*;783,Q,0.965*
EVM0007837.1	aat	alpha-1-antitrypsin	0.0063	0.0602981	187,E,0.981*
EVM0016639.1	piezo2	piezo-type mechanosensitive ion channel component 2	0.0063	0.0604309	367,E,0.971*;368,E,0.979*;394,K,0.952*
EVM0012427.1	cdkn2b	cyclin-dependent kinase 4 inhibitor B-like	0.0065	0.0615994	1,M,0.991**;37,R,0.997**;94,D,0.991**
EVM0003625.2	fam20a	Protein FAM20A	0.007	0.0644741	44,S,0.991**;108,Q,0.965*;118,V,0.976*
EVM0000472.1	pld6	mitochondrial cardiolipin hydrolase	0.0073	0.0666519	101,G,0.957*
EVM0005892.1	nyap2	neuronal tyrosine-phosphorylated phosphoinositide-3-kinase adapter 1	0.0073	0.0666519	313,A,0.968*;315,A,0.964*
EVM0020528.1	mal	myelin and lymphocyte protein	0.0074	0.0677382	30,F,0.989*
EVM0012885.1	myorg	uncharacterized family 31 glucosidase KIAA1161-like	0.0076	0.0688542	132,E,0.990**;200,T,0.952*;411,S,0.978*;559,E,0.964*
EVM0015423.1	slit1	slit homolog 1 protein	0.0077	0.0694761	1317,H,0.970*;1334,P,0.971*;1335,C,0.970*
EVM0013378.1	rfx2	DNA-binding protein RFX2	0.0079	0.0707016	42,V,0.972*;318,P,0.958*;381,G,0.975*
EVM0012330.1	mterf4	transcription termination factor 4, mitochondrial	0.008	0.071794	95,S,0.951*
EVM0000110.1	ctrl	chymotrypsin-like protease CTRL-1	0.0081	0.071794	19,V,0.968*;133,R,0.989*;216,E,0.964*
EVM0001829.1	hmgcs1	hydroxymethylglutaryl-CoA synthase, cytoplasmic	0.0085	0.0747257	86,S,0.983*;254,S,0.977*;501,P,0.971*
EVM0011697.1	-	uncharacterized protein	0.0086	0.0753852	37,S,0.982*
EVM0021271.1	phrf1	PHD and RING finger domain-containing protein 1	0.0088	0.0767762	2,E,0.987*;22,E,0.962*;43,G,0.969*;192,A,0.976*
EVM0012015.1	ewsr1	RNA-binding protein EWS	0.0089	0.0768615	95,S,0.995**;232,S,0.992**
EVM0020517.1	-	uncharacterized protein LOC101064555	0.0092	0.0780007	17,S,0.987*
EVM0010384.1	lrpprc	leucine-rich PPR motif-containing protein, mitochondrial	0.0092	0.0780007	316,Q,0.978*;346,N,0.975*
EVM0001011.1	mtf2	metal-response element-binding transcription factor 2	0.0091	0.0780007	344,K,0.979*
EVM0018725.1	kiaa0020	pumilio domain-containing protein KIAA0020 homolog	0.0092	0.0780007	73,F,0.979*;156,E,0.996**;188,A,0.988*
EVM0021147.1	utp23	rRNA-processing protein UTP23 homolog	0.0094	0.0783895	7,S,0.967*;62,Y,0.964*
EVM0000905.1	dusp2	dual specificity protein phosphatase 2	0.0097	0.0807068	81,S,0.974*;138,S,0.992**
EVM0006700.1	glyr1	putative oxidoreductase GLYR1	0.0099	0.081404	93,A,0.978*;304,S,0.979*
EVM0010352.1	dock8	dedicator of cytokinesis protein 8	0.0098	0.081404	94,D,0.967*;1746,K,0.959*
EVM0016860.1	brd4	bromodomain-containing protein 4	0.0101	0.0821359	120,G,0.962*;557,G,0.951*;899,Q,0.952*
EVM0003479.1	tes	testis derived transcript	0.0102	0.0822712	91,M,0.963*;247,N,0.959*;296,C,0.989*;328,Q,0.977*
EVM0018907.1	ogfod3	2-oxoglutarate and iron-dependent oxygenase domain-containing protein 3	0.0106	0.0849163	35,R,0.973*;144,K,0.983*;204,S,0.993**
EVM0004940.1	gtf2a1	transcription initiation factor IIA subunit 1	0.0108	0.0856729	73,A,0.978*;92,Q,0.988*;125,G,0.996**;171,Q,0.988*
EVM0003508.1	nat8l	N-acetylaspartate synthetase	0.0109	0.0859314	38,K,0.978*
EVM0004516.2	cmpk1	UMP-CMP kinase	0.0108	0.0859314	71,Q,0.989*;194,R,0.990*
EVM0018103.1	ift140	intraflagellar transport protein 140 homolog	0.0111	0.0868526	703,P,0.953*;705,E,0.983*;870,K,0.960*
EVM0015974.1	palm3	paralemmin-3	0.0112	0.0875874	79,N,0.977*
EVM0016391.1	kcnc3	potassium voltage-gated channel subfamily C member 3	0.0115	0.0892384	398,S,0.967*;403,P,0.973*;406,E,0.955*;407,P,0.968*
EVM0005190.1	leap-2	liver-expressed antimicrobial peptide 2	0.0118	0.0902796	4,F,0.977*;10,A,0.957*
EVM0005762.1	fam83d	protein FAM83D-like	0.0117	0.0902796	52,K,0.973*;121,R,0.986*
EVM0004588.1	pkhdl1	fibrocystin-L	0.0118	0.0902796	1017,V,0.966*;2195,G,0.974*
EVM0001434.1	c5ar1	C5a anaphylatoxin chemotactic receptor 1	0.0121	0.091367	40,R,0.989*
EVM0009992.1	-	UPF0577 protein KIAA1324 homolog	0.0121	0.091367	273,G,0.983*;569,R,0.969*;669,T,0.954*
EVM0012593.1	atrn	attractin	0.0123	0.0922839	199,A,0.964*;248,S,0.970*;521,V,0.958*;919,K,0.987*
EVM0002825.1	uhrf1bp1l	UHRF1-binding protein 1	0.0125	0.0927753	944,G,0.962*;1033,D,0.959*
EVM0019686.1	e2f8	transcription factor E2F8	0.0126	0.0928195	46,D,0.972*;84,Y,0.961*
EVM0014838.2	rhof	rho-related GTP-binding protein RhoF	0.0126	0.0928195	128,E,0.972*;132,Q,0.975*;133,I,0.983*;134,N,0.996**;136,E,0.975*;138,Y,0.980*;140,E,0.988*;141,C,0.999**;142,S,0.997**;149,V,0.994**;154,K,0.969*;155,E,0.998**;156,A,0.973*
EVM0010793.1	zfhx4	zinc finger homeobox protein 4	0.0126	0.0928195	280,N,0.971*;2111,D,0.975*
EVM0006428.1	enox2	ecto-NOX disulfide-thiol exchanger 2	0.0129	0.0936242	121,A,0.962*;159,S,0.977*
EVM0005322.1	tgm5	protein-glutamine gamma-glutamyltransferase 5	0.0129	0.0936242	321,S,0.954*
EVM0010579.1	aadac	arylacetamide deacetylase	0.013	0.0936242	150,P,0.971*;370,A,0.987*
EVM0008145.1	scx	basic helix-loop-helix transcription factor scleraxis	0.0128	0.0936242	30,E,0.995**;60,G,0.988*
EVM0010745.1	fam193b	protein FAM193B	0.0131	0.0943172	232,H,0.961*;397,P,0.967*;640,Q,0.962*;673,E,0.988*
EVM0005245.1	txlnb	beta-taxilin	0.0137	0.0981959	251,Q,0.995**
EVM0012058.1	avl9	late secretory pathway protein AVL9 homolog	0.0138	0.0985057	370,P,0.982*
EVM0007143.1	alkbh8	alkylated DNA repair protein alkB homolog 8	0.0145	0.102348	12,E,0.982*;205,C,0.978*;419,A,0.980*
EVM0015761.1	papln	papilin	0.0146	0.102888	55,K,0.995**;120,Y,0.992**;147,S,0.969*
EVM0003636.1	cxorf38	uncharacterized protein CXorf38 homolog	0.0147	0.102888	75,K,0.969*
EVM0018077.1	plk3	serine/threonine-protein kinase PLK3	0.0156	0.108103	20,G,0.991**;24,Q,0.991**;319,A,0.970*
EVM0016834.1	tdrd9	putative ATP-dependent RNA helicase TDRD9	0.016	0.109952	473,S,0.976*
EVM0008682.1	lsg1	large subunit GTPase 1 homolog	0.0164	0.11165	10,G,0.987*;151,I,0.983*;290,C,0.983*;548,Q,0.979*
EVM0020153.1	ccna2	cyclin-A2	0.0168	0.113439	74,D,0.960*
EVM0015283.1	mettl23	methyltransferase-like protein 23	0.017	0.113542	53,V,0.977*;55,G,0.988*;117,S,0.983*;133,P,0.996**
EVM0002220.1	spcs2	signal peptidase complex subunit 2	0.017	0.113542	5,N,0.953*
EVM0014425.1	parp12	poly (ADP-ribose) polymerase 12	0.0176	0.116143	182,K,0.962*
EVM0017058.1	ptk6	protein-tyrosine kinase 6	0.0177	0.116143	133,N,0.972*;227,S,0.976*
EVM0020661.1	ttc14	tetratricopeptide repeat protein 14	0.0176	0.116143	81,E,0.995**;256,S,0.990*
EVM0014587.1	cdh11	cadherin-11	0.0174	0.116143	366,N,0.993**;459,V,0.953*
EVM0001069.1	plcd3	1-phosphatidylinositol 4,5-bisphosphate phosphodiesterase delta-3	0.0179	0.116886	201,T,0.978*;427,P,0.958*
EVM0016052.1	rgs3	regulator of G-protein signaling 3	0.0181	0.11762	108,I,0.976*;151,K,0.999**
EVM0012033.1	nhlrc2	NHL repeat-containing protein 2	0.0182	0.117626	195,T,0.957*;542,K,0.987*;549,S,0.988*
EVM0011672.1	arp6	actin-related protein 6	0.0185	0.117663	24,K,0.959*;200,K,0.974*;242,C,0.963*
EVM0004948.1	skap2	src kinase-associated phosphoprotein 2	0.0184	0.117663	4,I,0.958*;53,D,0.994**;112,T,0.967*;131,S,0.972*;190,Q,0.971*
EVM0011204.1	tyro3	tyrosine-protein kinase receptor TYRO3	0.0185	0.117663	314,S,0.997**
EVM0019066.1	mchr2	melanin-concentrating hormone receptor 2	0.0184	0.117663	8,D,0.981*;19,D,0.987*
EVM0007769.1	trpa1	transient receptor potential cation channel subfamily A member 1	0.0187	0.118344	232,S,0.953*;849,L,0.992**
EVM0005735.1	kynu	kynureninase	0.019	0.119744	45,K,0.957*;169,C,0.988*;200,A,0.978*
EVM0004495.1	tmprss15	enteropeptidase	0.0193	0.121441	205,P,0.977*
EVM0013824.1	fam65b	protein FAM65B-like	0.02	0.123783	457,S,0.969*;708,S,0.962*
EVM0010993.1	prom1a	prominin-1-A	0.02	0.123783	182,S,0.964*;230,C,0.969*;246,Q,0.956*
EVM0002189.1	glis1	zinc finger protein GLIS1-like	0.02	0.123783	20,R,0.980*;266,G,0.992**
EVM0001725.1	znf532	zinc finger protein 532	0.0199	0.123783	105,E,0.969*;215,S,0.964*
EVM0011379.1	trpm2	transient receptor potential cation channel subfamily M member 7	0.0202	0.124351	1322,S,0.972*
EVM0001933.1	slc40a1	solute carrier family 40 member 1	0.0203	0.124495	423,Q,0.975*;513,R,0.995**
EVM0011165.1	bbs4	Bardet-Biedl syndrome 4 protein	0.0204	0.124737	190,Q,0.981*;347,K,0.976*
EVM0016081.1	rnf126	E3 ubiquitin-protein ligase RNF126	0.0206	0.125401	102,L,0.992**
EVM0005261.1	gpi13	GPI ethanolamine phosphate transferase 3	0.0212	0.126919	71,K,0.962*;267,S,0.990**;495,G,0.958*;785,K,0.999**
EVM0017042.1	ldlrap1	low density lipoprotein receptor adapter protein 1	0.0211	0.126919	183,C,0.992**
EVM0007613.1	flo11	flocculation	0.0219	0.129858	185,G,0.958*
EVM0003300.1	creb3l3b	cyclic AMP-responsive element-binding protein 3-like protein 3-B	0.0219	0.129858	102,S,0.987*
EVM0017088.1	itpr2	inositol 1,4,5-trisphosphate receptor type 2	0.022	0.129858	347,P,0.987*
EVM0014010.1	b4galnt1	beta-1,4 N-acetylgalactosaminyltransferase 1	0.0227	0.130535	41,A,0.973*;75,A,0.977*;94,K,0.988*;205,Y,0.984*;265,G,0.975*;324,Y,0.983*;458,H,0.954*
EVM0013045.1	ndufaf5	NADH dehydrogenase [ubiquinone] 1 alpha subcomplex assembly factor 5	0.0223	0.130535	4,N,0.991**
EVM0016542.1	eif1ad	probable RNA-binding protein EIF1AD	0.0227	0.130535	22,T,0.996**
EVM0006140.1	zc3hc1	nuclear-interacting partner of ALK	0.0228	0.130535	138,L,0.950*
EVM0001001.1	gpn2	GPN-loop GTPase 2	0.0223	0.130535	6,P,0.977*;140,A,0.981*
EVM0011375.1	aste1	protein asteroid homolog 1	0.0222	0.130535	474,G,0.962*
EVM0021252.1	galnt12	polypeptide N-acetylgalactosaminyltransferase 12	0.0225	0.130535	33,R,0.967*;240,V,0.958*;263,R,0.962*;477,P,0.975*;554,E,0.974*
EVM0014596.1	rbps	RNA-binding protein 40	0.0228	0.130535	194,L,0.980*;320,E,0.985*
EVM0011745.1	ggact	gamma-glutamylaminecyclotransferase	0.0231	0.131455	48,Y,0.992**
EVM0012108.1	neu3	sialidase-3	0.0232	0.131494	308,S,0.972*
EVM0015937.1	nbr1	next to BRCA1 gene 1 protein	0.0237	0.133157	28,E,0.990**;338,E,0.972*;512,A,0.955*
EVM0010773.1	cpox	oxygen-dependent coproporphyrinogen-III oxidase, mitochondrial	0.0236	0.133157	267,S,0.976*;323,K,0.992**
EVM0018246.1	tmx3	protein disulfide-isomerase TMX3	0.0236	0.133157	205,S,0.991**
EVM0003675.1	sp4	transcription factor Sp4	0.0237	0.133157	22,T,0.975*;84,P,0.981*;408,G,0.966*
EVM0008059.1	kdm4b	lysine-specific demethylase 2B	0.024	0.133691	78,S,0.989*;407,C,0.991**;1101,S,0.989*
EVM0014320.1	csf1r	macrophage colony-stimulating factor 1 receptor	0.024	0.133691	231,K,0.956*
EVM0013332.1	slc8a3	sodium/calcium exchanger 3	0.025	0.13402	86,K,0.984*;234,K,0.954*
EVM0019361.1	sspn	sarcospan	0.0247	0.13402	64,V,0.974*;122,L,0.964*;161,Q,0.955*
EVM0015569.1	-	unnamed protein product	0.0245	0.13402	123,Y,0.972*;154,A,0.965*
EVM0019638.1	hexd	hexosaminidase D	0.0247	0.13402	179,N,0.953*
EVM0005140.2	lmtk2	serine/threonine-protein kinase LMTK2	0.0247	0.13402	590,G,0.957*;1035,S,0.991**
EVM0008025.1	nfx1	transcriptional repressor NF-X1	0.0242	0.13402	12,E,0.973*;659,S,0.992**
EVM0018652.1	gpatch3	G patch domain-containing protein 3	0.0249	0.13402	142,E,0.968*;334,Y,0.990*
EVM0016016.1	sds	L-serine dehydratase/L-threonine deaminase	0.0244	0.13402	51,A,0.984*
EVM0006418.1	ndufs6	NADH dehydrogenase [ubiquinone] iron-sulfur protein 6, mitochondrial	0.025	0.13402	63,F,0.982*;72,P,0.976*
EVM0000747.1	pdia6	protein disulfide-isomerase A6	0.0244	0.13402	62,R,0.998**;262,A,0.973*;320,G,0.986*
EVM0016553.1	polrmt	DNA-directed RNA polymerase, mitochondrial	0.0248	0.13402	112,Y,0.952*;398,R,0.965*;927,A,0.955*;1011,Q,0.989*
EVM0009208.1	ncstn	nicastrin	0.0255	0.136019	75,G,0.960*
EVM0018171.1	c11orf57	uncharacterized protein C11orf57 homolog	0.0256	0.136197	108,T,0.988*;137,S,0.996**;139,R,0.967*
EVM0012359.1	iapp	Islet amyloid polypeptide precursor	0.0257	0.136493	20,P,0.992**
EVM0010739.3	pi4kb	phosphatidylinositol 4-kinase beta	0.0264	0.138131	287,C,0.980*;547,E,0.986*
EVM0014793.1	setd2	histone-lysine N-methyltransferase SETD2	0.0265	0.138131	396,Q,0.990**
EVM0007814.1	agxt2	alanine--glyoxylate aminotransferase 2, mitochondrial	0.0264	0.138131	91,W,0.977*
EVM0020271.1	dsc1	desmocollin-1	0.0269	0.139697	446,S,0.973*
EVM0003817.1	atp7a	copper transporting ATPase 1	0.0273	0.140045	102,L,0.959*;316,S,0.970*;1052,R,0.965*
EVM0001477.1	gltscr2	glioma tumor suppressor candidate region gene 2 protein	0.0272	0.140045	110,P,0.977*
EVM0021334.1	capn1	calpain-1 catalytic subunit	0.0274	0.140255	204,M,0.999**
EVM0007555.1	cbl	E3 ubiquitin-protein ligase CBL	0.0275	0.140711	732,S,0.960*
EVM0010535.1	-	uncharacterized protein C20orf112 homolog	0.0284	0.143375	224,S,0.962*;334,D,0.951*
EVM0004984.1	slc7a5	large neutral amino acids transporter small subunit 1	0.0283	0.143375	3,S,0.993**;41,A,0.974*;439,W,0.963*
EVM0014561.2	bag1	BAG family molecular chaperone regulator 1	0.0284	0.143375	37,A,0.991**;41,V,0.975*;167,M,0.997**
EVM0003020.1	pheta1	sesquipedalian-1	0.0292	0.144383	193,R,0.979*
EVM0021051.3	plekha7	pleckstrin homology domain-containing family A member 7	0.0293	0.144383	36,V,0.971*;469,R,0.952*
EVM0017560.1	tctp	translationally-controlled tumor protein homolog	0.0295	0.144383	19,K,0.953*
EVM0011421.1	tanc2	protein TANC2-like	0.0292	0.144383	68,K,0.989*
EVM0002943.1	ufsp1	ufm1-specific protease 1	0.0294	0.144383	5,L,0.988*;12,C,0.999**;66,G,0.961*;89,D,0.990*
EVM0017506.1	tspan33	tetraspanin-33	0.0293	0.144383	81,F,0.978*
EVM0006235.1	oplah	5-oxoprolinase	0.0294	0.144383	187,S,0.955*
EVM0004935.1	bag5	BAG family molecular chaperone regulator 5	0.0289	0.144383	81,A,0.962*;276,A,0.966*;351,A,0.959*
EVM0020454.1	cobl	protein cordon-bleu	0.0305	0.147822	582,E,0.972*
EVM0016476.1	wdr19	WD repeat-containing protein 19	0.0316	0.149372	205,E,0.974*;327,G,0.969*;477,K,0.956*;541,N,0.960*
EVM0001366.1	hnrpul1	heterogeneous nuclear ribonucleoprotein U-like 1	0.0316	0.149372	103,S,0.976*;222,E,0.991**
EVM0002679.1	cp	ceruloplasmin	0.0314	0.149372	643,N,0.971*;927,R,0.970*;966,E,0.990*
EVM0010253.1	ranbp3	ran-binding protein 3	0.0318	0.149372	43,G,0.973*;156,D,0.969*;252,P,0.982*
EVM0005100.1	uggt2	UDP-glucose:glycoprotein glucosyltransferase 2	0.0318	0.149372	1316,K,0.983*
EVM0006075.1	runx1	runt-related transcription factor 1	0.0312	0.149372	4,A,0.962*;202,P,0.984*;224,S,0.983*
EVM0000538.1	galnt16	polypeptide N-acetylgalactosaminyltransferase 16	0.0318	0.149372	35,G,0.953*;69,A,0.959*;91,Q,0.991**
EVM0012597.1	rdh11	Retinol dehydrogenase 11	0.0314	0.149372	8,G,0.951*;106,K,0.972*;244,F,0.994**
EVM0014735.4	arl13b	ADP-ribosylation factor-like protein 13B	0.0322	0.149834	202,Q,0.964*;264,H,0.985*
EVM0004240.1	qars1	glutamine--tRNA ligase	0.0321	0.149834	33,E,0.993**;137,V,0.981*;152,A,0.985*;191,P,0.979*;252,T,0.990**;392,A,0.980*
EVM0019421.1	adh7	retinol dehydrogenase 7	0.0327	0.15176	233,V,0.971*;260,D,0.968*;263,K,0.975*
EVM0013109.1	huwe1	E3 ubiquitin-protein ligase HUWE1	0.0334	0.154049	294,Q,0.984*;3026,S,0.952*
EVM0016373.1	tpk1	thiamin pyrophosphokinase 1	0.0334	0.154049	20,G,0.978*;50,K,0.951*
EVM0018313.1	n6amt1	hemK methyltransferase family member 2	0.0335	0.15421	5,A,0.969*;34,E,0.971*;126,E,0.995**
EVM0009761.1	bpgm	bisphosphoglycerate mutase	0.0336	0.154396	231,P,0.989*
EVM0012912.1	ankrd27	ankyrin repeat domain-containing protein 27	0.0342	0.155288	202,D,0.982*;237,R,0.975*
EVM0015126.1	abhd3	abhydrolase domain-containing protein 3	0.034	0.155288	171,C,0.984*;399,K,0.961*
EVM0014853.1	esrp1	epithelial splicing regulatory protein 1	0.0341	0.155288	129,K,0.982*
EVM0012766.2	topbp1	DNA topoisomerase 2-binding protein 1	0.0342	0.155288	996,R,0.969*;1131,N,0.962*;1341,A,0.956*;1350,R,0.968*
EVM0001979.1	lcorl	ligand-dependent nuclear receptor corepressor-like protein	0.0344	0.155776	13,R,0.958*
EVM0012264.1	nadk2	NAD kinase 2, mitochondrial	0.0348	0.156843	42,E,0.985*;93,R,0.970*;97,S,0.997**
EVM0009322.1	tekt1	tektin-1	0.0353	0.1579	106,D,0.954*
EVM0003437.1	ppp2r3a	serine/threonine-protein phosphatase 2A regulatory subunit B	0.0352	0.1579	441,N,0.980*
EVM0016440.1	opcml	opioid-binding protein/cell adhesion molecule	0.0356	0.1579	116,S,0.979*;131,S,0.989*
EVM0020279.1	hoxa4	homeobox protein Hox-A4	0.0356	0.1579	81,Q,0.983*;196,T,0.989*
EVM0009549.2	ccdc61	coiled-coil domain-containing protein 61	0.0359	0.1579	290,S,0.951*
EVM0016543.1	sulf1	extracellular sulfatase Sulf-1	0.0358	0.1579	796,S,0.962*;884,T,0.971*
EVM0020604.1	ipk1	inositol-pentakisphosphate 2-kinase	0.0362	0.158432	435,L,0.960*
EVM0003408.1	apbb1	amyloid beta A4 precursor protein-binding family B member 1	0.0363	0.158432	88,L,0.961*
EVM0016340.1	mccc2	methylcrotonoyl-CoA carboxylase beta chain, mitochondrial	0.0364	0.158655	18,P,0.955*
EVM0018561.1	cbs	cystathionine beta-synthase	0.037	0.159873	253,E,0.983*
EVM0005737.1	vasa	vasa	0.0372	0.160216	138,A,0.968*;369,F,0.992**
EVM0007955.1	ccdc104	coiled-coil domain-containing protein 104	0.0376	0.161153	145,N,0.956*;148,T,0.961*;211,R,0.971*
EVM0019935.1	ca	carbonic anhydrase	0.0382	0.16201	39,D,0.984*;74,S,0.978*;169,K,0.970*
EVM0000860.1	ptprc	receptor-type tyrosine-protein phosphatase C	0.0379	0.16201	737,S,0.979*;741,E,0.995**;825,Y,0.958*
EVM0005368.1	cpt2	carnitine O-palmitoyltransferase 2, mitochondrial	0.038	0.16201	223,R,0.974*;351,E,0.952*;367,A,0.968*;480,S,0.958*;493,K,0.959*;522,K,0.955*;590,H,0.966*;591,E,0.950*
EVM0016386.1	rp2	protein XRP2	0.0381	0.16201	1,M,0.990*;8,K,0.984*;9,S,0.960*
EVM0010657.1	apoe	apolipoprotein E	0.0388	0.162461	65,R,0.960*;98,Q,0.959*
EVM0019800.1	adm2	Adrenomedullin 2	0.0385	0.162461	9,C,0.956*;11,S,0.973*;15,V,0.980*
EVM0015780.1	-	uncharacterized protein C9orf78 homolog	0.0393	0.162461	258,T,0.984*
EVM0016863.1	noa1	nitric oxide-associated protein 1	0.0392	0.162461	210,E,0.983*
EVM0006270.2	dos	protein Dos	0.0394	0.162461	59,P,0.955*;404,G,0.954*
EVM0013628.1	-	low molecular weight neuronal intermediate filament	0.0389	0.162461	259,A,0.979*
EVM0021339.1	zdhhc13	palmitoyltransferase ZDHHC13	0.0392	0.162461	422,F,0.953*;486,W,0.966*;541,K,0.975*;550,R,0.973*
EVM0001292.1	noc3l	nucleolar complex protein 3 homolog	0.0389	0.162461	694,S,0.980*
EVM0016372.1	ntrk1	high affinity nerve growth factor receptor	0.0391	0.162461	87,S,0.980*;453,Q,0.989*;724,N,0.966*
EVM0001750.1	e2f3	transcription factor E2F3	0.0389	0.162461	143,S,0.967*;255,R,0.957*
EVM0017451.2	dnajc10	dnaJ homolog subfamily C member 10	0.0399	0.163249	73,K,0.968*;146,G,0.970*;232,S,0.991**;537,E,0.961*
EVM0021082.1	satb1	DNA-binding protein SATB1	0.0399	0.163249	127,Q,0.996**;335,Q,0.978*
EVM0016260.1	mrps35	28S ribosomal protein S35, mitochondrial	0.0399	0.163249	59,E,0.984*;294,E,0.959*
EVM0013252.1	zbtb24	zinc finger and BTB domain-containing protein 24	0.0401	0.163612	248,R,0.990**;293,P,0.985*;323,Q,0.987*;340,H,0.974*
EVM0016827.1	ccl3l1	c-C motif chemokine 3-like	0.0402	0.1639	55,K,0.983*
EVM0015712.1	axin1	axin-1	0.0404	0.164343	233,P,0.981*;298,H,0.956*;482,E,0.953*
EVM0018141.1	psme4	proteasome activator complex subunit 4	0.0405	0.164396	636,A,0.974*
EVM0020806.1	slc22a16	solute carrier family 22 member 16	0.0408	0.165029	8,D,0.958*
EVM0019623.1	irf1	interferon regulatory factor 1	0.0412	0.165768	122,R,0.980*;158,E,0.990*;192,N,0.991**
EVM0021522.1	smn1	survival motor neuron protein 1	0.0419	0.167444	52,K,0.984*
EVM0017351.1	klf4	Krueppel-like factor 4	0.0427	0.170011	187,Q,0.986*
EVM0016820.1	ola1	obg-like ATPase 1	0.0434	0.171839	271,Q,0.992**;275,D,0.963*
EVM0004661.1	gtf3c5	general transcription factor 3C polypeptide 5	0.0438	0.171839	210,K,0.953*
EVM0019719.1	ptch2	protein patched homolog 2	0.0437	0.171839	987,V,0.972*
EVM0020244.1	ndrg1	protein NDRG1	0.0435	0.171839	118,S,0.978*;321,N,0.987*;340,G,0.970*
EVM0016429.1	peak1	pseudopodium-enriched atypical kinase 1	0.0443	0.173753	361,S,0.967*;708,P,0.951*
EVM0005607.1	sgip1	SH3-containing GRB2-like protein 3-interacting protein 1	0.0446	0.17377	109,S,0.978*
EVM0017300.1	traf3	TNF receptor-associated factor 3	0.0446	0.17377	36,R,0.957*;255,A,0.965*;303,R,0.968*
EVM0010329.2	rnf8	E3 ubiquitin-protein ligase RNF8	0.0447	0.17377	68,K,0.973*
EVM0015335.1	dmbx1	diencephalon/mesencephalon homeobox protein 1	0.0451	0.174105	76,A,0.981*
EVM0018813.1	ptges2	prostaglandin E synthase 2	0.0452	0.174105	106,E,0.971*;156,K,0.996**
EVM0019300.1	mapk13	mitogen-activated protein kinase kinase kinase 13	0.0451	0.174105	784,C,0.953*
EVM0017832.1	paps	heparan sulfate glucosamine 3-O-sulfotransferase 1	0.0452	0.174105	29,T,0.953*
EVM0001377.1	adora2a	adenosine receptor A2a	0.0456	0.175107	301,C,0.998**
EVM0011689.1	ncan	neurocan core protein	0.0457	0.175278	225,P,0.973*;781,V,0.956*;849,G,0.977*
EVM0018144.1	slc2a1	solute carrier family 2, facilitated glucose transporter member 1	0.0464	0.177272	221,M,0.963*
EVM0004321.1	hen1	small RNA 2'-O-methyltransferase	0.0466	0.177719	255,E,0.951*;300,D,0.980*
EVM0020548.1	acsbg2b	long-chain-fatty-acid--CoA ligase ACSBG2	0.0469	0.178541	17,S,0.968*
EVM0015385.1	vipas39	spermatogenesis-defective protein 39 homolog	0.0473	0.178882	217,L,0.953*;261,Y,0.970*
EVM0001853.1	fan1	fanconi-associated nuclease 1	0.0477	0.179164	729,L,0.969*;739,Q,0.992**
EVM0010130.1	cbln2	cerebellin-2	0.0485	0.179164	12,A,0.974*;20,G,0.982*
EVM0002288.1	ccdc124	coiled-coil domain-containing protein 124	0.0479	0.179164	70,N,0.986*;208,R,0.962*
EVM0004997.1	ankrd9	ankyrin repeat domain-containing protein 9	0.0483	0.179164	234,E,0.984*
EVM0008658.1	hax1	HCLS1-associated protein X-1	0.0481	0.179164	48,P,0.986*;104,P,0.987*;138,S,0.981*
EVM0014144.1	zbtb7a	zinc finger and BTB domain-containing protein 7A	0.0483	0.179164	149,S,0.961*;199,L,0.981*
EVM0013511.1	hsd17b12	estradiol 17-beta-dehydrogenase 12	0.0484	0.179164	75,K,0.993**
EVM0002280.1	hnmt	histamine N-methyltransferase	0.049	0.18033	272,S,0.976*
EVM0012382.1	dnmt1	DNA (cytosine-5)-methyltransferase 1	0.0491	0.18033	49,Q,0.958*;675,M,0.960*
EVM0000728.1	cabin1	calcineurin-binding protein cabin-1	0.0492	0.180605	793,C,0.959*
EVM0002101.2	brd7	bromodomain-containing protein 7	0.0496	0.181151	160,Q,0.979*;178,I,0.959*;315,P,0.970*
EVM0003956.1	cdkl5	cyclin-dependent kinase-like 5	0.0495	0.181151	213,S,0.951*;410,S,0.952*
EVM0006606.1	fbln7	fibulin-7	0.0496	0.181151	121,T,0.967*
EVM0004455.2	thrap3b	thyroid hormone receptor-associated protein 3 isoform X1	0.0499714	0.181697	102,S,0.989*;131,D,0.971*;158,H,0.990**;161,P,0.960*;428,S,0.955*;539,Q,0.959*;565,G,0.969*
EVM0020179.1	gba3	cytosolic beta-glucosidase	0.0505225	0.183023	220,E,0.985*;309,S,0.983*;311,P,0.966*
EVM0001595.1	hmgxb3	HMG domain-containing protein 3	0.0505376	0.183023	98,E,0.967*;109,E,0.972*
EVM0018917.1	slc30a5	zinc transporter 5	0.0510471	0.184526	66,S,0.962*;95,A,0.959*
EVM0011500.1	fbxl18-2	--	0.0513907	0.185424	647,N,0.960*
EVM0009017.1	pou6f2	POU domain, class 6, transcription factor 2 isoform X1	0.0514977	0.185468	274,Q,0.964*;275,Q,0.988*;525,D,0.973*
EVM0015596.1	epn3a-2	epsin-3 isoform X1	0.051649	0.185492	302,K,0.963*
EVM0001930.1	dab2	dab, mitogen-responsive phosphoprotein, homolog 2 isoform X1	0.0517538	0.185492	259,D,0.968*
EVM0008057.1	atp6v0a2b-2	--	0.0517896	0.185492	142,Q,0.956*
EVM0017650.1	tmed8	protein TMED8 isoform X1	0.052104	0.186213	44,H,0.965*
EVM0015787.1	pus7	pseudouridylate synthase 7 homolog	0.0521816	0.186213	45,W,0.979*
EVM0014173.1	ccsapb	centriole, cilia and spindle-associated protein	0.0525104	0.187044	60,T,0.993**;100,A,0.985*;145,A,0.976*
EVM0009817.1	srsf9	serine/arginine-rich splicing factor 9	0.0528859	0.188039	216,R,0.991**;217,Q,0.979*
EVM0011275.1	ptger2b-2	--	0.0537634	0.188413	132,C,0.965*;223,R,0.976*
EVM0001685.2	ncoa5	nuclear receptor coactivator 5 isoform X1	0.0531582	0.188413	345,S,0.985*
EVM0012170.1	dhrs7	dehydrogenase/reductase SDR family member 7	0.0536419	0.188413	216,T,0.977*
EVM0004230.1	jarid2a	protein Jumonji	0.0537134	0.188413	243,Q,0.957*
EVM0010087.1	agrp	agouti related neuropeptide isoform X1	0.0536047	0.188413	6,S,0.996**
EVM0000601.1	hoxd12a	homeobox protein Hox-D12a	0.0533814	0.188413	29,N,0.972*;30,G,0.986*;35,G,0.953*;64,G,0.957*;75,F,0.977*;79,E,0.980*;89,S,0.993**
EVM0004521.1	elmsan1b	ELM2 and SANT domain-containing protein 1	0.0534415	0.188413	304,S,0.978*;597,E,0.988*
EVM0011808.1	clns1a	methylosome subunit pICln	0.0533511	0.188413	177,S,0.984*
EVM0020562.1	hhip-2	--	0.0540081	0.188932	326,A,0.971*;404,N,0.955*
EVM0015172.1	scfd2-2	--	0.0546718	0.190911	105,T,0.976*
EVM0017113.1	sorbs2a-2	sorbin and SH3 domain-containing protein 2 isoform X4	0.0548597	0.191225	215,R,0.960*;253,C,0.978*
EVM0014537.1	dpys	dihydropyrimidinase	0.0550265	0.191465	51,K,0.987*;119,P,0.979*;180,E,0.992**
EVM0018457.1	usp40	ubiquitin carboxyl-terminal hydrolase 40	0.0552129	0.191771	331,K,0.983*;354,S,0.977*;507,V,0.967*;632,H,0.985*;982,S,0.962*;986,Q,0.992**
EVM0008402.1	kif13ba	kinesin-like protein KIF13B isoform X1	0.0565908	0.195514	1128,Q,0.983*
EVM0015138.1	def6a	differentially expressed in FDCP 6 homolog isoform X1	0.0563986	0.195514	109,G,0.992**
EVM0014976.2	rb1cc1	RB1-inducible coiled-coil protein 1	0.0565432	0.195514	586,H,0.954*
EVM0012539.1	fam98a-3	protein FAM98A	0.056732	0.195539	280,I,0.987*;358,G,0.973*
EVM0003374.1	sart3	squamous cell carcinoma antigen recognized by T-cells 3 isoform X1	0.0567986	0.195539	218,I,0.970*;568,E,0.961*;593,E,0.985*;595,G,0.978*
EVM0008005.1	cars2	probable cysteine--tRNA ligase, mitochondrial	0.0570366	0.196013	139,E,0.981*
EVM0003671.1	syap1	synapse-associated protein 1	0.0573363	0.196697	207,E,0.993**;208,E,0.991**
EVM0006113.1	ccnb1	G2/mitotic-specific cyclin-B1	0.0582559	0.198803	17,D,0.982*;362,A,0.970*
EVM0014394.1	arhgap24	rho GTPase-activating protein 24 isoform X1	0.0581771	0.198803	404,N,0.961*;484,S,0.971*;498,N,0.966*
EVM0008820.1	mtrr	methionine synthase reductase isoform X1	0.0582453	0.198803	242,Q,0.963*
EVM0009529.1	vps13d	vacuolar protein sorting-associated protein 13D isoform X1	0.059212	0.201713	1342,Q,0.966*
EVM0005379.1	rplp0	60S acidic ribosomal protein P0	0.0599903	0.204009	35,L,0.993**
EVM0006764.1	kl-2	klotho	0.0601399	0.204162	549,R,0.951*
EVM0014278.1	lmo7a	LIM domain only protein 7 isoform X1	0.0603687	0.204583	417,Q,0.958*
EVM0016019.1	zc2hc1a-2	--	0.0606816	0.205088	109,Y,0.960*
EVM0018353.1	gadd45gip1	growth arrest and DNA damage-inducible proteins-interacting protein 1	0.0608723	0.205088	11,A,0.969*;71,A,0.966*
EVM0010524.1	yif1a	protein YIF1A isoform X1	0.0609381	0.205088	157,G,0.990**
EVM0011483.1	fam58a	cyclin-related protein FAM58A isoform X1	0.0608311	0.205088	40,R,0.960*;147,T,0.982*;196,H,0.979*
EVM0008969.1	cables1	CDK5 and ABL1 enzyme substrate 1	0.061307	0.205974	11,E,0.962*;53,T,0.969*;58,V,0.960*
EVM0009465.1	nr1d2b	nuclear receptor subfamily 1 group D member 2	0.061843	0.206003	210,Q,0.950*;365,N,0.981*
EVM0021028.1	amdhd2	N-acetylglucosamine-6-phosphate deacetylase isoform X1	0.061801	0.206003	235,P,0.973*;249,E,0.983*
EVM0005260.1	bbox1	gamma-butyrobetaine dioxygenase isoform X1	0.0618428	0.206003	22,S,0.992**
EVM0011934.1	adrb3a	beta-3 adrenergic receptor	0.0615779	0.206003	21,R,0.981*;199,N,0.967*;200,N,0.957*
EVM0011909.1	lhpp	phospholysine phosphohistidine inorganic pyrophosphate phosphatase	0.0617985	0.206003	225,C,0.980*
EVM0012046.3	plod1a	procollagen-lysine,2-oxoglutarate 5-dioxygenase 1 precursor	0.062009	0.206204	78,K,0.975*
EVM0009864.1	ahsa1b	activator of 90 kDa heat shock protein ATPase homolog 1	0.0625643	0.207696	59,S,0.993**
EVM0010542.1	acp5a-2	--	0.0627455	0.207944	132,S,0.982*
EVM0018739.1	lysmd2-2	--	0.0628555	0.207956	111,E,0.954*;139,P,0.977*
EVM0018619.1	inpp5d-2	phosphatidylinositol 3,4,5-trisphosphate 5-phosphatase 1	0.0633412	0.208284	31,C,0.993**;139,Q,0.984*
EVM0004155.1	klf9	Krueppel-like factor 9	0.0633814	0.208284	25,R,0.984*
EVM0001426.1	alg8-2	--	0.0633364	0.208284	18,G,0.973*;286,C,0.972*
EVM0001610.1	nudcd1	nudC domain-containing protein 1	0.0633129	0.208284	184,E,0.965*
EVM0018055.1	ano6	anoctamin-6 isoform X1	0.063603	0.20832	109,C,0.972*
EVM0014985.1	trmt44	probable tRNA (uracil-O(2)-)-methyltransferase	0.0638195	0.20832	117,Q,0.984*
EVM0005320.1	tfpia	tissue factor pathway inhibitor isoform 1 precursor	0.0636371	0.20832	71,E,0.973*;89,P,0.991**
EVM0019064.1	ints10	integrator complex subunit 10 isoform X1	0.0637605	0.20832	221,Q,0.956*;404,R,0.963*
EVM0016170.1	LOC100536708	phospholipid scramblase 2-like	0.0642441	0.208732	140,C,0.980*
EVM0019125.1	opa1	dynamin-like 120 kDa protein, mitochondrial isoform X1	0.0644997	0.208732	645,N,0.981*
EVM0016182.1	zc3h6	zinc finger CCCH domain-containing protein 6	0.0644386	0.208732	165,K,0.978*;630,P,0.969*
EVM0004819.1	hoxb4a	homeobox protein Hox-B4a	0.0641815	0.208732	208,Q,0.985*
EVM0005588.1	alg1	chitobiosyldiphosphodolichol beta-mannosyltransferase	0.0645871	0.208732	403,S,0.976*
EVM0010176.1	pef1	peflin	0.0644356	0.208732	15,G,0.963*;31,G,0.993**
EVM0012665.1	lrrc7	leucine-rich repeat-containing protein 7 isoform X1	0.0648349	0.209186	293,N,0.972*
EVM0011229.1	rtn1b	reticulon-1 isoform 3	0.0654447	0.210806	27,F,0.952*
EVM0001817.1	hspa14-2	--	0.0656103	0.210991	187,G,0.977*;419,T,0.956*
EVM0016286.1	sdf4-2	--	0.0665644	0.213707	43,K,0.983*
EVM0017440.1	tom1l2	TOM1-like protein 2 isoform X1	0.0674627	0.216235	267,A,0.973*
EVM0003721.1	mao	amine oxidase [flavin-containing]	0.068322	0.21863	192,C,0.983*;259,Y,0.960*
EVM0000660.1	pmchl	pro-melanin-concentrating hormone, like precursor	0.0686095	0.218849	17,E,0.980*
EVM0018492.1	celsr3	cadherin EGF LAG seven-pass G-type receptor 3 isoform X1	0.0686145	0.218849	2141,S,0.965*
EVM0021602.1	aimp1	aminoacyl tRNA synthase complex-interacting multifunctional protein 1	0.0687453	0.218908	81,Q,0.990**;104,K,0.989*;209,K,0.973*
EVM0013636.1	mfsd5	molybdate-anion transporter precursor	0.0694256	0.220715	293,S,0.979*
EVM0003635.1	ythdc1-2	--	0.0700777	0.221705	74,K,0.967*
EVM0015084.1	tbc1d2	TBC1 domain family member 2A	0.0699793	0.221705	259,K,0.955*;603,E,0.981*
EVM0013189.1	lyar	cell growth-regulating nucleolar protein	0.0699267	0.221705	102,E,0.986*;161,F,0.959*
EVM0012101.1	glb1	beta-galactosidase isoform X1	0.0705751	0.222917	153,G,0.967*;220,K,0.980*
EVM0003010.2	mphosph9	M-phase phosphoprotein 9	0.0715483	0.225626	2,S,0.950*;16,S,0.992**
EVM0010430.1	faah	fatty-acid amide hydrolase 1	0.072169	0.226382	151,S,0.965*
EVM0014413.1	triobpa	TRIO and F-actin-binding protein-like isoform X1	0.0723679	0.226382	117,G,0.959*
EVM0002668.1	cenpl	centromere protein L	0.0719356	0.226382	1,G,0.970*
EVM0005380.1	golga4	golgin subfamily A member 4 isoform X1	0.0720366	0.226382	901,K,0.957*;916,E,0.960*;1206,Q,0.962*
EVM0002258.2	gabrd	gamma-aminobutyric acid receptor subunit delta	0.0723327	0.226382	394,Q,0.958*
EVM0003862.1	nkx2.5-2	--	0.0738175	0.230179	36,M,0.999**
EVM0007021.1	nars2	probable asparagine--tRNA ligase, mitochondrial isoform X1	0.0737896	0.230179	260,E,0.958*;339,N,0.981*
EVM0004971.1	ncapg2	condensin-2 complex subunit G2 isoform X1	0.074039	0.230501	373,P,0.956*
EVM0016253.1	polr3c	DNA-directed RNA polymerase III subunit RPC3	0.0743309	0.230709	224,R,0.962*;306,K,0.993**
EVM0012337.1	cntnap2a	contactin-associated protein-like 2 isoform X1	0.0743421	0.230709	915,G,0.955*
EVM0007976.1	adi1	1,2-dihydroxy-3-keto-5-methylthiopentene dioxygenase	0.0749804	0.23232	53,K,0.967*;139,N,0.974*
EVM0013061.1	ddx43	probable ATP-dependent RNA helicase DDX43	0.0752455	0.232631	156,A,0.979*
EVM0019467.1	usp36	ubiquitin carboxyl-terminal hydrolase 36	0.0755822	0.232631	563,A,0.971*
EVM0000664.1	si:ch73-92i20.1	GRB2-associated-binding protein 3	0.0754745	0.232631	81,Q,0.990*
EVM0021275.1	itgbl1	integrin beta-like protein 1 precursor	0.0756767	0.232631	29,L,0.970*
EVM0015279.1	wdr70	WD repeat-containing protein 70	0.0753888	0.232631	50,P,0.982*;138,V,0.964*
EVM0000470.1	fat1a	protocadherin Fat 1 isoform X1	0.0763493	0.23433	3060,E,0.960*
EVM0020879.1	parvg	gamma-parvin	0.076928	0.235735	9,P,0.991**;181,H,0.958*
EVM0005326.1	ankrd52a-2	--	0.0772379	0.236314	597,D,0.983*
EVM0020903.1	lnx2a-2	--	0.0776835	0.237305	490,P,0.976*
EVM0015144.1	phf12b-2	PHD finger protein 12	0.0779332	0.237696	30,P,0.970*
EVM0003285.1	slc39a1-2	--	0.078295	0.238065	43,R,0.983*
EVM0007990.1	letm1	LETM1 and EF-hand domain-containing protein 1, mitochondrial isoform X1	0.0782982	0.238065	498,Q,0.994**
EVM0015093.1	insm2	insulinoma-associated protein 2	0.0785793	0.238549	156,P,0.979*
EVM0004216.1	b3gnt2b	N-acetyllactosaminide beta-1,3-N-acetylglucosaminyltransferase 2 precursor	0.0790728	0.239674	244,R,0.979*
EVM0016482.1	galnt8a.2	probable polypeptide N-acetylgalactosaminyltransferase 8	0.0794903	0.240566	35,D,0.972*
EVM0005648.1	gadd45ab-2	--	0.0798659	0.240731	28,S,0.997**
EVM0015486.1	znf827	zinc finger protein 827 isoform X1	0.0798447	0.240731	567,K,0.959*
EVM0009364.1	rbm26	RNA-binding protein 26	0.0799148	0.240731	680,S,0.966*
EVM0011526.3	slc4a4a	electrogenic sodium bicarbonate cotransporter 1 isoform X1	0.0804871	0.242081	933,S,0.988*
EVM0009258.2	ica1	islet cell autoantigen 1	0.0809628	0.243137	108,Q,0.989*;200,G,0.977*
EVM0000454.1	acsl2	long-chain-fatty-acid--CoA ligase 6	0.0812832	0.243725	240,K,0.986*
EVM0020208.1	bloc1s4	biogenesis of lysosomal organelles complex-1, subunit 4, cappuccino	0.0818508	0.244314	132,S,0.989*;168,F,0.980*
EVM0017295.1	rpl27a	60S ribosomal protein L27a	0.0819008	0.244314	59,A,0.990*
EVM0012889.1	ndufab1b	acyl carrier protein, mitochondrial	0.0819452	0.244314	136,E,0.967*
EVM0009878.1	mea1	male-enhanced antigen 1 isoform X1	0.0819802	0.244314	9,N,0.989*;22,D,0.983*;35,P,0.967*;115,Q,0.990**
EVM0021139.1	si:ch211-247n2.1	calcium-activated potassium channel subunit beta-2-like isoform X1	0.0835558	0.248524	129,V,0.993**
EVM0017144.1	elac1	zinc phosphodiesterase ELAC protein 1 isoform X1	0.0836476	0.248524	227,T,0.960*
EVM0012667.1	fam46ba	uncharacterized protein LOC777768	0.0845359	0.250573	2,S,0.995**
EVM0008279.1	si:ch1073-219n12.1	neurabin-1 isoform X1	0.0845942	0.250573	140,Q,0.989*
EVM0013119.1	wdr36	WD repeat-containing protein 36	0.0850943	0.251492	690,P,0.959*
EVM0009018.1	fynrk	tyrosine-protein kinase FRK	0.0851618	0.251492	170,E,0.991**
EVM0005286.1	chd1l	chromodomain-helicase-DNA-binding protein 1-like	0.0854485	0.251957	460,Q,0.993**
EVM0002772.1	crh	corticoliberin	0.0856681	0.252223	3,T,0.969*;11,A,0.980*;31,D,0.995**;49,M,0.975*;51,R,0.970*;57,E,0.973*
EVM0011659.1	vps54	vacuolar protein sorting-associated protein 54	0.0859561	0.25269	835,E,0.982*;843,L,0.964*
EVM0019607.1	pnkp	bifunctional polynucleotide phosphatase/kinase isoform X1	0.0873326	0.256351	115,K,0.993**;479,Q,0.994**
EVM0013185.1	kcnh4b	potassium voltage-gated channel subfamily H member 4-like isoform X1	0.0877522	0.256426	11,R,0.976*;33,P,0.981*
EVM0003583.1	cep126-2	centrosomal protein of 126 kDa isoform X1	0.0877252	0.256426	2,R,0.954*;26,S,0.957*;103,S,0.971*
EVM0012189.2	mtfr1	mitochondrial fission regulator 1	0.0875178	0.256426	91,S,0.971*;121,R,0.969*
EVM0009128.1	crybb1l1	beta-crystallin B1	0.0882574	0.257516	50,C,0.989*
EVM0004977.1	gria1b-2	--	0.0887087	0.257896	76,M,0.973*
EVM0013297.1	nxph2a	neurexophilin-2	0.0886443	0.257896	5,N,0.988*
EVM0017791.1	cpeb3	cytoplasmic polyadenylation element-binding protein 3 isoform X1	0.0887837	0.257896	24,P,0.984*
EVM0013272.1	lmf2a	lipase maturation factor 2	0.089066	0.258331	96,E,0.959*;152,K,0.982*;322,Q,0.959*
EVM0009413.1	phf24	PHD finger protein 24 isoform X1	0.0897193	0.25984	56,E,0.964*;58,K,0.977*
EVM0018403.1	scarf2	scavenger receptor class F member 2	0.0900061	0.260284	126,K,0.996**
EVM0012837.1	pdgfbb	uncharacterized protein pdgfbb isoform X1	0.0903303	0.26041	36,D,0.975*
EVM0011781.1	ush1c	harmonin isoform X1	0.0904499	0.26041	344,W,0.959*;351,S,0.968*;356,S,0.976*
EVM0004064.1	nxf1	nuclear RNA export factor 1	0.090291	0.26041	16,A,0.964*;361,S,0.982*
EVM0016385.2	vps13c	vacuolar protein sorting-associated protein 13C isoform X1	0.090811	0.261065	415,H,0.956*
EVM0003229.1	dnaaf1	dynein assembly factor 1, axonemal	0.0910489	0.261364	229,R,0.964*
EVM0007614.1	zic6	zic family member 6	0.0913689	0.261897	153,Q,0.985*;198,G,0.979*;420,A,0.970*
EVM0009268.1	si:dkey-27p18.2	probable G-protein coupled receptor 83	0.0926815	0.264882	3,E,0.988*;4,S,0.986*
EVM0003214.1	erap2	endoplasmic reticulum aminopeptidase 2 isoform X1	0.092573	0.264882	102,V,0.979*;254,D,0.975*;562,T,0.967*;656,T,0.965*;684,D,0.989*
EVM0008500.1	slc12a1	solute carrier family 12 member 1	0.0930949	0.265674	379,N,0.978*
EVM0013076.1	man2c1	alpha-mannosidase 2C1 isoform X1	0.0932484	0.265724	260,Y,0.996**
EVM0021025.1	srrd	SRR1-like protein isoform X1	0.0943078	0.268351	176,P,0.971*
EVM0007826.2	tnnt3a	troponin T type 3a (skeletal, fast) isoform X1	0.0945552	0.268603	9,P,0.992**
EVM0017474.1	nyx	nyctalopin isoform X1	0.0946715	0.268603	425,S,0.988*
EVM0015628.1	cryba1l1	crystallin, beta A1, like 1	0.0951069	0.269446	34,C,0.985*
EVM0011482.1	irf4b	LOW QUALITY PROTEIN: interferon regulatory factor 4	0.0955525	0.269926	238,L,0.975*;341,Y,0.966*
EVM0020850.1	npm3	nucleoplasmin-3	0.0954244	0.269926	34,T,0.990**;59,K,0.960*;131,T,0.988*
EVM0004523.1	klhl30	kelch-like protein 30	0.0957025	0.269958	283,E,0.952*;410,A,0.954*
EVM0002114.1	gmfb	glia maturation factor beta	0.0967467	0.270736	6,V,0.957*;88,S,0.967*
EVM0020472.1	snx15-2	--	0.0965101	0.270736	12,P,0.963*
EVM0008098.1	ak5	adenylate kinase isoenzyme 5	0.0966942	0.270736	431,L,0.962*
EVM0020401.1	slc39a10	zinc transporter ZIP10 isoform X1	0.0968103	0.270736	105,H,0.979*
EVM0014932.1	nsdhl	sterol-4-alpha-carboxylate 3-dehydrogenase, decarboxylating	0.0967068	0.270736	337,G,0.980*
EVM0011405.1	shroom1	protein Shroom3-like	0.096162	0.270736	81,Q,0.995**
EVM0012664.1	tnfrsf1b	tumor necrosis factor receptor superfamily, member 1B isoform X1	0.0972063	0.271454	81,Q,0.966*
EVM0014786.1	krt18-2	--	0.0978129	0.272303	193,E,0.977*;254,Q,0.966*
EVM0005436.1	sowahab	ankyrin repeat domain-containing protein SOWAHA-like	0.0976629	0.272303	36,D,0.966*
EVM0005075.1	dtl	denticleless protein homolog	0.0979285	0.272303	184,C,0.990*
EVM0008569.1	pfdn2-2	--	0.0989869	0.274854	6,G,0.972*;44,G,0.986*
EVM0003150.1	hoxa3a	homeobox protein Hox-A3a	0.0992392	0.275163	74,Q,0.993**;75,A,0.967*
EVM0020476.1	sik2b	serine/threonine-protein kinase SIK2	0.0994117	0.275251	702,Q,0.974*
EVM0008979.1	paf1	RNA polymerase II-associated factor 1 homolog	0.0997688	0.275848	275,K,0.952*;311,R,0.976*;313,R,0.968*
EVM0000208.1	faah2a-2	--	0.100723	0.276062	494,A,0.962*;520,G,0.987*
EVM0014242.1	cenpa	histone H3-like centromeric protein A	0.099995	0.276062	14,A,0.970*;75,F,0.971*
EVM0007612.1	mns1	meiosis-specific nuclear structural protein 1 isoform X1	0.100427	0.276062	64,E,0.958*
EVM0017863.1	nfe2l2a	nuclear factor erythroid 2-related factor 2	0.100703	0.276062	158,M,0.974*;467,Y,0.965*
EVM0006414.1	coasy	bifunctional coenzyme A synthase precursor	0.100393	0.276062	76,G,0.983*
EVM0018048.1	tmtc3	transmembrane and TPR repeat-containing protein 3	0.100836	0.276062	474,R,0.992**
EVM0018145.1	amfr	E3 ubiquitin-protein ligase AMFR isoform X1	0.100502	0.276062	400,A,0.979*;513,E,0.969*
EVM0001680.1	gata2a	GATA binding protein 2a isoform X1	0.10192	0.276972	171,L,0.974*
EVM0013316.1	otpb	homeobox protein orthopedia B	0.101491	0.276972	85,G,0.958*
EVM0001070.1	cox10-2	--	0.10202	0.276972	222,L,0.976*;363,Y,0.971*
EVM0016515.1	ddit4	DNA damage-inducible transcript 4 protein	0.101854	0.276972	4,F,0.954*;98,Q,0.973*;124,D,0.980*
EVM0009374.1	nop14	nucleolar protein 14	0.101897	0.276972	8,K,0.958*;64,H,0.956*
EVM0021162.1	cs	citrate synthase, mitochondrial precursor	0.101783	0.276972	24,V,0.958*;111,P,0.968*
EVM0019744.1	rrp9-2	--	0.102567	0.278071	9,K,0.985*;364,T,0.953*;430,K,0.964*
EVM0013373.1	lrrc61	leucine-rich repeat-containing protein 61	0.103168	0.279311	63,T,0.972*;97,Q,0.983*
EVM0012520.1	nob1	RNA-binding protein NOB1 isoform X1	0.103463	0.279724	93,Y,0.968*;300,V,0.985*
EVM0015112.1	n4bp1	NEDD4-binding protein 1	0.103876	0.280452	186,N,0.975*;317,P,0.956*;319,K,0.966*
EVM0008091.1	tsc2	tuberin isoform X4	0.104021	0.280456	409,G,0.959*
EVM0016800.1	si:dkeyp-117b11.1	B-cell linker protein	0.104354	0.280965	23,P,0.965*;76,T,0.956*
EVM0009298.1	jakmip2	janus kinase and microtubule-interacting protein 2	0.104551	0.281107	570,L,0.952*
EVM0013364.1	zgc:112294	transmembrane protein 17A isoform X1	0.105054	0.282072	22,V,0.966*;28,T,0.987*;30,Q,0.982*;109,A,0.990**;110,S,0.959*
EVM0008039.1	zte38	zebrafish testis-expressed 38	0.105243	0.282191	100,Q,0.970*;129,S,0.962*
EVM0019725.1	ralgapa2	ral GTPase-activating protein subunit alpha-2 isoform X1	0.105638	0.28286	1504,E,0.989*
EVM0016851.1	myot-2	myotilin isoform X4	0.106633	0.284745	123,S,0.992**
EVM0018215.1	lig3	DNA ligase 3	0.106618	0.284745	740,S,0.976*
EVM0008783.1	zgc:152951	uncharacterized protein LOC569013 isoform X1	0.107054	0.285387	28,R,0.962*;159,S,0.973*
EVM0005310.1	prdm8	zinc finger protein 488 isoform X1	0.107166	0.285387	81,K,0.983*
EVM0006906.1	zgc:112185	UPF0488 protein C8orf33 homolog	0.107636	0.286247	20,K,0.998**;22,S,0.971*;120,V,0.964*
EVM0000357.1	serinc2l	serine incorporator 2	0.108645	0.288172	43,S,0.953*;147,G,0.983*;190,G,0.983*
EVM0006442.1	viml	uncharacterized protein LOC393746	0.108861	0.288172	36,A,0.985*
EVM0001905.1	si:ch1073-55a19.2	E3 SUMO-protein ligase RanBP2 isoform X1	0.109393	0.288172	307,Y,0.960*
EVM0004807.1	cmss1-2	--	0.10906	0.288172	211,L,0.954*
EVM0004245.1	zgc:110333	claudin 8-like	0.108832	0.288172	24,I,0.957*;124,C,0.996**;143,V,0.987*
EVM0002183.1	thbs3b	thrombospondin-3b isoform X1	0.109259	0.288172	335,E,0.952*;586,G,0.961*
EVM0001239.1	chfr	E3 ubiquitin-protein ligase CHFR isoform X1	0.109289	0.288172	471,T,0.959*
EVM0004007.1	vav2-2	guanine nucleotide exchange factor VAV2 isoform X11, partial	0.110155	0.289775	575,T,0.972*
EVM0004163.1	dhx37	probable ATP-dependent RNA helicase DHX37 isoform X1	0.110394	0.289775	164,S,0.968*
EVM0014186.1	gsr	glutathione reductase, mitochondrial isoform X1	0.110447	0.289775	395,Q,0.994**
EVM0014126.1	las1l-2	--	0.111015	0.290875	82,V,0.961*
EVM0010136.1	rpia-2	--	0.111651	0.292148	21,K,0.993**;104,T,0.991**
EVM0017420.1	foxg1c-2	--	0.112426	0.292342	10,S,0.975*;59,S,0.972*
EVM0003706.1	kdm7ab	lysine-specific demethylase 7B isoform X1	0.112087	0.292342	61,Q,0.978*;85,S,0.957*
EVM0008133.1	nvl	nuclear valosin-containing protein-like	0.112474	0.292342	73,E,0.984*;529,G,0.983*
EVM0001888.1	prkcq	protein kinase C theta type isoform X1	0.111983	0.292342	124,K,0.980*
EVM0013769.1	rad23b	UV excision repair protein RAD23 homolog B	0.112323	0.292342	264,G,0.979*;266,G,0.970*
EVM0002352.1	htr1fa-2	5-hydroxytryptamine receptor 1F	0.112915	0.293097	330,H,0.954*
EVM0020162.1	crls1	cardiolipin synthase (CMP-forming)	0.113276	0.293645	233,Y,0.952*
EVM0011120.1	znf711	zinc finger protein 711 isoform X1	0.113448	0.2937	291,T,0.974*
EVM0005049.1	otog	otogelin	0.114021	0.294111	32,F,0.966*;1275,P,0.961*
EVM0010377.1	znf219	zinc finger protein 219	0.114059	0.294111	144,K,0.954*;183,P,0.958*;303,F,0.960*
EVM0011798.1	aurkb	aurora kinase B	0.113958	0.294111	238,S,0.985*;266,S,0.973*
EVM0010442.1	zgc:56576	RNA transcription, translation and transport factor protein	0.114334	0.294432	129,M,0.955*
EVM0005240.2	si:zfos-323e3.4	volume-regulated anion channel subunit LRRC8E-like	0.11471	0.294502	141,V,0.974*;204,E,0.979*
EVM0001174.1	cyldl	ubiquitin carboxyl-terminal hydrolase CYLD-like	0.115052	0.294502	35,G,0.971*;37,R,0.964*;51,Q,0.975*
EVM0006841.1	csnk1g1	casein kinase I isoform X1	0.115183	0.294502	358,Q,0.959*
EVM0017275.1	bicdl1	BICD family-like cargo adapter 1	0.115266	0.294502	76,R,0.984*
EVM0013103.1	si:dkeyp-69c1.6	BUD13 homolog	0.114906	0.294502	93,K,0.962*;199,P,0.985*
EVM0008650.1	LOC100332329	unconventional myosin-IXb	0.114763	0.294502	1051,K,0.950*
EVM0012438.1	myoz1a-2	--	0.115518	0.294683	30,A,0.964*;199,S,0.971*;213,P,0.982*;214,E,0.983*;219,Q,0.957*
EVM0007586.1	kcnj11l	potassium inwardly rectifying channel subfamily J member 11, like	0.115639	0.294683	375,K,0.964*
EVM0013538.1	utp11l-2	--	0.116401	0.295696	38,L,0.985*;120,E,0.994**;171,Q,0.986*
EVM0012984.1	esyt1a	extended synaptotagmin-1 isoform X1	0.116225	0.295696	478,T,0.956*;680,S,0.970*
EVM0001763.1	cdkn2d	cyclin-dependent kinase 4 inhibitor D	0.116491	0.295696	8,K,0.959*;118,D,0.994**;130,W,0.984*;138,Q,0.977*
EVM0008996.1	pkn3	serine/threonine-protein kinase N2 isoform X1	0.117378	0.296789	86,E,0.952*
EVM0011039.1	dopey2	protein dopey-2	0.117252	0.296789	253,M,0.974*
EVM0014982.1	rnls	renalase	0.117272	0.296789	1,M,0.982*;216,C,0.964*
EVM0007476.1	rbsn	rabenosyn-5	0.117775	0.29741	4,S,0.959*
EVM0009924.2	plat	tissue-type plasminogen activator isoform X1	0.118155	0.297984	142,S,0.968*;431,P,0.952*
EVM0015601.1	optn-2	--	0.118493	0.298308	22,Q,0.993**;268,K,0.972*;427,G,0.975*
EVM0011965.1	lrit3a-2	--	0.11859	0.298308	526,S,0.971*
EVM0012927.1	alg11-2	--	0.119148	0.298444	73,S,0.983*;177,S,0.970*;223,A,0.976*
EVM0018039.1	ush1gb	Usher syndrome type-1G protein-like	0.118976	0.298444	280,S,0.987*
EVM0001855.1	bcl6a	B-cell lymphoma 6 protein isoform X1	0.119325	0.298444	137,C,0.985*
EVM0008357.1	slc38a4	sodium-coupled neutral amino acid transporter 4 isoform X1	0.119408	0.298444	370,E,0.976*
EVM0015527.1	pfdn1	prefoldin subunit 1	0.119236	0.298444	53,P,0.986*
EVM0010412.1	eif2ak2	interferon-induced, double-stranded RNA-activated protein kinase	0.119864	0.298817	183,K,0.971*
EVM0010241.1	card14	caspase recruitment domain-containing protein 14	0.119822	0.298817	298,L,0.969*
EVM0005900.1	rnf14	E3 ubiquitin-protein ligase RNF14	0.120806	0.300781	6,E,0.991**;78,S,0.983*;136,E,0.986*
EVM0019518.1	aaas	aladin	0.121675	0.301704	11,L,0.968*
EVM0000741.1	mrpl17	39S ribosomal protein L17, mitochondrial	0.121794	0.301704	142,E,0.988*;151,R,0.972*
EVM0004629.1	si:ch211-278j3.3	E3 ubiquitin-protein ligase RNF19B isoform X1	0.121335	0.301704	85,S,0.968*
EVM0006211.1	ints9	integrator complex subunit 9	0.121542	0.301704	576,T,0.952*
EVM0017907.1	btk-2	tyrosine-protein kinase BTK	0.121961	0.301733	540,E,0.956*;564,S,0.986*
EVM0006268.1	aga-2	--	0.122529	0.302755	160,G,0.984*
EVM0018818.1	zc3h14-2	--	0.123538	0.304657	426,L,0.954*
EVM0013947.1	map3k7	mitogen-activated protein kinase kinase kinase 7 isoform X1	0.123767	0.304657	282,Y,0.981*
EVM0010679.1	chid1	chitinase domain-containing protein 1 precursor	0.123704	0.304657	39,D,0.976*
EVM0010467.1	grnb	granulins isoform X1	0.124486	0.304888	68,V,0.970*
EVM0015158.1	pou2f1b	POU domain, class 2, transcription factor 1 isoform X1	0.124205	0.304888	470,Q,0.978*
EVM0021399.1	mthfd1b	C-1-tetrahydrofolate synthase, cytoplasmic	0.124453	0.304888	406,C,0.967*;469,S,0.961*
EVM0004290.1	ttc9b	tetratricopeptide repeat protein 9B	0.124473	0.304888	50,T,0.997**;120,S,0.955*
EVM0021154.1	znf341	zinc finger protein 341 isoform X1	0.124642	0.304888	257,G,0.977*
EVM0005552.1	lrrc24	leucine-rich repeat-containing protein 24 isoform X1	0.126311	0.308584	169,V,0.988*
EVM0003589.1	znf277-2	--	0.126845	0.309502	15,P,0.970*;223,H,0.958*;354,L,0.957*
EVM0004031.1	pus3	tRNA pseudouridine(38/39) synthase	0.127086	0.309702	170,L,0.961*;261,Q,0.990**
EVM0010285.1	rerea	arginine-glutamic acid dipeptide repeats protein isoform X1	0.12757	0.310494	586,S,0.961*
EVM0014573.1	khk	ketohexokinase isoform X1	0.128537	0.312459	87,K,0.960*;106,K,0.986*
EVM0015807.1	cers4b	ceramide synthase 2-like	0.128698	0.31246	92,R,0.984*;160,Y,0.950*
EVM0021111.1	sema3e-2	--	0.129001	0.312807	10,L,0.959*;136,E,0.956*;574,E,0.986*
EVM0016093.1	nqo1	NAD(P)H dehydrogenase [quinone] 1 isoform 1	0.130162	0.313935	215,S,0.980*
EVM0017181.1	klf2a-2	--	0.130612	0.313935	160,Q,0.988*;163,L,0.973*
EVM0021266.1	tfip11	tuftelin-interacting protein 11 isoform X1	0.130846	0.313935	47,A,0.959*;98,D,0.966*;442,H,0.961*;514,S,0.987*
EVM0009136.1	melk	maternal embryonic leucine zipper kinase	0.130914	0.313935	255,T,0.985*
EVM0009587.1	klf17	Kruppel-like factor 17	0.130617	0.313935	6,A,0.973*;114,Y,0.966*;162,S,0.957*
EVM0008365.1	lgals3a	galectin-3 isoform X1	0.130038	0.313935	16,K,0.983*;78,G,0.962*
EVM0008655.1	scnm1	sodium channel modifier 1 isoform X1	0.129662	0.313935	94,Y,0.966*;217,P,0.972*
EVM0004792.1	si:dkey-122a22.2	uncharacterized protein si:dkey-122a22.2 isoform X1	0.130317	0.313935	2,R,0.977*
EVM0012753.1	asb10	ankyrin repeat and SOCS box protein 10	0.129824	0.313935	18,L,0.956*
EVM0010741.1	aldh6a1	methylmalonate-semialdehyde dehydrogenase [acylating], mitochondrial	0.131792	0.314881	63,E,0.973*
EVM0012277.2	nfybb-2	--	0.131684	0.314881	93,S,0.990**
EVM0015008.1	pdk3a	pyruvate dehydrogenase (acetyl-transferring) kinase isozyme 3, mitochondrial isoform X1	0.131525	0.314881	149,D,0.964*
EVM0009780.1	avpr1aa	arginine vasopressin receptor 1Aa	0.132143	0.315333	151,Y,0.968*
EVM0009856.1	trib1	tribbles homolog 1	0.132342	0.315423	20,E,0.964*
EVM0003134.1	lrit2	leucine-rich repeat, immunoglobulin-like domain and transmembrane domain-containing protein 2 precursor	0.13309	0.315978	30,P,0.985*;372,N,0.962*
EVM0009647.1	thap11	THAP domain-containing protein 11	0.133043	0.315978	146,Q,0.956*;228,R,0.973*
EVM0009928.1	lasp1	LIM and SH3 domain protein 1	0.133329	0.315978	27,K,0.977*;199,G,0.955*
EVM0009451.1	hgs	hepatocyte growth factor-regulated tyrosine kinase substrate isoform X1	0.132865	0.315978	224,G,0.967*
EVM0006039.1	opn3	opsin-3	0.133546	0.315978	351,K,0.985*
EVM0010194.1	zc3h4	zinc finger CCCH domain-containing protein 4	0.133413	0.315978	92,S,0.967*;212,G,0.964*
EVM0003462.1	tshz3b	teashirt homolog 3 isoform X1	0.13408	0.316857	36,K,0.960*;414,K,0.983*;706,S,0.953*
EVM0007064.2	s100s	S100 calcium binding protein S isoform X1	0.134625	0.317684	30,K,0.989*;65,K,0.980*
EVM0010049.1	stard9	stAR-related lipid transfer protein 9	0.135081	0.317684	90,I,0.986*
EVM0005622.1	acp2	lysosomal acid phosphatase precursor	0.135013	0.317684	155,E,0.965*
EVM0012089.1	alg2	alpha-1,3/1,6-mannosyltransferase ALG2 isoform X1	0.134774	0.317684	146,R,0.963*;300,T,0.960*
EVM0005327.1	smpd3	sphingomyelin phosphodiesterase 3 isoform X1	0.135643	0.318589	63,S,0.969*;218,E,0.958*;430,H,0.981*
EVM0000878.1	xrn2	5'-3' exoribonuclease 2	0.135792	0.318589	415,S,0.965*;711,R,0.954*
EVM0007123.1	si:cabz01113374.3	pyruvate dehydrogenase phosphatase regulatory subunit, mitochondrial	0.137155	0.321399	247,P,0.959*
EVM0013239.1	aass	alpha-aminoadipic semialdehyde synthase, mitochondrial isoform X1	0.137742	0.322389	192,S,0.972*;745,C,0.962*
EVM0014506.1	pigs	GPI transamidase component PIG-S	0.138043	0.322707	35,E,0.964*
EVM0014221.1	rsf1b.1	remodeling and spacing factor 1 isoform X1	0.138889	0.324297	309,E,0.954*
EVM0021222.1	git2a	ARF GTPase-activating protein GIT2 isoform X1	0.139337	0.324789	487,S,0.968*;504,S,0.974*
EVM0007184.1	zdhhc21	palmitoyltransferase ZDHHC21	0.139433	0.324789	135,P,0.977*
EVM0004162.1	b3gnt5a	lactosylceramide 1,3-N-acetyl-beta-D-glucosaminyltransferase A precursor	0.139961	0.32562	349,T,0.959*
EVM0020940.1	slc26a2	sulfate transporter	0.140279	0.32562	15,E,0.973*
EVM0001500.1	zgc:101583	uncharacterized protein LOC494104 isoform X1	0.14029	0.32562	17,C,0.990**;181,F,0.969*
EVM0015165.1	gli2a	zinc finger protein GLI2	0.140584	0.325915	880,M,0.973*
EVM0005498.1	cep135	centrosomal protein of 135 kDa isoform X1	0.140808	0.326046	233,E,0.968*;545,G,0.971*;570,S,0.953*
EVM0021410.1	si:dkey-91m11.5	breakpoint cluster region protein isoform X1	0.143177	0.331138	87,G,0.967*
EVM0004920.1	ss18	protein SSXT isoform 1	0.14354	0.331586	93,P,0.982*
EVM0008591.1	trpt1	tRNA 2'-phosphotransferase 1	0.143768	0.33172	108,G,0.966*
EVM0009076.1	napbb	beta-soluble NSF attachment protein	0.144189	0.3323	63,N,0.993**
EVM0020639.1	sardh	sarcosine dehydrogenase, mitochondrial isoform X1	0.144716	0.333121	599,K,0.963*
EVM0007658.1	abcb8	ATP-binding cassette sub-family B member 8, mitochondrial	0.145403	0.33313	140,Q,0.979*
EVM0010530.1	mthfr	methylenetetrahydrofolate reductase	0.14507	0.33313	66,S,0.961*
EVM0002252.3	usp5	ubiquitin carboxyl-terminal hydrolase 5 isoform X1	0.145315	0.33313	173,H,0.951*;625,S,0.959*
EVM0000036.1	slc35b2	adenosine 3'-phospho 5'-phosphosulfate transporter 1 precursor	0.145183	0.33313	93,K,0.978*
EVM0015300.1	map3k9	mitogen-activated protein kinase kinase kinase 9	0.145935	0.333779	72,D,0.960*;464,S,0.974*;670,N,0.979*
EVM0016809.1	macf1b	microtubule-actin cross-linking factor 1, isoforms 1/2/3/5	0.146028	0.333779	2,Q,0.994**
EVM0000103.1	dnajc6-3	putative tyrosine-protein phosphatase auxilin isoform X11	0.14654	0.334557	469,G,0.963*
EVM0008628.1	exosc8	exosome complex component RRP43	0.148091	0.337703	28,S,0.976*
EVM0009304.1	fam118b	protein FAM118B isoform X1	0.148953	0.339272	320,T,0.979*
EVM0002064.1	LOC100330084	uncharacterized protein LOC100330084	0.149412	0.33992	74,Q,0.983*;115,E,0.961*
EVM0007864.1	gpr161	G-protein coupled receptor 161	0.14966	0.340088	404,G,0.978*
EVM0005449.1	slc34a1a	sodium-dependent phosphate transport protein 2A	0.150673	0.341198	92,G,0.983*
EVM0019690.1	pecr	peroxisomal trans-2-enoyl-CoA reductase	0.150382	0.341198	82,A,0.957*
EVM0007278.1	rab3gap2	rab3 GTPase-activating protein non-catalytic subunit isoform X1	0.150579	0.341198	185,V,0.959*
EVM0016598.1	ppp2r3a	serine/threonine-protein phosphatase 2A regulatory subunit B'' subunit alpha isoform X1	0.151586	0.341681	227,S,0.965*
EVM0007634.1	wnt2-2	--	0.151416	0.341681	261,E,0.965*
EVM0020549.1	alkbh4	alpha-ketoglutarate-dependent dioxygenase alkB homolog 4 isoform 1	0.151266	0.341681	176,L,0.969*
EVM0016673.1	abhd11	protein ABHD11	0.151187	0.341681	27,S,0.960*
EVM0017771.1	nup205	nuclear pore complex protein Nup205 isoform X1	0.151947	0.342099	187,S,0.975*
EVM0008397.1	papss2a-2	--	0.152585	0.342177	226,K,0.997**
EVM0004454.1	txndc11	thioredoxin domain-containing protein 11	0.152631	0.342177	132,Q,0.985*
EVM0006071.1	psmd10-2	--	0.152528	0.342177	57,E,0.992**
EVM0000513.1	mybl1	myb-related protein A isoform X1	0.152682	0.342177	2,S,0.969*
EVM0004167.1	tarbp2	RISC-loading complex subunit tarbp2	0.153234	0.342591	107,G,0.971*;111,Q,0.958*
EVM0014736.1	heatr5b	HEAT repeat-containing protein 5B	0.153135	0.342591	1353,A,0.963*
EVM0009954.1	cdk7	cyclin-dependent kinase 7	0.153569	0.342591	265,G,0.977*
EVM0016441.1	pea15	astrocytic phosphoprotein PEA-15	0.15344	0.342591	35,S,0.975*
EVM0020585.1	exoc5	exocyst complex component 5	0.154291	0.343809	445,S,0.963*
EVM0009493.1	foxd5-2	--	0.155116	0.34486	213,S,0.968*
EVM0009932.1	cbx3a	chromobox protein homolog 3 isoform X1	0.154969	0.34486	59,A,0.988*
EVM0009251.2	esyt3	extended synaptotagmin-3	0.155375	0.345042	22,G,0.974*
EVM0008981.1	si:ch211-79e4.4	cGMP-inhibited 3',5'-cyclic phosphodiesterase B	0.157317	0.348356	249,D,0.959*
EVM0007103.1	dhx36	ATP-dependent RNA helicase DHX36	0.157304	0.348356	797,A,0.963*
EVM0016635.1	ppt1	palmitoyl-protein thioesterase 1 isoform X1	0.157531	0.348356	152,S,0.994**
EVM0000581.1	prkar2b	cAMP-dependent protein kinase type II-beta regulatory subunit	0.157581	0.348356	54,N,0.951*;57,R,0.952*
EVM0014944.1	ltc4s	leukotriene C4 synthase	0.157768	0.348374	12,L,0.981*;26,Y,0.968*;32,S,0.974*;83,L,0.958*;86,Y,0.999**;132,Y,0.972*;136,D,0.966*
EVM0019187.1	sfrp2-2	--	0.160886	0.352073	30,T,0.978*
EVM0016328.1	si:ch211-257p13.3-2	kinesin-like protein KIFC3	0.160499	0.352073	470,T,0.966*
EVM0011517.1	slc7a14a	probable cationic amino acid transporter	0.159839	0.352073	714,G,0.962*
EVM0018146.2	fbrsl1	fibrosin-1-like protein	0.16056	0.352073	110,S,0.979*;339,P,0.970*
EVM0010455.1	nufip1	nuclear fragile X mental retardation-interacting protein 1	0.160251	0.352073	100,G,0.986*
EVM0007341.1	si:ch211-120p12.3	mitogen-activated protein kinase kinase kinase 21 isoform X1	0.160321	0.352073	256,S,0.971*
EVM0009191.1	cstf2	cleavage stimulation factor subunit 2 isoform X1	0.160721	0.352073	294,Q,0.988*;371,P,0.960*
EVM0020832.1	zw10	centromere/kinetochore protein zw10 homolog	0.160123	0.352073	594,E,0.987*
EVM0004906.1	fggy	FGGY carbohydrate kinase domain-containing protein	0.161661	0.353373	369,E,0.991**
EVM0015592.1	abcc2-2	--	0.161928	0.353561	1079,E,0.970*;1128,S,0.952*
EVM0019676.1	acsl4a	long-chain-fatty-acid--CoA ligase 4	0.162263	0.353897	22,S,0.995**;270,S,0.973*;570,G,0.974*
EVM0012643.1	morc2	MORC family CW-type zinc finger protein 2	0.162806	0.354684	91,K,0.950*;597,E,0.995**;704,A,0.953*
EVM0021586.1	dnase1l4.1	deoxyribonuclease I-like 3 isoform X1	0.163738	0.356085	30,S,0.992**
EVM0010144.1	LOC101882228	protein diaphanous homolog 1-like	0.163814	0.356085	4,V,0.962*
EVM0009578.1	wu:fb13g09-2	multidrug resistance-associated protein 5	0.164654	0.356615	1301,T,0.950*
EVM0019134.1	me2-2	--	0.164631	0.356615	11,C,0.952*
EVM0017575.1	hepacama	hepatic and glial cell adhesion molecule a precursor	0.164544	0.356615	8,S,0.983*
EVM0006594.1	terf1	telomeric repeat-binding factor 1 isoform X1	0.164788	0.356615	70,W,0.983*
EVM0005333.1	hbs1l-2	--	0.165305	0.357337	247,Q,0.992**;480,T,0.967*
EVM0012479.1	mapk8ip3	C-Jun-amino-terminal kinase-interacting protein 3	0.16551	0.357385	64,T,0.959*
EVM0020752.1	zgc:162898-2	--	0.165831	0.357573	55,R,0.983*
EVM0004362.1	zbtb16a	zinc finger and BTB domain-containing protein 16-A	0.165964	0.357573	431,F,0.961*;438,K,0.953*
EVM0008092.1	si:dkey-84j12.1	transmembrane protein 8B isoform X1	0.166652	0.358661	364,F,0.991**
EVM0010393.1	ctcf-2	--	0.167598	0.360103	469,A,0.963*;487,S,0.960*;499,K,0.961*
EVM0010802.1	chst1	carbohydrate sulfotransferase 1 isoform X1	0.167855	0.360103	249,L,0.973*
EVM0006296.1	jam2a	junctional adhesion molecule B precursor	0.167876	0.360103	170,Q,0.967*
EVM0006482.2	ptpn11a	tyrosine-protein phosphatase non-receptor type 11	0.168683	0.361437	326,C,0.985*
EVM0015566.1	kri1	protein KRI1 homolog	0.168889	0.361481	26,E,0.953*;125,D,0.971*
EVM0021204.1	si:ch211-132f19.7	adenylate cyclase type 8	0.169484	0.362357	175,F,0.965*
EVM0019430.1	ddx54	ATP-dependent RNA helicase DDX54	0.169968	0.362995	755,S,0.981*
EVM0018473.1	ivns1abpa	influenza virus NS1A-binding protein homolog A isoform X1	0.170218	0.363131	555,Y,0.950*
EVM0020623.1	dync1li1	cytoplasmic dynein 1 light intermediate chain 1	0.171138	0.364696	196,N,0.953*
EVM0007179.1	hnrnpua	heterogeneous nuclear ribonucleoprotein U isoform X1	0.171498	0.365008	45,F,0.955*;241,G,0.969*;249,E,0.985*;283,I,0.961*;316,A,0.953*
EVM0006695.1	tmem18	transmembrane protein 18	0.171659	0.365008	41,L,0.984*
EVM0003394.1	znf385a-2	zinc finger protein 385A isoform X1	0.17204	0.365422	91,P,0.981*
EVM0001351.1	trim110-2	E3 ubiquitin/ISG15 ligase TRIM25 isoform X3	0.172689	0.365954	5,E,0.971*;49,R,0.984*
EVM0018019.1	apbb3	amyloid beta A4 precursor protein-binding family B member 3 isoform X1	0.172802	0.365954	65,E,0.983*;195,D,0.975*
EVM0014880.1	LOC103910005	zinc finger C3H1 domain-containing protein	0.172853	0.365954	1,S,0.979*;3,E,0.994**;15,T,0.959*;33,H,0.963*;271,S,0.970*
EVM0012974.1	hacl1	2-hydroxyacyl-CoA lyase 1	0.17394	0.367855	56,G,0.994**
EVM0008844.1	nkx2.4b	NK2 homeobox 4b	0.17444	0.368514	198,Q,0.993**
EVM0012495.1	wdr1	WD repeat-containing protein 1	0.174944	0.368781	141,E,0.994**;166,S,0.964*
EVM0001374.1	srsf5b	splicing factor, arginine/serine-rich 5	0.17494	0.368781	191,R,0.981*;199,A,0.996**
EVM0005761.1	fam207a	protein FAM207A	0.17518	0.368879	116,P,0.969*;156,G,0.991**;166,E,0.975*
EVM0008777.1	elp6-2	--	0.175975	0.370153	40,S,0.966*;222,W,0.986*
EVM0001053.1	grhprb-2	--	0.176382	0.370346	211,A,0.975*;259,G,0.983*;305,A,0.952*
EVM0016463.1	trpc2a	short transient receptor potential channel 2	0.176481	0.370346	669,C,0.960*
EVM0002638.1	rnf10	RING finger protein 10	0.176825	0.370346	381,S,0.958*
EVM0003327.1	chdh	choline dehydrogenase, mitochondrial	0.176719	0.370346	16,S,0.955*;559,D,0.955*
EVM0002168.1	bcar3	breast cancer anti-estrogen resistance protein 3 isoform X1	0.177464	0.371286	230,P,0.967*
EVM0013502.1	pomt2	protein O-mannosyl-transferase 2 isoform X1	0.177736	0.371458	408,K,0.982*
EVM0005728.1	ift172	intraflagellar transport protein 172 homolog	0.178582	0.372826	131,Y,0.994**;738,K,0.974*
EVM0020211.1	zgc:92907	uncharacterized protein LOC436733	0.179359	0.374049	128,S,0.985*
EVM0013750.1	nenf	neudesin precursor	0.179746	0.374454	90,P,0.967*
EVM0018423.1	brf1b-2	--	0.181348	0.377389	261,T,0.979*
EVM0019781.1	hps6	Hermansky-Pudlak syndrome 6 protein	0.181558	0.377424	65,S,0.964*
EVM0020004.1	cbx2	chromobox protein homolog 2	0.18236	0.378687	74,S,0.979*;163,S,0.973*
EVM0004889.1	mlc1	membrane protein MLC1 isoform X1	0.182738	0.379069	48,V,0.978*;272,D,0.962*
EVM0008377.1	vsx1-2	--	0.183295	0.379821	98,S,0.953*;109,N,0.957*
EVM0017152.1	cited4b	Cbp/p300-interacting transactivator, with Glu/Asp-rich carboxy-terminal domain, 4b	0.184796	0.380273	26,P,0.988*;58,Q,0.983*
EVM0019196.1	hcrtr2	orexin receptor type 2	0.184876	0.380273	39,E,0.997**;186,A,0.964*
EVM0012551.1	rasa3	ras GTPase-activating protein 3 isoform X1	0.183975	0.380273	596,P,0.962*
EVM0005593.1	si:dkeyp-104h9.5	uncharacterized protein KIAA2013 homolog	0.184577	0.380273	238,A,0.968*
EVM0020434.1	ehhadh	peroxisomal bifunctional enzyme	0.184866	0.380273	97,G,0.970*
EVM0012828.2	ppp1r37	protein phosphatase 1 regulatory subunit 37	0.184313	0.380273	566,Q,0.971*
EVM0010690.2	dym	dymeclin	0.184659	0.380273	131,S,0.966*;500,S,0.979*
EVM0020624.1	si:dkey-266f7.9	uncharacterized protein LOC100006223 isoform X1	0.185508	0.381171	104,E,0.984*
EVM0001994.1	ercc6l2-2	--	0.186268	0.38233	293,S,0.956*
EVM0012509.1	LOC100537938	coronin-7-like	0.186722	0.382858	307,S,0.965*;430,S,0.990*
EVM0007057.1	plcl2	inactive phospholipase C-like protein 2	0.187509	0.384069	250,D,0.957*
EVM0016979.1	atmin	ATM interactor isoform X1	0.188086	0.384846	98,N,0.980*;295,N,0.969*;627,A,0.957*
EVM0019889.1	rps7	40S ribosomal protein S7	0.188621	0.385538	54,G,0.986*
EVM0009601.1	zgc:153256	E3 ubiquitin-protein ligase MARCH4 precursor	0.189665	0.387034	299,P,0.970*
EVM0021179.1	znf330	zinc finger protein 330	0.18975	0.387034	66,M,0.957*;254,L,0.950*
EVM0013849.1	atp5j	ATP synthase-coupling factor 6, mitochondrial	0.19053	0.388219	5,R,0.987*
EVM0011666.1	spryd4-2	--	0.190795	0.388354	217,E,0.985*
EVM0003584.2	nasp-2	--	0.191366	0.389111	255,Q,0.975*
EVM0006350.1	tbc1d22a	TBC1 domain family member 22A	0.191733	0.38945	33,N,0.951*
EVM0021105.1	cdh16-2	cadherin-16 isoform X1	0.192149	0.389485	69,S,0.975*
EVM0018859.1	pin4	peptidyl-prolyl cis-trans isomerase NIMA-interacting 4	0.192106	0.389485	81,A,0.961*;85,S,0.981*
EVM0011467.1	neurl1aa	E3 ubiquitin-protein ligase NEURL1 isoform X1	0.192712	0.390222	298,T,0.961*
EVM0008367.1	dnajc16l	dnaJ homolog subfamily C member 16	0.19392	0.390357	401,Q,0.977*
EVM0004786.1	ppp1r7	protein phosphatase 1 regulatory subunit 7 isoform 1	0.193666	0.390357	12,E,0.960*
EVM0015796.1	tnr	tenascin-R precursor	0.193314	0.390357	539,E,0.979*;672,N,0.961*;825,D,0.963*
EVM0004177.1	rccd1	RCC1 domain-containing protein 1, partial	0.194179	0.390357	238,S,0.996**;258,V,0.967*
EVM0004798.1	zgc:154093	uncharacterized protein LOC777623	0.194108	0.390357	105,P,0.986*
EVM0014583.1	tceb3	elongin-A	0.193251	0.390357	127,K,0.987*
EVM0012206.1	trmt6	tRNA (adenine(58)-N(1))-methyltransferase non-catalytic subunit TRM6	0.194028	0.390357	301,E,0.984*;332,S,0.972*
EVM0016247.1	col10a1b	collagen alpha-1(X) chain	0.194924	0.391453	409,P,0.959*
EVM0008488.1	si:ch73-61d6.3	occludin-like	0.196103	0.393415	402,R,0.970*
EVM0013305.1	susd6	sushi domain-containing protein 6 precursor	0.19701	0.394828	29,P,0.974*
EVM0013508.1	npr3	atrial natriuretic peptide receptor 3 isoform X1	0.198036	0.396478	6,D,0.967*
EVM0013240.1	pfkfb4b	6-phosphofructo-2-kinase/fructose-2,6-bisphosphatase 4 isoform X1	0.200627	0.396782	267,D,0.987*
EVM0017336.1	ankrd1a	ankyrin repeat domain-containing protein 1	0.20048	0.396782	96,E,0.970*
EVM0010258.1	bves	blood vessel epicardial substance isoform 2	0.198463	0.396782	194,Q,0.976*
EVM0009215.1	tmub2-2	--	0.198622	0.396782	72,Q,0.965*
EVM0017358.1	ddx18	ATP-dependent RNA helicase DDX18	0.199398	0.396782	30,E,0.968*;54,I,0.968*;55,K,0.993**
EVM0013765.1	dopey1-2	protein dopey-1 isoform X1	0.199922	0.396782	292,S,0.953*;673,C,0.982*;965,S,0.955*
EVM0020777.1	lck-2	--	0.199432	0.396782	54,I,0.970*
EVM0015907.2	zgc:153240	protein Njmu-R1 isoform X1	0.199864	0.396782	217,T,0.988*
EVM0007271.1	cox11	COX11 homolog, cytochrome c oxidase assembly protein isoform X1	0.200074	0.396782	27,Q,0.988*
EVM0006774.3	nudt22	nucleoside diphosphate-linked moiety X motif 22	0.200063	0.396782	38,P,0.992**;74,L,0.994**;135,A,0.960*
EVM0012739.1	gbe1b	1,4-alpha-glucan-branching enzyme isoform X1	0.200574	0.396782	534,D,0.970*
EVM0017996.1	pdyn	proenkephalin-B isoform X1	0.199056	0.396782	28,A,0.982*;42,E,0.969*;60,Y,0.973*;62,G,0.992**
EVM0011637.1	qtrt1	queuine tRNA-ribosyltransferase catalytic subunit 1	0.201874	0.398843	130,E,0.984*
EVM0017076.1	klhl24a-2	--	0.202094	0.398875	528,S,0.953*
EVM0009319.1	piwil1	piwi-like protein 1	0.20236	0.398996	133,T,0.953*;422,S,0.952*;595,C,0.974*;596,V,0.976*;620,M,0.973*;760,R,0.972*
EVM0008739.1	fam210aa	uncharacterized protein C18orf19 homolog A	0.202647	0.399159	111,G,0.968*
EVM0007617.1	ampd3b	AMP deaminase 3 isoform X1	0.203113	0.399271	55,E,0.965*;147,N,0.967*
EVM0011158.1	kif7	kinesin-like protein kif7 isoform X1	0.203094	0.399271	396,S,0.988*
EVM0003990.1	ankmy2a	ankyrin repeat and MYND domain-containing protein 2	0.204463	0.400249	188,D,0.969*;190,E,0.954*;291,E,0.978*
EVM0020132.1	nkap-2	--	0.204635	0.400249	126,S,0.952*
EVM0016489.1	cdkal1	threonylcarbamoyladenosine tRNA methylthiotransferase	0.204148	0.400249	66,K,0.997**
EVM0011952.1	exoc6b	exocyst complex component 6B isoform X1	0.20419	0.400249	137,G,0.961*
EVM0018280.1	diexf	digestive organ expansion factor	0.204423	0.400249	40,E,0.962*;381,S,0.964*
EVM0008130.1	mpp1	55 kDa erythrocyte membrane protein	0.205265	0.400796	40,K,0.959*;266,Q,0.974*
EVM0010684.1	ddx21	nucleolar RNA helicase 2	0.205326	0.400796	26,S,0.988*;503,T,0.952*;506,Y,0.953*
EVM0006889.1	kif16bb	uncharacterized protein kif16bb	0.206244	0.400856	26,K,0.996**
EVM0010765.1	stard7	stAR-related lipid transfer protein 7, mitochondrial	0.206242	0.400856	11,C,0.951*
EVM0015615.1	rpz6	uncharacterized protein LOC100000883	0.207425	0.400856	191,S,0.984*
EVM0011702.1	mfsd11	UNC93-like protein MFSD11 isoform X1	0.207184	0.400856	322,Q,0.969*
EVM0013682.1	ppig	peptidyl-prolyl cis-trans isomerase G	0.206602	0.400856	376,H,0.968*;386,S,0.957*
EVM0020419.1	aamp	angio-associated migratory cell protein	0.207507	0.400856	23,Q,0.966*
EVM0016624.1	abhd13	protein ABHD13	0.207616	0.400856	305,K,0.998**
EVM0007456.1	lhb	luteinizing hormone subunit beta precursor	0.205681	0.400856	7,L,0.958*;23,S,0.967*;104,I,0.960*;106,S,0.953*;107,L,0.963*
EVM0018296.1	msx3	homeobox protein MSH-C	0.207109	0.400856	74,P,0.974*
EVM0007365.1	zgc:112083	MBD2 (methyl-CpG-binding protein)-interacting zinc finger protein isoform X1	0.207395	0.400856	151,D,0.985*
EVM0016187.1	cnksr2b	connector enhancer of kinase suppressor of ras 2 isoform X1	0.206858	0.400856	154,S,0.952*
EVM0005128.1	abhd12-2	--	0.208333	0.401843	64,Q,0.978*;162,S,0.975*
EVM0002167.1	nmt1b	glycylpeptide N-tetradecanoyltransferase 1	0.208539	0.401844	184,P,0.960*
EVM0004089.1	itpkb	inositol-trisphosphate 3-kinase B	0.209064	0.402459	46,S,0.980*
EVM0001674.1	hmbsa	porphobilinogen deaminase isoform X1	0.209645	0.402745	70,E,0.987*;271,S,0.977*
EVM0013407.1	gmppaa	mannose-1-phosphate guanyltransferase alpha-A isoform X1	0.209832	0.402745	394,S,0.984*
EVM0004248.1	tspan7b	tetraspanin-7	0.209584	0.402745	89,S,0.982*
EVM0007933.1	igfbp2a-2	--	0.21211	0.406318	108,E,0.985*
EVM0001971.1	foxp1b	forkhead box protein P1-B isoform X1	0.212011	0.406318	175,S,0.966*
EVM0015955.1	gdpd1	glycerophosphodiester phosphodiesterase domain-containing protein 1 isoform X1	0.213513	0.408133	226,S,0.970*
EVM0013930.1	fbxo45-2	--	0.213279	0.408133	67,C,0.971*
EVM0006823.1	tmem53	transmembrane protein 53	0.213684	0.408133	18,S,0.990**
EVM0006876.1	arfgef3	brefeldin A-inhibited guanine nucleotide-exchange protein 3 isoform X1	0.215438	0.411079	473,C,0.995**;734,G,0.970*;980,S,0.990*;1034,G,0.966*;1336,C,0.954*
EVM0018548.1	zgc:152698	RASD family member 3	0.216484	0.411248	146,T,0.958*;195,P,0.994**
EVM0017362.1	hspa4b-3	--	0.216498	0.411248	214,H,0.964*
EVM0008355.1	LOC100536716	cadherin-22-like	0.216529	0.411248	81,T,0.959*
EVM0021589.1	LOC563933	serine protease 23-like	0.216579	0.411248	3,P,0.952*
EVM0000784.2	tjp3	tight junction protein ZO-3	0.216399	0.411248	776,R,0.956*
EVM0000302.1	LOC567058	RNA-binding protein 6 isoform X1	0.217092	0.411421	1,I,0.992**
EVM0010965.1	si:rp71-17i16.5	phosphatidylinositol 4,5-bisphosphate 3-kinase catalytic subunit gamma isoform	0.216954	0.411421	291,N,0.977*;314,E,0.989*;412,E,0.957*
EVM0009490.1	cep78	centrosomal protein of 78 kDa isoform X1	0.217384	0.411575	23,R,0.981*
EVM0006168.1	zgc:91968	melanoregulin isoform X1	0.217894	0.412141	176,L,0.975*
EVM0008579.1	rxrab	retinoic acid receptor RXR-alpha-B isoform X1	0.219045	0.413116	24,S,0.960*
EVM0020838.1	npm1a-2	--	0.218701	0.413116	59,M,0.951*
EVM0012586.1	chrna5	neuronal acetylcholine receptor subunit alpha-5 precursor	0.218961	0.413116	352,T,0.967*
EVM0019078.1	LOC571123	gpr7 isoform X1	0.219655	0.413868	150,S,0.977*
EVM0003126.1	trmu	mitochondrial tRNA-specific 2-thiouridylase 1	0.220436	0.41422	126,Q,0.950*
EVM0018518.1	pip5k1bb	phosphatidylinositol-4-phosphate 5-kinase type-1 beta isoform X1	0.220479	0.41422	177,K,0.982*
EVM0003489.1	txndc5	thioredoxin domain-containing protein 5 isoform X1	0.22009	0.41422	78,D,0.981*;90,V,0.994**;168,S,0.979*;170,N,0.968*;183,D,0.990*;188,D,0.957*;196,L,0.991**;206,Q,0.955*;255,N,0.958*;297,G,0.978*
EVM0013933.1	stt3b	dolichyl-diphosphooligosaccharide--protein glycosyltransferase subunit STT3B	0.222274	0.414366	667,N,0.991**
EVM0010937.1	slc7a6	Y+L amino acid transporter 2 isoform X1	0.222407	0.414366	79,S,0.955*
EVM0007297.1	tet1-2	methylcytosine dioxygenase TET1 isoform X3	0.220954	0.414366	246,D,0.960*
EVM0005393.1	nedd1	protein NEDD1 isoform X1	0.221382	0.414366	68,P,0.971*;119,K,0.982*;202,E,0.954*;273,Y,0.959*;280,L,0.951*;291,K,0.984*;378,Y,0.959*;398,G,0.956*;445,R,0.986*;486,E,0.977*
EVM0001216.2	narfl	cytosolic Fe-S cluster assembly factor narfl	0.222467	0.414366	125,H,0.952*;215,Q,0.969*;334,V,0.970*
EVM0011794.1	tpra1	transmembrane protein adipocyte-associated 1 homolog	0.221982	0.414366	53,L,0.960*
EVM0009607.1	ppwd1	peptidylprolyl isomerase domain and WD repeat-containing protein 1	0.221517	0.414366	226,N,0.973*
EVM0000166.1	gb:eh507706	two pore channel 3	0.2212	0.414366	117,Q,0.952*;145,S,0.984*
EVM0004612.1	gfra3	GDNF family receptor alpha 3 precursor	0.222019	0.414366	195,D,0.961*
EVM0005541.1	hadhaa	trifunctional enzyme subunit alpha, mitochondrial	0.224862	0.416443	351,K,0.973*
EVM0014428.1	fscn1a	fascin	0.224589	0.416443	48,D,0.959*;76,T,0.953*
EVM0015671.1	rbm11	RNA-binding protein 7 isoform X1	0.224365	0.416443	85,G,0.982*
EVM0001624.1	si:dkey-13p1.4-2	transmembrane protein 151B-like	0.224702	0.416443	18,E,0.956*;316,A,0.950*;374,Q,0.968*;426,C,0.984*
EVM0001953.1	pcif1	phosphorylated CTD-interacting factor 1	0.224421	0.416443	360,E,0.977*
EVM0007201.1	vtnb	vitronectin b precursor	0.224601	0.416443	218,R,0.958*;317,D,0.969*
EVM0000369.1	ctsd-2	--	0.226277	0.418078	156,D,0.978*;261,G,0.971*
EVM0001809.1	fhdc1-2	FH2 domain-containing protein 1	0.226399	0.418078	268,Q,0.961*;321,Q,0.950*
EVM0018405.1	mrps7	28S ribosomal protein S7, mitochondrial precursor	0.226174	0.418078	35,E,0.967*
EVM0020839.1	fancm	Fanconi anemia group M protein	0.226602	0.418078	567,E,0.978*
EVM0012049.1	hif1ab	hypoxia-inducible factor 1-alpha	0.226848	0.418138	199,V,0.970*
EVM0007191.1	fam117ba	protein FAM117B-like	0.227332	0.418492	18,P,0.966*
EVM0008051.1	fam96a	MIP18 family protein FAM96A	0.22747	0.418492	32,S,0.982*
EVM0014021.1	mfsd4ab	major facilitator superfamily domain-containing protein 4B	0.228518	0.419237	188,P,0.952*
EVM0021054.1	robo2	roundabout homolog 2 isoform X1	0.228515	0.419237	120,Q,0.974*
EVM0006487.1	sox7	transcription factor SOX-7	0.228418	0.419237	23,E,0.971*
EVM0013000.1	oaz1a	ornithine decarboxylase antizyme 1a	0.229159	0.420016	75,R,0.961*
EVM0008595.1	scg3-2	--	0.229819	0.420832	54,D,0.981*
EVM0020654.1	ppef2a	serine/threonine-protein phosphatase with EF-hands 2-like isoform X1	0.230641	0.42157	393,E,0.961*;590,E,0.958*
EVM0009456.1	cyp51	lanosterol 14-alpha demethylase	0.230654	0.42157	321,L,0.967*;481,R,0.965*
EVM0021341.1	nr0b2a	nuclear receptor subfamily 0 group B member 2	0.231177	0.422131	117,K,0.980*
EVM0004444.1	trak2	trafficking kinesin-binding protein 2 isoform X1	0.232157	0.423129	295,A,0.970*
EVM0015327.1	fam63b	ubiquitin carboxyl-terminal hydrolase MINDY-2	0.2321	0.423129	1,E,0.974*
EVM0013731.1	sox2	transcription factor Sox-2	0.233627	0.42541	155,S,0.992**
EVM0019632.1	ttll12	tubulin--tyrosine ligase-like protein 12	0.233996	0.425686	48,G,0.967*;135,K,0.969*;344,W,0.957*
EVM0018884.1	zgc:66014	lisH domain and HEAT repeat-containing protein KIAA1468 homolog isoform X2	0.234324	0.425885	69,L,0.962*;607,S,0.978*
EVM0000833.1	micu3a-2	calcium uptake protein 3, mitochondrial	0.235066	0.426837	44,S,0.961*
EVM0008389.1	tkfc	triokinase/FMN cyclase	0.235351	0.426956	236,H,0.959*
EVM0006001.1	cux1a	homeobox protein cut-like 1 isoform X1	0.23606	0.427846	166,Q,0.973*
EVM0013632.2	scd	stearoyl-CoA desaturase 5	0.236641	0.4285	48,S,0.967*
EVM0012658.1	wdr53	WD repeat-containing protein 53	0.236979	0.428714	17,A,0.975*
EVM0011551.1	foxf2a	forkhead box protein F2	0.239512	0.429684	323,G,0.970*
EVM0009567.1	tiparp-2	--	0.238938	0.429684	2,R,0.979*
EVM0009882.1	zgc:153952	serine/threonine-protein kinase 17A isoform X1	0.23872	0.429684	80,A,0.977*
EVM0010252.1	rangrf	ran guanine nucleotide release factor isoform X1	0.239589	0.429684	86,L,0.963*
EVM0019074.1	tdrd3	tudor domain-containing protein 3 isoform X1	0.239454	0.429684	90,C,0.963*
EVM0001880.1	eif2s1a	eukaryotic translation initiation factor 2, subunit 1 alpha	0.239247	0.429684	164,D,0.974*
EVM0004934.1	zranb3	DNA annealing helicase and endonuclease ZRANB3	0.238404	0.429684	482,T,0.953*
EVM0000017.1	ppa2	inorganic pyrophosphatase 2, mitochondrial isoform X1	0.239373	0.429684	154,K,0.978*
EVM0020794.1	sox21b	transcription factor Sox-21-B	0.239716	0.429684	119,S,0.980*
EVM0007075.1	cpt1b	carnitine O-palmitoyltransferase 1, muscle isoform	0.238955	0.429684	360,Q,0.989*
EVM0007231.1	zgc:154055-2	--	0.24027	0.429688	23,T,0.991**
EVM0017499.1	zgc:112285	uncharacterized protein LOC561476 precursor	0.240306	0.429688	97,S,0.984*
EVM0012431.1	chd2	chromodomain-helicase-DNA-binding protein 2 isoform X1	0.240379	0.429688	1540,S,0.953*
EVM0012797.1	upf3b-2	--	0.241447	0.430413	153,N,0.950*
EVM0011562.1	myo1ea	unconventional myosin-Ie isoform X1	0.241393	0.430413	783,E,0.955*;840,F,0.996**
EVM0021514.1	bpnt1	3'(2'),5'-bisphosphate nucleotidase 1 isoform X1	0.241236	0.430413	19,R,0.974*;72,C,0.980*;86,A,0.978*;96,G,0.982*
EVM0002425.1	slc30a1a	zinc transporter 1 isoform X1	0.241707	0.430413	120,A,0.990**
EVM0011776.1	sumf2	sulfatase-modifying factor 2 precursor	0.241887	0.430413	19,R,0.971*;35,Y,0.976*;168,Y,0.984*
EVM0003895.1	prss35-2	--	0.243157	0.43204	67,R,0.974*
EVM0013234.3	hao1	hydroxyacid oxidase 1	0.243244	0.43204	61,S,0.978*;279,V,0.955*
EVM0021445.1	acadvl	very long-chain specific acyl-CoA dehydrogenase, mitochondrial	0.243846	0.432716	99,G,0.972*
EVM0021298.1	armt1-2	--	0.244946	0.43413	404,E,0.990**
EVM0014404.1	efhd1	EF-hand domain-containing protein D1	0.245088	0.43413	28,P,0.952*
EVM0017196.1	xgb	x globin	0.245792	0.434983	180,P,0.976*
EVM0000543.1	greb1l	GREB1-like protein	0.246338	0.435159	253,Q,0.961*
EVM0020081.1	pgr	progesterone receptor	0.246217	0.435159	3,P,0.970*
EVM0004406.1	med30	mediator of RNA polymerase II transcription subunit 30	0.246659	0.435333	2,A,0.984*;6,P,0.983*;92,N,0.975*
EVM0019936.1	epg5	ectopic P granules protein 5 homolog isoform X1	0.24789	0.436716	264,E,0.986*
EVM0005567.1	txndc17	thioredoxin domain-containing protein 17	0.247778	0.436716	56,A,0.991**
EVM0004643.1	atic	bifunctional purine biosynthesis protein PURH	0.249123	0.438098	27,S,0.955*
EVM0007560.1	sav1	protein salvador homolog 1	0.248984	0.438098	144,N,0.978*
EVM0018624.1	qtrtd1-2	--	0.249792	0.438879	135,A,0.965*
EVM0007909.1	khdrbs2	KH domain-containing, RNA-binding, signal transduction-associated protein 2	0.250653	0.439601	20,S,0.990**;45,E,0.988*
EVM0010893.1	plcxd2	PI-PLC X domain-containing protein 2	0.250484	0.439601	93,N,0.957*;284,K,0.977*
EVM0008992.1	agpat5	1-acyl-sn-glycerol-3-phosphate acyltransferase epsilon	0.251539	0.440757	299,S,0.952*
EVM0000504.1	mif	macrophage migration inhibitory factor	0.252088	0.440894	70,G,0.993**
EVM0018787.1	ibtk	inhibitor of Bruton tyrosine kinase	0.252074	0.440894	747,Q,0.974*
EVM0004211.1	clstn1	calsyntenin-1 isoform X1	0.252295	0.440894	685,A,0.980*
EVM0002032.1	creg2	protein CREG2 precursor	0.252643	0.441108	11,C,0.975*
EVM0005051.1	tmprss9	transmembrane protease serine 9	0.253088	0.441491	5,P,0.978*
EVM0019068.1	ccr12a	C-C chemokine receptor family-like isoform X1	0.253473	0.441768	255,S,0.959*
EVM0000438.1	zgc:110239	uncharacterized protein LOC550326 precursor	0.253865	0.442056	476,D,0.978*
EVM0017233.1	tmem161a	transmembrane protein 161A precursor	0.254097	0.442065	1,M,0.961*
EVM0021040.1	fkbp4	peptidyl-prolyl cis-trans isomerase FKBP4 isoform X1	0.254526	0.442418	143,G,0.964*;225,M,0.963*
EVM0021207.1	ppp1r12a	protein phosphatase 1 regulatory subunit 12A isoform X1	0.255238	0.443261	675,S,0.982*
EVM0012877.1	cln5	ceroid-lipofuscinosis neuronal protein 5	0.255498	0.443317	144,K,0.994**
EVM0017919.1	zap70	tyrosine-protein kinase ZAP-70	0.256091	0.443952	466,K,0.978*;525,D,0.974*
EVM0007461.1	irbp	retinol-binding protein 3 isoform X2	0.256716	0.444641	278,V,0.974*
EVM0021310.1	psmc3ip	homologous-pairing protein 2 homolog	0.256988	0.444717	115,S,0.979*;158,Y,0.980*
EVM0003815.1	sipa1l2	signal-induced proliferation-associated 1-like protein 2 isoform X1	0.257541	0.445279	198,R,0.964*
EVM0013392.1	fam20b	glycosaminoglycan xylosylkinase isoform X1	0.258046	0.445758	246,E,0.967*
EVM0001552.1	galn	galanin peptides preproprotein	0.258316	0.445829	9,C,0.955*
EVM0006567.1	eif5a	eukaryotic translation initiation factor 5A-2 isoform X1	0.258781	0.446237	29,F,0.978*
EVM0001076.1	si:dkey-247m21.3-2	5-hydroxytryptamine receptor 4-like isoform X2	0.259956	0.447867	20,F,0.969*
EVM0019859.1	slc26a3.2	solute carrier family 26, member 3 isoform X1	0.260857	0.449024	237,E,0.967*
EVM0021454.1	cpamd8	C3 and PZP-like alpha-2-macroglobulin domain-containing protein 8	0.262093	0.450754	774,G,0.955*
EVM0008362.1	gopc	Golgi-associated PDZ and coiled-coil motif-containing protein	0.262333	0.45077	126,V,0.965*;326,R,0.962*
EVM0012933.1	LOC100538179	DNA-binding protein RFX7-like isoform X1	0.263113	0.451713	970,Q,0.951*
EVM0017727.1	ust	uronyl 2-sulfotransferase isoform X1	0.264517	0.453723	21,G,0.972*
EVM0002757.1	frzb	secreted frizzled-related protein 3 precursor	0.264839	0.453876	3,S,0.975*
EVM0014416.1	ppp1r3ca	protein phosphatase 1, regulatory subunit 3Ca isoform X1	0.265448	0.454122	27,P,0.971*;163,C,0.954*
EVM0018750.1	nt5dc1	5'-nucleotidase domain-containing protein 1	0.265227	0.454122	243,P,0.969*
EVM0021489.1	cgnl1-2	cingulin-like protein 1 isoform X2	0.265908	0.454511	15,L,0.978*
EVM0014951.1	slc13a5a	solute carrier family 13, member 5 isoform X1	0.267065	0.455088	228,G,0.992**
EVM0000572.1	avpr2ab	vasopressin V2 receptor	0.267445	0.455088	96,A,0.983*
EVM0019789.1	gpr17-2	uracil nucleotide/cysteinyl leukotriene receptor	0.267512	0.455088	13,E,0.982*
EVM0015647.1	mtif2-2	--	0.267677	0.455088	11,L,0.956*;24,Y,0.971*;47,E,0.976*;67,A,0.968*;141,A,0.951*;212,V,0.953*
EVM0011590.1	prph2l	peripherin 2, like isoform X1	0.266735	0.455088	258,T,0.975*
EVM0012092.1	si:dkey-174n20.1	uncharacterized protein LOC796174 isoform X1	0.267877	0.455088	67,N,0.954*
EVM0020382.1	tsr1	pre-rRNA-processing protein TSR1 homolog isoform X1	0.26708	0.455088	82,P,0.968*
EVM0007181.1	nat10	RNA cytidine acetyltransferase	0.268489	0.45573	464,S,0.951*
EVM0020684.1	phyhip	phytanoyl-CoA hydroxylase-interacting protein	0.269088	0.456351	257,S,0.954*
EVM0014571.1	sod3b	extracellular superoxide dismutase [Cu-Zn]	0.272096	0.461051	89,S,0.971*
EVM0015125.1	srsf1a	serine/arginine-rich splicing factor 1A isoform X1	0.272978	0.462016	188,S,0.983*
EVM0020951.1	mthfd1l	monofunctional C1-tetrahydrofolate synthase, mitochondrial isoform X1	0.273138	0.462016	7,R,0.978*
EVM0012333.1	mrpl32	39S ribosomal protein L32, mitochondrial	0.273519	0.462259	44,E,0.958*
EVM0016424.1	atcaya	caytaxin isoform X1	0.274533	0.462774	51,P,0.975*
EVM0004973.1	rgs7bpb-2	--	0.274535	0.462774	70,S,0.983*
EVM0003358.1	arhgap19	rho GTPase-activating protein 19	0.274294	0.462774	38,S,0.970*
EVM0009428.1	sp7	transcription factor Sp7	0.275003	0.463162	236,G,0.970*
EVM0020881.1	dph1	2-(3-amino-3-carboxypropyl)histidine synthase subunit 1 isoform X1	0.275515	0.463226	228,P,0.969*;284,V,0.959*
EVM0000035.1	dnajc21	dnaJ homolog subfamily C member 21	0.275427	0.463226	419,E,0.988*
EVM0014714.1	gnptg	N-acetylglucosamine-1-phosphotransferase subunit gamma precursor	0.276335	0.464205	54,H,0.962*
EVM0005820.1	LOC100007655	protein Tob2	0.276832	0.46424	145,S,0.966*;155,S,0.967*;179,K,0.968*
EVM0013976.1	kars	lysine--tRNA ligase isoform 1	0.276806	0.46424	25,A,0.965*;170,S,0.953*
EVM0016324.1	nt5c1bb	cytosolic 5'-nucleotidase 1A	0.277334	0.464342	57,K,0.992**
EVM0020124.1	msh6	DNA mismatch repair protein Msh6	0.277368	0.464342	513,S,0.984*
EVM0001623.1	si:dkey-12e7.1-2	--	0.277982	0.464791	335,Q,0.972*
EVM0008672.1	kbtbd11-2	kelch repeat and BTB domain-containing protein 11	0.278112	0.464791	60,N,0.985*
EVM0017373.1	tprb	nucleoprotein TPR	0.278445	0.464949	1890,R,0.964*;1967,A,0.954*
EVM0009154.1	clpp	ATP-dependent Clp protease proteolytic subunit, mitochondrial	0.279001	0.465149	254,S,0.953*;258,P,0.975*;259,E,0.966*;260,P,0.972*
EVM0017691.1	noto	notochord homeobox	0.279042	0.465149	11,G,0.964*
EVM0003715.1	elavl1	ELAV-like protein 1 isoform X1	0.28107	0.467894	175,K,0.968*
EVM0011568.1	eef2k	eukaryotic elongation factor 2 kinase isoform X1	0.281168	0.467894	317,A,0.978*
EVM0006558.2	tbc1d15	TBC1 domain family member 15 isoform X1	0.281882	0.468684	112,E,0.995**;113,G,0.980*;114,W,0.972*;116,Y,0.978*;170,S,0.989*;188,K,0.955*;492,Q,0.994**
EVM0006485.1	tspan33a	tetraspanin-33 isoform 1	0.282539	0.468977	92,T,0.976*
EVM0009951.1	exd2	exonuclease 3'-5' domain-containing protein 2	0.282299	0.468977	160,G,0.971*
EVM0018243.1	slc26a5	prestin	0.282786	0.468987	67,S,0.956*
EVM0001480.1	snx1a	sorting nexin 1	0.283896	0.470429	172,T,0.956*
EVM0006929.1	ythdf3-2	--	0.284844	0.471199	214,P,0.955*
EVM0019570.1	uhrf1bp1	UHRF1-binding protein 1	0.284801	0.471199	329,E,0.953*;331,R,0.981*
EVM0017542.1	pgm3	phosphoacetylglucosamine mutase isoform X1	0.285126	0.471267	392,K,0.962*
EVM0017714.1	s1pr5a	sphingosine-1-phosphate receptor 5a	0.287362	0.471344	2,E,0.965*
EVM0013120.1	iffo1a	intermediate filament family orphan 1	0.286125	0.471344	8,N,0.959*
EVM0006318.1	serpinc1-2	--	0.286106	0.471344	22,I,0.958*;54,K,0.961*;97,N,0.954*;128,N,0.983*;143,S,0.971*;289,S,0.984*
EVM0020942.1	alg3	dol-P-Man:Man(5)GlcNAc(2)-PP-Dol alpha-1,3-mannosyltransferase	0.287154	0.471344	291,T,0.955*
EVM0017910.1	p4hb-2	--	0.287073	0.471344	278,D,0.961*
EVM0013105.1	ddx59-2	--	0.286543	0.471344	156,K,0.969*
EVM0008134.1	acmsd	2-amino-3-carboxymuconate-6-semialdehyde decarboxylase	0.287292	0.471344	333,Q,0.954*
EVM0018338.1	ppcs	phosphopantothenate--cysteine ligase	0.285913	0.471344	69,S,0.968*
EVM0001858.1	fam92a1	protein FAM92A	0.287115	0.471344	211,Q,0.956*;233,S,0.956*
EVM0011762.1	si:ch1073-174d20.1	dysbindin domain-containing protein 1 isoform X1	0.287587	0.471344	50,P,0.978*;53,P,0.974*
EVM0018877.1	slc4a7	sodium bicarbonate cotransporter 3 isoform X5	0.288999	0.472403	200,S,0.951*
EVM0019437.1	top1	DNA topoisomerase 1	0.290896	0.472403	191,H,0.961*
EVM0009685.1	cat	catalase isoform X1	0.28956	0.472403	86,T,0.985*
EVM0012476.1	inpp5kb	inositol polyphosphate 5-phosphatase K isoform X1	0.289884	0.472403	4,G,0.951*
EVM0012224.1	dync2li1-2	--	0.290253	0.472403	68,K,0.984*
EVM0015688.1	stim1a	stromal interaction molecule 1 isoform X1	0.28961	0.472403	510,S,0.957*
EVM0003934.1	irx1a	iroquois-class homeodomain protein IRX-1 isoform 1	0.290679	0.472403	296,V,0.973*
EVM0020330.1	nemp1	nuclear envelope integral membrane protein 1	0.289978	0.472403	266,P,0.972*;306,S,0.959*
EVM0002092.1	aptx	aprataxin isoform X1	0.290595	0.472403	132,E,0.966*
EVM0007913.1	slc35b4	UDP-xylose and UDP-N-acetylglucosamine transporter	0.290567	0.472403	42,N,0.961*
EVM0005751.1	etfa	electron transfer flavoprotein subunit alpha, mitochondrial	0.289043	0.472403	6,N,0.960*
EVM0019913.1	acot13	acyl-coenzyme A thioesterase 13 isoform X1	0.291667	0.472599	52,G,0.971*
EVM0000514.1	larp7	la-related protein 7 isoform X1	0.291743	0.472599	130,E,0.956*
EVM0015885.1	LOC100334962	histamine H3 receptor	0.291717	0.472599	199,P,0.969*
EVM0011915.1	galnt6-2	--	0.292307	0.47312	20,V,0.975*;88,E,0.987*;102,Q,0.962*;255,D,0.975*;280,N,0.962*;409,A,0.985*
EVM0020386.1	tbcc	tubulin-specific chaperone C	0.292834	0.47358	231,Q,0.976*
EVM0020714.1	mapk13	mitogen-activated protein kinase 13	0.293518	0.473901	327,T,0.969*
EVM0006578.1	rbm48	RNA-binding protein 48	0.293309	0.473901	263,P,0.972*
EVM0018140.1	haao	3-hydroxyanthranilate 3,4-dioxygenase isoform X1	0.294094	0.474439	70,H,0.966*;164,K,0.964*
EVM0010686.1	rundc3b	RUN domain-containing protein 3B	0.294476	0.474664	355,E,0.965*
EVM0020512.1	ell	RNA polymerase II elongation factor ELL	0.297993	0.476789	100,D,0.966*;259,E,0.952*
EVM0007543.1	gpr180	integral membrane protein GPR180 isoform X1	0.296732	0.476789	111,A,0.981*
EVM0004953.1	fstl1b	follistatin-related protein 1 precursor	0.297373	0.476789	123,Q,0.963*
EVM0017372.1	ubxn6-2	--	0.297474	0.476789	96,K,0.967*
EVM0000006.1	ints1	integrator complex subunit 1	0.296901	0.476789	125,A,0.955*
EVM0003107.1	ctsa	lysosomal protective protein precursor	0.296872	0.476789	10,L,0.956*
EVM0005685.1	crtc3	CREB-regulated transcription coactivator 3 isoform X1	0.29764	0.476789	269,R,0.974*
EVM0012437.1	xpc	DNA repair protein complementing XP-C cells	0.297985	0.476789	247,S,0.962*
EVM0008113.2	arsb	arylsulfatase B, partial	0.296942	0.476789	104,K,0.986*
EVM0019933.1	cmtr2	cap-specific mRNA (nucleoside-2'-O-)-methyltransferase 2	0.298312	0.476909	551,P,0.965*
EVM0016230.1	mcoln1b	mucolipin-1	0.29947	0.477005	111,R,0.975*
EVM0014936.1	nptx2a	neuronal pentraxin 2a isoform X1	0.299595	0.477005	31,D,0.959*
EVM0004346.1	zgc:158291-2	--	0.299411	0.477005	145,S,0.960*
EVM0005042.1	dcaf5	DDB1- and CUL4-associated factor 5	0.299213	0.477005	428,S,0.966*
EVM0010208.1	sb:cb649	WAS/WASL-interacting protein family member 3	0.299215	0.477005	104,V,0.980*
EVM0006663.1	clta-2	--	0.300357	0.477146	119,E,0.985*
EVM0006407.1	exosc10-2	--	0.300416	0.477146	718,A,0.976*
EVM0013203.1	ykt6	synaptobrevin homolog YKT6	0.300103	0.477146	33,R,0.982*
EVM0017011.1	dr1-2	--	0.300937	0.477452	154,S,0.954*
EVM0018161.1	irf8	interferon regulatory factor 8	0.301098	0.477452	134,E,0.990**
EVM0018913.1	wdr32-2	--	0.301471	0.477655	9,G,0.952*
EVM0019711.1	zdhhc6	palmitoyltransferase ZDHHC6 isoform X1	0.30186	0.477884	1,S,0.953*
EVM0006433.1	srsf7a	splicing factor, arginine/serine-rich 7 isoform X1	0.302769	0.478219	149,S,0.959*
EVM0003371.1	slc6a2	sodium-dependent noradrenaline transporter	0.303052	0.478219	61,T,0.973*
EVM0020370.1	si:dkeyp-94b4.1	supervillin isoform X1	0.302854	0.478219	501,K,0.955*;938,K,0.974*
EVM0009952.1	ccar1	cell division cycle and apoptosis regulator protein 1 isoform X1	0.302497	0.478219	58,S,0.957*
EVM0002108.1	rcc1l	RCC1-like G exchanging factor-like protein	0.303588	0.478678	30,A,0.952*
EVM0018435.1	senp8	sentrin-specific protease 8 isoform X1	0.304632	0.479463	94,S,0.951*;153,A,0.975*
EVM0001219.1	vps11	vacuolar protein sorting-associated protein 11 homolog	0.304823	0.479463	280,S,0.963*
EVM0011814.1	lman1	protein ERGIC-53	0.304635	0.479463	69,T,0.967*;376,G,0.950*
EVM0009823.1	lrsam1	E3 ubiquitin-protein ligase LRSAM1 isoform X1	0.305935	0.480826	134,E,0.990**
EVM0001386.1	dnajc5ga	dnaJ homolog subfamily C member 5G isoform X1	0.308754	0.484475	1,M,0.997**
EVM0019018.1	cyba	cytochrome b-245, alpha polypeptide	0.30873	0.484475	142,Q,0.965*
EVM0002677.1	phc2a	polyhomeotic-like protein 2 isoform X1	0.310326	0.484654	361,S,0.953*
EVM0011269.1	kif1bp-2	--	0.31013	0.484654	449,K,0.954*
EVM0000533.1	dpy19l1l	probable C-mannosyltransferase DPY19L1	0.309568	0.484654	167,G,0.965*
EVM0008933.1	gnsa	N-acetylglucosamine-6-sulfatase precursor	0.310358	0.484654	239,Q,0.982*
EVM0000064.2	gpr137c	integral membrane protein GPR137C	0.310207	0.484654	53,S,0.973*;110,G,0.990*;143,Q,0.990*
EVM0002163.1	emc8	ER membrane protein complex subunit 8	0.309369	0.484654	126,F,0.968*
EVM0003780.1	aipl1	aryl-hydrocarbon-interacting protein-like 1	0.310914	0.485135	36,L,0.968*
EVM0014529.1	zgc:171489	uncharacterized protein LOC100142644	0.311284	0.485325	328,Y,0.979*
EVM0009705.1	dcaf15	DDB1- and CUL4-associated factor 15	0.31187	0.485755	113,E,0.953*;114,E,0.972*
EVM0009438.1	fam69b	protein FAM69B precursor	0.312058	0.485755	93,T,0.954*;126,P,0.960*
EVM0002737.1	LOC101883499	zinc finger protein 335-like isoform X1	0.312723	0.486403	14,D,0.999**;30,D,0.979*;32,V,0.991**
EVM0000822.1	LOC100331938	activin receptor type-2B-like	0.313459	0.487062	73,S,0.983*
EVM0009749.1	gemin5	gem-associated protein 5 isoform X1	0.313646	0.487062	46,I,0.963*;727,A,0.959*
EVM0020691.1	gsx1	GS homeobox 1	0.314012	0.487243	34,P,0.957*;96,N,0.956*;190,S,0.977*
EVM0011332.1	mtmr6	myotubularin-related protein 6	0.314918	0.488261	520,L,0.952*
EVM0000551.1	klhl40b	kelch-like protein 40b	0.316561	0.489659	232,K,0.958*
EVM0011267.1	lgals3b	galectin-3	0.317323	0.489659	82,N,0.951*
EVM0005669.1	meox1-2	--	0.316949	0.489659	129,N,0.971*
EVM0008215.1	onecut1-2	--	0.317376	0.489659	104,S,0.967*
EVM0019136.1	zgc:158619	putative phospholipase B-like 2 precursor	0.317315	0.489659	210,N,0.974*
EVM0015312.1	ptpn13	tyrosine-protein phosphatase non-receptor type 13 isoform X1	0.316561	0.489659	852,E,0.957*;871,S,0.959*;967,S,0.969*
EVM0011599.1	dcun1d3	DCN1-like protein 3	0.317576	0.489659	39,G,0.964*
EVM0016498.1	rbm15	putative RNA-binding protein 15	0.318252	0.490166	42,S,0.969*
EVM0019408.1	zgc:77041-2	--	0.318407	0.490166	117,T,0.975*;134,L,0.973*
EVM0008173.1	pcyt2	ethanolamine-phosphate cytidylyltransferase	0.319476	0.491318	12,G,0.975*
EVM0001705.1	sap130a-2	--	0.319902	0.491318	44,S,0.967*
EVM0007372.1	gli1	zinc finger protein GLI1	0.319911	0.491318	700,N,0.954*
EVM0019308.1	polr1b-2	--	0.320912	0.492469	566,D,0.963*
EVM0002173.1	wee2-2	--	0.321231	0.492571	424,Q,0.978*
EVM0018289.3	mrpl28-2	--	0.325033	0.49801	18,Q,0.991**
EVM0007534.1	miox	inositol oxygenase	0.326688	0.500153	258,K,0.996**
EVM0018037.1	map1b-2	--	0.329062	0.503392	1,M,0.951*
EVM0010713.1	cldn5a	claudin-5 precursor	0.32933	0.503408	138,T,0.953*
EVM0004457.1	htr1aa	5-hydroxytryptamine receptor 1A	0.32996	0.503977	211,S,0.970*
EVM0012647.2	cdc14ab	dual specificity protein phosphatase CDC14AB isoform X1	0.33038	0.504223	234,K,0.952*
EVM0004180.1	gna13a	guanine nucleotide-binding protein subunit alpha-13 isoform X1	0.331129	0.504972	29,I,0.952*
EVM0009763.1	scaf4a	splicing factor, arginine/serine-rich 15	0.332784	0.5071	376,A,0.957*
EVM0016894.1	si:ch211-246m6.5	von Willebrand factor D and EGF domain-containing protein	0.333539	0.507854	15,P,0.956*
EVM0020041.1	hlx1	H2.0-like homeobox protein isoform X1	0.333898	0.508004	62,H,0.981*
EVM0012012.1	abcb11a	bile salt export pump	0.334163	0.508012	905,E,0.971*
EVM0014317.1	itpr1a-2	inositol 1,4,5-trisphosphate receptor type 1 isoform X9	0.340867	0.510235	2054,Q,0.956*
EVM0016871.1	asap2a	arf-GAP with SH3 domain, ANK repeat and PH domain-containing protein 2 isoform X1	0.34138	0.510235	14,T,0.958*
EVM0003370.1	calr3b	calreticulin 3b precursor	0.336041	0.510235	348,K,0.959*
EVM0010261.1	il17rd	interleukin-17 receptor D isoform 1 precursor	0.338541	0.510235	273,S,0.953*
EVM0008632.1	trmt2a-2	--	0.340451	0.510235	256,T,0.957*
EVM0004445.1	fam151b	protein FAM151B isoform X1	0.339109	0.510235	2,T,0.954*;94,P,0.975*
EVM0017608.1	tmem175-2	--	0.341638	0.510235	361,E,0.954*
EVM0014745.1	fubp1	far upstream element-binding protein 1 isoform X4	0.341516	0.510235	36,G,0.968*
EVM0015972.1	gk5	putative glycerol kinase 5	0.340182	0.510235	215,A,0.977*
EVM0005574.1	trnau1apb	tRNA selenocysteine 1-associated protein 1-like	0.336775	0.510235	86,F,0.977*;151,S,0.967*;156,Q,0.969*;159,Q,0.971*;231,R,0.977*
EVM0004451.1	fbxw2	F-box/WD repeat-containing protein 2	0.337247	0.510235	79,T,0.963*
EVM0009917.1	dlx1a	homeobox protein Dlx1a isoform X1	0.338118	0.510235	61,S,0.963*
EVM0010806.1	opn4xa	opsin 4xa isoform X1	0.341511	0.510235	123,L,0.958*
EVM0013698.1	smpd1	sphingomyelin phosphodiesterase precursor	0.338831	0.510235	130,S,0.956*
EVM0001421.1	fra10ac1	protein FRA10AC1	0.337127	0.510235	266,S,0.973*
EVM0008796.1	crym	ketimine reductase mu-crystallin	0.33799	0.510235	47,Y,0.976*
EVM0021512.1	tial1	nucleolysin TIAR isoform X1	0.34049	0.510235	217,Q,0.960*
EVM0011946.1	ttc9	tetratricopeptide repeat protein 9A	0.338278	0.510235	61,S,0.990*
EVM0004363.1	trappc12	trafficking protein particle complex subunit 12	0.337832	0.510235	248,V,0.962*;532,Q,0.976*
EVM0005744.1	poc1bl	polypeptide N-acetylgalactosaminyltransferase 4 precursor	0.336661	0.510235	400,S,0.950*
EVM0019471.1	galnt14	polypeptide N-acetylgalactosaminyltransferase 14 isoform X1	0.341329	0.510235	51,R,0.957*;125,Q,0.964*
EVM0012535.1	snx9b	sorting nexin-9 isoform X1	0.340098	0.510235	175,G,0.976*
EVM0014647.2	fig4a	polyphosphoinositide phosphatase isoform X1	0.338851	0.510235	79,R,0.951*
EVM0002861.1	rpl28	60S ribosomal protein L28 isoform X1	0.342718	0.511456	86,S,0.969*
EVM0002065.1	ubald2	UBA-like domain-containing protein 2	0.343398	0.51208	87,M,0.986*
EVM0001727.1	papd5	non-canonical poly(A) RNA polymerase PAPD5	0.344464	0.513277	382,N,0.953*
EVM0011133.1	slc3a1-2	neutral and basic amino acid transport protein rBAT	0.345214	0.514003	106,F,0.953*
EVM0006204.1	eif2ak3	eukaryotic translation initiation factor 2-alpha kinase 3	0.34639	0.51465	391,F,0.963*
EVM0020939.1	scrn3	secernin-3 isoform X1	0.346422	0.51465	124,A,0.957*;379,K,0.996**
EVM0007982.1	bnip3	BCL2/adenovirus E1B 19 kDa protein-interacting protein 3 isoform X1	0.34644	0.51465	28,D,0.986*;29,Q,0.981*
EVM0014038.3	si:ch211-242b18.1	myomegalin isoform X1	0.347328	0.515185	55,C,0.975*
EVM0003655.1	glo1	lactoylglutathione lyase	0.347123	0.515185	117,A,0.959*
EVM0001848.1	sppl3	signal peptide peptidase-like 3	0.348073	0.515898	189,S,0.986*
EVM0005534.1	tatdn1	putative deoxyribonuclease TATDN1	0.348442	0.516054	18,R,0.974*;125,S,0.956*
EVM0017985.1	gclc	glutamate--cysteine ligase catalytic subunit	0.349385	0.516666	24,K,0.963*
EVM0008821.1	si:dkey-218f9.10	trafficking protein particle complex subunit 9 isoform X1	0.349257	0.516666	675,S,0.988*
EVM0002790.1	tmem47	transmembrane protein 47	0.349757	0.516825	127,V,0.978*
EVM0019844.1	fahd1	acylpyruvase FAHD1, mitochondrial	0.351118	0.518443	150,D,0.974*
EVM0019025.1	ilk	integrin-linked protein kinase	0.351916	0.518837	80,R,0.963*;184,L,0.991**
EVM0021244.1	cfdp1-2	--	0.351715	0.518837	89,T,0.955*
EVM0020155.1	si:ch211-160f23.5	transcription factor E2F2	0.352473	0.519018	306,G,0.951*;362,G,0.985*
EVM0013177.1	ap4b1	AP-4 complex subunit beta-1	0.35257	0.519018	502,C,0.954*
EVM0008836.1	elovl7a	elongation of very long chain fatty acids protein 7	0.353329	0.519742	35,L,0.958*
EVM0010683.1	si:ch73-51i5.2	protein FAM13C	0.354018	0.520364	6,S,0.972*;165,Q,0.953*
EVM0013923.1	limk2	LIM domain kinase 2	0.354481	0.520653	411,I,0.953*
EVM0016816.1	nfkbie	NF-kappa-B inhibitor epsilon	0.354838	0.520784	62,C,0.965*;210,K,0.968*
EVM0000569.1	fpgs-2	--	0.355527	0.521404	259,S,0.952*
EVM0013318.1	ddr2b	discoidin domain-containing receptor 2 isoform X1	0.356402	0.521903	406,S,0.955*
EVM0008254.1	adssl1	adenylosuccinate synthetase isozyme 1	0.356317	0.521903	162,F,0.982*
EVM0009209.1	sf3b4	splicing factor 3B subunit 4	0.357084	0.52251	267,G,0.955*;277,P,0.956*
EVM0021507.2	rplp2	60S acidic ribosomal protein P2 isoform X1	0.358493	0.523395	47,N,0.986*
EVM0014301.1	si:ch211-214j8.1	N-acetylated-alpha-linked acidic dipeptidase-like protein	0.358373	0.523395	66,V,0.965*;439,F,0.995**;673,R,0.972*;676,G,0.955*
EVM0001965.1	azi2	5-azacytidine-induced protein 2	0.358093	0.523395	126,A,0.974*;243,V,0.955*
EVM0002493.1	mta1	metastasis-associated protein MTA1 isoform X1	0.360681	0.526195	470,K,0.991**
EVM0002485.1	ncdn	neurochondrin	0.363799	0.53029	379,W,0.964*
EVM0005782.1	pinx1	PIN2/TERF1-interacting telomerase inhibitor 1 isoform X1	0.364031	0.53029	135,E,0.979*;208,K,0.980*
EVM0010400.1	hagh	hydroxyacylglutathione hydrolase, mitochondrial isoform X1	0.364594	0.530713	129,Y,0.965*;284,S,0.969*
EVM0004527.1	mettl15	probable methyltransferase-like protein 15	0.365704	0.531933	66,Q,0.970*
EVM0009431.1	crlf1a	cytokine receptor-like factor 1 isoform X1	0.36679	0.533116	119,T,0.966*
EVM0000223.1	laptm4b-2	--	0.368228	0.5344	181,S,0.966*
EVM0005652.1	psip1a	PC4 and SFRS1-interacting protein isoform X1	0.368334	0.5344	65,K,0.966*
EVM0009039.1	sap30bp	SAP30-binding protein	0.368495	0.5344	273,L,0.963*
EVM0017401.1	cyp24a1	1,25-dihydroxyvitamin D(3) 24-hydroxylase, mitochondrial	0.36903	0.53462	335,Q,0.971*
EVM0015666.1	rapgef2	rap guanine nucleotide exchange factor 2 isoform X1	0.369194	0.53462	383,P,0.955*
EVM0015106.1	paip1	polyadenylate-binding protein-interacting protein 1	0.369872	0.535205	108,S,0.983*
EVM0004390.1	zmp:0000001267	b(0,+)-type amino acid transporter 1-like isoform X1	0.370793	0.535742	274,S,0.972*
EVM0014368.1	pebp1	phosphatidylethanolamine-binding protein 1	0.370616	0.535742	126,E,0.982*;152,E,0.979*
EVM0009733.1	abl1	tyrosine-protein kinase ABL1 isoform X1	0.371255	0.536013	209,S,0.950*
EVM0011777.1	acat2	acetyl-CoA acetyltransferase, cytosolic	0.371648	0.536185	197,D,0.969*
EVM0009409.1	tpp2	tripeptidyl-peptidase 2 isoform X1	0.372062	0.536385	253,N,0.962*
EVM0018272.1	bub1bb	mitotic checkpoint serine/threonine-protein kinase BUB1 beta	0.372394	0.536467	149,Y,0.981*;152,H,0.988*;220,K,0.993**
EVM0002923.1	zgc:123096-2	--	0.3729	0.5368	28,K,0.979*
EVM0014109.1	stam	signal transducing adapter molecule 1 isoform X1	0.373495	0.53726	388,Q,0.954*
EVM0005269.1	eml1	echinoderm microtubule-associated protein-like 1 isoform X1	0.373913	0.537466	298,C,0.962*
EVM0010497.1	hmgb1b	high mobility group protein B1	0.375351	0.537553	81,K,0.969*
EVM0004207.1	itm2cb	integral membrane protein 2Cb isoform X1	0.375124	0.537553	14,T,0.979*;225,D,0.962*
EVM0003186.1	LOC101884591	U7 snRNA-associated Sm-like protein LSm10	0.374389	0.537553	3,V,0.983*
EVM0020277.1	si:dkey-208k4.2	transcription factor IIIA-like	0.374702	0.537553	167,G,0.975*
EVM0011395.1	enpp5	ectonucleotide pyrophosphatase/phosphodiesterase family member 5 isoform X1	0.375347	0.537553	277,K,0.977*
EVM0005021.1	cidec-2	--	0.376017	0.538113	5,M,0.952*;72,Q,0.953*
EVM0002907.1	cdc20	cell division cycle protein 20 homolog isoform X1	0.376467	0.538119	41,E,0.952*;75,M,0.957*;77,A,0.959*;84,N,0.963*;309,S,0.988*
EVM0004375.1	pdp1	pyruvate dehyrogenase phosphatase catalytic subunit 1	0.376573	0.538119	252,N,0.951*
EVM0003575.1	ponzr1	plac8 onzin related protein 1	0.377152	0.538187	92,T,0.977*
EVM0010189.1	b3galt6	beta-1,3-galactosyltransferase 6 isoform X1	0.377172	0.538187	115,A,0.981*;175,R,0.974*
EVM0004685.1	ccm2	cerebral cavernous malformations protein 2 homolog	0.377558	0.538345	432,Q,0.959*
EVM0004352.1	apbb1ip	amyloid beta A4 precursor protein-binding family B member 1-interacting protein	0.378804	0.539726	32,S,0.984*
EVM0017822.1	zgc:101858	uncharacterized protein LOC449555	0.380054	0.540959	86,T,0.979*;115,Q,0.988*
EVM0020963.1	cx55.5	gap junction alpha-9 protein isoform X1	0.38068	0.540959	142,Y,0.964*
EVM0015597.1	cyb561	cytochrome b561	0.380399	0.540959	115,F,0.975*
EVM0009498.1	tbl2	transducin beta-like protein 2 isoform X1	0.380777	0.540959	169,Q,0.991**
EVM0017240.1	p3h4	synaptonemal complex protein SC65	0.381197	0.541161	170,E,0.960*;209,E,0.970*
EVM0005795.1	si:ch73-281f12.4	si:ch73-281f12.4	0.381932	0.54181	336,L,0.951*;337,K,0.966*;390,L,0.965*;767,D,0.972*
EVM0018827.1	hcfc2	host cell factor 2	0.383084	0.543051	311,P,0.958*;326,T,0.968*
EVM0006387.1	lsamp	limbic system-associated membrane protein precursor	0.383877	0.543779	185,Q,0.956*
EVM0021158.1	pdzd4	PDZ domain-containing protein 4 isoform X1	0.384238	0.543897	178,Q,0.994**
EVM0006528.1	mul1b	mitochondrial ubiquitin ligase activator of NFKB 1 isoform X1	0.385052	0.544654	2,E,0.979*;10,A,0.969*
EVM0002715.1	psmd3	26S proteasome non-ATPase regulatory subunit 3	0.386193	0.545872	74,N,0.959*
EVM0019626.1	mtp	microsomal triglyceride transfer protein large subunit precursor	0.388734	0.548669	79,S,0.973*
EVM0003364.1	si:ch211-10a23.2	si:ch211-10a23.2	0.388539	0.548669	126,S,0.980*
EVM0002050.2	kiaa0556	protein KIAA0556 homolog isoform X1	0.38904	0.548704	258,P,0.955*
EVM0004853.1	kdm5c	lysine-specific demethylase 5C	0.38974	0.549294	563,T,0.955*;602,E,0.988*
EVM0008939.2	sec23b	protein transport protein Sec23B isoform X1	0.391135	0.550863	125,G,0.964*
EVM0007152.1	snx33	sorting nexin-33	0.391775	0.551366	134,S,0.970*
EVM0005583.1	slc12a8	solute carrier family 12 member 8 isoform X1	0.393323	0.552972	141,T,0.976*;272,C,0.953*
EVM0017661.1	pbk	lymphokine-activated killer T-cell-originated protein kinase homolog	0.393482	0.552972	253,A,0.970*
EVM0021571.1	plekhm3-2	pleckstrin homology domain-containing family M member 3	0.394028	0.55334	223,P,0.954*
EVM0011431.1	clcn1b	chloride channel protein 1 isoform X1	0.394429	0.553504	316,L,0.952*
EVM0018254.1	lrrc74a	leucine-rich repeat-containing protein 74A isoform X1	0.395558	0.55469	3,Y,0.967*
EVM0017977.1	tbcd	tubulin-specific chaperone D	0.396706	0.555901	141,E,0.971*;214,K,0.986*;1016,D,0.971*;1160,P,0.960*
EVM0001128.1	adh5-2	--	0.397619	0.55678	229,D,0.952*;252,Q,0.966*
EVM0007415.1	glud1a	glutamate dehydrogenase 1a	0.398467	0.557263	4,C,0.966*
EVM0009569.1	si:dkey-178e17.3	somatomedin-B and thrombospondin type-1 domain-containing protein-like isoform X1	0.398534	0.557263	5,S,0.956*
EVM0014911.1	zgc:162183-2	--	0.399263	0.557883	240,S,0.960*
EVM0005514.1	cnnm1	metal transporter CNNM1	0.399708	0.557908	443,A,0.963*
EVM0007686.1	lama4	laminin subunit alpha-4 precursor	0.399853	0.557908	95,D,0.959*;224,N,0.971*;906,M,0.964*
EVM0010268.1	tbx21-2	--	0.401006	0.55901	205,V,0.966*;281,P,0.967*
EVM0020918.1	tacc2	transforming acidic coiled-coil-containing protein 2 isoform X1	0.402075	0.55901	219,S,0.957*
EVM0015265.1	slc38a6	probable sodium-coupled neutral amino acid transporter 6	0.401794	0.55901	377,S,0.962*
EVM0014916.1	bbs1-2	--	0.401678	0.55901	183,C,0.986*
EVM0011921.1	prkcsh	glucosidase 2 subunit beta isoform X1	0.40154	0.55901	446,T,0.978*
EVM0011104.1	pes	pescadillo	0.402644	0.559403	419,G,0.971*
EVM0005171.1	syn2b	synapsin-2	0.403812	0.560228	169,P,0.963*
EVM0003424.2	rrbp1b	ribosome-binding protein 1	0.40364	0.560228	78,K,0.982*;164,P,0.975*
EVM0020852.1	tdo2a-2	--	0.405775	0.561754	163,E,0.983*
EVM0007076.1	krt96	type I keratin E7-like	0.405626	0.561754	329,T,0.967*
EVM0015515.1	sh3pxd2b	SH3 and PX domain-containing protein 2B isoform X1	0.405403	0.561754	304,K,0.965*
EVM0018644.1	si:dkey-22o12.2-2	--	0.40839	0.564973	17,A,0.968*
EVM0020640.1	sord	sorbitol dehydrogenase	0.409313	0.565448	93,G,0.971*
EVM0016149.1	alkbh1	nucleic acid dioxygenase ALKBH1	0.409167	0.565448	203,P,0.968*
EVM0013273.1	elovl8b	elongation of very long chain fatty acids protein 4-like	0.412022	0.568788	231,D,0.959*
EVM0011092.1	zc3h7a	zinc finger CCCH domain-containing protein 7A	0.413372	0.570249	527,P,0.976*;713,M,0.983*;750,A,0.959*
EVM0005677.1	trmt61a	tRNA (adenine(58)-N(1))-methyltransferase catalytic subunit TRMT61A	0.414479	0.571372	145,Q,0.980*
EVM0012762.1	vcp	transitional endoplasmic reticulum ATPase	0.415868	0.572075	774,S,0.951*
EVM0008195.1	taf3	transcription initiation factor TFIID subunit 3	0.415506	0.572075	116,D,0.962*;152,A,0.958*
EVM0010027.1	jak1-2	--	0.41582	0.572075	301,Q,0.958*;573,V,0.968*;917,R,0.980*
EVM0019082.1	ca7-2	--	0.416226	0.572165	3,G,0.980*
EVM0009494.1	gpr158a	probable G-protein coupled receptor 158 isoform X1	0.417816	0.573945	79,E,0.974*
EVM0012980.1	rnf150	RING finger protein 150 precursor	0.418253	0.574142	50,S,0.969*
EVM0019551.1	vwa8-2	--	0.419095	0.574894	93,L,0.971*
EVM0006616.1	lin37	protein lin-37 homolog	0.419837	0.575103	82,Q,0.987*
EVM0020102.1	ca12	carbonic anhydrase 12 isoform X1	0.419692	0.575103	20,T,0.954*;72,E,0.986*;112,S,0.984*;179,A,0.989*;181,K,0.989*;187,V,0.970*
EVM0010717.1	kcnc4-2	--	0.420576	0.575308	74,D,0.973*
EVM0012541.1	rbm17	splicing factor 45 isoform X1	0.420534	0.575308	277,S,0.990**
EVM0016549.1	hrh2a	histamine H2 receptor	0.420908	0.575358	53,L,0.962*
EVM0011692.1	gabpb2a	GA repeat binding protein, beta 2a	0.424183	0.57742	201,G,0.976*
EVM0007126.1	polq-2	DNA polymerase theta	0.424782	0.57742	1065,P,0.964*
EVM0019169.1	ydjc	carbohydrate deacetylase isoform X1	0.42324	0.57742	10,G,0.955*
EVM0006685.1	foxd3	forkhead box protein D3	0.422981	0.57742	312,N,0.970*
EVM0019231.1	irx3a	iroquois-class homeodomain protein IRX-3	0.424219	0.57742	336,N,0.953*
EVM0020541.1	kcnj15	ATP-sensitive inward rectifier potassium channel 15	0.424507	0.57742	268,C,0.960*
EVM0016077.1	angpt1	angiopoietin-1 precursor	0.424023	0.57742	12,A,0.960*
EVM0015618.1	coa7	cytochrome c oxidase assembly factor 7	0.424006	0.57742	36,G,0.954*
EVM0007111.1	wipf2a	WAS/WASL-interacting protein family member 2 isoform X1	0.427325	0.57877	22,D,0.967*;36,G,0.955*;48,D,0.977*
EVM0010627.1	naa15b	N(alpha)-acetyltransferase 15, NatA auxiliary subunit b	0.426859	0.57877	521,N,0.955*
EVM0012271.1	zgc:162200	bicaudal D homolog 2-like	0.427008	0.57877	510,G,0.962*
EVM0004236.1	esd	S-formylglutathione hydrolase	0.427555	0.57877	208,S,0.952*
EVM0006683.1	sec23ip	SEC23-interacting protein	0.426384	0.57877	639,E,0.988*
EVM0005144.1	pex3	peroxisomal biogenesis factor 3	0.42613	0.57877	24,R,0.973*;189,S,0.980*
EVM0014791.1	marveld3	MARVEL domain-containing protein 3	0.428519	0.579673	26,W,0.965*
EVM0008876.1	LOC103910031	60S ribosomal protein L6-like	0.428987	0.579905	6,K,0.974*
EVM0010660.1	birc7	baculoviral IAP repeat containing 7 isoform X1	0.431502	0.5829	281,S,0.972*
EVM0018134.1	mrps14	28S ribosomal protein S14, mitochondrial	0.432391	0.583508	84,S,0.963*
EVM0004526.1	cct3	T-complex protein 1 subunit gamma	0.432549	0.583508	149,M,0.971*
EVM0012770.1	dgke-2	--	0.436135	0.587838	88,S,0.980*
EVM0010611.1	nfe2l1b	nuclear factor erythroid 2-related factor 1 isoform X1	0.436362	0.587838	102,G,0.977*;500,S,0.970*;513,K,0.974*;520,Q,0.965*;679,H,0.986*
EVM0014633.1	fam160b1	protein FAM160B1 isoform 1	0.437725	0.589268	304,L,0.959*;538,H,0.950*
EVM0021110.1	serpinb1l4	serpin peptidase inhibitor, clade B (ovalbumin), member 1, like 4	0.440389	0.592252	97,E,0.966*
EVM0010454.1	bud23	probable 18S rRNA (guanine-N(7))-methyltransferase	0.440548	0.592252	3,S,0.952*
EVM0002228.1	tonsl-2	--	0.440881	0.592292	767,Q,0.954*
EVM0013900.1	casp2	caspase-2 isoform X1	0.441322	0.592476	11,S,0.972*
EVM0006022.1	nr1h5	nuclear receptor subfamily 1, group H, member 5 isoform X1	0.441666	0.59253	327,S,0.977*
EVM0016063.1	ckmt2a-2	--	0.442614	0.593285	93,L,0.974*
EVM0007853.1	rfk	riboflavin kinase	0.44314	0.593285	124,E,0.957*
EVM0004532.1	mcmbp	mini-chromosome maintenance complex-binding protein	0.443063	0.593285	56,S,0.975*
EVM0021337.1	gprc5ba-2	--	0.443488	0.593344	27,A,0.978*
EVM0003086.1	agap2	arf-GAP with GTPase, ANK repeat and PH domain-containing protein 2 isoform X1	0.44852	0.599665	82,S,0.959*
EVM0007006.1	tti1	TELO2-interacting protein 1 homolog	0.449226	0.600049	42,D,0.972*;702,P,0.972*;790,E,0.990*
EVM0013932.2	xpa	DNA repair protein complementing XP-A cells	0.449422	0.600049	113,E,0.975*
EVM0008432.1	rabep1	rab GTPase-binding effector protein 1 isoform X1	0.450708	0.601355	149,G,0.973*
EVM0017634.1	rrm1	ribonucleoside-diphosphate reductase large subunit	0.451277	0.601702	577,D,0.957*
EVM0009860.1	ttc33-2	--	0.452576	0.603023	114,P,0.972*;217,E,0.976*;218,K,0.982*
EVM0018830.1	sarm1	sterile alpha and TIR motif-containing protein 1	0.453218	0.603466	453,V,0.951*
EVM0008150.1	si:dkey-15f17.8	histidine protein methyltransferase 1 homolog	0.454321	0.604523	128,P,0.957*
EVM0020771.1	rbbp5	retinoblastoma-binding protein 5 isoform X1	0.454917	0.604903	449,S,0.954*
EVM0001072.1	arfgap2	ADP-ribosylation factor GTPase-activating protein 2 isoform X1	0.456987	0.607242	335,S,0.953*
EVM0015510.1	foxk1	forkhead box protein K1	0.457465	0.607464	218,S,0.962*
EVM0001298.1	tm2d2	TM2 domain-containing protein 2 precursor	0.458054	0.607832	49,P,0.955*
EVM0010997.1	snip1	smad nuclear-interacting protein 1	0.458942	0.608184	2,P,0.972*;226,D,0.965*
EVM0002889.1	ppan	suppressor of SWI4 1 homolog	0.458939	0.608184	231,G,0.978*
EVM0004433.1	mcf2a-2	proto-oncogene DBL isoform X1	0.459449	0.608442	181,H,0.982*;203,Q,0.975*;537,I,0.972*
EVM0006360.1	ctr9	RNA polymerase-associated protein CTR9 homolog	0.459907	0.608636	22,R,0.954*;62,P,0.969*;167,S,0.994**
EVM0016628.1	nap1l1	nucleosome assembly protein 1-like 1 isoform X1	0.460834	0.609037	211,T,0.959*
EVM0013978.1	fam172a	protein FAM172A isoform X1	0.460588	0.609037	2,K,0.981*
EVM0005149.1	msantd2	myb/SANT-like DNA-binding domain-containing protein 2	0.46125	0.609175	329,R,0.956*;379,G,0.951*
EVM0005525.1	lratb.2	uncharacterized protein LOC556575 precursor	0.462492	0.610402	7,S,0.959*
EVM0003115.1	suv420h1-2	--	0.463038	0.61071	342,S,0.957*
EVM0007783.1	cx39.9	connexin 39.9 isoform X1	0.463526	0.610941	139,K,0.962*
EVM0017014.1	cx34.4	gap junction beta-4 protein isoform X1	0.464251	0.611099	179,C,0.956*
EVM0011398.1	unk	RING finger protein unkempt homolog	0.464272	0.611099	496,S,0.952*
EVM0004653.1	snrpa	U1 small nuclear ribonucleoprotein A	0.466427	0.613522	133,P,0.960*
EVM0021030.1	pomgnt1-2	--	0.467317	0.614231	49,F,0.969*
EVM0019896.1	adamts9	A disintegrin and metalloproteinase with thrombospondin motifs 9	0.467596	0.614231	42,D,0.965*;1190,M,0.959*;1340,C,0.966*
EVM0014294.1	sh3gl2a	endophilin-A1	0.468284	0.614586	106,A,0.952*
EVM0017052.1	pars2-2	--	0.468811	0.614586	457,D,0.954*
EVM0007645.1	p2ry6	P2Y purinoceptor 6	0.468684	0.614586	88,T,0.973*
EVM0015469.1	gnl2	nucleolar GTP-binding protein 2	0.470732	0.61669	47,E,0.986*
EVM0004899.1	si:ch211-244b2.1	SCY1-like protein 2 isoform X1	0.474984	0.621844	268,E,0.980*
EVM0012639.2	mrpl14	39S ribosomal protein L14, mitochondrial precursor	0.475646	0.621876	68,K,0.967*
EVM0006596.1	uba2	SUMO-activating enzyme subunit 2 isoform X1	0.475525	0.621876	230,S,0.971*;232,G,0.958*;417,N,0.972*
EVM0002265.1	si:ch211-190o6.3	solute carrier family 15 member 5	0.477102	0.623275	65,S,0.980*
EVM0021038.1	cilp	cartilage intermediate layer protein 1 isoform X1	0.477355	0.623275	333,E,0.975*
EVM0001978.1	alyref	THO complex subunit 4	0.478162	0.623912	23,L,0.966*
EVM0006927.1	klhl5-2	--	0.478945	0.624516	17,G,0.955*
EVM0016877.3	smfn	oligoribonuclease, mitochondrial precursor	0.479658	0.624612	54,S,0.970*
EVM0018886.1	gdap1	ganglioside-induced differentiation-associated protein 1	0.479634	0.624612	165,G,0.953*
EVM0005556.1	si:ch211-195e19.1	probable N-acetyltransferase camello	0.481375	0.62643	42,P,0.966*
EVM0001533.1	st8sia2	alpha-2,8-sialyltransferase 8B	0.482154	0.627026	41,P,0.962*
EVM0015927.1	LOC108179693	TOG array regulator of axonemal microtubules protein 1	0.483088	0.627822	112,L,0.972*
EVM0019117.1	cttnbp2-2	cortactin-binding protein 2 isoform X1	0.484322	0.628702	953,G,0.951*;996,K,0.954*
EVM0002731.1	LOC553228	gamma-glutamyl hydrolase precursor	0.484671	0.628702	8,A,0.979*
EVM0014353.1	hspa13	heat shock 70 kDa protein 13 precursor	0.484732	0.628702	108,K,0.954*;125,Y,0.952*
EVM0016495.1	myg1	UPF0160 protein MYG1, mitochondrial	0.485455	0.629222	62,E,0.987*
EVM0020200.1	tusc5b	tumor suppressor candidate 5 homolog	0.486616	0.629672	7,A,0.982*;47,G,0.968*
EVM0013087.1	si:dkey-180p18.9	uncharacterized protein LOC553452	0.486999	0.629672	169,A,0.983*
EVM0016548.1	larp1b-2	la-related protein 1B isoform X4	0.487093	0.629672	609,A,0.978*
EVM0013041.1	spc24	kinetochore protein Spc24	0.486438	0.629672	52,T,0.967*;61,L,0.963*;179,S,0.957*
EVM0017383.1	pmvk-2	--	0.487856	0.630242	104,A,0.976*
EVM0011581.1	wdr18	WD repeat-containing protein 18	0.489056	0.631373	330,G,0.981*
EVM0006656.1	degs2	sphingolipid delta(4)-desaturase/C4-monooxygenase DES2	0.489616	0.63168	190,A,0.957*
EVM0008750.1	si:dkey-79d12.5	maternal B9.15 protein-like isoform X1	0.490136	0.631932	109,H,0.969*
EVM0005815.1	agpat2	1-acyl-sn-glycerol-3-phosphate acyltransferase beta	0.490913	0.632516	9,P,0.964*;83,E,0.955*
EVM0003904.1	gmds	GDP-mannose 4,6 dehydratase isoform 2	0.491719	0.632719	241,K,0.960*
EVM0004011.1	slc10a3	P3 protein precursor	0.491593	0.632719	382,S,0.963*
EVM0009470.1	hnrnpd	heterogeneous nuclear ribonucleoprotein D0 isoform X1	0.493071	0.634041	243,G,0.964*
EVM0003006.1	fabp7b	fatty acid-binding protein, brain	0.494183	0.634572	50,V,0.953*
EVM0011784.1	gtf2h3-2	--	0.494961	0.634572	188,A,0.959*
EVM0011006.1	rnf38	E3 ubiquitin-protein ligase RNF38 isoform X1	0.495109	0.634572	190,P,0.965*
EVM0012802.1	rabggtb	geranylgeranyl transferase type-2 subunit beta	0.495002	0.634572	61,G,0.959*
EVM0007749.1	hdc	histidine decarboxylase isoform X1	0.494701	0.634572	62,P,0.971*
EVM0013210.1	bbs2-2	--	0.49578	0.634776	148,E,0.953*;319,S,0.994**;534,P,0.975*
EVM0014418.1	chka	choline kinase alpha isoform X1	0.496244	0.634776	57,E,0.964*
EVM0003138.1	atg4da	cysteine protease ATG4D	0.495945	0.634776	157,P,0.962*
EVM0014011.1	llph	protein LLP homolog	0.497613	0.636111	69,K,0.967*
EVM0008534.1	si:dkeyp-20g2.3	coiled-coil alpha-helical rod protein 1 isoform X1	0.50062	0.637973	1,L,0.986*
EVM0011924.1	kif18a	kinesin-like protein KIF18A	0.500705	0.637973	169,A,0.957*;537,K,0.966*
EVM0013678.1	hpse2	inactive heparanase-2 isoform X1	0.500234	0.637973	262,G,0.964*
EVM0006325.1	loxl1	lysyl oxidase homolog 1 precursor	0.499613	0.637973	15,Q,0.984*
EVM0000655.1	trim32	E3 ubiquitin-protein ligase TRIM32 isoform X1	0.499977	0.637973	321,M,0.964*
EVM0007501.1	pop4-2	--	0.501725	0.638856	72,P,0.976*
EVM0000840.1	tbc1d7	TBC1 domain family member 7	0.502092	0.638907	75,A,0.963*;212,C,0.960*
EVM0012478.1	olig2	oligodendrocyte transcription factor 2	0.502951	0.639167	81,S,0.966*;96,H,0.982*
EVM0015358.1	qdprb1-2	--	0.502779	0.639167	53,T,0.951*
EVM0001730.1	sbno1	protein strawberry notch homolog 1	0.503604	0.63958	605,K,0.957*
EVM0021603.1	get4	Golgi to ER traffic protein 4 homolog	0.503934	0.639583	55,A,0.957*
EVM0007710.1	slc35a5	probable UDP-sugar transporter protein SLC35A5 isoform X1	0.50455	0.639949	406,E,0.961*
EVM0004564.1	heyl-2	--	0.505533	0.64078	221,P,0.956*
EVM0019990.1	nudcd2-2	--	0.506272	0.641299	17,A,0.956*
EVM0016307.1	her5	hairy-related 5	0.507404	0.642317	81,S,0.979*
EVM0009820.1	bgnb-2	--	0.509357	0.644371	244,F,0.983*
EVM0010963.1	igbp1-2	--	0.51048	0.645374	80,L,0.980*
EVM0006986.1	syn1-2	--	0.511856	0.646629	411,Q,0.982*
EVM0016782.1	ccdc77	coiled-coil domain-containing protein 77 isoform X1	0.512466	0.646629	149,D,0.993**;151,D,0.971*;152,R,0.987*;155,A,0.961*;172,G,0.978*;207,I,0.989*;245,Q,0.980*
EVM0019592.1	ttll1	probable tubulin polyglutamylase TTLL1 isoform X1	0.512278	0.646629	392,R,0.960*
EVM0003873.1	pcca-2	--	0.513515	0.646698	515,R,0.953*
EVM0007914.1	si:ch73-49o8.1	GPI ethanolamine phosphate transferase 2 isoform X1	0.512905	0.646698	43,A,0.959*;213,G,0.976*;499,T,0.961*
EVM0014825.1	sod2	superoxide dismutase [Mn], mitochondrial	0.513446	0.646698	149,G,0.970*
EVM0016216.1	ispd	D-ribitol-5-phosphate cytidylyltransferase	0.514793	0.647889	120,P,0.990**
EVM0015545.1	zgc:136564	UPF0553 protein C9orf64 homolog isoform X1	0.515325	0.648141	113,T,0.960*
EVM0006458.1	dpagt1	UDP-N-acetylglucosamine--dolichyl-phosphate N-acetylglucosaminephosphotransferase	0.521419	0.655383	47,T,0.957*
EVM0012204.1	ripk1l	receptor-interacting serine/threonine-protein kinase 1	0.5244	0.658584	33,S,0.982*;259,V,0.960*;285,E,0.973*
EVM0000636.1	zfp64	zinc finger protein 64	0.524641	0.658584	62,P,0.952*
EVM0016546.1	parp1	poly [ADP-ribose] polymerase 1	0.526702	0.660747	402,T,0.964*
EVM0003498.1	sfmbt2	scm-like with four MBT domains protein 2 isoform X1	0.527627	0.661482	122,Q,0.956*;443,C,0.965*
EVM0006015.1	nol9	polynucleotide 5'-hydroxyl-kinase NOL9	0.528555	0.662065	207,C,0.967*
EVM0003262.1	lin7a	protein lin-7 homolog A isoform X1	0.52877	0.662065	5,V,0.954*
EVM0016163.1	phlpp2	PH domain leucine-rich repeat-containing protein phosphatase 2	0.532799	0.665828	42,T,0.968*
EVM0012066.1	dctn4	dynactin subunit 4	0.532393	0.665828	139,P,0.968*
EVM0003103.1	cptp	ceramide-1-phosphate transfer protein	0.532521	0.665828	100,C,0.967*
EVM0018223.1	ccnb2	G2/mitotic-specific cyclin-B2	0.533636	0.666447	2,G,0.972*;163,E,0.977*
EVM0021593.1	lrrc29	F-box/LRR-repeat protein 2 isoform X1	0.535042	0.667776	408,C,0.981*
EVM0008832.1	b4galt4	beta-1,4-galactosyltransferase 4 isoform X1	0.535601	0.668047	104,Q,0.966*
EVM0009160.1	galt	galactose-1-phosphate uridylyltransferase isoform X1	0.536742	0.669042	235,T,0.962*
EVM0018183.2	sult2st3	sulfotransferase family 2, cytosolic sulfotransferase 3 isoform X1	0.537272	0.669276	77,A,0.957*;139,F,0.954*
EVM0008639.1	incenp	inner centromere protein A	0.539008	0.669517	183,G,0.950*
EVM0019356.1	dhodh	dihydroorotate dehydrogenase (quinone), mitochondrial	0.539562	0.669517	243,E,0.982*
EVM0008899.1	clcn6	chloride transport protein 6	0.539788	0.669517	215,S,0.950*
EVM0012698.1	zgpat	zinc finger CCCH-type with G patch domain-containing protein	0.538676	0.669517	65,S,0.963*
EVM0001911.1	mboat7	lysophospholipid acyltransferase 7 isoform X1	0.539007	0.669517	140,G,0.966*
EVM0008570.2	ddx24	ATP-dependent RNA helicase DDX24	0.538738	0.669517	10,K,0.987*;453,R,0.951*
EVM0010286.1	nfrkb	nuclear factor related to kappa-B-binding protein	0.539867	0.669517	267,G,0.956*
EVM0008866.1	chaf1a-2	--	0.540685	0.669681	332,R,0.971*
EVM0009434.1	dysf	dysferlin isoform X1	0.540565	0.669681	1734,V,0.953*
EVM0015170.1	thsd7ba	thrombospondin type-1 domain-containing protein 7B isoform X1	0.541238	0.669941	1392,K,0.956*
EVM0004709.2	dph7	diphthine methyltransferase	0.542017	0.67048	297,G,0.955*
EVM0003593.1	flr	tetratricopeptide repeat protein 30A isoform X3	0.542875	0.671115	394,E,0.971*;417,H,0.965*
EVM0018419.1	ddx11	ATP-dependent DNA helicase DDX11	0.543742	0.671762	61,E,0.968*
EVM0005374.1	pole-2	--	0.544554	0.671915	2077,Q,0.971*
EVM0012908.1	emp2	epithelial membrane protein 2 isoform X1	0.544411	0.671915	65,S,0.965*
EVM0009658.1	nansa	sialic acid synthase	0.545307	0.672419	338,E,0.993**
EVM0018921.1	tmed1b	interleukin 1 receptor-like 1 ligand isoform X1	0.546866	0.673915	112,I,0.970*;131,P,0.978*
EVM0009557.1	grk1a	rhodopsin kinase	0.547431	0.674186	186,E,0.952*
EVM0008879.1	tmem87b	LOW QUALITY PROTEIN: transmembrane protein 87B	0.548695	0.675317	13,W,0.973*
EVM0010478.1	arhgap12b	rho GTPase-activating protein 12 isoform X1	0.55079	0.676616	331,H,0.956*
EVM0001865.1	tdrd12	putative ATP-dependent RNA helicase TDRD12	0.550347	0.676616	19,A,0.976*
EVM0015684.1	slc25a39	solute carrier family 25 member 39	0.550451	0.676616	200,S,0.989*
EVM0008246.1	nptnb	neuroplastin precursor	0.551446	0.676996	38,V,0.960*
EVM0002149.1	si:ch211-132b12.2	uncharacterized protein LOC571877	0.55354	0.678336	60,A,0.952*
EVM0021108.1	exoc3l1-2	--	0.554038	0.678336	204,A,0.959*
EVM0008435.1	lig4	DNA ligase 4	0.55426	0.678336	649,S,0.962*
EVM0020636.1	LOC100331367	lysine-specific histone demethylase 1B-like	0.554275	0.678336	117,S,0.956*
EVM0016449.1	rcc2	protein RCC2 homolog isoform X1	0.554188	0.678336	451,Q,0.988*
EVM0014890.1	zgc:172302	ATP-binding cassette sub-family A member 1 isoform X1	0.554842	0.678411	25,Y,0.972*
EVM0009832.1	klc3	kinesin light chain 3 isoform X1	0.555379	0.678411	396,G,0.978*
EVM0001293.1	chmp3	charged multivesicular body protein 3	0.555205	0.678411	27,M,0.988*
EVM0001399.1	si:ch73-170l17.1	nicotinamide/nicotinic acid mononucleotide adenylyltransferase 3 isoform X1	0.55584	0.678549	59,V,0.968*
EVM0016243.1	alg9	alpha-1,2-mannosyltransferase ALG9 isoform X1	0.556963	0.679494	491,S,0.953*
EVM0007981.1	admp	anti-dorsalizing morphogenic protein precursor	0.557908	0.679797	25,D,0.966*
EVM0001845.1	tegt	bax inhibitor 1	0.55771	0.679797	51,T,0.965*
EVM0001688.1	LOC100535105	leucine-rich repeat neuronal protein 3-like	0.558673	0.680089	589,E,0.966*
EVM0021272.1	adcy9	adenylate cyclase type 9	0.558844	0.680089	1017,S,0.972*
EVM0015137.1	caska	peripheral plasma membrane protein CASK isoform X1	0.559683	0.680686	157,G,0.968*
EVM0016934.1	grb14	growth factor receptor-bound protein 14	0.560716	0.681222	78,N,0.979*
EVM0012115.1	stx17	syntaxin-17 isoform X1	0.560821	0.681222	111,E,0.988*;174,A,0.955*;206,D,0.990*
EVM0015791.1	plekhh1	pleckstrin homology domain-containing family H member 1	0.56229	0.682581	249,S,0.953*;484,E,0.953*
EVM0009626.1	gga1-2	--	0.563081	0.682596	214,N,0.951*;455,F,0.966*
EVM0002524.1	cdc27	cell division cycle protein 27 homolog isoform X1	0.563351	0.682596	247,A,0.961*
EVM0005347.1	znf366	zinc finger protein 366 isoform X1	0.563004	0.682596	27,Y,0.954*
EVM0010502.1	kank1a	KN motif and ankyrin repeat domain-containing protein 1 isoform X1	0.564467	0.683524	710,F,0.996**;750,S,0.955*;934,C,0.953*
EVM0014230.1	stambpa	STAM-binding protein-like A	0.565578	0.684444	122,L,0.965*
EVM0014375.1	zgc:92027-2	--	0.568425	0.687184	182,Q,0.984*
EVM0021083.1	dnmbp	dynamin-binding protein isoform X1	0.568547	0.687184	931,E,0.967*
EVM0013428.1	si:ch211-207i20.2-2	--	0.569529	0.687521	48,E,0.954*;91,R,0.959*;96,G,0.978*;100,F,0.997**;122,K,0.965*;124,H,0.951*;152,T,0.965*
EVM0019484.1	tlcd2	TLC domain-containing protein 2	0.569195	0.687521	14,V,0.983*;110,L,0.953*
EVM0008925.1	asnsd1	asparagine synthetase domain-containing protein 1 isoform X1	0.570917	0.68877	391,P,0.958*
EVM0015145.1	nfu1	NFU1 iron-sulfur cluster scaffold homolog, mitochondrial	0.571458	0.688996	58,C,0.980*
EVM0020547.1	exosc9	exosome complex component RRP45	0.57295	0.689944	118,T,0.953*
EVM0007804.1	idi1	isopentenyl-diphosphate Delta-isomerase 1 isoform X1	0.572616	0.689944	217,S,0.980*
EVM0012939.1	si:dkey-151m15.5	RUN domain-containing protein 1 isoform X1	0.575559	0.692658	22,S,0.954*
EVM0012075.1	gba	glucosylceramidase	0.576971	0.69393	140,S,0.969*
EVM0002295.1	nop2	probable 28S rRNA (cytosine(4447)-C(5))-methyltransferase	0.578397	0.695216	86,E,0.957*
EVM0016611.1	nr2c2	nuclear receptor subfamily 2 group C member 2	0.579225	0.695782	101,P,0.959*;288,S,0.977*
EVM0010225.1	smarcad1a-2	--	0.57965	0.695865	426,C,0.954*
EVM0014563.1	zgc:136864	UPF0390 protein zgc136864	0.587308	0.704325	61,Q,0.994**
EVM0000869.1	bco1	beta-carotene oxygenase 1	0.587419	0.704325	395,G,0.957*
EVM0018855.3	lrrc57	leucine-rich repeat-containing protein 57	0.588783	0.705484	52,V,0.966*;93,G,0.960*
EVM0014592.1	scamp3	secretory carrier-associated membrane protein 3	0.589108	0.705484	199,M,0.965*
EVM0009670.1	mtss1lb	MTSS1-like protein isoform X1	0.589753	0.705824	370,P,0.956*
EVM0000951.1	mrpl18-2	--	0.590483	0.706157	33,I,0.958*
EVM0010385.1	fut11	alpha-(1,3)-fucosyltransferase 11 precursor	0.590755	0.706157	92,H,0.961*
EVM0018282.1	mibp2	muscle-specific beta 1 integrin binding protein 2	0.591271	0.706341	190,D,0.956*
EVM0010105.1	pthlha	parathyroid hormone-related protein isoform X1	0.592418	0.706846	80,N,0.984*
EVM0016858.1	prpf4-2	--	0.592237	0.706846	49,G,0.953*
EVM0002049.1	atad1b	ATPase family AAA domain-containing protein 1-B	0.593619	0.707847	331,Q,0.969*
EVM0019549.1	nup85	nuclear pore complex protein Nup85	0.594943	0.708992	121,A,0.957*;274,C,0.967*
EVM0017054.1	tcap	telethonin	0.595801	0.709581	65,T,0.953*;71,R,0.954*
EVM0011646.1	nbas	neuroblastoma-amplified sequence	0.596481	0.709958	806,A,0.960*
EVM0014894.1	nsmce1	non-structural maintenance of chromosomes element 1 homolog isoform X1	0.596902	0.710026	37,H,0.969*;77,T,0.960*;153,T,0.984*
EVM0020406.1	LOC103910035	arylsulfatase G-like	0.597456	0.710252	169,P,0.971*
EVM0021557.1	abhd17ab-2	protein ABHD17A	0.599582	0.710482	286,S,0.952*
EVM0000256.1	pitrm1-2	--	0.600239	0.710482	424,E,0.967*
EVM0019794.1	spock1	testican-1	0.598261	0.710482	95,E,0.952*
EVM0006545.1	gins3	DNA replication complex GINS protein PSF3	0.600561	0.710482	36,T,0.960*
EVM0003325.1	traf2b	TNF receptor-associated factor 2	0.59855	0.710482	364,Q,0.967*
EVM0013323.1	cckar	cholecystokinin receptor type A	0.599836	0.710482	31,Q,0.989*;57,V,0.985*;168,I,0.986*;187,P,0.977*;192,Q,0.991**;258,S,0.959*;352,C,0.952*
EVM0013690.1	acaa2	3-ketoacyl-CoA thiolase, mitochondrial	0.599419	0.710482	269,K,0.975*
EVM0014265.1	dnajc19	mitochondrial import inner membrane translocase subunit TIM14	0.600111	0.710482	52,K,0.955*
EVM0019893.1	pycr3	pyrroline-5-carboxylate reductase 3	0.602099	0.711869	49,V,0.956*;250,G,0.970*
EVM0005480.1	ccdc32-2	--	0.602486	0.711896	12,S,0.982*;22,S,0.981*
EVM0016355.1	hyi	putative hydroxypyruvate isomerase	0.603854	0.712881	134,N,0.984*;149,S,0.959*
EVM0014176.1	rab20	ras-related protein Rab-20	0.60405	0.712881	111,E,0.956*
EVM0003096.1	synpo2la-2	synaptopodin 2-like protein isoform X1	0.6052	0.713807	397,P,0.956*;435,R,0.961*
EVM0013891.1	vma21-2	--	0.610473	0.719592	17,G,0.974*
EVM0007395.1	mrps30	39S ribosomal protein S30, mitochondrial	0.610866	0.71962	37,I,0.965*;318,M,0.953*
EVM0016573.1	bub1	mitotic checkpoint serine/threonine-protein kinase BUB1 isoform X1	0.612658	0.721295	91,C,0.990*
EVM0004669.1	zbtb11-2	--	0.613733	0.722126	117,Q,0.976*
EVM0019979.1	sars2	serine--tRNA ligase, mitochondrial	0.616052	0.723982	98,D,0.961*
EVM0001305.1	gata5	transcription factor GATA-5	0.615689	0.723982	49,S,0.958*
EVM0012019.1	cart1	cocaine- and amphetamine-regulated transcript protein	0.617915	0.724908	13,S,0.973*
EVM0020966.1	aasdhppt	L-aminoadipate-semialdehyde dehydrogenase-phosphopantetheinyl transferase	0.617944	0.724908	49,G,0.978*
EVM0004431.1	gale	UDP-glucose 4-epimerase isoform X1	0.617955	0.724908	72,G,0.975*;140,Q,0.962*;177,D,0.992**
EVM0005874.1	foxa3	hepatocyte nuclear factor 3-gamma	0.619063	0.725773	234,G,0.971*
EVM0004490.1	vars	valine--tRNA ligase	0.622658	0.729549	33,S,0.971*
EVM0017853.1	tub-2	tubby protein homolog isoform X1	0.62521	0.730406	72,A,0.954*
EVM0000808.1	spegb	striated muscle preferentially expressed protein kinase isoform X1	0.62522	0.730406	1258,K,0.953*
EVM0001139.1	mrps28-2	--	0.62526	0.730406	78,C,0.952*
EVM0014910.1	wdr12	ribosome biogenesis protein wdr12	0.624386	0.730406	13,K,0.957*
EVM0012216.1	glb1l	beta-galactosidase-1-like protein precursor	0.624941	0.730406	126,P,0.970*
EVM0020734.1	ecm2	extracellular matrix protein 2	0.626169	0.73103	128,S,0.955*
EVM0007836.1	LOC100334085	oxysterol-binding protein-related protein 10-like	0.6272	0.731359	226,Q,0.982*
EVM0014562.1	ndufa2	NADH dehydrogenase [ubiquinone] 1 alpha subcomplex subunit 2	0.62693	0.731359	90,A,0.967*
EVM0005867.3	ccdc59	thyroid transcription factor 1-associated protein 26 homolog	0.631093	0.73502	1,N,0.984*
EVM0014153.1	tmem5-2	--	0.63075	0.73502	122,G,0.971*
EVM0015179.1	polr1c	DNA-directed RNA polymerases I and III subunit RPAC1	0.632197	0.735591	22,R,0.956*
EVM0013186.1	zgc:123010	tetratricopeptide repeat protein 31 isoform X1	0.632518	0.735591	262,M,0.988*
EVM0006394.1	flvcr1	feline leukemia virus subgroup C receptor-related protein 1	0.632714	0.735591	257,K,0.965*
EVM0004010.2	utp15	U3 small nucleolar RNA-associated protein 15 homolog isoform X1	0.63354	0.735778	199,S,0.958*
EVM0020317.1	evx1	homeobox even-skipped homolog protein 1	0.633629	0.735778	186,P,0.956*
EVM0014615.1	cks1b	cyclin-dependent kinases regulatory subunit 1	0.636691	0.738323	5,Q,0.963*
EVM0002331.2	spata13-2	spermatogenesis-associated protein 13 isoform X1	0.636955	0.738323	63,N,0.966*
EVM0008952.1	prdm13	PR domain zinc finger protein 13	0.63671	0.738323	433,V,0.966*
EVM0002747.1	xirp2a	xin actin-binding repeat-containing protein 2 isoform X1	0.64	0.741413	1255,H,0.959*
EVM0002256.1	stard10	PCTP-like protein	0.641336	0.742519	193,K,0.967*
EVM0015427.1	ano10b	uncharacterized protein LOC565195 isoform X1	0.641856	0.742681	530,L,0.956*
EVM0018260.1	htr1b	5-hydroxytryptamine receptor 1B	0.642655	0.742899	247,L,0.959*
EVM0014020.1	b3gnt7	UDP-GlcNAc:betaGal beta-1,3-N-acetylglucosaminyltransferase 7	0.642806	0.742899	280,K,0.968*
EVM0019391.1	bnc2	zinc finger protein basonuclin-2 isoform 1	0.643912	0.743298	518,P,0.956*;761,G,0.951*
EVM0006776.1	st18	suppression of tumorigenicity 18 protein	0.643623	0.743298	289,K,0.965*
EVM0006537.1	smpd2a	sphingomyelin phosphodiesterase 2 isoform X1	0.645163	0.744301	44,I,0.968*
EVM0021063.1	spata18	mitochondria-eating protein	0.645924	0.744521	64,Y,0.969*
EVM0001977.1	shc3	SHC-transforming protein 3	0.64622	0.744521	356,I,0.962*
EVM0010257.1	LOC108181664	hyaluronidase-4-like	0.646497	0.744521	46,T,0.955*
EVM0017756.1	edil3b	EGF-like repeat and discoidin I-like domain-containing protein 3 isoform X1	0.648795	0.746287	263,S,0.950*
EVM0001659.1	stard14	START domain containing 14 isoform X1	0.648499	0.746287	21,N,0.976*;250,E,0.976*
EVM0014299.1	grk6	G protein-coupled receptor kinase 6	0.649484	0.746639	108,K,0.977*
EVM0012057.1	fam214b	protein FAM214B isoform X1	0.652326	0.749464	23,H,0.978*
EVM0021391.1	LOC563783	arylsulfatase I	0.659593	0.757367	514,K,0.956*
EVM0002930.1	mrps17	28S ribosomal protein S17, mitochondrial	0.660234	0.757658	124,E,0.955*
EVM0000182.1	id4	DNA-binding protein inhibitor ID-4	0.661656	0.758811	19,F,0.966*
EVM0015349.1	fanci	Fanconi anemia group I protein isoform X1	0.662016	0.758811	143,S,0.959*;153,Q,0.967*;330,Q,0.951*
EVM0018678.1	setbp1	SET-binding protein	0.664142	0.760448	206,P,0.953*;613,D,0.959*
EVM0000466.1	ikbkg	NF-kappa-B essential modulator isoform X1	0.664223	0.760448	150,G,0.964*
EVM0009662.1	zgc:172295	glycerol kinase isoform X1	0.665981	0.761121	415,E,0.950*
EVM0008299.1	fbln2	fibulin-2 isoform X1	0.665823	0.761121	109,G,0.958*
EVM0016890.1	tm9sf4	transmembrane 9 superfamily member 4 precursor	0.665865	0.761121	142,K,0.954*
EVM0007881.1	pole4	DNA polymerase epsilon subunit 4 isoform X1	0.667712	0.761762	24,E,0.962*
EVM0005653.2	gemin2	gem-associated protein 2	0.667462	0.761762	13,E,0.952*
EVM0000793.1	pla2g7	platelet-activating factor acetylhydrolase isoform X1	0.667363	0.761762	148,E,0.953*;313,S,0.968*
EVM0021343.1	tbc1d25	TBC1 domain family member 25	0.669229	0.763046	361,P,0.955*
EVM0015795.1	phex	phosphate-regulating neutral endopeptidase isoform 1	0.670415	0.763952	698,E,0.961*
EVM0000696.1	gfra2b	GDNF family receptor alpha-2 isoform X1	0.670935	0.764099	172,I,0.963*
EVM0005129.2	cirbpb	cold-inducible RNA-binding protein isoform 1	0.672076	0.764952	15,D,0.981*
EVM0017978.1	p4ha2	prolyl 4-hydroxylase subunit alpha-2 isoform X1	0.673645	0.766291	90,E,0.954*;237,E,0.960*;281,K,0.965*;329,K,0.950*
EVM0005991.1	scaper	S phase cyclin A-associated protein in the endoplasmic reticulum isoform X1	0.675164	0.767572	599,G,0.975*
EVM0014809.1	emx3	empty spiracles homeobox 3	0.675564	0.767579	129,G,0.963*
EVM0003043.1	frmpd3-2	FERM and PDZ domain-containing protein 3 isoform X4	0.676153	0.767801	422,A,0.969*
EVM0014218.1	nup88-2	--	0.677574	0.768619	689,K,0.986*
EVM0014860.1	pgp-2	--	0.67766	0.768619	214,Q,0.989*
EVM0019812.1	rrm2b-2	--	0.678273	0.768854	142,T,0.963*
EVM0006133.1	srpr	signal recognition particle receptor subunit alpha	0.678655	0.768854	235,G,0.960*
EVM0010671.1	tnfaip3	tumor necrosis factor alpha-induced protein 3	0.680436	0.769885	390,V,0.953*
EVM0004235.1	clk4a	dual specificity protein kinase CLK4 isoform X1	0.680749	0.769885	234,M,0.993**;294,N,0.975*
EVM0003097.1	msantd1	myb/SANT-like DNA-binding domain-containing protein 1	0.680252	0.769885	126,S,0.970*
EVM0000462.1	nfe2l3	nuclear factor, erythroid 2-like 3 isoform X1	0.682	0.770854	179,S,0.967*
EVM0009090.1	zgc:77086	protein disulfide isomerase family A, member 7 precursor	0.683049	0.771592	141,S,0.980*
EVM0005843.1	cdkn2aip	CDKN2A-interacting protein isoform X1	0.683536	0.771696	249,C,0.962*
EVM0001160.1	klhdc8a-2	kelch domain-containing protein 8A	0.685266	0.772755	180,S,0.956*
EVM0014520.1	wdr21	DDB1- and CUL4-associated factor 4 isoform X1	0.685014	0.772755	24,S,0.986*;118,L,0.994**;130,V,0.973*;144,A,0.970*;163,I,0.976*;168,G,0.956*;259,N,0.994**;262,T,0.981*;272,D,0.974*;281,Y,0.976*;293,A,0.988*;313,L,0.984*;319,W,0.964*;322,G,0.960*;428,Q,0.971*;444,Q,0.967*;455,Y,0.961*
EVM0002972.1	cycsb	cytochrome c	0.686426	0.773616	67,E,0.963*
EVM0005211.1	prl2	prolactin 2 precursor	0.688243	0.775217	141,S,0.952*
EVM0009535.1	nipal2	NIPA-like protein 2	0.690694	0.777196	21,H,0.981*
EVM0020171.1	zmp:0000001167	protein phosphatase 1 regulatory subunit 12A	0.690797	0.777196	77,N,0.965*
EVM0006157.1	cbln4	cerebellin-4 precursor	0.692083	0.778195	39,S,0.963*
EVM0007741.1	psmb4	proteasome subunit beta type-4 isoform X1	0.693736	0.779604	8,Q,0.952*
EVM0012528.1	anln	anillin isoform X1	0.694136	0.779605	211,S,0.956*;214,K,0.968*;820,Q,0.953*
EVM0011456.1	spsb3a	SPRY domain-containing SOCS box protein 3	0.696989	0.781148	317,C,0.982*
EVM0000180.1	ndufs8a	NADH dehydrogenase [ubiquinone] iron-sulfur protein 8, mitochondrial	0.697016	0.781148	35,Q,0.953*
EVM0010054.1	urm1-2	--	0.697339	0.781148	29,Q,0.961*
EVM0001919.1	itgb8	integrin beta-8, partial	0.696447	0.781148	68,E,0.962*
EVM0020063.1	dph2	2-(3-amino-3-carboxypropyl)histidine synthase subunit 2	0.697511	0.781148	126,R,0.961*
EVM0010131.1	srp54	signal recognition particle 54 kDa protein	0.699119	0.7825	472,A,0.984*
EVM0014805.1	fuca2-2	--	0.699976	0.782562	321,H,0.977*
EVM0018943.1	n4bp3	NEDD4-binding protein 3	0.699903	0.782562	162,E,0.991**
EVM0013979.1	gnpda1-2	--	0.700975	0.78323	179,S,0.957*
EVM0017706.1	prelid3a	PRELI domain containing protein 3A	0.703135	0.784405	70,T,0.958*
EVM0007062.1	uri1	unconventional prefoldin RPB5 interactor 1	0.703634	0.784405	100,D,0.957*;337,F,0.956*;395,H,0.973*
EVM0019759.1	blvrb	flavin reductase (NADPH)	0.702602	0.784405	160,F,0.961*
EVM0018069.1	cnot4a	CCR4-NOT transcription complex subunit 4	0.703428	0.784405	418,S,0.956*
EVM0019705.1	safb-2	--	0.70517	0.78522	35,S,0.987*;58,E,0.960*
EVM0015696.1	lingo1a	leucine-rich repeat and immunoglobulin-like domain-containing nogo receptor-interacting protein 1	0.705079	0.78522	44,Q,0.962*
EVM0007731.1	tax1bp1b	tax1-binding protein 1 homolog B isoform X1	0.707707	0.787596	418,Q,0.991**;483,D,0.995**;620,S,0.956*
EVM0005082.1	pik3r5	phosphoinositide 3-kinase regulatory subunit 5 isoform X1	0.708834	0.788401	98,E,0.978*
EVM0006415.1	pdlim2	PDZ and LIM domain protein 2 isoform X1	0.709441	0.788627	183,G,0.967*
EVM0008049.1	spast	spastin	0.71123	0.790165	269,A,0.951*
EVM0018717.2	slco1d1	solute carrier organic anion transporter family, member 1D1	0.711915	0.790477	99,A,0.951*
EVM0008742.1	zgc:86896	actin-related protein 2/3 complex subunit 1A isoform X1	0.712512	0.79069	339,A,0.959*
EVM0007027.1	klf5l	Krueppel-like factor 5-like	0.715184	0.793204	92,N,0.952*;125,S,0.955*
EVM0017403.1	xpo4-2	--	0.721297	0.79953	220,Q,0.973*
EVM0007513.1	kdelc2-2	--	0.723818	0.80181	385,H,0.952*;472,A,0.951*
EVM0015551.1	fdxr	NADPH:adrenodoxin oxidoreductase, mitochondrial	0.724176	0.80181	221,E,0.961*
EVM0015649.2	tchp	trichoplein keratin filament-binding protein	0.725779	0.802797	26,A,0.977*;48,K,0.994**;101,R,0.968*
EVM0021484.1	nup35	nucleoporin NUP35	0.72589	0.802797	213,P,0.960*
EVM0004332.1	rhbdf1b-2	inactive rhomboid protein 1-like isoform X1	0.730003	0.806889	34,R,0.952*
EVM0002317.1	mrpl51-2	--	0.733393	0.810178	39,T,0.954*
EVM0013493.2	ttc39a	tetratricopeptide repeat protein 39A isoform X1	0.735239	0.811758	337,P,0.960*
EVM0002199.1	crhr1	corticotropin-releasing factor receptor 1	0.737263	0.812624	17,V,0.950*
EVM0005620.1	clrn2-2	--	0.736561	0.812624	109,V,0.959*
EVM0010665.1	atp5s	ATP synthase subunit s, mitochondrial	0.737273	0.812624	68,H,0.953*
EVM0001393.1	sox17	SRY-box 17	0.741017	0.816289	48,C,0.956*
EVM0007334.1	prkx	cAMP-dependent protein kinase catalytic subunit PRKX	0.747501	0.822968	291,P,0.963*
EVM0012147.1	zfand4-2	--	0.749508	0.824713	113,Q,0.957*
EVM0005115.1	pigt-2	GPI transamidase component PIG-T	0.75383	0.829001	375,E,0.956*
EVM0012090.1	dupd1	dual specificity phosphatase DUPD1	0.755693	0.829492	65,W,0.956*
EVM0005985.1	rnmtl1a-2	--	0.754775	0.829492	128,S,0.977*
EVM0003889.1	si:ch1073-179p4.3	thioredoxin reductase 2, mitochondrial isoform X1	0.756228	0.829492	44,Y,0.955*
EVM0011723.1	irx7	iroquois homeobox 7	0.756401	0.829492	45,Y,0.979*
EVM0017766.1	LOC100329307	dermatan-sulfate epimerase-like protein, partial	0.756343	0.829492	857,S,0.984*
EVM0015328.2	lyrm1	LYR motif containing protein 1	0.757026	0.82971	116,D,0.959*
EVM0000604.1	aatf-2	--	0.760299	0.832831	68,S,0.958*;194,N,0.954*;230,D,0.970*;240,A,0.974*
EVM0007780.1	emsy	BRCA2-interacting transcriptional repressor EMSY isoform X1	0.762046	0.834275	77,T,0.959*;396,S,0.964*
EVM0001726.1	tceanc2	transcription elongation factor A N-terminal and central domain-containing protein 2	0.763631	0.835543	153,S,0.965*
EVM0001864.1	b3gntl1	UDP-GlcNAc:betaGal beta-1,3-N-acetylglucosaminyltransferase-like protein 1	0.764375	0.835888	60,S,0.959*
EVM0007254.1	LOC570939	uncharacterized protein LOC570939 isoform X1	0.767033	0.838325	253,S,0.952*
EVM0018302.1	plcl1	inactive phospholipase C-like protein 1	0.767781	0.838673	163,C,0.963*
EVM0015079.1	mgme1	mitochondrial genome maintenance exonuclease 1	0.768644	0.839146	26,S,0.956*
EVM0017652.2	rpf1-2	--	0.771951	0.841815	81,A,0.953*
EVM0019780.2	dpy19l3	probable C-mannosyltransferase DPY19L3 isoform X1	0.771578	0.841815	205,S,0.952*
EVM0010153.1	usp47	ubiquitin carboxyl-terminal hydrolase 47 isoform X1	0.772997	0.842485	1115,Q,0.970*
EVM0018719.1	chmp2ba-2	--	0.774843	0.843775	84,S,0.963*
EVM0004761.1	eif3m	eukaryotic translation initiation factor 3 subunit M	0.775045	0.843775	148,R,0.962*
EVM0014690.1	lztfl1	leucine zipper transcription factor-like protein 1	0.777135	0.845578	6,F,0.969*
EVM0011245.1	kcnk13a	potassium channel subfamily K member 13	0.779645	0.847537	3,N,0.966*;167,A,0.958*
EVM0020872.1	gab2	GRB2-associated-binding protein 2	0.779804	0.847537	169,G,0.978*
EVM0001764.1	whamm	WASP homolog-associated protein with actin, membranes and microtubules	0.783496	0.851077	79,S,0.953*;108,D,0.984*
EVM0006763.1	strada	STE20-related kinase adapter protein alpha isoform X1	0.785052	0.852293	331,D,0.960*
EVM0005287.1	commd5	COMM domain-containing protein 5	0.786851	0.85377	174,V,0.976*
EVM0013955.1	dtymk	thymidylate kinase	0.790361	0.857102	165,Q,0.983*
EVM0014168.1	gid4	glucose-induced degradation protein 4 homolog	0.791439	0.857795	29,T,0.976*
EVM0008440.1	ccdc53	WASH complex subunit 3	0.792246	0.858095	43,R,0.968*
EVM0002850.1	rnf121	RING finger protein 121	0.792595	0.858095	121,T,0.955*
EVM0012362.1	mn1b	transcriptional activator MN1	0.796703	0.862065	22,N,0.964*;351,P,0.977*
EVM0013794.1	zgc:175264	putative homeodomain transcription factor 1	0.797297	0.862229	273,G,0.953*
EVM0005606.1	crhbp	corticotropin-releasing factor-binding protein precursor	0.802362	0.867226	164,G,0.965*
EVM0004138.2	bbs7	Bardet-Biedl syndrome 7 protein	0.802883	0.867309	263,E,0.954*
EVM0010008.1	msh4	mutS protein homolog 4	0.80415	0.868197	286,K,0.988*
EVM0016075.1	cap1	adenylyl cyclase-associated protein 1	0.806156	0.869882	46,T,0.953*;158,K,0.956*
EVM0020886.1	ist1	IST1 homolog isoform X1	0.808364	0.871782	97,E,0.959*
EVM0010957.1	epb41l5-2	--	0.809742	0.872786	558,A,0.952*
EVM0016922.1	slc33a1	acetyl-coenzyme A transporter 1 isoform X1	0.810688	0.873324	328,W,0.957*
EVM0004337.1	aim1a	absent in melanoma 1 protein isoform X1	0.811937	0.873705	2,P,0.991**
EVM0016534.1	si:ch211-40k21.9	THAP domain-containing protein 4 isoform X1	0.811752	0.873705	29,L,0.990*;54,Y,0.990**
EVM0001670.1	dnal1	dynein light chain 1, axonemal	0.813478	0.874881	28,N,0.980*
EVM0009075.1	poc5	centrosomal protein POC5 isoform X1	0.814199	0.875174	281,Y,0.958*
EVM0015325.1	rfx6	DNA-binding protein RFX6	0.815351	0.875931	67,E,0.982*;251,H,0.989*;330,D,0.973*;507,S,0.964*;517,Q,0.982*;580,S,0.966*
EVM0012845.2	uba1	ubiquitin-like modifier-activating enzyme 1 isoform X1	0.817339	0.877583	701,W,0.960*
EVM0014952.1	sox10	transcription factor SOX-10	0.817886	0.877688	80,H,0.965*
EVM0012722.1	klhl38b	kelch-like protein 38	0.819838	0.879299	159,S,0.963*
EVM0012430.1	star	steroidogenic acute regulatory protein, mitochondrial precursor	0.822409	0.881571	202,H,0.963*
EVM0021144.1	sltm	SAFB-like transcription modulator	0.825774	0.884693	49,E,0.965*;73,R,0.960*;345,K,0.995**;379,G,0.982*;544,E,0.977*;564,E,0.964*;574,P,0.985*;617,H,0.974*;632,A,0.980*;655,S,0.974*;715,S,0.981*;716,H,0.976*
EVM0016020.1	aifm3	apoptosis-inducing factor 3 isoform X1	0.826364	0.884839	54,P,0.961*
EVM0000344.1	cpb2-2	--	0.82782	0.885912	14,E,0.956*
EVM0006400.1	draxin	draxin isoform X1	0.829245	0.886951	85,E,0.966*
EVM0011701.2	mark3a	MAP/microtubule affinity-regulating kinase 3 isoform X1	0.835591	0.89325	541,Q,0.961*
EVM0010271.1	en2a	homeobox protein engrailed-2a	0.837422	0.893902	139,N,0.952*;149,S,0.991**
EVM0017974.1	prkcha	protein kinase C eta type	0.836998	0.893902	28,V,0.977*;277,L,0.989*
EVM0005133.1	si:dkey-21c19.3-2	sentrin-specific protease 1	0.837575	0.893902	134,H,0.969*
EVM0012981.1	si:dkey-156n14.3	zinc finger protein ZXDC	0.840657	0.895475	558,E,0.951*
EVM0000212.1	apc	adenomatous polyposis coli protein	0.840028	0.895475	20,P,0.952*
EVM0020933.1	pax1a	paired box protein Pax-1	0.840884	0.895475	174,N,0.955*
EVM0020978.1	sipa1l3	signal-induced proliferation-associated 1-like protein 3 isoform X1	0.840437	0.895475	843,S,0.977*
EVM0011033.1	papd4	poly(A) RNA polymerase GLD2	0.84299	0.896821	3,E,0.989*;55,L,0.962*
EVM0019726.1	psmb7	proteasome subunit beta type-7 isoform X1	0.843067	0.896821	35,S,0.956*;180,E,0.968*
EVM0004665.1	slc35e1	solute carrier family 35 member E1	0.845711	0.899071	80,F,0.968*
EVM0015634.1	nudt2	bis(5'-nucleosyl)-tetraphosphatase [asymmetrical]	0.846103	0.899071	16,T,0.959*
EVM0003142.1	rps6kl1-2	ribosomal protein S6 kinase-like 1 isoform X1	0.849465	0.902152	166,T,0.956*
EVM0012034.1	LOC100537949	transmembrane protein 42-like	0.852092	0.90445	41,W,0.978*;90,S,0.980*
EVM0017220.1	rnf25-2	--	0.852678	0.90458	53,T,0.963*
EVM0003513.1	helz	probable helicase with zinc finger domain isoform X1	0.855865	0.907468	1285,Q,0.953*
EVM0011417.1	fam167b-2	protein FAM167B	0.858446	0.909217	8,S,0.974*;14,D,0.970*
EVM0019588.1	klhl22	kelch-like protein 22	0.858259	0.909217	607,S,0.964*;608,D,0.978*
EVM0003326.1	trip4	activating signal cointegrator 1	0.861394	0.91181	126,V,0.954*
EVM0012836.1	kbtbd3	kelch repeat and BTB domain-containing protein 3	0.861828	0.91181	102,M,0.961*
EVM0005647.1	pawr	PRKC apoptosis WT1 regulator protein	0.863127	0.912688	83,E,0.988*
EVM0002009.1	wdr35	WD repeat-containing protein 35	0.863834	0.912942	279,K,0.953*;427,D,0.957*;1129,E,0.975*
EVM0014327.1	tcf25	transcription factor 25	0.864529	0.913183	139,A,0.955*
EVM0021584.2	ccdc136b	coiled-coil domain-containing protein 136 isoform X1	0.865481	0.913238	68,S,0.983*
EVM0017166.1	ccdc12-2	--	0.865517	0.913238	123,E,0.970*
EVM0020099.1	vetz	vezatin isoform X1	0.866094	0.913352	557,P,0.954*
EVM0016398.1	lyl1	protein lyl-1-like isoform X1	0.866839	0.913645	189,T,0.964*
EVM0003869.2	tnk2b	activated CDC42 kinase 1 isoform X1	0.867692	0.91405	344,Q,0.955*;423,Q,0.953*;815,K,0.964*
EVM0000118.3	plcd4a	1-phosphatidylinositol 4,5-bisphosphate phosphodiesterase delta-4	0.869182	0.915126	428,V,0.967*;440,E,0.964*
EVM0021307.1	slco1c1	solute carrier organic anion transporter family member 1C1 isoform X1	0.869872	0.915359	564,A,0.973*
EVM0020805.1	ifrd1	interferon-related developmental regulator 1	0.872432	0.917558	422,V,0.960*
EVM0017317.1	acyp2	acylphosphatase-2-like	0.873704	0.9184	57,K,0.998**;60,E,0.977*
EVM0005114.1	actr8	actin-related protein 8	0.876685	0.921038	249,N,0.959*
EVM0000844.1	krtcap3	keratinocyte-associated protein 3	0.87737	0.921263	194,L,0.954*
EVM0005293.1	notch1b	neurogenic locus notch homolog protein 1 isoform X1	0.879181	0.922667	1118,T,0.974*;1353,G,0.963*;2215,Q,0.955*
EVM0009385.1	parn	poly(A)-specific ribonuclease PARN isoform 1	0.880212	0.922757	7,N,0.955*
EVM0002882.1	wdr46	WD repeat-containing protein 46	0.880163	0.922757	99,N,0.952*;154,A,0.956*;252,P,0.957*;430,E,0.989*
EVM0013153.1	hbp1	HMG box-containing protein 1	0.881244	0.923343	28,S,0.972*
EVM0003014.1	si:ch211-157c3.4	lipopolysaccharide-induced tumor necrosis factor-alpha factor-like	0.886356	0.928201	54,C,0.982*
EVM0006773.1	ccr6b	C-C chemokine receptor type 6	0.887363	0.928442	69,G,0.982*
EVM0009303.1	mknk1	MAP kinase-interacting serine/threonine-protein kinase 1 isoform X1	0.888013	0.928442	226,S,0.971*
EVM0008306.1	srd5a1	3-oxo-5-alpha-steroid 4-dehydrogenase 1 isoform X1	0.887871	0.928442	42,A,0.974*;177,K,0.958*
EVM0007342.1	ndc80	kinetochore protein NDC80 homolog	0.888642	0.928602	3,L,0.956*;190,K,0.985*;217,Y,0.979*;219,F,0.981*;269,N,0.950*;272,S,0.957*;350,H,0.970*;484,S,0.986*;507,L,0.991**;510,A,0.970*;553,I,0.959*
EVM0016619.1	dctn1b	dynactin subunit 1 isoform X1	0.890213	0.929746	516,S,0.954*
EVM0004519.1	cdc37l1	hsp90 co-chaperone Cdc37-like 1	0.890922	0.92999	14,S,0.984*;19,V,0.992**;139,E,0.979*;146,V,0.971*;250,V,0.996**
EVM0003034.1	stk35	serine/threonine kinase 35	0.893727	0.932418	123,E,0.980*
EVM0016785.1	lrrcc1	leucine-rich repeat and coiled-coil domain-containing protein 1	0.895313	0.933494	89,Q,0.955*;198,T,0.979*;443,E,0.978*
EVM0001644.1	si:dkey-202l22.3	si:dkey-202l22.3 isoform X1	0.895714	0.933494	235,Q,0.958*
EVM0001757.1	cttnbp2nla	CTTNBP2 N-terminal-like protein	0.897411	0.934265	264,S,0.961*
EVM0007028.1	pgap3	post-GPI attachment to proteins factor 3 isoform X1	0.897179	0.934265	1,H,0.956*
EVM0016656.1	baz1b-2	--	0.897962	0.93434	479,E,0.977*;561,K,0.992**;563,C,0.975*
EVM0021002.1	cep83	centrosomal protein of 83 kDa isoform X1	0.902257	0.936811	23,A,0.967*;45,R,0.952*;174,H,0.970*;204,I,0.982*;274,I,0.970*
EVM0012633.1	znf142	zinc finger protein 142	0.901666	0.936811	479,E,0.961*;632,S,0.951*;765,E,0.973*
EVM0006117.1	dtwd2	DTW domain-containing protein 2	0.901939	0.936811	254,I,0.959*
EVM0016723.1	mydgf	myeloid-derived growth factor precursor	0.902042	0.936811	6,S,0.970*;20,Q,0.983*;29,Q,0.986*;32,A,0.978*
EVM0007806.1	psme1-2	--	0.909171	0.943489	18,C,0.974*;144,Q,0.991**
EVM0000711.1	pcsk2	neuroendocrine convertase 2 precursor	0.91086	0.944739	10,T,0.950*;159,K,0.967*
EVM0018601.1	vapb-2	--	0.912379	0.945812	197,H,0.970*
EVM0000928.1	zgc:85777-2	--	0.913304	0.946269	118,T,0.965*
EVM0003516.1	vox	ventral homeobox	0.919323	0.951999	3,K,0.958*
EVM0011017.1	agtr2	type-2 angiotensin II receptor	0.920327	0.952534	98,T,0.961*
EVM0013384.1	vegfba	vascular endothelial growth factor A-like	0.921464	0.953205	58,G,0.978*
EVM0000821.1	pde5aa	cGMP-specific 3',5'-cyclic phosphodiesterase-like	0.928884	0.958848	277,D,0.961*;319,V,0.975*
EVM0020441.1	zgc:158564	uncharacterized protein KIAA0232 homolog	0.928611	0.958848	60,Q,0.951*;328,G,0.987*;460,T,0.953*
EVM0016585.1	LOC103909970	hyaluronan and proteoglycan link protein 1-like	0.928092	0.958848	303,E,0.965*
EVM0011428.1	rpl7l1	60S ribosomal protein L7-like 1	0.927704	0.958848	45,K,0.950*
EVM0019373.1	bptf	nucleosome-remodeling factor subunit BPTF isoform X1	0.930965	0.960488	55,F,0.963*;1012,N,0.993**;1043,S,0.952*;1431,Q,0.955*;1433,Q,0.988*
EVM0020863.1	pole2	DNA polymerase epsilon subunit 2	0.933551	0.962294	104,F,0.967*
EVM0010151.1	elp4	elongator complex protein 4 isoform X1	0.934194	0.962294	312,N,0.972*
EVM0017204.2	tmlhe	trimethyllysine dioxygenase, mitochondrial	0.933938	0.962294	84,V,0.977*
EVM0008060.1	mob2b	MOB kinase activator 2b isoform X1	0.935598	0.963232	96,Y,0.968*
EVM0020708.1	sh3bp4	SH3-domain binding protein 4 isoform X1	0.936804	0.963965	38,K,0.987*;109,Q,0.975*;116,S,0.982*;162,Q,0.960*;385,A,0.983*
EVM0010699.1	si:ch211-269e2.1	cohesin subunit SA-2	0.937992	0.964417	178,L,0.967*
EVM0012133.4	pcm1	pericentriolar material 1 protein isoform X1	0.938231	0.964417	61,E,0.980*;1372,S,0.965*;1513,Q,0.950*
EVM0013936.1	LOC110438068	glycoprotein hormones alpha chain-like	0.939366	0.965075	54,T,0.972*;69,V,0.976*
EVM0018009.1	p2rx2-2	--	0.944196	0.969017	173,V,0.958*
EVM0014766.1	spty2d1	protein SPT2 homolog isoform X1	0.94391	0.969017	177,K,0.963*;258,K,0.957*
EVM0016278.1	kansl1b	KAT8 regulatory NSL complex subunit 1	0.94691	0.969595	231,H,0.970*;233,Q,0.973*
EVM0002180.1	zc3h12b	probable ribonuclease ZC3H12B isoform X1	0.947009	0.969595	519,Q,0.958*
EVM0003072.1	gpkow	G-patch domain and KOW motifs-containing protein	0.947634	0.969595	11,K,0.976*;177,I,0.968*;183,P,0.969*;246,S,0.959*
EVM0002789.2	gata1a-2	--	0.947656	0.969595	111,G,0.971*
EVM0005794.1	birc5a	baculoviral IAP repeat-containing protein 5	0.946064	0.969595	92,Y,0.969*
EVM0007274.1	rnf217	probable E3 ubiquitin-protein ligase RNF217	0.947739	0.969595	101,S,0.952*
EVM0020738.1	med23	mediator of RNA polymerase II transcription subunit 23 isoform X1	0.949933	0.97133	1015,A,0.960*
EVM0016132.1	acap1-2	--	0.952993	0.973439	130,E,0.952*
EVM0010175.1	smg9	protein SMG9	0.952712	0.973439	101,G,0.957*
EVM0009654.1	ttyh3a	protein tweety homolog 3 isoform X1	0.954526	0.974496	466,C,0.983*
EVM0016545.1	fignl1	fidgetin-like protein 1 isoform X1	0.955292	0.974768	244,G,0.967*
EVM0011248.1	tmem125-2	transmembrane protein 125	0.956113	0.975096	6,A,0.957*
EVM0008790.2	capns1b	calpain, small subunit 1 b isoform X1	0.957122	0.975615	19,Q,0.957*
EVM0020713.1	sst3	cortistatin precursor	0.962264	0.980345	37,E,0.993**
EVM0017431.1	gnb5b	guanine nucleotide-binding protein subunit beta-5b	0.964651	0.981632	53,G,0.982*
EVM0002739.1	poldip3	polymerase delta-interacting protein 3 isoform X1	0.965037	0.981632	185,F,0.966*
EVM0007540.1	irf2	interferon regulatory factor 2 isoform 1	0.964138	0.981632	141,R,0.963*
EVM0009889.1	depdc1a-2	--	0.966013	0.981725	344,R,0.951*
EVM0005783.1	mex3c	RNA-binding E3 ubiquitin-protein ligase MEX3C	0.966134	0.981725	286,S,0.967*
EVM0011539.1	carkd	ATP-dependent (S)-NAD(P)H-hydrate dehydratase isoform 1	0.966712	0.981801	84,S,0.960*
EVM0009488.1	ncbp2	nuclear cap-binding protein subunit 2	0.967838	0.982433	18,Q,0.985*
EVM0002022.1	chmp7	charged multivesicular body protein 7	0.968822	0.982922	311,A,0.952*
EVM0007890.1	bnipl-2	--	0.970022	0.983627	136,Q,0.963*;157,Y,0.971*
EVM0008923.1	lhcgr	lutropin-choriogonadotropic hormone receptor precursor	0.97345	0.985355	51,S,0.961*;187,K,0.998**
EVM0015968.1	hnrnph3-2	--	0.973653	0.985355	191,Y,0.989*;335,S,0.972*
EVM0015667.1	dbt-2	--	0.973745	0.985355	235,K,0.960*;262,E,0.953*
EVM0009035.1	map3k3	mitogen-activated protein kinase kinase kinase 3	0.972369	0.985355	20,K,0.975*
EVM0006291.1	pdgfc-3	platelet-derived growth factor C isoform X1	0.97518	0.985562	145,V,0.955*
EVM0004194.1	jade1-2	--	0.975464	0.985562	96,K,0.969*
EVM0009210.1	cwc27	spliceosome-associated protein CWC27 homolog	0.97447	0.985562	255,K,0.965*;309,Q,0.980*
EVM0002094.1	cds1-2	phosphatidate cytidylyltransferase 1 isoform X2	0.978924	0.988546	182,M,0.970*
EVM0018124.1	nrxn3a	neurexin 3a isoform X1	0.979543	0.98866	176,K,0.953*
EVM0013387.1	sub1b-2	--	0.980597	0.989212	45,S,0.984*;70,S,0.968*
EVM0001798.1	tubgcp5	gamma-tubulin complex component 5 isoform X1	0.982656	0.990777	550,E,0.964*
EVM0014267.1	nefma	neurofilament medium polypeptide	0.98475	0.992376	521,K,0.976*
EVM0008314.1	ccser1	serine-rich coiled-coil domain-containing protein 1 isoform X1	0.986607	0.993652	169,P,0.954*
EVM0011038.1	coq6	ubiquinone biosynthesis monooxygenase COQ6, mitochondrial	0.987035	0.993652	112,M,0.959*
EVM0001929.2	cdv3	protein CDV3 homolog isoform X1	0.987554	0.993663	27,S,0.967*
EVM0019864.1	LOC567728-2	diacylglycerol kinase beta isoform X2	0.989848	0.994945	203,F,0.962*
EVM0000419.1	LOC110439923	copper chaperone for superoxide dismutase-like	0.989592	0.994945	51,G,0.972*
EVM0015420.1	pisd	phosphatidylserine decarboxylase proenzyme, mitochondrial isoform X2	0.990953	0.995031	25,P,0.980*
EVM0006119.1	nfe2	transcription factor NF-E2 45 kDa subunit isoform X1	0.990747	0.995031	228,G,0.962*
EVM0009858.1	peo1	twinkle protein, mitochondrial	0.991696	0.995265	127,S,0.952*;140,Q,0.963*;516,N,0.956*
EVM0009922.1	dmrt2a-2	--	0.996206	0.996717	145,S,0.963*
EVM0010670.1	st6gal1	beta-galactoside alpha-2,6-sialyltransferase 1 isoform X1	0.996115	0.996717	337,E,0.982*
EVM0012095.1	krt222	keratin-like protein KRT222	0.995186	0.996717	19,A,0.972*
EVM0001263.1	tp53bp1	TP53-binding protein 1 isoform X1	0.994969	0.996717	63,S,0.979*
EVM0005401.1	ap5m1	AP-5 complex subunit mu-1 isoform X1	0.994837	0.996717	108,P,0.969*
EVM0000789.1	fam206a	protein Abitram	0.994077	0.996717	57,K,0.971*
EVM0002255.1	chm	rab proteins geranylgeranyltransferase component A 2	0.998716	0.998716	348,G,0.955*
