# Supplementary material for: Immunogenetic losses co-occurred with seahorse male pregnancy and mutation in tlx1 accompanied functional asplenia
Source: Nat Commun. 2022 Dec 9;13:7610. doi: 10.1038/s41467-022-35338-7 (PMC9734139; doi:10.1038/s41467-022-35338-7)
Supplement: Supplementary file 4 — Supplementary Data 1-15 [file 41467_2022_35338_MOESM4_ESM.zip › Supplementary Data/Supplementary Data 5.xlsx]

## Sheet: Sheet1
Supplementary Data 5. A full set of genes included in the rapidly evolving genes (REGs) analysis. The FDR adjustments were made for multiple comparisons. Only genes with an FDR-corrected P value < 0.05 and the dN of the seahorse lineage higher than that of the sister lineage of seahorse were considered as rapidly evolved. In total, we identidied 693 rapidly evolving genes in seahorses (Q-value <0…
Full set of genes included in the original analyses for rapidly evolving genes								693 rapidly evolving genes (REGs) identified in seahorses
Gene ID	Gene symbol	p-value	Q-value	dN_foreground	dN_background			Gene ID	Gene symbol	p-value	Q-value	dN_foreground	dN_background
EVM0014855.1	myeov2	5.71691e-10	5.31329e-06	0.30285	0.2552			EVM0014855.1	myeov2	5.71691e-10	5.31329e-06	0.0079	6e-05
EVM0014084.1	laptm4a	2.28201e-09	1.06045e-05	0.496625	0.22784			EVM0014084.1	laptm4a	2.28201e-09	1.06045e-05	0.118875	0.01028
EVM0014618.1	hoxc6b	8.25121e-08	0.000127811	0.1016	0.08602			EVM0014618.1	hoxc6b	8.25121e-08	0.000127811	0.063325	0.02268
EVM0007614.1	zic6	6.93648e-08	0.000127811	0.346525	0.2308			EVM0007614.1	zic6	6.93648e-08	0.000127811	0.147	0.03968
EVM0001354.1	nmbr	5.0323e-08	0.000127811	0.027175	0.01024			EVM0001354.1	nmbr	5.0323e-08	0.000127811	0.15125	0.0296
EVM0006833.1	cdo1	6.0424e-08	0.000127811	0.063825	0.02174			EVM0006833.1	cdo1	6.0424e-08	0.000127811	0.157	0.03484
EVM0007342.1	ndc80	1.00222e-07	0.000133066	0.02005	0.03432			EVM0007342.1	ndc80	1.00222e-07	0.000133066	0.192425	0.06168
EVM0001863.1	zgc:92162	1.95216e-07	0.000226793	0.391825	0.28804			EVM0001863.1	zgc:92162	1.95216e-07	0.000226793	0.238725	0.07586
EVM0006676.1	kctd2-2	2.32638e-07	0.000240237	0.01955	0.00388			EVM0006676.1	kctd2-2	2.32638e-07	0.000240237	0.065775	0.02236
EVM0018448.1	bhlhe22	4.65606e-07	0.000432734	0.28155	0.22156			EVM0018448.1	bhlhe22	4.65606e-07	0.000432734	0.0821	0.0285
EVM0008629.1	mlx	1.09755e-06	0.000927328	0.011275	0.00184			EVM0008629.1	mlx	1.09755e-06	0.000927328	0.091425	0.02662
EVM0017092.1	zic5	1.23873e-06	0.000959395	0.5699	0.23698			EVM0017092.1	zic5	1.23873e-06	0.000959395	0.056575	0.01576
EVM0002795.1	gpha2-2	1.78726e-06	0.00103817	0.012475	0.02332			EVM0002795.1	gpha2-2	1.78726e-06	0.00103817	0.0958	0.0416
EVM0008734.1	elavl3	1.69382e-06	0.00103817	0.695575	0.2691			EVM0008734.1	elavl3	1.69382e-06	0.00103817	0.01455	0.0019
EVM0016287.1	znrf3	1.61499e-06	0.00103817	0.041275	0.02428			EVM0016287.1	znrf3	1.61499e-06	0.00103817	0.131475	0.05134
EVM0008149.1	map3k7cl	1.45306e-06	0.00103817	0.37195	0.23304			EVM0008149.1	map3k7cl	1.45306e-06	0.00103817	0.158025	0.05356
EVM0003422.1	slc35b3	1.90825e-06	0.00104325	0.197225	0.16912			EVM0003422.1	slc35b3	1.90825e-06	0.00104325	0.09505	0.023
EVM0004422.1	gpn1	2.28969e-06	0.00118224	0.3453	0.37204			EVM0004422.1	gpn1	2.28969e-06	0.00118224	0.13635	0.04338
EVM0012072.1	prpf38a-2	2.70483e-06	0.00125693	0.120725	0.09866			EVM0012072.1	prpf38a-2	2.70483e-06	0.00125693	0.06535	0.01806
EVM0002023.1	nipsnap3a	2.68855e-06	0.00125693	0.496275	0.15428			EVM0002023.1	nipsnap3a	2.68855e-06	0.00125693	0.279725	0.09842
EVM0016679.1	tubgcp2	2.90746e-06	0.00128676	0.332725	0.2349			EVM0016679.1	tubgcp2	2.90746e-06	0.00128676	0.0696	0.01922
EVM0016673.1	abhd11	3.48151e-06	0.00147078	0.475975	0.2913			EVM0016673.1	abhd11	3.48151e-06	0.00147078	0.141075	0.05504
EVM0010268.1	tbx21-2	4.02195e-06	0.0015575	0.04385	0.0487			EVM0010268.1	tbx21-2	4.02195e-06	0.0015575	0.11625	0.04896
EVM0008391.1	hoxc13a	4.01234e-06	0.0015575	0.058775	0.0598			EVM0008391.1	hoxc13a	4.01234e-06	0.0015575	0.045125	0.0127
EVM0017285.1	akirin1-2	4.74845e-06	0.00176528	0.139425	0.17346			EVM0017285.1	akirin1-2	4.74845e-06	0.00176528	0.059625	0.02024
EVM0017484.1	chsy1	5.04573e-06	0.00176847	0.199825	0.17682			EVM0017484.1	chsy1	5.04573e-06	0.00176847	0.2588	0.03054
EVM0016365.1	pcyox1	5.32785e-06	0.00176847	0.08495	0.09188			EVM0016365.1	pcyox1	5.32785e-06	0.00176847	0.13185	0.06646
EVM0009006.1	zbtb37	5.29306e-06	0.00176847	0.14255	0.13254			EVM0009006.1	zbtb37	5.29306e-06	0.00176847	0.148325	0.0481
EVM0000194.1	rab3c	6.15441e-06	0.00197238	0.049475	0.05196			EVM0000194.1	rab3c	6.15441e-06	0.00197238	0.0179	0.00634
EVM0009904.1	b4gat1-2	6.57387e-06	0.00203659	0.1389	0.06378			EVM0009904.1	b4gat1-2	6.57387e-06	0.00203659	0.104825	0.03592
EVM0008397.1	papss2a-2	7.94613e-06	0.00205924	0.050675	0.04418			EVM0012496.1	ube2z	7.09445e-06	0.00205924	0.1173	0.0447
EVM0012496.1	ube2z	7.09445e-06	0.00205924	0.1918	0.10398			EVM0007300.1	sp9	8.08572e-06	0.00205924	0.0384	0.00984
EVM0007300.1	sp9	8.08572e-06	0.00205924	0.089175	0.11836			EVM0020316.1	nr4a2a	7.37861e-06	0.00205924	0.03025	0.0076
EVM0020316.1	nr4a2a	7.37861e-06	0.00205924	0.392625	0.17468			EVM0006110.1	sox3	8.19795e-06	0.00205924	0.059675	0.01006
EVM0006110.1	sox3	8.19795e-06	0.00205924	0.3151	0.2724			EVM0017601.1	wdr59	7.92703e-06	0.00205924	0.103425	0.0361
EVM0017601.1	wdr59	7.92703e-06	0.00205924	0.10275	0.12694			EVM0021252.1	galnt12	7.7004e-06	0.00205924	0.170025	0.0673
EVM0021252.1	galnt12	7.7004e-06	0.00205924	0.078375	0.04758			EVM0005608.1	mrpl15	9.16615e-06	0.00224185	0.092925	0.04324
EVM0005608.1	mrpl15	9.16615e-06	0.00224185	0.0186	0.019			EVM0012697.1	qrfpra	9.46433e-06	0.00225542	0.12965	0.04242
EVM0012697.1	qrfpra	9.46433e-06	0.00225542	0.081425	0.08474			EVM0017608.1	tmem175-2	1.08127e-05	0.00233833	0.1794	0.05942
EVM0017608.1	tmem175-2	1.08127e-05	0.00233833	0.189175	0.1447			EVM0009916.1	mgmt-2	1.01785e-05	0.00233833	0.1349	0.03374
EVM0009916.1	mgmt-2	1.01785e-05	0.00233833	0.0806	0.05996			EVM0016075.1	cap1	1.08875e-05	0.00233833	0.108475	0.05762
EVM0016075.1	cap1	1.08875e-05	0.00233833	0.23395	0.184			EVM0009710.1	pou4f2	1.15734e-05	0.00233833	0.0247	0.00804
EVM0009710.1	pou4f2	1.15734e-05	0.00233833	0.30575	0.31688			EVM0005599.1	taok3a	1.14657e-05	0.00233833	0.0536	0.01446
EVM0005599.1	taok3a	1.14657e-05	0.00233833	0.072475	0.10764			EVM0019590.1	intu	1.1346e-05	0.00233833	0.2481	0.07198
EVM0019590.1	intu	1.1346e-05	0.00233833	0.186825	0.14738			EVM0018275.1	tbx20	1.12169e-05	0.00233833	0.0544	0.01374
EVM0018275.1	tbx20	1.12169e-05	0.00233833	0.384	0.28202			EVM0018124.1	nrxn3a	1.27285e-05	0.002517	0.105725	0.02632
EVM0018124.1	nrxn3a	1.27285e-05	0.002517	0.364525	0.2381			EVM0011535.1	smim15-2	1.3244e-05	0.00254143	0.11365	0.03004
EVM0011535.1	smim15-2	1.3244e-05	0.00254143	0.217675	0.30012			EVM0000123.1	tpx2	1.3399e-05	0.00254143	0.324175	0.14124
EVM0000123.1	tpx2	1.3399e-05	0.00254143	0.097125	0.08546			EVM0009768.1	cdk21	1.39404e-05	0.00259125	0.185375	0.07994
EVM0009768.1	cdk21	1.39404e-05	0.00259125	0.04665	0.05158			EVM0003784.1	rpn1	1.51592e-05	0.00272352	0.077975	0.03468
EVM0003784.1	rpn1	1.51592e-05	0.00272352	0.175525	0.24542			EVM0016515.1	ddit4	1.52381e-05	0.00272352	0.1083	0.06382
EVM0016515.1	ddit4	1.52381e-05	0.00272352	0.04545	0.06278			EVM0009300.1	mnx1-2	1.62066e-05	0.00278934	0.08585	0.02458
EVM0013821.1	2022-03-06	1.61431e-05	0.00278934	0.35565	0.29356			EVM0010328.1	gata4	1.66858e-05	0.00281959	0.07075	0.04072
EVM0009300.1	mnx1-2	1.62066e-05	0.00278934	0.138425	0.15362			EVM0011814.1	lman1	1.75529e-05	0.00291315	0.12515	0.06734
EVM0010328.1	gata4	1.66858e-05	0.00281959	0.05845	0.05396			EVM0005760.1	dclre1c	1.81014e-05	0.00295148	0.248625	0.09606
EVM0011814.1	lman1	1.75529e-05	0.00291315	0.188675	0.16366			EVM0001929.2	cdv3	1.91002e-05	0.00306064	0.14945	0.05578
EVM0005760.1	dclre1c	1.81014e-05	0.00295148	0.047725	0.05446			EVM0017224.1	pi4k2b	1.95629e-05	0.00308165	0.065	0.0352
EVM0001929.2	cdv3	1.91002e-05	0.00306064	0.11875	0.01278			EVM0017585.1	si:dkey-192l18.9	2.03202e-05	0.00312771	0.0407	0.01624
EVM0017224.1	pi4k2b	1.95629e-05	0.00308165	0.08405	0.04824			EVM0010697.1	ggcta	2.05283e-05	0.00312771	0.21695	0.13324
EVM0017585.1	si:dkey-192l18.9	2.03202e-05	0.00312771	0.064925	0.08462			EVM0019998.1	rgp1	2.09103e-05	0.00313452	0.050075	0.0205
EVM0010697.1	ggcta	2.05283e-05	0.00312771	0.1596	0.06148			EVM0001322.1	zgc:77929	2.1509e-05	0.00317309	0.2966	0.06816
EVM0019998.1	rgp1	2.09103e-05	0.00313452	0.08435	0.07682			EVM0009764.1	wee1-2	2.55297e-05	0.00358845	0.12875	0.04318
EVM0001322.1	zgc:77929	2.1509e-05	0.00317309	0.1108	0.08226			EVM0020132.1	nkap-2	2.56818e-05	0.00358845	0.111425	0.04318
EVM0009764.1	wee1-2	2.55297e-05	0.00358845	0.0873	0.10572			EVM0009856.1	trib1	2.55636e-05	0.00358845	0.1367	0.05366
EVM0020132.1	nkap-2	2.56818e-05	0.00358845	0.16845	0.17468			EVM0000176.1	zic4	2.62551e-05	0.00358845	0.0804	0.01194
EVM0005274.1	slc37a2	2.61369e-05	0.00358845	0.2293	0.2578			EVM0006318.1	serpinc1-2	2.67348e-05	0.00360107	0.280625	0.10976
EVM0009856.1	trib1	2.55636e-05	0.00358845	0.2802	0.24938			EVM0015704.2	surf4	2.73803e-05	0.00362834	0.037975	0.00776
EVM0000176.1	zic4	2.62551e-05	0.00358845	0.05875	0.0828			EVM0007183.1	spc25	2.81494e-05	0.00362834	0.28495	0.10826
EVM0006318.1	serpinc1-2	2.67348e-05	0.00360107	0.0737	0.1242			EVM0006876.1	arfgef3	2.8084e-05	0.00362834	0.1215	0.04616
EVM0015704.2	surf4	2.73803e-05	0.00362834	0.081725	0.07028			EVM0004821.1	smpdl3a	2.84989e-05	0.00362834	0.179125	0.10728
EVM0007183.1	spc25	2.81494e-05	0.00362834	0.066025	0.06058			EVM0010822.1	fam161a	3.02963e-05	0.00375432	0.2743	0.13128
EVM0006876.1	arfgef3	2.8084e-05	0.00362834	0.268375	0.12486			EVM0001393.1	sox17	3.01325e-05	0.00375432	0.08735	0.0395
EVM0004821.1	smpdl3a	2.84989e-05	0.00362834	0.085775	0.20816			EVM0017193.1	trim13	3.10658e-05	0.00379902	0.21355	0.1123
EVM0010822.1	fam161a	3.02963e-05	0.00375432	0.176	0.12116			EVM0019231.1	irx3a	3.17558e-05	0.00383296	0.07755	0.02106
EVM0001393.1	sox17	3.01325e-05	0.00375432	0.306175	0.25498			EVM0008692.1	zgc:111986-2	3.38449e-05	0.00400034	0.04285	0.00552
EVM0017193.1	trim13	3.10658e-05	0.00379902	0.096375	0.19866			EVM0016441.1	pea15	3.40034e-05	0.00400034	0.0301	0.00922
EVM0019231.1	irx3a	3.17558e-05	0.00383296	0.1482	0.1232			EVM0020122.1	pex11a-2	3.6163e-05	0.00406347	0.252025	0.12106
EVM0008692.1	zgc:111986-2	3.38449e-05	0.00400034	0.07125	0.1093			EVM0002535.1	ubac1	3.60583e-05	0.00406347	0.0576	0.0259
EVM0016441.1	pea15	3.40034e-05	0.00400034	0.101725	0.028			EVM0014573.1	khk	3.57454e-05	0.00406347	0.164525	0.06922
EVM0020122.1	pex11a-2	3.6163e-05	0.00406347	0.63945	0.39442			EVM0002224.2	psmd5	3.62888e-05	0.00406347	0.139725	0.06394
EVM0002535.1	ubac1	3.60583e-05	0.00406347	0.322375	0.17918			EVM0016415.1	si:dkey-90m5.4	3.71993e-05	0.00411583	0.391275	0.19206
EVM0014573.1	khk	3.57454e-05	0.00406347	0.076175	0.12444			EVM0019109.1	zgc:110063	4.04359e-05	0.00434726	0.052575	0.01512
EVM0002224.2	psmd5	3.62888e-05	0.00406347	0.013225	0.00084			EVM0014392.1	nr2f5	4.00014e-05	0.00434726	0.0179	0.00422
EVM0016415.1	si:dkey-90m5.4	3.71993e-05	0.00411583	0.1482	0.128			EVM0002192.1	si:ch211-286f9.2	4.06942e-05	0.00434726	0.163275	0.08412
EVM0019109.1	zgc:110063	4.04359e-05	0.00434726	0.032	0.03478			EVM0008451.1	atf3	4.1543e-05	0.00438751	0.2313	0.06752
EVM0014392.1	nr2f5	4.00014e-05	0.00434726	0.090975	0.10874			EVM0011702.1	mfsd11	4.24463e-05	0.00440452	0.0963	0.06628
EVM0002192.1	si:ch211-286f9.2	4.06942e-05	0.00434726	0.17365	0.06902			EVM0005199.1	fdft1	4.31258e-05	0.00440452	0.058575	0.0302
EVM0008451.1	atf3	4.1543e-05	0.00438751	0.2332	0.24652			EVM0005477.1	cog7	4.27144e-05	0.00440452	0.055775	0.0308
EVM0011702.1	mfsd11	4.24463e-05	0.00440452	0.27905	0.42626			EVM0007359.1	tdp2b-2	4.46309e-05	0.00441276	0.15365	0.08624
EVM0005199.1	fdft1	4.31258e-05	0.00440452	0.079375	0.0513			EVM0016694.1	coro6	4.38462e-05	0.00441276	0.045975	0.01978
EVM0005477.1	cog7	4.27144e-05	0.00440452	0.0467	0.0689			EVM0008842.2	dgki	4.44084e-05	0.00441276	0.04875	0.02826
EVM0007359.1	tdp2b-2	4.46309e-05	0.00441276	0.095475	0.15312			EVM0004876.1	adrb1-2	4.69995e-05	0.00459804	0.125025	0.03882
EVM0016694.1	coro6	4.38462e-05	0.00441276	0.28965	0.19554			EVM0004957.1	s1pr1-2	4.78211e-05	0.00462968	0.157875	0.037
EVM0008842.2	dgki	4.44084e-05	0.00441276	0.073525	0.1066			EVM0009922.1	dmrt2a-2	4.9246e-05	0.00469196	0.158425	0.0731
EVM0004876.1	adrb1-2	4.69995e-05	0.00459804	0.107025	0.08114			EVM0012863.1	asb6	4.96352e-05	0.00469196	0.144525	0.07594
EVM0004957.1	s1pr1-2	4.78211e-05	0.00462968	0.091825	0.16906			EVM0013211.1	wdtc1	4.99789e-05	0.00469196	0.07415	0.02736
EVM0009922.1	dmrt2a-2	4.9246e-05	0.00469196	0.0742	0.0759			EVM0000893.1	p3h2-2	5.07335e-05	0.00471517	0.1378	0.06834
EVM0012863.1	asb6	4.96352e-05	0.00469196	0.554125	0.27492			EVM0012972.1	ssr3-2	5.27555e-05	0.00480695	0.02535	0.0065
EVM0013211.1	wdtc1	4.99789e-05	0.00469196	0.1762	0.3754			EVM0008215.1	onecut1-2	5.26629e-05	0.00480695	0.03085	0.01348
EVM0000893.1	p3h2-2	5.07335e-05	0.00471517	0.106575	0.08342			EVM0005597.1	kirrel3l	5.41257e-05	0.00488393	0.038425	0.01904
EVM0012972.1	ssr3-2	5.27555e-05	0.00480695	0.28915	0.38406			EVM0017974.1	prkcha	5.61562e-05	0.00492842	0.1146	0.0486
EVM0008215.1	onecut1-2	5.26629e-05	0.00480695	0.115475	0.13388			EVM0003338.1	anapc10	5.58703e-05	0.00492842	0.0262	0.00268
EVM0005597.1	kirrel3l	5.41257e-05	0.00488393	0.026975	0.05892			EVM0003489.1	txndc5	5.62097e-05	0.00492842	0.1954	0.06588
EVM0017974.1	prkcha	5.61562e-05	0.00492842	0.156825	0.18632			EVM0020713.1	sst3	5.95532e-05	0.00517278	0.0856	0.02152
EVM0003338.1	anapc10	5.58703e-05	0.00492842	0.0397	0.0284			EVM0005318.1	rag2	6.10034e-05	0.00524968	0.12325	0.05004
EVM0003489.1	txndc5	5.62097e-05	0.00492842	0.013425	0.041			EVM0009617.1	LOC103910025	6.33438e-05	0.00535198	0.042325	0.0151
EVM0020713.1	sst3	5.95532e-05	0.00517278	0.149275	0.11432			EVM0019423.1	trim9	6.31045e-05	0.00535198	0.04055	0.01706
EVM0005318.1	rag2	6.10034e-05	0.00524968	0.035175	0.02684			EVM0003547.1	phox2bb	6.66312e-05	0.00557901	0.046425	0.01484
EVM0009617.1	LOC103910025	6.33438e-05	0.00535198	0.0543	0.02642			EVM0006260.1	fam78bb	6.79821e-05	0.0056413	0.07255	0.02138
EVM0019423.1	trim9	6.31045e-05	0.00535198	0.073375	0.06682			EVM0013316.1	otpb	7.09844e-05	0.00571658	0.0677	0.01814
EVM0003547.1	phox2bb	6.66312e-05	0.00557901	0.1359	0.03068			EVM0009154.1	clpp	7.12122e-05	0.00571658	0.097975	0.03828
EVM0006260.1	fam78bb	6.79821e-05	0.0056413	0.069025	0.05612			EVM0010350.1	zbtb18	6.97817e-05	0.00571658	0.078525	0.02934
EVM0013316.1	otpb	7.09844e-05	0.00571658	0.1161	0.07238			EVM0014905.1	rx3	7.13496e-05	0.00571658	0.120225	0.06102
EVM0009154.1	clpp	7.12122e-05	0.00571658	0.159925	0.12004			EVM0011776.1	sumf2	7.34987e-05	0.00583325	0.1777	0.07066
EVM0010350.1	zbtb18	6.97817e-05	0.00571658	0.190425	0.14302			EVM0003189.1	klf13	7.40611e-05	0.00583325	0.06905	0.03318
EVM0014905.1	rx3	7.13496e-05	0.00571658	0.11285	0.1251			EVM0019602.1	ncapg-2	7.79941e-05	0.00584578	0.089025	0.05022
EVM0011776.1	sumf2	7.34987e-05	0.00583325	0.174925	0.14388			EVM0019712.1	pdx1-2	7.63821e-05	0.00584578	0.146425	0.0604
EVM0003189.1	klf13	7.40611e-05	0.00583325	0.2201	0.19862			EVM0020268.1	fgfr1op2	7.72197e-05	0.00584578	0.0695	0.02998
EVM0019602.1	ncapg-2	7.79941e-05	0.00584578	0.1831	0.18844			EVM0013399.1	bri3bp	7.59609e-05	0.00584578	0.12235	0.0444
EVM0019712.1	pdx1-2	7.63821e-05	0.00584578	0.134275	0.2143			EVM0020736.1	psmb1	7.7629e-05	0.00584578	0.055925	0.02612
EVM0020268.1	fgfr1op2	7.72197e-05	0.00584578	0.064375	0.09126			EVM0012240.1	tktb	7.74178e-05	0.00584578	0.09685	0.03886
EVM0013399.1	bri3bp	7.59609e-05	0.00584578	0.0206	0.02438			EVM0002791.1	triap1	7.86272e-05	0.00584609	0.068575	0.02336
EVM0020736.1	psmb1	7.7629e-05	0.00584578	0.3644	0.19196			EVM0002246.1	crhb	8.06702e-05	0.00595039	0.0844	0.03878
EVM0012240.1	tktb	7.74178e-05	0.00584578	0.18725	0.16702			EVM0016212.1	tmem229b	8.67333e-05	0.00624883	0.1692	0.07102
EVM0002791.1	triap1	7.86272e-05	0.00584609	0.11855	0.2927			EVM0002391.1	tti2	8.57124e-05	0.00624883	0.274825	0.1543
EVM0002246.1	crhb	8.06702e-05	0.00595039	0.156675	0.16916			EVM0015753.1	uvssa	8.99266e-05	0.00634886	0.182725	0.09886
EVM0007617.1	ampd3b	8.62435e-05	0.00624883	0.1238	0.08502			EVM0017276.1	asic2	8.92915e-05	0.00634886	0.04485	0.01642
EVM0016212.1	tmem229b	8.67333e-05	0.00624883	0.07285	0.0927			EVM0017991.1	cdc23	9.0171e-05	0.00634886	0.043825	0.01224
EVM0002391.1	tti2	8.57124e-05	0.00624883	0.052575	0.055			EVM0016540.1	cbr1	9.1975e-05	0.00640581	0.119475	0.07888
EVM0015753.1	uvssa	8.99266e-05	0.00634886	0.1022	0.05234			EVM0014809.1	emx3	9.23583e-05	0.00640581	0.18665	0.06236
EVM0017276.1	asic2	8.92915e-05	0.00634886	0.22975	0.15302			EVM0013562.1	irx4a	9.46441e-05	0.00649215	0.0658	0.0285
EVM0017991.1	cdc23	9.0171e-05	0.00634886	0.345175	0.38738			EVM0008839.1	pi15b	9.54622e-05	0.00649215	0.072075	0.04398
EVM0016540.1	cbr1	9.1975e-05	0.00640581	0.0143	0.024			EVM0016585.1	LOC103909970	9.56988e-05	0.00649215	0.15815	0.05734
EVM0014809.1	emx3	9.23583e-05	0.00640581	0.32685	0.20112			EVM0006285.1	rab8b	9.86706e-05	0.00664525	0.1359	0.03068
EVM0013562.1	irx4a	9.46441e-05	0.00649215	0.402975	0.21698			EVM0019956.1	fam78ab	0.0001017	0.00680002	0.096	0.03932
EVM0008839.1	pi15b	9.54622e-05	0.00649215	0.179325	0.20598			EVM0007989.1	klhl6	0.000103985	0.00690309	0.13615	0.06084
EVM0016585.1	LOC103909970	9.56988e-05	0.00649215	0.147475	0.1684			EVM0014520.1	wdr21	0.000105043	0.00692388	0.1585	0.06536
EVM0006285.1	rab8b	9.86706e-05	0.00664525	0.1755	0.27872			EVM0002848.1	kntc1	0.000106464	0.00696811	0.13735	0.06942
EVM0019956.1	fam78ab	0.0001017	0.00680002	0.166775	0.10784			EVM0010728.1	hoxd10a	0.000107293	0.00697331	0.229475	0.0647
EVM0007989.1	klhl6	0.000103985	0.00690309	0.030925	0.03346			EVM0006694.1	nuf2	0.000108078	0.00697551	0.14635	0.06762
EVM0014520.1	wdr21	0.000105043	0.00692388	0.11195	0.0982			EVM0000698.1	sp5a	0.000109477	0.00701712	0.042625	0.01344
EVM0002848.1	kntc1	0.000106464	0.00696811	0.077975	0.09054			EVM0020202.1	npy	0.000110401	0.00702787	0.063225	0.03096
EVM0010728.1	hoxd10a	0.000107293	0.00697331	0.348625	0.40196			EVM0001904.1	eif2ak4	0.00011155	0.00705268	0.0732	0.05822
EVM0006694.1	nuf2	0.000108078	0.00697551	0.147075	0.03712			EVM0016487.1	aqp4	0.000113589	0.00706923	0.2263	0.09296
EVM0000698.1	sp5a	0.000109477	0.00701712	0.1306	0.04616			EVM0012092.1	si:dkey-174n20.1	0.000114854	0.00706923	0.12145	0.04952
EVM0020202.1	npy	0.000110401	0.00702787	0.20655	0.24236			EVM0012607.1	cldn19	0.000113221	0.00706923	0.041825	0.0127
EVM0001904.1	eif2ak4	0.00011155	0.00705268	0.035575	0.1284			EVM0007982.1	bnip3	0.000114412	0.00706923	0.10515	0.0502
EVM0016487.1	aqp4	0.000113589	0.00706923	0.309	0.17232			EVM0016881.1	vax2	0.000118115	0.00714962	0.093475	0.0145
EVM0012092.1	si:dkey-174n20.1	0.000114854	0.00706923	0.078025	0.05128			EVM0004035.1	wdr41	0.000118468	0.00714962	0.1314	0.07354
EVM0012607.1	cldn19	0.000113221	0.00706923	0.092225	0.1754			EVM0016723.1	mydgf	0.000118098	0.00714962	0.214875	0.0839
EVM0007982.1	bnip3	0.000114412	0.00706923	0.029025	0.09812			EVM0017513.1	wu:fj77h11	0.000119424	0.00716082	0.0895	0.0388
EVM0016881.1	vax2	0.000118115	0.00714962	0.152	0.13076			EVM0013891.1	vma21-2	0.000122348	0.00725296	0.0764	0.04336
EVM0004035.1	wdr41	0.000118468	0.00714962	0.1637	0.08412			EVM0017378.1	arl2-2	0.000122521	0.00725296	0.0834	0.02254
EVM0016723.1	mydgf	0.000118098	0.00714962	0.028125	0.10626			EVM0018520.1	cul2	0.000123415	0.00725962	0.016475	0.00634
EVM0017513.1	wu:fj77h11	0.000119424	0.00716082	0.314075	0.23714			EVM0016270.1	zic3	0.000126874	0.00732405	0.026775	0.01354
EVM0013891.1	vma21-2	0.000122348	0.00725296	0.07055	0.14946			EVM0007741.1	psmb4	0.000125728	0.00732405	0.058575	0.03002
EVM0017378.1	arl2-2	0.000122521	0.00725296	0.057325	0.07636			EVM0012152.2	timm9	0.00012868	0.00738239	0.0328	0.00696
EVM0018520.1	cul2	0.000123415	0.00725962	0.19425	0.25758			EVM0006912.1	cyhr1	0.000130912	0.00746441	0.04715	0.0135
EVM0009121.1	capn15	0.000126668	0.00732405	0.172025	0.13596			EVM0014070.1	brox	0.00013257	0.00751283	0.050075	0.02512
EVM0016270.1	zic3	0.000126874	0.00732405	0.210675	0.08954			EVM0017416.1	crp2	0.000134815	0.00755286	0.079475	0.04486
EVM0007741.1	psmb4	0.000125728	0.00732405	0.16315	0.17062			EVM0006487.1	sox7	0.000134901	0.00755286	0.12665	0.05848
EVM0012152.2	timm9	0.00012868	0.00738239	0.048075	0.04434			EVM0013824.1	fam65b-2	0.000138666	0.00759045	0.113	0.04352
EVM0006912.1	cyhr1	0.000130912	0.00746441	0.539225	0.26264			EVM0018148.1	lamc3	0.000140473	0.00759045	0.206475	0.10786
EVM0014070.1	brox	0.00013257	0.00751283	0.19635	0.1634			EVM0001763.1	cdkn2d	0.000138457	0.00759045	0.153375	0.06688
EVM0017416.1	crp2	0.000134815	0.00755286	0.20425	0.33496			EVM0019250.1	tjap1	0.000140416	0.00759045	0.11845	0.0586
EVM0006487.1	sox7	0.000134901	0.00755286	0.10775	0.14268			EVM0016023.1	trib2	0.000136409	0.00759045	0.05145	0.01886
EVM0013824.1	fam65b-2	0.000138666	0.00759045	0.33635	0.04244			EVM0014664.2	kxd1	0.000140162	0.00759045	0.075975	0.03052
EVM0018148.1	lamc3	0.000140473	0.00759045	0.0872	0.07964			EVM0010547.1	necab1-2	0.000144833	0.0077168	0.0601	0.0232
EVM0001763.1	cdkn2d	0.000138457	0.00759045	0.140125	0.12936			EVM0003066.1	dad1	0.000146133	0.0077168	0.031075	0.0082
EVM0019250.1	tjap1	0.000140416	0.00759045	0.136875	0.05384			EVM0012758.1	fev	0.000145302	0.0077168	0.051725	0.01518
EVM0016023.1	trib2	0.000136409	0.00759045	0.035175	0.07358			EVM0011471.1	tmem35	0.000146094	0.0077168	0.0242	0.00918
EVM0014664.2	kxd1	0.000140162	0.00759045	0.20135	0.16938			EVM0020646.1	egfl7	0.000148548	0.00780005	0.21925	0.08736
EVM0010547.1	necab1-2	0.000144833	0.0077168	0.290325	0.32558			EVM0012374.1	acp1	0.000151387	0.00781661	0.14125	0.0665
EVM0003066.1	dad1	0.000146133	0.0077168	0.03575	0.0566			EVM0016198.1	si:ch211-94l19.4	0.000149745	0.00781661	0.030325	0.02028
EVM0012758.1	fev	0.000145302	0.0077168	0.180575	0.28392			EVM0001374.1	srsf5b	0.000151298	0.00781661	0.086225	0.03286
EVM0011471.1	tmem35	0.000146094	0.0077168	0.1055	0.03754			EVM0015779.1	brinp3a.2	0.000155497	0.00798445	0.0676	0.02684
EVM0020646.1	egfl7	0.000148548	0.00780005	0.07655	0.02762			EVM0010691.1	nipal3-2	0.000156964	0.00801549	0.135425	0.10334
EVM0012374.1	acp1	0.000151387	0.00781661	0.04015	0.02178			EVM0012784.1	usp7	0.000161347	0.00814978	0.016	0.00616
EVM0016198.1	si:ch211-94l19.4	0.000149745	0.00781661	0.20995	0.19278			EVM0015601.1	optn-2	0.000163161	0.00819683	0.1702	0.08992
EVM0001374.1	srsf5b	0.000151298	0.00781661	0.069175	0.08352			EVM0005301.1	mad1l1	0.000165241	0.0082567	0.150975	0.07998
EVM0015779.1	brinp3a.2	0.000155497	0.00798445	0.068425	0.09944			EVM0019828.1	hmx2	0.000173878	0.00864185	0.062475	0.02162
EVM0010691.1	nipal3-2	0.000156964	0.00801549	0.159575	0.07344			EVM0010037.1	cyp11a1-2	0.000179369	0.0086469	0.08055	0.04086
EVM0014317.1	itpr1a-2	0.000160207	0.0081364	0.263925	0.27276			EVM0003940.1	tmem240a	0.000177459	0.0086469	0.010725	0.0015
EVM0012784.1	usp7	0.000161347	0.00814978	0.055225	0.09502			EVM0006589.1	zgc:109913	0.00017691	0.0086469	0.3143	0.12922
EVM0015601.1	optn-2	0.000163161	0.00819683	0.087175	0.09856			EVM0019395.2	asb13b	0.000179562	0.0086469	0.15805	0.07278
EVM0005301.1	mad1l1	0.000165241	0.0082567	0.02385	0.03066			EVM0002397.1	wdr45	0.00017773	0.0086469	0.02305	0.0074
EVM0019828.1	hmx2	0.000173878	0.00864185	0.041825	0.06604			EVM0012013.1	snx20	0.000177142	0.0086469	0.30585	0.14574
EVM0010037.1	cyp11a1-2	0.000179369	0.0086469	0.2541	0.1501			EVM0018902.1	LOC103908684	0.000181627	0.00866198	0.1915	0.08864
EVM0003940.1	tmem240a	0.000177459	0.0086469	0.02825	0.1071			EVM0010993.1	prom2	0.000181739	0.00866198	0.41655	0.22918
EVM0006589.1	zgc:109913	0.00017691	0.0086469	0.3427	0.19394			EVM0002437.1	pou1f1-2	0.00018389	0.00871977	0.0582	0.03978
EVM0019395.2	asb13b	0.000179562	0.0086469	0.0658	0.02804			EVM0018935.1	hoxa13b	0.000186156	0.00876602	0.09705	0.0417
EVM0002397.1	wdr45	0.00017773	0.0086469	0.191275	0.10678			EVM0009732.1	fbxw8	0.000187095	0.00876602	0.15705	0.1014
EVM0012013.1	snx20	0.000177142	0.0086469	0.137975	0.18996			EVM0012557.4	pus10	0.000187695	0.00876602	0.149475	0.09002
EVM0018902.1	LOC103908684	0.000181627	0.00866198	0.105875	0.14212			EVM0015115.1	fam195b	0.000190608	0.00881351	0.037	0.00636
EVM0010993.1	prom2	0.000181739	0.00866198	0.15415	0.05786			EVM0014532.1	sntb2	0.000189863	0.00881351	0.07065	0.0346
EVM0002437.1	pou1f1-2	0.00018389	0.00871977	0.1126	0.12024			EVM0001197.1	spryd7b-2	0.000194989	0.00895424	0.0401	0.01518
EVM0018935.1	hoxa13b	0.000186156	0.00876602	0.0668	0.1357			EVM0015033.1	ksr2	0.000195579	0.00895424	0.0356	0.01372
EVM0009732.1	fbxw8	0.000187095	0.00876602	0.048425	0.08352			EVM0012610.1	bcas3	0.000199909	0.00910763	0.069325	0.02598
EVM0012557.4	pus10	0.000187695	0.00876602	0.15495	0.15548			EVM0007867.1	chpf2	0.000202363	0.00917445	0.074375	0.02872
EVM0015115.1	fam195b	0.000190608	0.00881351	0.07725	0.06676			EVM0021337.1	gprc5ba-2	0.000207427	0.00931848	0.056925	0.02784
EVM0014532.1	sntb2	0.000189863	0.00881351	0.157825	0.11572			EVM0020002.1	wnt8b	0.000207545	0.00931848	0.0295	0.01358
EVM0001197.1	spryd7b-2	0.000194989	0.00895424	0.088	0.10298			EVM0016122.1	si:dkey-7k24.5-2	0.00021252	0.00949598	0.254175	0.11914
EVM0015033.1	ksr2	0.000195579	0.00895424	0.081225	0.03544			EVM0004092.1	nudt12	0.000214484	0.00953786	0.206675	0.12092
EVM0012610.1	bcas3	0.000199909	0.00910763	0.119475	0.20882			EVM0001328.2	mfsd10	0.000217694	0.00963453	0.134875	0.07042
EVM0007867.1	chpf2	0.000202363	0.00917445	0.1984	0.20612			EVM0013880.2	sestd1	0.000230669	0.0101124	0.09195	0.04356
EVM0021337.1	gprc5ba-2	0.000207427	0.00931848	0.076575	0.02488			EVM0000968.1	rnf130	0.000234967	0.0102158	0.121	0.07344
EVM0020002.1	wnt8b	0.000207545	0.00931848	0.152975	0.03984			EVM0004374.1	LOC100535772	0.000235224	0.0102158	0.1346	0.04394
EVM0016122.1	si:dkey-7k24.5-2	0.00021252	0.00949598	0.18145	0.17916			EVM0008377.1	vsx1-2	0.000238642	0.0102209	0.095325	0.05222
EVM0004092.1	nudt12	0.000214484	0.00953786	0.055725	0.01868			EVM0014368.1	pebp1	0.000236669	0.0102209	0.09	0.04244
EVM0001328.2	mfsd10	0.000217694	0.00963453	0.064175	0.0681			EVM0006558.2	tbc1d15	0.000237652	0.0102209	0.128825	0.07994
EVM0009507.1	mrs2	0.000223596	0.00984881	0.136825	0.02672			EVM0003837.1	slc35d3	0.000242875	0.0103545	0.157375	0.07864
EVM0013880.2	sestd1	0.000230669	0.0101124	0.0258	0.08694			EVM0015591.1	mtmr9	0.000244437	0.0103735	0.0518	0.02858
EVM0000968.1	rnf130	0.000234967	0.0102158	0.055925	0.07186			EVM0004230.1	jarid2a	0.000246403	0.0104094	0.08725	0.05552
EVM0004374.1	LOC100535772	0.000235224	0.0102158	0.06765	0.03956			EVM0008195.1	taf3	0.000248469	0.0104492	0.141475	0.07224
EVM0008377.1	vsx1-2	0.000238642	0.0102209	0.108225	0.10366			EVM0001645.1	pou4f3	0.000263412	0.0109782	0.088425	0.02128
EVM0014368.1	pebp1	0.000236669	0.0102209	0.15075	0.09476			EVM0002434.1	znhit6	0.000267121	0.0110339	0.20735	0.1336
EVM0006558.2	tbc1d15	0.000237652	0.0102209	0.255475	0.14352			EVM0013602.1	gmeb1	0.000267032	0.0110339	0.174325	0.07572
EVM0003837.1	slc35d3	0.000242875	0.0103545	0.0756	0.07334			EVM0007002.1	ephx4-3	0.000271497	0.011165	0.0821	0.0307
EVM0015591.1	mtmr9	0.000244437	0.0103735	0.100575	0.0913			EVM0011025.1	sigmar1	0.00027398	0.0112175	0.141225	0.05972
EVM0004230.1	jarid2a	0.000246403	0.0104094	0.0901	0.18852			EVM0014994.1	pdcd5	0.000276725	0.0112802	0.085525	0.0269
EVM0008195.1	taf3	0.000248469	0.0104492	0.0176	0.01796			EVM0008790.2	capns1b	0.000280129	0.0113691	0.13485	0.06914
EVM0019646.1	zgc:162816	0.000259943	0.0108825	0.21945	0.17144			EVM0007806.1	psme1-2	0.000283058	0.011438	0.12545	0.06092
EVM0001645.1	pou4f3	0.000263412	0.0109782	0.078525	0.0911			EVM0016278.1	kansl1b	0.000284979	0.0114658	0.1167	0.06278
EVM0002434.1	znhit6	0.000267121	0.0110339	0.0365	0.0526			EVM0017545.1	scap	0.000287064	0.0114999	0.0705	0.03726
EVM0013602.1	gmeb1	0.000267032	0.0110339	0.0702	0.19778			EVM0012276.1	mfsd12a	0.000290838	0.0115576	0.181925	0.09554
EVM0007002.1	ephx4-3	0.000271497	0.011165	0.051775	0.04738			EVM0001257.1	si:ch211-262i1.6-2	0.000291935	0.0115576	0.26775	0.13836
EVM0011025.1	sigmar1	0.00027398	0.0112175	0.115575	0.10566			EVM0013242.1	eif2b1	0.000292235	0.0115576	0.0619	0.02054
EVM0014994.1	pdcd5	0.000276725	0.0112802	0.519825	0.15176			EVM0019592.1	ttll1	0.00029629	0.0116233	0.03065	0.00856
EVM0008790.2	capns1b	0.000280129	0.0113691	0.254125	0.1681			EVM0003117.1	tmem178	0.000296397	0.0116233	0.115	0.03066
EVM0007806.1	psme1-2	0.000283058	0.011438	0.032775	0.0142			EVM0008446.1	fbxo33	0.000299203	0.011684	0.105775	0.04068
EVM0016278.1	kansl1b	0.000284979	0.0114658	0.080575	0.09368			EVM0010366.1	tectb	0.000305894	0.0118458	0.11105	0.06638
EVM0017545.1	scap	0.000287064	0.0114999	0.104625	0.13078			EVM0011496.1	nipa2	0.000308297	0.0118893	0.0827	0.04318
EVM0012276.1	mfsd12a	0.000290838	0.0115576	0.01675	0.01628			EVM0007634.1	wnt2-2	0.000309882	0.011901	0.1182	0.0427
EVM0001257.1	si:ch211-262i1.6-2	0.000291935	0.0115576	0.06245	0.09626			EVM0009637.1	zmp:0000000662	0.000315032	0.012049	0.1807	0.049
EVM0013242.1	eif2b1	0.000292235	0.0115576	0.07585	0.07876			EVM0016209.1	zfpm2a	0.000322828	0.0122464	0.047675	0.02814
EVM0019592.1	ttll1	0.00029629	0.0116233	0.15105	0.0903			EVM0012756.1	ildr2	0.000325744	0.0122757	0.16515	0.0945
EVM0003117.1	tmem178	0.000296397	0.0116233	0.0234	0.0643			EVM0014698.1	pex7	0.000326244	0.0122757	0.1372	0.07116
EVM0008446.1	fbxo33	0.000299203	0.011684	0.225425	0.37828			EVM0015745.1	si:dkey-33i11.3	0.000337612	0.0123682	0.097775	0.04284
EVM0013055.1	stx19	0.000303924	0.0118187	0.22975	0.14038			EVM0018099.1	gpsm2	0.000337005	0.0123682	0.05185	0.02972
EVM0010366.1	tectb	0.000305894	0.0118458	0.027825	0.02614			EVM0006178.1	nxn-2	0.000335337	0.0123682	0.0357	0.01616
EVM0011496.1	nipa2	0.000308297	0.0118893	0.0944	0.08188			EVM0020466.1	trh	0.000338016	0.0123682	0.23905	0.11608
EVM0007634.1	wnt2-2	0.000309882	0.011901	0.17155	0.05596			EVM0002170.1	iars	0.000336601	0.0123682	0.046	0.0326
EVM0009637.1	zmp:0000000662	0.000315032	0.012049	0.049475	0.0215			EVM0004503.2	rtca	0.000332101	0.0123682	0.13235	0.04002
EVM0015366.1	prph2a	0.000319336	0.0121636	0.07965	0.0422			EVM0015882.1	ltv1	0.000343845	0.0125322	0.131575	0.07546
EVM0016209.1	zfpm2a	0.000322828	0.0122464	0.180675	0.13124			EVM0012912.1	ankrd27	0.000351727	0.0127693	0.165325	0.0793
EVM0012756.1	ildr2	0.000325744	0.0122757	0.078325	0.09498			EVM0008652.1	samd7	0.000358583	0.0128612	0.109575	0.0567
EVM0014698.1	pex7	0.000326244	0.0122757	0.06975	0.05086			EVM0013041.1	spc24	0.000358416	0.0128612	0.2572	0.11352
EVM0015745.1	si:dkey-33i11.3	0.000337612	0.0123682	0.039325	0.10294			EVM0015064.1	spred3	0.00035635	0.0128612	0.036325	0.01766
EVM0010422.1	LOC799983	0.000330203	0.0123682	0.11945	0.07518			EVM0017941.1	rbck1	0.000359793	0.0128612	0.192425	0.11006
EVM0018099.1	gpsm2	0.000337005	0.0123682	0.130525	0.15142			EVM0005280.1	cops5	0.00036941	0.0131042	0.010825	0.00262
EVM0006178.1	nxn-2	0.000335337	0.0123682	0.27145	0.21836			EVM0015703.1	ublcp1	0.000372983	0.0131806	0.03615	0.01482
EVM0020466.1	trh	0.000338016	0.0123682	0.0294	0.02586			EVM0004998.1	hoxc11b	0.000377864	0.0133025	0.054025	0.02216
EVM0002170.1	iars	0.000336601	0.0123682	0.1274	0.08006			EVM0012201.1	hacd1	0.000382262	0.0134066	0.04595	0.02162
EVM0004503.2	rtca	0.000332101	0.0123682	0.3055	0.31418			EVM0016830.1	foxd1	0.000387897	0.013553	0.1043	0.0453
EVM0015882.1	ltv1	0.000343845	0.0125322	0.48805	0.30272			EVM0005765.1	stox2b	0.00040535	0.0140572	0.07035	0.03514
EVM0012912.1	ankrd27	0.000351727	0.0127693	0.02075	0.06854			EVM0016041.1	rtkn2a	0.000404686	0.0140572	0.204725	0.09664
EVM0008652.1	samd7	0.000358583	0.0128612	0.021025	0.03084			EVM0009054.1	si:ch211-153a8.4-2	0.000408456	0.01406	0.281	0.12428
EVM0013041.1	spc24	0.000358416	0.0128612	0.044075	0.15868			EVM0001698.1	asl	0.000407293	0.01406	0.09825	0.05478
EVM0015064.1	spred3	0.00035635	0.0128612	0.068625	0.03138			EVM0000741.1	mrpl17	0.000414594	0.0142186	0.07595	0.05114
EVM0017941.1	rbck1	0.000359793	0.0128612	0.25105	0.19244			EVM0010611.1	nfe2l1b	0.000421262	0.0143942	0.1064	0.04856
EVM0018470.1	stx4	0.000369033	0.0131042	0.002475	0.09204			EVM0017775.1	dmrta2	0.000434734	0.014746	0.0585	0.02812
EVM0005280.1	cops5	0.00036941	0.0131042	0.1155	0.18916			EVM0011150.1	dnajb5	0.000445701	0.0150631	0.05025	0.02544
EVM0015703.1	ublcp1	0.000372983	0.0131806	0.21305	0.19562			EVM0016542.1	eif1ad-2	0.000453529	0.0151622	0.139525	0.06812
EVM0004998.1	hoxc11b	0.000377864	0.0133025	0.125925	0.0876			EVM0009976.1	polr3f-2	0.000453443	0.0151622	0.080975	0.01748
EVM0012201.1	hacd1	0.000382262	0.0134066	0.054225	0.07424			EVM0007731.1	tax1bp1b	0.000457795	0.0152401	0.081475	0.0451
EVM0016830.1	foxd1	0.000387897	0.013553	0.1495	0.10688			EVM0017959.1	foxb2	0.000464641	0.0153679	0.082775	0.03898
EVM0005765.1	stox2b	0.00040535	0.0140572	0.165325	0.10394			EVM0004822.1	tmem201	0.000469953	0.0154337	0.23645	0.11392
EVM0016041.1	rtkn2a	0.000404686	0.0140572	0.0506	0.04716			EVM0020563.1	kcnq1	0.000472497	0.0154626	0.16965	0.0833
EVM0009054.1	si:ch211-153a8.4-2	0.000408456	0.01406	0.177625	0.12128			EVM0003498.1	sfmbt2	0.000474386	0.01547	0.12055	0.06202
EVM0001698.1	asl	0.000407293	0.01406	0.250875	0.19924			EVM0019303.1	eya2	0.000483306	0.015673	0.0368	0.01602
EVM0000741.1	mrpl17	0.000414594	0.0142186	0.1087	0.16162			EVM0004971.1	ncapg2	0.000486503	0.0156999	0.2314	0.11532
EVM0010611.1	nfe2l1b	0.000421262	0.0143942	0.393825	0.24282			EVM0010952.1	kifap3b	0.000493733	0.0157314	0.171875	0.05602
EVM0012469.1	fgfr1a	0.000429422	0.0146192	0.094625	0.18954			EVM0005697.1	mgat4a	0.000492334	0.0157314	0.034125	0.0195
EVM0017775.1	dmrta2	0.000434734	0.014746	0.047925	0.10136			EVM0019540.1	stat4	0.000490169	0.0157314	0.097825	0.03824
EVM0011150.1	dnajb5	0.000445701	0.0150631	0.406025	0.12734			EVM0017240.1	p3h4	0.000494252	0.0157314	0.12755	0.07578
EVM0000484.1	rasd1	0.000453326	0.0151622	0.02435	0.03888			EVM0011659.1	vps54	0.000496301	0.0157428	0.09225	0.0571
EVM0016542.1	eif1ad-2	0.000453529	0.0151622	0.168525	0.28142			EVM0016192.1	pgrmc1	0.000501799	0.015863	0.0723	0.05058
EVM0009976.1	polr3f-2	0.000453443	0.0151622	0.15375	0.26398			EVM0004597.1	psmd14	0.000506387	0.0159538	0.00325	0.00028
EVM0006925.1	pfkla	0.000459139	0.0152401	0.089475	0.12646			EVM0001620.1	or131-1	0.000511682	0.015961	0.392625	0.17468
EVM0007731.1	tax1bp1b	0.000457795	0.0152401	0.18025	0.14564			EVM0005556.1	si:ch211-195e19.1	0.000510616	0.015961	0.1918	0.0996
EVM0017959.1	foxb2	0.000464641	0.0153679	0.080225	0.18992			EVM0009917.1	dlx1a	0.00051177	0.015961	0.060475	0.02158
EVM0021410.1	si:dkey-91m11.5	0.000467198	0.0153976	0.10135	0.2496			EVM0017657.1	bnc1	0.000530593	0.0164094	0.1896	0.08828
EVM0004822.1	tmem201	0.000469953	0.0154337	0.12845	0.11836			EVM0012148.1	pdxp	0.000531442	0.0164094	0.072325	0.03656
EVM0020563.1	kcnq1	0.000472497	0.0154626	0.100575	0.14658			EVM0009878.1	mea1	0.000539461	0.0166018	0.223875	0.10866
EVM0003498.1	sfmbt2	0.000474386	0.01547	0.114075	0.0575			EVM0012510.1	mrpl48	0.000541578	0.016612	0.142275	0.09946
EVM0019303.1	eya2	0.000483306	0.015673	0.017625	0.06058			EVM0013239.1	aass	0.0005464	0.0167047	0.08895	0.0607
EVM0005853.1	pdk4	0.000483985	0.015673	0.313775	0.33			EVM0005861.2	katnb1	0.000559297	0.0170123	0.186475	0.08278
EVM0004971.1	ncapg2	0.000486503	0.0156999	0.2726	0.19452			EVM0017444.1	kbtbd2	0.000560122	0.0170123	0.058475	0.01856
EVM0010952.1	kifap3b	0.000493733	0.0157314	0.23445	0.04104			EVM0013640.1	fibcd1	0.000564999	0.0171046	0.03985	0.0107
EVM0005697.1	mgat4a	0.000492334	0.0157314	0.029975	0.11048			EVM0020023.1	gpaa1	0.000568387	0.0171513	0.06755	0.03216
EVM0019540.1	stat4	0.000490169	0.0157314	0.1535	0.09942			EVM0011745.1	ggact.1	0.000570363	0.0171546	0.233775	0.13502
EVM0017240.1	p3h4	0.000494252	0.0157314	0.040775	0.19492			EVM0004687.1	hoxd3a	0.00057219	0.0171546	0.069575	0.03554
EVM0011659.1	vps54	0.000496301	0.0157428	0.3443	0.28474			EVM0004943.1	lpxn	0.0005741	0.0171565	0.138525	0.08484
EVM0016192.1	pgrmc1	0.000501799	0.015863	0.140425	0.08524			EVM0016659.1	otud7b	0.000590611	0.0175934	0.122675	0.04414
EVM0004597.1	psmd14	0.000506387	0.0159538	0.0549	0.09308			EVM0014296.1	haus1	0.000598532	0.0177158	0.211125	0.08418
EVM0001620.1	or131-1	0.000511682	0.015961	0.016	0.07992			EVM0004995.13	zmp:0000001073	0.000601768	0.017755	0.063225	0.02948
EVM0005556.1	si:ch211-195e19.1	0.000510616	0.015961	0.2842	0.24972			EVM0019259.1	tyw1	0.000622556	0.0181633	0.1407	0.07242
EVM0009917.1	dlx1a	0.00051177	0.015961	0.2252	0.13016			EVM0018715.1	setd3	0.000623423	0.0181633	0.1339	0.05276
EVM0004512.1	ptbp1b	0.000528199	0.0164094	0.119425	0.10378			EVM0002797.1	wnt10b	0.00062125	0.0181633	0.088675	0.04424
EVM0017657.1	bnc1	0.000530593	0.0164094	0.12465	0.09392			EVM0009438.1	fam69b	0.000628287	0.0182478	0.07655	0.0422
EVM0012148.1	pdxp	0.000531442	0.0164094	0.0119	0.0226			EVM0014884.1	gdf3	0.000632438	0.018306	0.176975	0.1059
EVM0009878.1	mea1	0.000539461	0.0166018	0.0626	0.05574			EVM0004548.1	galnt7	0.000639433	0.0183991	0.06715	0.04112
EVM0012510.1	mrpl48	0.000541578	0.016612	0.168475	0.0706			EVM0001360.1	gdnfa	0.000643146	0.0184488	0.112525	0.05828
EVM0013239.1	aass	0.0005464	0.0167047	0.299825	0.20018			EVM0013044.1	tbc1d19	0.000657602	0.0187477	0.078425	0.03846
EVM0005861.2	katnb1	0.000559297	0.0170123	0.179225	0.05228			EVM0016325.1	rln1	0.000655849	0.0187477	0.270725	0.1567
EVM0017444.1	kbtbd2	0.000560122	0.0170123	0.053075	0.0445			EVM0007456.1	lhb	0.000673466	0.0189959	0.347275	0.13828
EVM0013640.1	fibcd1	0.000564999	0.0171046	0.0769	0.0373			EVM0003002.1	rab30	0.000670443	0.0189959	0.0385	0.00984
EVM0020023.1	gpaa1	0.000568387	0.0171513	0.110175	0.1412			EVM0020102.1	ca12	0.000684796	0.0192281	0.333075	0.16266
EVM0011745.1	ggact.1	0.000570363	0.0171546	0.077325	0.05692			EVM0009860.1	ttc33-2	0.000697793	0.019287	0.209125	0.09128
EVM0004687.1	hoxd3a	0.00057219	0.0171546	0.28915	0.1766			EVM0012877.1	cln5	0.000695575	0.019287	0.093925	0.05424
EVM0004943.1	lpxn	0.0005741	0.0171565	0.1312	0.13632			EVM0008485.1	exoc8	0.000705672	0.019287	0.04565	0.02126
EVM0016659.1	otud7b	0.000590611	0.0175934	0.10705	0.08186			EVM0009843.1	mmd	0.000706063	0.019287	0.0941	0.03718
EVM0001479.2	glrx2	0.000593712	0.0176293	0.372025	0.1887			EVM0007846.1	htr4	0.000700157	0.019287	0.05005	0.02908
EVM0014296.1	haus1	0.000598532	0.0177158	0.145775	0.08648			EVM0016710.1	ece2b	0.000695436	0.019287	0.079925	0.03656
EVM0004995.13	zmp:0000001073	0.000601768	0.017755	0.1609	0.28256			EVM0009867.1	galnt11	0.000707645	0.019287	0.1192	0.05744
EVM0016149.1	alkbh1	0.000603681	0.0177551	0.050625	0.04658			EVM0013569.1	gch2	0.000716521	0.019415	0.0887	0.05742
EVM0019259.1	tyw1	0.000622556	0.0181633	0.043075	0.1283			EVM0018010.1	rpl15	0.000716342	0.019415	0.021975	0.01062
EVM0018715.1	setd3	0.000623423	0.0181633	0.187225	0.1956			EVM0002772.1	crh	0.000728061	0.0195003	0.337125	0.11772
EVM0002797.1	wnt10b	0.00062125	0.0181633	0.07385	0.07692			EVM0000419.1	LOC110439923	0.000724631	0.0195003	0.11485	0.07066
EVM0009438.1	fam69b	0.000628287	0.0182478	0.050125	0.09944			EVM0011672.1	actr6	0.000727897	0.0195003	0.0691	0.03458
EVM0018717.2	slco1d1	0.00063423	0.018306	0.11725	0.0976			EVM0014109.1	stam	0.000725507	0.0195003	0.069125	0.03402
EVM0014884.1	gdf3	0.000632438	0.018306	0.282975	0.26854			EVM0001334.1	pgap2	0.000730268	0.0195032	0.162775	0.0693
EVM0004548.1	galnt7	0.000639433	0.0183991	0.21515	0.21388			EVM0005281.1	or122-2	0.000739313	0.0196355	0.5699	0.23698
EVM0001360.1	gdnfa	0.000643146	0.0184488	0.239	0.09392			EVM0004988.1	marveld1	0.000739447	0.0196355	0.102575	0.05578
EVM0013044.1	tbc1d19	0.000657602	0.0187477	0.261375	0.1767			EVM0012827.1	slc7a1-2	0.000747517	0.0196811	0.23755	0.10762
EVM0016325.1	rln1	0.000655849	0.0187477	0.01035	0.02082			EVM0020032.1	tenm4	0.000746789	0.0196811	0.03945	0.02224
EVM0015659.1	znf292a	0.000660516	0.0187732	0.0001	0.00472			EVM0016520.3	tmem55a-2	0.00075537	0.0197634	0.0311	0.01038
EVM0010357.1	rnf180-2	0.000674482	0.0189959	0.236975	0.25412			EVM0016220.1	nup133	0.000754421	0.0197634	0.104225	0.0627
EVM0007456.1	lhb	0.000673466	0.0189959	0.254875	0.12708			EVM0005393.1	nedd1	0.000761275	0.0197634	0.212625	0.10082
EVM0003002.1	rab30	0.000670443	0.0189959	0.135675	0.1248			EVM0000984.1	tecta	0.00076044	0.0197634	0.094175	0.04124
EVM0020102.1	ca12	0.000684796	0.0192281	0.215025	0.19988			EVM0004653.1	snrpa	0.000760535	0.0197634	0.054875	0.0316
EVM0003339.1	klf5a-2	0.000690896	0.019287	0.1835	0.2163			EVM0020192.1	st3gal7	0.000765697	0.0198228	0.163025	0.10298
EVM0009860.1	ttc33-2	0.000697793	0.019287	0.063225	0.10408			EVM0009017.1	pou6f2	0.000768685	0.019828	0.059325	0.01998
EVM0012877.1	cln5	0.000695575	0.019287	0.093975	0.07754			EVM0020011.1	fkbp16	0.000770163	0.019828	0.19755	0.1167
EVM0008485.1	exoc8	0.000705672	0.019287	0.135475	0.10982			EVM0006427.1	bccip	0.00077588	0.01992	0.086425	0.06278
EVM0009843.1	mmd	0.000706063	0.019287	0.12355	0.1734			EVM0008858.1	fam60al	0.000788252	0.0201818	0.04675	0.0255
EVM0014495.1	dimt1l	0.000707427	0.019287	0.18295	0.18504			EVM0015458.1	znrf2a	0.000799911	0.0204241	0.15085	0.08814
EVM0007846.1	htr4	0.000700157	0.019287	0.05485	0.1101			EVM0014622.1	clstn3-3	0.000808875	0.0205964	0.031225	0.01196
EVM0016710.1	ece2b	0.000695436	0.019287	0.1647	0.0734			EVM0020087.1	gsto2	0.000811729	0.0206126	0.17	0.08804
EVM0013286.2	sms	0.000696269	0.019287	0.1799	0.1133			EVM0006033.1	vat1-2	0.000816262	0.0206712	0.0379	0.02654
EVM0009867.1	galnt11	0.000707645	0.019287	0.20295	0.0532			EVM0018019.1	apbb3	0.000821554	0.0207487	0.123875	0.0568
EVM0013569.1	gch2	0.000716521	0.019415	0.071175	0.03752			EVM0007926.1	ipo9-2	0.000828383	0.0208376	0.036425	0.01862
EVM0018010.1	rpl15	0.000716342	0.019415	0.259725	0.16734			EVM0019799.1	ptgfr	0.000831801	0.0208376	0.2045	0.1102
EVM0002772.1	crh	0.000728061	0.0195003	0.03475	0.02944			EVM0000890.1	fgf4	0.000837553	0.0209253	0.157375	0.0774
EVM0000419.1	LOC110439923	0.000724631	0.0195003	0.20385	0.14018			EVM0007986.1	nr3c2-2	0.000841624	0.0209627	0.085975	0.04336
EVM0011672.1	actr6	0.000727897	0.0195003	0.0695	0.0822			EVM0015257.1	cyyr1	0.000843562	0.0209627	0.223225	0.0468
EVM0014109.1	stam	0.000725507	0.0195003	0.062225	0.03328			EVM0014569.1	zgc:112356	0.000849166	0.0210457	0.0572	0.01854
EVM0001334.1	pgap2	0.000730268	0.0195032	0.05465	0.12742			EVM0019011.1	dda1	0.00085474	0.0210881	0.01365	0.0042
EVM0005281.1	or122-2	0.000739313	0.0196355	0.19615	0.10756			EVM0014609.1	spdl1	0.000855412	0.0210881	0.224625	0.09582
EVM0004988.1	marveld1	0.000739447	0.0196355	0.0559	0.11006			EVM0015166.1	nr2c1	0.00086542	0.0212037	0.0645	0.03278
EVM0021471.2	ccnt2b	0.000742747	0.0196669	0.03015	0.05406			EVM0017008.1	lrrc14b	0.000866947	0.0212037	0.16215	0.09066
EVM0012827.1	slc7a1-2	0.000747517	0.0196811	0.094875	0.10062			EVM0012889.1	ndufab1b	0.000888212	0.0216101	0.086875	0.04884
EVM0020032.1	tenm4	0.000746789	0.0196811	0.07795	0.02982			EVM0003960.1	rfxap	0.000886004	0.0216101	0.10475	0.03888
EVM0016520.3	tmem55a-2	0.00075537	0.0197634	0.0071	0.03666			EVM0009863.1	zgc:92789	0.000900507	0.0216822	0.15725	0.07174
EVM0016220.1	nup133	0.000754421	0.0197634	0.044975	0.05708			EVM0004768.1	tnip1	0.000898881	0.0216822	0.051475	0.031
EVM0005393.1	nedd1	0.000761275	0.0197634	0.168	0.2273			EVM0020244.1	ndrg1a	0.000895924	0.0216822	0.0704	0.04268
EVM0000984.1	tecta	0.00076044	0.0197634	0.03645	0.11182			EVM0016202.1	LOC101883459	0.000903769	0.0216877	0.116575	0.07866
EVM0004653.1	snrpa	0.000760535	0.0197634	0.338625	0.38366			EVM0014914.1	mtnr1al	0.000905974	0.0216877	0.0646	0.0398
EVM0020192.1	st3gal7	0.000765697	0.0198228	0.12165	0.11962			EVM0016999.1	ubr1	0.000907737	0.0216877	0.0955	0.05866
EVM0009017.1	pou6f2	0.000768685	0.019828	0.11765	0.14374			EVM0004024.1	myadml2	0.000916781	0.0218476	0.0943	0.04876
EVM0020011.1	fkbp16	0.000770163	0.019828	0.025875	0.04632			EVM0017595.1	ap5s1	0.000928824	0.022078	0.127625	0.0755
EVM0006427.1	bccip	0.00077588	0.01992	0.355175	0.1975			EVM0015135.1	anapc2	0.000932409	0.0221067	0.09875	0.05192
EVM0008858.1	fam60al	0.000788252	0.0201818	0.2313	0.17068			EVM0007180.1	hspb8-2	0.000953361	0.0224602	0.117225	0.05678
EVM0015458.1	znrf2a	0.000799911	0.0204241	0.061625	0.0435			EVM0011953.1	hnf4g	0.000954571	0.0224602	0.048225	0.03496
EVM0014622.1	clstn3-3	0.000808875	0.0205964	0.168725	0.12852			EVM0000064.2	gpr137c	0.000968719	0.0227355	0.107	0.0503
EVM0020087.1	gsto2	0.000811729	0.0206126	0.096625	0.0758			EVM0005574.1	trnau1apb	0.000972558	0.0227682	0.11255	0.0607
EVM0006033.1	vat1-2	0.000816262	0.0206712	0.0898	0.16098			EVM0012198.1	dvl1a	0.000977483	0.0227687	0.0319	0.01782
EVM0018019.1	apbb3	0.000821554	0.0207487	0.1137	0.08306			EVM0000446.1	usp45-2	0.000976628	0.0227687	0.092475	0.05092
EVM0007926.1	ipo9-2	0.000828383	0.0208376	0.076875	0.07256			EVM0017550.1	klhl32	0.000986316	0.0229171	0.037825	0.01752
EVM0007205.1	ca5a-2	0.00083178	0.0208376	0.21635	0.19			EVM0008475.1	kifc3	0.000997411	0.0230596	0.20875	0.07994
EVM0019799.1	ptgfr	0.000831801	0.0208376	0.162025	0.08076			EVM0009029.1	phf21ab	0.00100069	0.0230779	0.0871	0.0569
EVM0000890.1	fgf4	0.000837553	0.0209253	0.027375	0.05048			EVM0002340.1	xab2	0.00100707	0.0231676	0.024	0.01502
EVM0007986.1	nr3c2-2	0.000841624	0.0209627	0.0557	0.1185			EVM0009962.1	cdk5rap1-2	0.0010155	0.0233039	0.106025	0.07058
EVM0015257.1	cyyr1	0.000843562	0.0209627	0.21525	0.15336			EVM0013936.1	LOC110438068	0.00103816	0.0236486	0.30465	0.11738
EVM0014569.1	zgc:112356	0.000849166	0.0210457	0.148275	0.17522			EVM0001967.1	stil-2	0.00103468	0.0236486	0.27355	0.16316
EVM0019011.1	dda1	0.00085474	0.0210881	0.128275	0.16978			EVM0017833.1	si:zfos-80g12.1	0.00103805	0.0236486	0.0881	0.04824
EVM0014609.1	spdl1	0.000855412	0.0210881	0.0774	0.0899			EVM0020459.1	zgc:158225	0.00105459	0.0239057	0.092875	0.06168
EVM0015166.1	nr2c1	0.00086542	0.0212037	0.1685	0.16024			EVM0007446.1	a1cf	0.00106165	0.0240073	0.076575	0.04408
EVM0013309.1	nfyal	0.000863699	0.0212037	0.077875	0.05878			EVM0014551.1	thrb	0.00106914	0.0240596	0.082925	0.02416
EVM0017008.1	lrrc14b	0.000866947	0.0212037	0.133725	0.03766			EVM0001432.1	drd2a	0.00106878	0.0240596	0.053025	0.0301
EVM0012889.1	ndufab1b	0.000888212	0.0216101	0.314275	0.10046			EVM0016866.1	paqr6	0.00107237	0.0240739	0.135275	0.07778
EVM0003960.1	rfxap	0.000886004	0.0216101	0.128925	0.1536			EVM0020366.1	fli1a	0.00109087	0.0244302	0.02085	0.01194
EVM0006625.1	insl5a-2	0.000899337	0.0216822	0.090725	0.05362			EVM0015647.1	mtif2-2	0.00110482	0.0246832	0.1666	0.09236
EVM0009863.1	zgc:92789	0.000900507	0.0216822	0.22665	0.15386			EVM0004862.2	lmo4b-2	0.00111533	0.0248582	0.031025	0.00546
EVM0004768.1	tnip1	0.000898881	0.0216822	0.02085	0.00738			EVM0002353.1	amot	0.00112437	0.02494	0.115275	0.07112
EVM0020244.1	ndrg1a	0.000895924	0.0216822	0.124175	0.045			EVM0004402.1	wdfy3	0.001128	0.024961	0.032775	0.01902
EVM0016202.1	LOC101883459	0.000903769	0.0216877	0.2686	0.05376			EVM0000807.1	ninl	0.00113667	0.0250898	0.241125	0.15392
EVM0014914.1	mtnr1al	0.000905974	0.0216877	0.142925	0.08536			EVM0014933.1	zic2a	0.00114878	0.0252406	0.033525	0.01258
EVM0016999.1	ubr1	0.000907737	0.0216877	0.244625	0.17786			EVM0015041.1	zswim8	0.00116357	0.0253957	0.077425	0.04004
EVM0004024.1	myadml2	0.000916781	0.0218476	0.246675	0.16842			EVM0006066.1	mzt2b	0.00116404	0.0253957	0.183025	0.09236
EVM0017595.1	ap5s1	0.000928824	0.022078	0.198	0.19336			EVM0008978.1	slc6a5-2	0.00118515	0.0257355	0.0616	0.0308
EVM0015135.1	anapc2	0.000932409	0.0221067	0.2981	0.22522			EVM0004884.1	abcg5-2	0.00119351	0.0258143	0.098275	0.05756
EVM0000326.1	col8a2	0.000936003	0.0221354	0.0459	0.05506			EVM0005783.1	mex3c	0.00119433	0.0258143	0.1163	0.07588
EVM0007180.1	hspb8-2	0.000953361	0.0224602	0.109625	0.08788			EVM0015138.1	def6a	0.00121741	0.026252	0.05885	0.02988
EVM0011953.1	hnf4g	0.000954571	0.0224602	0.066325	0.05784			EVM0015619.1	tert	0.0012329	0.0265244	0.190925	0.10986
EVM0000064.2	gpr137c	0.000968719	0.0227355	0.0162	0.02552			EVM0016877.3	smfn	0.00123652	0.0265409	0.089525	0.05396
EVM0005574.1	trnau1apb	0.000972558	0.0227682	0.078725	0.0187			EVM0008702.1	tube1	0.00124484	0.026658	0.14955	0.05488
EVM0012198.1	dvl1a	0.000977483	0.0227687	0.088775	0.05094			EVM0007682.1	slc35f3b	0.00125784	0.0266903	0.052675	0.02766
EVM0000446.1	usp45-2	0.000976628	0.0227687	0.0909	0.049			EVM0017189.1	gpr6	0.00125524	0.0266903	0.064575	0.03324
EVM0017550.1	klhl32	0.000986316	0.0229171	0.4962	0.17976			EVM0011647.1	chrdl2	0.00125534	0.0266903	0.132275	0.07132
EVM0016862.1	LOC100150565	0.000991017	0.0229689	0.259375	0.35648			EVM0020030.1	bet1l	0.00125682	0.0266903	0.0975	0.05598
EVM0008475.1	kifc3	0.000997411	0.0230596	0.09435	0.12674			EVM0015118.1	mlnr	0.0012681	0.0268468	0.077875	0.03066
EVM0009029.1	phf21ab	0.00100069	0.0230779	0.10195	0.0514			EVM0001722.1	nsrp1	0.00127532	0.0269382	0.175625	0.1022
EVM0002340.1	xab2	0.00100707	0.0231676	0.306225	0.29134			EVM0020300.1	rtel1	0.00128765	0.027137	0.187125	0.11498
EVM0009962.1	cdk5rap1-2	0.0010155	0.0233039	0.0133	0.017			EVM0011201.1	rab11fip4a	0.00129471	0.0271627	0.121425	0.04958
EVM0013936.1	LOC110438068	0.00103816	0.0236486	0.04765	0.03944			EVM0017819.1	kctd12.1-2	0.00129431	0.0271627	0.0496	0.02626
EVM0001967.1	stil-2	0.00103468	0.0236486	0.71935	0.32876			EVM0021310.1	psmc3ip	0.00130379	0.0272874	0.1012	0.06076
EVM0017833.1	si:zfos-80g12.1	0.00103805	0.0236486	0.176075	0.12282			EVM0005761.1	fam207a	0.00130698	0.0272874	0.197625	0.1133
EVM0001382.1	eif3ea-2	0.00104681	0.0237873	0.1008	0.0385			EVM0009734.1	LOC101883414	0.00130947	0.0272874	0.0875	0.03618
EVM0020459.1	zgc:158225	0.00105459	0.0239057	0.14905	0.12496			EVM0020879.1	parvg	0.00132337	0.0275154	0.195125	0.11782
EVM0007446.1	a1cf	0.00106165	0.0240073	0.09175	0.06746			EVM0006845.1	cox20	0.00132984	0.0275269	0.2327	0.11534
EVM0014551.1	thrb	0.00106914	0.0240596	0.08035	0.05198			EVM0020578.1	cdc25b	0.00132907	0.0275269	0.15895	0.0954
EVM0001432.1	drd2a	0.00106878	0.0240596	0.13675	0.15098			EVM0009882.1	zgc:153952	0.00133732	0.0276202	0.0709	0.04782
EVM0016866.1	paqr6	0.00107237	0.0240739	0.097525	0.09936			EVM0003069.1	LOC797711	0.00135073	0.0277124	0.07855	0.04658
EVM0020366.1	fli1a	0.00109087	0.0244302	0.080625	0.06166			EVM0011744.1	kpnb1	0.0013498	0.0277124	0.023825	0.00728
EVM0015647.1	mtif2-2	0.00110482	0.0246832	0.041	0.0688			EVM0016560.1	fstl5	0.00135385	0.0277151	0.091225	0.05176
EVM0004862.2	lmo4b-2	0.00111533	0.0248582	0.251925	0.15908			EVM0006609.1	cry-dash	0.00137226	0.0280303	0.083975	0.04922
EVM0003630.1	slc44a2-2	0.00112408	0.02494	0.3092	0.20928			EVM0005980.1	wdr5	0.00138091	0.0281451	0.009625	0.00308
EVM0002353.1	amot	0.00112437	0.02494	0.36935	0.22146			EVM0017791.1	cpeb3	0.00140677	0.0286095	0.047925	0.0234
EVM0004402.1	wdfy3	0.001128	0.024961	0.1768	0.1228			EVM0000602.1	si:dkey-105e17.1	0.00142507	0.0289184	0.055025	0.02456
EVM0000807.1	ninl	0.00113667	0.0250898	0.0782	0.09856			EVM0001855.1	bcl6a	0.00143637	0.0290113	0.0706	0.03762
EVM0009779.1	hnf1ba	0.00113922	0.0250898	0.099675	0.11826			EVM0002248.1	pitx2	0.00143702	0.0290113	0.0282	0.01196
EVM0014933.1	zic2a	0.00114878	0.0252406	0.05965	0.06766			EVM0011766.1	mtx1b	0.00143901	0.0290113	0.1233	0.06576
EVM0014607.1	tvp23b	0.00115768	0.0253761	0.19155	0.12116			EVM0004167.1	tarbp2	0.00144769	0.0290207	0.054	0.02894
EVM0015041.1	zswim8	0.00116357	0.0253957	0.3643	0.15168			EVM0001060.1	dscc1	0.00145154	0.0290207	0.0704	0.0472
EVM0006066.1	mzt2b	0.00116404	0.0253957	0.107475	0.17176			EVM0009304.1	fam118b	0.00145197	0.0290207	0.0147	0.00816
EVM0003091.1	pcyt1ba	0.00118204	0.0257281	0.146825	0.129			EVM0006273.1	tcea2	0.00144329	0.0290207	0.1137	0.06026
EVM0008978.1	slc6a5-2	0.00118515	0.0257355	0.2086	0.1233			EVM0011926.1	eml2	0.00147926	0.0295028	0.06535	0.03996
EVM0004884.1	abcg5-2	0.00119351	0.0258143	0.272975	0.10436			EVM0005842.1	LOC110438605	0.00148397	0.0295333	0.2713	0.15452
EVM0005783.1	mex3c	0.00119433	0.0258143	0.0726	0.07662			EVM0002013.1	rad51-2	0.00149037	0.0295972	0.022075	0.00978
EVM0015138.1	def6a	0.00121741	0.026252	0.059875	0.04708			EVM0021108.1	exoc3l1-2	0.00149907	0.0296577	0.11725	0.0605
EVM0015619.1	tert	0.0012329	0.0265244	0.09535	0.10112			EVM0004624.1	si:cabz01080295.1	0.0014998	0.0296577	0.159375	0.0774
EVM0016877.3	smfn	0.00123652	0.0265409	0.088475	0.0797			EVM0010147.1	orc5	0.00150454	0.0296883	0.074775	0.0411
EVM0008702.1	tube1	0.00124484	0.026658	0.09975	0.144			EVM0007643.1	eogt	0.00153797	0.0299882	0.1114	0.06688
EVM0007682.1	slc35f3b	0.00125784	0.0266903	0.03205	0.031			EVM0006434.2	xrcc1	0.00154104	0.0299882	0.1021	0.06572
EVM0017189.1	gpr6	0.00125524	0.0266903	0.065625	0.03904			EVM0010410.1	snx8a	0.00152377	0.0299882	0.08255	0.0424
EVM0011647.1	chrdl2	0.00125534	0.0266903	0.04515	0.02156			EVM0002400.1	dlx2a	0.00152962	0.0299882	0.0721	0.0301
EVM0020030.1	bet1l	0.00125682	0.0266903	0.082475	0.0941			EVM0007062.1	uri1	0.00153142	0.0299882	0.136175	0.07574
EVM0015118.1	mlnr	0.0012681	0.0268468	0.225625	0.21184			EVM0015859.1	dennd1a	0.00153921	0.0299882	0.20785	0.12236
EVM0001722.1	nsrp1	0.00127532	0.0269382	0.133375	0.08574			EVM0010679.1	chid1	0.00154232	0.0299882	0.1072	0.06652
EVM0020300.1	rtel1	0.00128765	0.027137	0.271475	0.19078			EVM0003905.1	tomm34	0.00155281	0.0300663	0.2075	0.10334
EVM0011201.1	rab11fip4a	0.00129471	0.0271627	0.074275	0.07914			EVM0000577.1	stc2a-2	0.00155102	0.0300663	0.0591	0.0442
EVM0017819.1	kctd12.1-2	0.00129431	0.0271627	0.089725	0.12036			EVM0000030.1	cdx4	0.00155898	0.030123	0.06835	0.03188
EVM0021310.1	psmc3ip	0.00130379	0.0272874	0.0504	0.0285			EVM0020044.1	tmco3	0.00157167	0.0303052	0.082375	0.04632
EVM0005761.1	fam207a	0.00130698	0.0272874	0.1625	0.1504			EVM0002733.1	tal1	0.00157691	0.0303432	0.058675	0.03192
EVM0009734.1	LOC101883414	0.00130947	0.0272874	0.016425	0.03922			EVM0008309.1	polr2c-2	0.00160246	0.0306592	0.02425	0.0078
EVM0020879.1	parvg	0.00132337	0.0275154	0.472425	0.1667			EVM0014182.1	pex11g	0.00160341	0.0306592	0.1352	0.10008
EVM0006845.1	cox20	0.00132984	0.0275269	0.0952	0.06098			EVM0017374.1	rcor3	0.00160652	0.0306592	0.101825	0.04074
EVM0020578.1	cdc25b	0.00132907	0.0275269	0.144675	0.0604			EVM0006455.1	arsh	0.00161029	0.0306681	0.132225	0.08944
EVM0009882.1	zgc:153952	0.00133732	0.0276202	0.057725	0.07986			EVM0013538.1	utp11l-2	0.00161859	0.0307632	0.114875	0.0719
EVM0006008.1	fbxo31-2	0.00135007	0.0277124	0.1218	0.06978			EVM0001387.1	nr3c1-2	0.00163593	0.0309661	0.116975	0.07272
EVM0003069.1	LOC797711	0.00135073	0.0277124	0.1476	0.09978			EVM0003425.1	rfx4-2	0.0016481	0.0310783	0.033625	0.01464
EVM0011744.1	kpnb1	0.0013498	0.0277124	0.233725	0.20464			EVM0017469.1	sgol1	0.00164855	0.0310783	0.252775	0.16276
EVM0016560.1	fstl5	0.00135385	0.0277151	0.09925	0.05306			EVM0005107.1	ankrd33ba	0.00167668	0.0314714	0.093	0.06338
EVM0006609.1	cry-dash	0.00137226	0.0280303	0.05935	0.00656			EVM0012577.1	ldha	0.00168769	0.0315601	0.0657	0.02598
EVM0005980.1	wdr5	0.00138091	0.0281451	0.041	0.0319			EVM0020230.1	b3gat2	0.00170494	0.0316914	0.056	0.03362
EVM0017791.1	cpeb3	0.00140677	0.0286095	0.0118	0.01344			EVM0013507.1	usp8	0.00170421	0.0316914	0.0967	0.0575
EVM0000602.1	si:dkey-105e17.1	0.00142507	0.0289184	0.011075	0.0142			EVM0009375.1	LOC110438490	0.00172392	0.0319802	0.110025	0.07374
EVM0001855.1	bcl6a	0.00143637	0.0290113	0.13435	0.1022			EVM0003659.1	capgb-2	0.00173217	0.0320693	0.080875	0.04834
EVM0002248.1	pitx2	0.00143702	0.0290113	0.071175	0.0844			EVM0010646.1	sntg1	0.00173857	0.0321237	0.031675	0.01548
EVM0011766.1	mtx1b	0.00143901	0.0290113	0.178325	0.16798			EVM0015667.1	dbt-2	0.00174422	0.0321643	0.1001	0.06256
EVM0004167.1	tarbp2	0.00144769	0.0290207	0.0214	0.02136			EVM0001073.1	p3h1	0.00175665	0.0323294	0.123375	0.0737
EVM0001060.1	dscc1	0.00145154	0.0290207	0.1992	0.12624			EVM0018676.1	urad-2	0.00181564	0.0332832	0.227875	0.1232
EVM0009304.1	fam118b	0.00145197	0.0290207	0.2224	0.1612			EVM0012154.1	cdkn1bb	0.00181523	0.0332832	0.15795	0.09324
EVM0006273.1	tcea2	0.00144329	0.0290207	0.1473	0.15326			EVM0004450.1	cdk1-2	0.00182346	0.0333447	0.033275	0.01474
EVM0011926.1	eml2	0.00147926	0.0295028	0.060075	0.051			EVM0015760.1	barhl1b-2	0.00183335	0.0333447	0.02845	0.01192
EVM0005842.1	LOC110438605	0.00148397	0.0295333	0.317675	0.1379			EVM0000374.1	xk	0.00183156	0.0333447	0.100625	0.04992
EVM0002013.1	rad51-2	0.00149037	0.0295972	0.046	0.0379			EVM0007586.1	kcnj11l	0.00183772	0.033359	0.076375	0.04278
EVM0021108.1	exoc3l1-2	0.00149907	0.0296577	0.0501	0.07654			EVM0006397.1	LOC110438594	0.00185783	0.0333978	0.28635	0.1547
EVM0004624.1	si:cabz01080295.1	0.0014998	0.0296577	0.052625	0.09342			EVM0018536.1	top2b	0.00185221	0.0333978	0.05775	0.03706
EVM0010147.1	orc5	0.00150454	0.0296883	0.20985	0.02766			EVM0013392.1	fam20b	0.0018563	0.0333978	0.04015	0.0214
EVM0007643.1	eogt	0.00153797	0.0299882	0.067425	0.08236			EVM0005774.1	si:ch73-302a13.2	0.0018547	0.0333978	0.1152	0.08358
EVM0006434.2	xrcc1	0.00154104	0.0299882	0.0934	0.06868			EVM0011995.1	ucn3l	0.00186253	0.0334177	0.132425	0.06144
EVM0010410.1	snx8a	0.00152377	0.0299882	0.111275	0.06566			EVM0011482.1	irf4b	0.0018882	0.0338129	0.09495	0.05712
EVM0002400.1	dlx2a	0.00152962	0.0299882	0.110675	0.07562			EVM0001809.1	fhdc1-2	0.00191227	0.0341781	0.156025	0.10446
EVM0007062.1	uri1	0.00153142	0.0299882	0.09365	0.08614			EVM0020404.1	kif19	0.00192239	0.0342274	0.081025	0.04892
EVM0015859.1	dennd1a	0.00153921	0.0299882	0.118775	0.11516			EVM0016199.1	b2ml	0.00192757	0.034254	0.32425	0.23322
EVM0010679.1	chid1	0.00154232	0.0299882	0.0395	0.04766			EVM0010131.1	srp54	0.00194281	0.0343439	0.0104	0.00336
EVM0003905.1	tomm34	0.00155281	0.0300663	0.190575	0.18556			EVM0017727.1	ust	0.00194372	0.0343439	0.0684	0.036
EVM0000577.1	stc2a-2	0.00155102	0.0300663	0.171025	0.17604			EVM0019928.1	mtnr1c-2	0.00195539	0.0344847	0.04435	0.02648
EVM0000030.1	cdx4	0.00155898	0.030123	0.29055	0.24228			EVM0018318.1	mapre1b	0.00196923	0.0346351	0.0937	0.03788
EVM0020044.1	tmco3	0.00157167	0.0303052	0.236475	0.25492			EVM0019314.1	ap5b1	0.00197138	0.0346351	0.20965	0.13116
EVM0002733.1	tal1	0.00157691	0.0303432	0.07425	0.07212			EVM0005002.1	bend4	0.00199841	0.0350439	0.119325	0.06464
EVM0012632.1	arhgef10la	0.00160182	0.0306592	0.07715	0.04066			EVM0008818.1	ufl1	0.00201814	0.0352568	0.121425	0.06236
EVM0008309.1	polr2c-2	0.00160246	0.0306592	0.1281	0.08196			EVM0013364.1	zgc:112294	0.00202455	0.0353024	0.238425	0.09724
EVM0014182.1	pex11g	0.00160341	0.0306592	0.038625	0.04704			EVM0001529.1	lsm12a	0.00204075	0.0355182	0.0186	0.00742
EVM0017374.1	rcor3	0.00160652	0.0306592	0.0603	0.03804			EVM0005033.1	zmp:0000000794	0.00205558	0.0356237	0.127275	0.06054
EVM0006455.1	arsh	0.00161029	0.0306681	0.060525	0.0605			EVM0004879.1	slc25a48	0.00205782	0.0356237	0.130225	0.07456
EVM0013538.1	utp11l-2	0.00161859	0.0307632	0.034375	0.02418			EVM0020844.1	tbca	0.00205831	0.0356237	0.186975	0.07826
EVM0012908.1	emp2	0.00163023	0.0309212	0.2109	0.12664			EVM0018254.1	lrrc74a	0.00207512	0.0356633	0.131675	0.07246
EVM0001387.1	nr3c1-2	0.00163593	0.0309661	0.0402	0.05326			EVM0014784.1	zgc:154064-2	0.00206904	0.0356633	0.10135	0.0698
EVM0003425.1	rfx4-2	0.0016481	0.0310783	0.145575	0.07216			EVM0016307.1	her5	0.00207595	0.0356633	0.19915	0.13472
EVM0017469.1	sgol1	0.00164855	0.0310783	0.056975	0.07724			EVM0019889.1	rps7	0.00207477	0.0356633	0.01775	0.006
EVM0017043.1	kcnc1b	0.00165697	0.0311738	0.2225	0.07044			EVM0021584.2	ccdc136b	0.00209876	0.0359886	0.379775	0.13988
EVM0005107.1	ankrd33ba	0.00167668	0.0314714	0.16585	0.1828			EVM0014230.1	stambpa	0.00210817	0.0360835	0.06945	0.0437
EVM0018030.1	ror1	0.00167956	0.0314714	0.074325	0.0906			EVM0017417.1	ttc32	0.00212293	0.0362693	0.1867	0.10852
EVM0012577.1	ldha	0.00168769	0.0315601	0.11515	0.08776			EVM0002183.1	thbs3b	0.00213783	0.0364287	0.11125	0.054
EVM0010098.1	rpl37	0.00169522	0.0316373	0.073725	0.04162			EVM0004463.1	calub	0.0021401	0.0364287	0.05605	0.0256
EVM0020230.1	b3gat2	0.00170494	0.0316914	0.049025	0.05756			EVM0005473.1	nrf1	0.0021487	0.0364755	0.020675	0.01396
EVM0013507.1	usp8	0.00170421	0.0316914	0.0799	0.13126			EVM0013927.1	psmg2	0.00215417	0.0364755	0.139025	0.06394
EVM0009375.1	LOC110438490	0.00172392	0.0319802	0.19625	0.14294			EVM0000581.1	prkar2b	0.00215462	0.0364755	0.057525	0.03138
EVM0003659.1	capgb-2	0.00173217	0.0320693	0.113925	0.18782			EVM0020912.1	gdpd4b	0.00217247	0.0365777	0.24265	0.12158
EVM0010646.1	sntg1	0.00173857	0.0321237	0.11575	0.0935			EVM0007283.1	si:ch73-335m24.5-3	0.00217215	0.0365777	0.080775	0.05158
EVM0015667.1	dbt-2	0.00174422	0.0321643	0.05615	0.09812			EVM0013430.1	cyp17a1	0.00216952	0.0365777	0.112975	0.07244
EVM0001073.1	p3h1	0.00175665	0.0323294	0.079375	0.11536			EVM0004920.1	ss18	0.00218467	0.0366504	0.026625	0.01238
EVM0018676.1	urad-2	0.00181564	0.0332832	0.145175	0.11744			EVM0016809.1	macf1b	0.00218214	0.0366504	0.0838	0.04322
EVM0012154.1	cdkn1bb	0.00181523	0.0332832	0.064425	0.07052			EVM0007672.1	tmed7	0.00219526	0.0367617	0.04485	0.0146
EVM0003886.1	smarca1	0.00182746	0.0333447	0.201275	0.13752			EVM0019569.1	pigb	0.00221665	0.0368459	0.1338	0.09328
EVM0004450.1	cdk1-2	0.00182346	0.0333447	0.15725	0.12602			EVM0017986.1	dhx57-3	0.00222026	0.0368459	0.109125	0.07298
EVM0015760.1	barhl1b-2	0.00183335	0.0333447	0.1193	0.07338			EVM0017040.1	sema4f	0.00220472	0.0368459	0.230425	0.11638
EVM0000374.1	xk	0.00183156	0.0333447	0.2198	0.1815			EVM0017614.1	u2surp	0.00222408	0.0368459	0.042975	0.03104
EVM0007586.1	kcnj11l	0.00183772	0.033359	0.18695	0.06368			EVM0007365.1	zgc:112083	0.00221231	0.0368459	0.091275	0.05046
EVM0006397.1	LOC110438594	0.00185783	0.0333978	0.074625	0.044			EVM0000898.1	rnf151-2	0.00224224	0.0370807	0.089475	0.03378
EVM0018536.1	top2b	0.00185221	0.0333978	0.127	0.05608			EVM0020374.1	srebf2	0.00225085	0.0370912	0.093375	0.0547
EVM0013392.1	fam20b	0.0018563	0.0333978	0.038975	0.03174			EVM0004752.1	mpp3a	0.00226021	0.0371794	0.034775	0.02126
EVM0015740.1	rhag	0.00185162	0.0333978	0.171325	0.11772			EVM0018624.1	qtrtd1-2	0.00227179	0.0371862	0.1113	0.06292
EVM0005774.1	si:ch73-302a13.2	0.0018547	0.0333978	0.27205	0.18146			EVM0012650.1	fam160a2	0.00226785	0.0371862	0.131875	0.07548
EVM0011995.1	ucn3l	0.00186253	0.0334177	0.08955	0.1041			EVM0000182.1	id4	0.00229502	0.0374867	0.061925	0.03302
EVM0011482.1	irf4b	0.0018882	0.0338129	0.110975	0.0936			EVM0012438.1	myoz1a-2	0.002305	0.0375179	0.2064	0.10062
EVM0001809.1	fhdc1-2	0.00191227	0.0341781	0.21415	0.29896			EVM0018587.1	kcmf1	0.00230437	0.0375179	0.03525	0.02128
EVM0003727.1	scube3	0.00191758	0.0342074	0.02655	0.02			EVM0004380.1	crybb1l3	0.00231698	0.0375812	0.0511	0.03146
EVM0020404.1	kif19	0.00192239	0.0342274	0.197825	0.10374			EVM0017877.1	rbmx	0.0023264	0.0376027	0.055725	0.0269
EVM0016199.1	b2ml	0.00192757	0.034254	0.0551	0.10826			EVM0014880.1	LOC103910005	0.00232263	0.0376027	0.2059	0.13062
EVM0012706.1	cdkn2c	0.00194199	0.0343439	0.14955	0.0393			EVM0017917.1	nprl3	0.00233139	0.0376179	0.05245	0.03178
EVM0010131.1	srp54	0.00194281	0.0343439	0.407675	0.26112			EVM0008952.1	prdm13	0.00234347	0.0377474	0.0573	0.03326
EVM0017727.1	ust	0.00194372	0.0343439	0.095525	0.1105			EVM0019343.1	sash3	0.00235739	0.0379059	0.14475	0.08586
EVM0019928.1	mtnr1c-2	0.00195539	0.0344847	0.382025	0.11192			EVM0019834.1	scpep1	0.00237767	0.0381659	0.11635	0.07612
EVM0018318.1	mapre1b	0.00196923	0.0346351	0.52075	0.41396			EVM0004758.2	LOC103909874	0.00238257	0.0381786	0.212125	0.11772
EVM0019314.1	ap5b1	0.00197138	0.0346351	0.1311	0.11094			EVM0018098.1	sstr2b	0.00240603	0.038225	0.0838	0.03918
EVM0005002.1	bend4	0.00199841	0.0350439	0.1537	0.1354			EVM0002666.1	hoxb3a	0.00240543	0.038225	0.052225	0.03432
EVM0008818.1	ufl1	0.00201814	0.0352568	0.12285	0.08892			EVM0008865.1	hoxd9a	0.0024053	0.038225	0.1682	0.0843
EVM0016485.1	taf1a	0.00201565	0.0352568	0.0733	0.08068			EVM0019711.1	zdhhc6	0.00239431	0.038225	0.0586	0.0318
EVM0013364.1	zgc:112294	0.00202455	0.0353024	0.0843	0.12604			EVM0004205.1	trappc11	0.00240241	0.038225	0.097475	0.05006
EVM0001529.1	lsm12a	0.00204075	0.0355182	0.143075	0.14234			EVM0017748.1	zbtb25-2	0.00241846	0.0383569	0.138525	0.07772
EVM0005033.1	zmp:0000000794	0.00205558	0.0356237	0.096	0.06878			EVM0002501.1	poln-2	0.00243061	0.0383795	0.322625	0.13026
EVM0004879.1	slc25a48	0.00205782	0.0356237	0.231375	0.17824			EVM0008628.1	exosc8	0.00242627	0.0383795	0.1252	0.07136
EVM0020844.1	tbca	0.00205831	0.0356237	0.3006	0.23006			EVM0021063.1	spata18	0.00243227	0.0383795	0.237575	0.11128
EVM0018254.1	lrrc74a	0.00207512	0.0356633	0.17025	0.0989			EVM0012520.1	nob1	0.00244466	0.0385096	0.1548	0.08576
EVM0014784.1	zgc:154064-2	0.00206904	0.0356633	0.0034	0.00968			EVM0006941.1	si:dkey-205h13.1	0.00246184	0.0387146	0.076625	0.03898
EVM0016307.1	her5	0.00207595	0.0356633	0.0695	0.10032			EVM0006856.1	morn4	0.00246679	0.0387269	0.0527	0.02948
EVM0019889.1	rps7	0.00207477	0.0356633	0.101975	0.09934			EVM0011467.1	neurl1aa	0.00247799	0.0387718	0.0396	0.0205
EVM0021584.2	ccdc136b	0.00209876	0.0359886	0.1894	0.1441			EVM0018435.1	senp8	0.00247503	0.0387718	0.1073	0.04936
EVM0014230.1	stambpa	0.00210817	0.0360835	0.079425	0.07524			EVM0003333.1	kcnk12	0.00249568	0.0387873	0.032325	0.016
EVM0017417.1	ttc32	0.00212293	0.0362693	0.098275	0.05946			EVM0001578.1	tmed10-2	0.00248713	0.0387873	0.0331	0.0125
EVM0002183.1	thbs3b	0.00213783	0.0364287	0.05395	0.05804			EVM0011057.1	si:ch211-220d9.3	0.00249014	0.0387873	0.181525	0.10124
EVM0004463.1	calub	0.0021401	0.0364287	0.122625	0.06006			EVM0000024.1	prex2	0.0024934	0.0387873	0.044675	0.02792
EVM0005473.1	nrf1	0.0021487	0.0364755	0.05945	0.08104			EVM0009044.1	myom2b	0.00250447	0.0388499	0.08465	0.05394
EVM0013927.1	psmg2	0.00215417	0.0364755	0.127425	0.10524			EVM0017332.1	nkx6.3	0.00250806	0.0388499	0.061225	0.03782
EVM0000581.1	prkar2b	0.00215462	0.0364755	0.08375	0.07448			EVM0003557.1	cntnap5b	0.002531	0.0389598	0.09985	0.06028
EVM0020912.1	gdpd4b	0.00217247	0.0365777	0.0769	0.14398			EVM0013043.2	ttk	0.00252626	0.0389598	0.143725	0.09562
EVM0007283.1	si:ch73-335m24.5-3	0.00217215	0.0365777	0.046425	0.01876			EVM0011440.1	foxa1	0.00253193	0.0389598	0.110325	0.0813
EVM0013430.1	cyp17a1	0.00216952	0.0365777	0.04235	0.04622			EVM0020939.1	scrn3	0.00252611	0.0389598	0.11805	0.06912
EVM0004920.1	ss18	0.00218467	0.0366504	0.1014	0.11018			EVM0012026.1	psmc6-2	0.00253767	0.0389837	0.00545	0.00202
EVM0016809.1	macf1b	0.00218214	0.0366504	0.0521	0.03466			EVM0011539.1	carkd	0.00256521	0.0393417	0.089975	0.0637
EVM0007672.1	tmed7	0.00219526	0.0367617	0.027875	0.03378			EVM0001552.1	galn	0.00257686	0.0394553	0.129075	0.0545
EVM0006173.1	sowahca	0.00221634	0.0368459	0.11815	0.07058			EVM0009040.1	dlx6a	0.00258961	0.0394958	0.0256	0.01434
EVM0019569.1	pigb	0.00221665	0.0368459	0.131975	0.08338			EVM0004249.1	csrp2bp-2	0.00258911	0.0394958	0.0907	0.05926
EVM0017986.1	dhx57-3	0.00222026	0.0368459	0.03115	0.02944			EVM0007004.1	smyd5	0.00259989	0.0394958	0.064475	0.04074
EVM0017040.1	sema4f	0.00220472	0.0368459	0.110025	0.081			EVM0001965.1	azi2	0.00260076	0.0394958	0.114225	0.0703
EVM0017614.1	u2surp	0.00222408	0.0368459	0.0871	0.0568			EVM0017760.1	uba5	0.00259238	0.0394958	0.057525	0.0302
EVM0007365.1	zgc:112083	0.00221231	0.0368459	0.1298	0.1615			EVM0019848.1	dchs2	0.00261026	0.0395111	0.169025	0.10556
EVM0000898.1	rnf151-2	0.00224224	0.0370807	0.19075	0.17038			EVM0003979.1	mxd4	0.00260811	0.0395111	0.02845	0.01602
EVM0020226.1	fzd8b	0.00224693	0.0370912	0.104025	0.08298			EVM0001507.2	ccm2l	0.00262154	0.0396172	0.056325	0.03438
EVM0020374.1	srebf2	0.00225085	0.0370912	0.1228	0.03994			EVM0000857.1	nudt1	0.0026301	0.0396177	0.099175	0.04936
EVM0004752.1	mpp3a	0.00226021	0.0371794	0.036725	0.0451			EVM0021101.1	smc5	0.00262983	0.0396177	0.1386	0.07012
EVM0019751.1	c3a.3	0.00227262	0.0371862	0.291	0.1915			EVM0003262.1	lin7a	0.00263748	0.0396646	0.017925	0.00646
EVM0018624.1	qtrtd1-2	0.00227179	0.0371862	0.147675	0.11932			EVM0006241.1	eif2b5	0.00265277	0.0398302	0.063875	0.03844
EVM0012650.1	fam160a2	0.00226785	0.0371862	0.08785	0.0853			EVM0009725.1	naa35	0.00267817	0.0400175	0.020925	0.01196
EVM0000182.1	id4	0.00229502	0.0374867	0.047625	0.04046			EVM0002502.1	wrap73	0.00270431	0.0400403	0.0572	0.04206
EVM0012438.1	myoz1a-2	0.002305	0.0375179	0.1683	0.13618			EVM0014508.1	syk	0.00270786	0.0400403	0.09985	0.06978
EVM0018587.1	kcmf1	0.00230437	0.0375179	0.06	0.0101			EVM0015386.1	nkx3.2	0.00270849	0.0400403	0.0643	0.0343
EVM0011886.1	col6a1	0.00231027	0.0375378	0.067325	0.05376			EVM0020738.1	med23	0.00270985	0.0400403	0.027525	0.0143
EVM0004380.1	crybb1l3	0.00231698	0.0375812	0.0607	0.08284			EVM0010234.1	otulina	0.0027092	0.0400403	0.29925	0.14742
EVM0017877.1	rbmx	0.0023264	0.0376027	0.0423	0.06766			EVM0001700.1	kat2b	0.00271479	0.0400471	0.04	0.01984
EVM0014880.1	LOC103910005	0.00232263	0.0376027	0.1493	0.0793			EVM0004986.1	sephs1	0.00271893	0.0400471	0.0128	0.00442
EVM0017917.1	nprl3	0.00233139	0.0376179	0.17915	0.1552			EVM0004819.1	hoxb4a	0.00273995	0.0402929	0.09745	0.04514
EVM0008952.1	prdm13	0.00234347	0.0377474	0.099675	0.06662			EVM0001037.1	vldlr	0.00277048	0.0406134	0.05705	0.0314
EVM0019343.1	sash3	0.00235739	0.0379059	0.1704	0.06284			EVM0006653.1	snrpe	0.00278118	0.0406322	0.0233	0.00748
EVM0019834.1	scpep1	0.00237767	0.0381659	0.106175	0.06774			EVM0006364.2	neurl4-2	0.00278488	0.0406322	0.040775	0.0256
EVM0004758.2	LOC103909874	0.00238257	0.0381786	0.1208	0.14784			EVM0008228.1	tor3a	0.00277929	0.0406322	0.05915	0.03518
EVM0018098.1	sstr2b	0.00240603	0.038225	0.124725	0.15204			EVM0011889.2	stat1a	0.00281243	0.0408483	0.074	0.04792
EVM0002666.1	hoxb3a	0.00240543	0.038225	0.1076	0.0819			EVM0008815.1	hykk.1	0.00285277	0.0412342	0.2398	0.1283
EVM0008865.1	hoxd9a	0.0024053	0.038225	0.15355	0.0895			EVM0002907.1	cdc20	0.00284794	0.0412342	0.1963	0.07172
EVM0019711.1	zdhhc6	0.00239431	0.038225	0.17775	0.09064			EVM0007028.1	pgap3	0.0028506	0.0412342	0.07135	0.0382
EVM0004205.1	trappc11	0.00240241	0.038225	0.052925	0.03648			EVM0017300.1	traf3	0.00286128	0.041293	0.088175	0.05442
EVM0017748.1	zbtb25-2	0.00241846	0.0383569	0.067075	0.10224			EVM0018317.1	sec62	0.0028717	0.0413792	0.06045	0.04628
EVM0002501.1	poln-2	0.00243061	0.0383795	0.1243	0.11276			EVM0010997.1	snip1	0.00288073	0.0414451	0.0974	0.06654
EVM0008628.1	exosc8	0.00242627	0.0383795	0.252925	0.18474			EVM0006413.1	wdcp	0.00289386	0.0415696	0.10465	0.062
EVM0021063.1	spata18	0.00243227	0.0383795	0.051175	0.04772			EVM0018272.1	bub1bb	0.00290633	0.0416842	0.1657	0.08754
EVM0012520.1	nob1	0.00244466	0.0385096	0.061325	0.05568			EVM0013965.1	ccbe1	0.00291748	0.0417797	0.14645	0.08002
EVM0006941.1	si:dkey-205h13.1	0.00246184	0.0387146	0.083125	0.11616			EVM0010425.1	LOC103909653	0.00293274	0.0418204	0.093875	0.05068
EVM0006856.1	morn4	0.00246679	0.0387269	0.0825	0.03486			EVM0013342.1	mylipa	0.00294356	0.041831	0.0659	0.03574
EVM0011467.1	neurl1aa	0.00247799	0.0387718	0.037825	0.01834			EVM0002890.1	fzd3a	0.00294267	0.041831	0.048675	0.02966
EVM0018435.1	senp8	0.00247503	0.0387718	0.087575	0.12126			EVM0015486.1	znf827	0.00296492	0.0419632	0.0646	0.04064
EVM0003333.1	kcnk12	0.00249568	0.0387873	0.2214	0.25202			EVM0020901.1	rab12	0.00296641	0.0419632	0.037875	0.01452
EVM0001578.1	tmed10-2	0.00248713	0.0387873	0.014525	0.00232			EVM0019871.1	tmem192-2	0.00297887	0.0420142	0.19935	0.12524
EVM0011057.1	si:ch211-220d9.3	0.00249014	0.0387873	0.149025	0.08038			EVM0002317.1	mrpl51-2	0.00297906	0.0420142	0.105925	0.05676
EVM0000024.1	prex2	0.0024934	0.0387873	0.064125	0.044			EVM0016611.1	nr2c2	0.00299106	0.0421195	0.067625	0.03388
EVM0009044.1	myom2b	0.00250447	0.0388499	0.0804	0.04604			EVM0007655.1	zbtb7c	0.0030273	0.0425011	0.0898	0.05868
EVM0017332.1	nkx6.3	0.00250806	0.0388499	0.40255	0.25416			EVM0020761.1	fbxo21	0.00303386	0.0425231	0.074225	0.041
EVM0003557.1	cntnap5b	0.002531	0.0389598	0.1391	0.15492			EVM0019643.1	sh3bp1-2	0.00303802	0.0425231	0.149725	0.09556
EVM0013043.2	ttk	0.00252626	0.0389598	0.056375	0.04938			EVM0002220.1	spcs2	0.0030758	0.0429873	0.082725	0.0474
EVM0011440.1	foxa1	0.00253193	0.0389598	0.101975	0.09076			EVM0011054.1	ubac2-2	0.00308877	0.0430028	0.109325	0.06676
EVM0020939.1	scrn3	0.00252611	0.0389598	0.1136	0.0934			EVM0020863.1	pole2	0.00309384	0.0430028	0.07955	0.03678
EVM0012026.1	psmc6-2	0.00253767	0.0389837	0.0781	0.09172			EVM0017196.1	xgb	0.00308531	0.0430028	0.0885	0.05556
EVM0011539.1	carkd	0.00256521	0.0393417	0.37305	0.11948			EVM0008796.1	crym	0.00309564	0.0430028	0.15465	0.09818
EVM0001552.1	galn	0.00257686	0.0394553	0.095075	0.28464			EVM0011800.1	pqlc3	0.00310005	0.0430028	0.12495	0.07616
EVM0009040.1	dlx6a	0.00258961	0.0394958	0.0307	0.02132			EVM0008782.1	pcdh9-2	0.003117	0.0431093	0.023425	0.0099
EVM0004249.1	csrp2bp-2	0.00258911	0.0394958	0.147025	0.12394			EVM0007043.1	heatr3	0.00311336	0.0431093	0.110625	0.0722
EVM0007004.1	smyd5	0.00259989	0.0394958	0.0561	0.08344			EVM0009694.1	id3	0.00314861	0.0434818	0.0952	0.0431
EVM0001965.1	azi2	0.00260076	0.0394958	0.2074	0.11418			EVM0004117.1	znf281b	0.00316243	0.04359	0.0544	0.03858
EVM0017760.1	uba5	0.00259238	0.0394958	0.1243	0.1149			EVM0019394.1	ctnnal1	0.00316583	0.04359	0.08735	0.04044
EVM0019848.1	dchs2	0.00261026	0.0395111	0.071375	0.06416			EVM0002280.1	hnmt	0.00319523	0.0436326	0.149525	0.08022
EVM0003979.1	mxd4	0.00260811	0.0395111	0.106575	0.0422			EVM0008428.1	phf23b	0.00320648	0.0436326	0.05815	0.03386
EVM0001507.2	ccm2l	0.00262154	0.0396172	0.04625	0.07562			EVM0018929.1	acd	0.00318755	0.0436326	0.37115	0.19992
EVM0000857.1	nudt1	0.0026301	0.0396177	0.045375	0.0609			EVM0019886.1	nppcl	0.00318558	0.0436326	0.121075	0.06178
EVM0021101.1	smc5	0.00262983	0.0396177	0.067125	0.09964			EVM0005987.1	ciz1a	0.00320431	0.0436326	0.204475	0.15082
EVM0003262.1	lin7a	0.00263748	0.0396646	0.04845	0.01328			EVM0016229.1	zgc:103559	0.00320009	0.0436326	0.11595	0.08724
EVM0006241.1	eif2b5	0.00265277	0.0398302	0.151275	0.0137			EVM0005148.1	asun	0.00321767	0.0437208	0.035725	0.02174
EVM0021426.1	tmem26a	0.00266163	0.0398742	0.074775	0.10126			EVM0000717.1	otulinb	0.00327195	0.0438369	0.2521	0.16846
EVM0005649.1	mgll	0.00266429	0.0398742	0.0197	0.01718			EVM0011443.1	naf1-2	0.00326667	0.0438369	0.189525	0.13866
EVM0009725.1	naa35	0.00267817	0.0400175	0.028925	0.04778			EVM0001688.1	LOC100535105	0.00324753	0.0438369	0.091975	0.04704
EVM0010607.3	tfpi2-2	0.00268365	0.0400351	0.088375	0.0332			EVM0003971.1	boka	0.00326113	0.0438369	0.07255	0.04228
EVM0019950.1	agpat9l-2	0.0026952	0.0400403	0.033525	0.02016			EVM0001292.1	noc3l	0.00327019	0.0438369	0.138375	0.09426
EVM0002502.1	wrap73	0.00270431	0.0400403	0.1934	0.33514			EVM0001813.1	gins1	0.00325654	0.0438369	0.0751	0.03356
EVM0014508.1	syk	0.00270786	0.0400403	0.0477	0.04102			EVM0007984.1	si:ch211-145o7.3	0.00327338	0.0438369	0.16705	0.11252
EVM0015386.1	nkx3.2	0.00270849	0.0400403	0.37685	0.119			EVM0015885.1	LOC100334962	0.00325373	0.0438369	0.07635	0.05418
EVM0020738.1	med23	0.00270985	0.0400403	0.189925	0.15078			EVM0006621.1	zfr2	0.00327173	0.0438369	0.112725	0.06088
EVM0010234.1	otulina	0.0027092	0.0400403	0.21905	0.12894			EVM0019440.1	sp5l	0.00325676	0.0438369	0.0442	0.02458
EVM0001700.1	kat2b	0.00271479	0.0400471	0.303925	0.22728			EVM0017371.1	parpbp	0.00327842	0.0438412	0.1984	0.12742
EVM0004986.1	sephs1	0.00271893	0.0400471	0.04555	0.04276			EVM0008128.1	camta1a	0.00329555	0.0438989	0.061225	0.0322
EVM0004819.1	hoxb4a	0.00273995	0.0402929	0.080675	0.04082			EVM0008713.1	nit1-2	0.0033067	0.0438989	0.14415	0.08264
EVM0016890.1	tm9sf4	0.00275676	0.040476	0.155375	0.14298			EVM0002886.1	taf10	0.00331183	0.0438989	0.0666	0.035
EVM0001037.1	vldlr	0.00277048	0.0406134	0.309225	0.41378			EVM0014792.1	nudc	0.0033158	0.0438989	0.0658	0.04392
EVM0006653.1	snrpe	0.00278118	0.0406322	0.18975	0.09902			EVM0019363.1	trim44	0.00330103	0.0438989	0.182175	0.12312
EVM0006364.2	neurl4-2	0.00278488	0.0406322	0.2225	0.2212			EVM0005385.1	chpfa	0.0033319	0.0439503	0.0683	0.05376
EVM0008228.1	tor3a	0.00277929	0.0406322	0.110675	0.03712			EVM0002124.1	fosab	0.00334712	0.0440625	0.124625	0.07776
EVM0016113.1	cxcr4a	0.00279372	0.0406972	0.158475	0.1237			EVM0006738.1	sh2d1ab-2	0.00336125	0.0441235	0.157975	0.08828
EVM0009465.1	nr1d2b	0.00281288	0.0408483	0.053625	0.07792			EVM0003544.1	proca1-2	0.0033569	0.0441235	0.37445	0.19696
EVM0011889.2	stat1a	0.00281243	0.0408483	0.14135	0.08748			EVM0013394.1	psmb3	0.00337923	0.0442969	0.0241	0.0102
EVM0008815.1	hykk.1	0.00285277	0.0412342	0.15015	0.21154			EVM0014749.1	si:dkey-66a8.7	0.00341371	0.0446179	0.16475	0.12076
EVM0002907.1	cdc20	0.00284794	0.0412342	0.103475	0.24354			EVM0010715.1	sec31a	0.00341811	0.0446179	0.112975	0.07368
EVM0007028.1	pgap3	0.0028506	0.0412342	0.132525	0.0647			EVM0012711.2	tfb2m	0.0034254	0.0446502	0.16255	0.08206
EVM0017300.1	traf3	0.00286128	0.041293	0.1163	0.10538			EVM0003798.1	ugt8-2	0.00343816	0.0446912	0.101475	0.05678
EVM0018317.1	sec62	0.0028717	0.0413792	0.0912	0.08458			EVM0019471.1	galnt14	0.00343605	0.0446912	0.079075	0.03852
EVM0010997.1	snip1	0.00288073	0.0414451	0.08565	0.05032			EVM0017766.1	LOC100329307	0.00345479	0.0448342	0.084625	0.05468
EVM0006413.1	wdcp	0.00289386	0.0415696	0.1101	0.12034			EVM0010502.1	kank1a	0.00351431	0.045318	0.135925	0.09086
EVM0018272.1	bub1bb	0.00290633	0.0416842	0.130775	0.11794			EVM0000904.1	adat3	0.00351563	0.045318	0.153925	0.12052
EVM0013965.1	ccbe1	0.00291748	0.0417797	0.03685	0.07152			EVM0013742.1	fhl5	0.00351058	0.045318	0.04275	0.02808
EVM0007045.1	pgk1	0.00293382	0.0418204	0.0742	0.2392			EVM0010083.1	cyb5r1-2	0.00352517	0.045378	0.0558	0.04306
EVM0010425.1	LOC103909653	0.00293274	0.0418204	0.0012	0.02452			EVM0013829.1	taf2	0.00354069	0.0455148	0.032175	0.01648
EVM0011530.1	LOC553386	0.00293179	0.0418204	0.152275	0.07318			EVM0009035.1	map3k3	0.00356009	0.0456378	0.0485	0.02746
EVM0013342.1	mylipa	0.00294356	0.041831	0.184475	0.06022			EVM0016044.1	tmem39a	0.00357738	0.0457964	0.048575	0.02408
EVM0002890.1	fzd3a	0.00294267	0.041831	0.04045	0.04752			EVM0013072.1	gadd45ga-2	0.00360591	0.0458604	0.041025	0.02418
EVM0007348.1	cox15-2	0.00296161	0.0419632	0.175475	0.07036			EVM0015569.1	ube2c	0.00360705	0.0458604	0.089875	0.05058
EVM0015486.1	znf827	0.00296492	0.0419632	0.140225	0.25858			EVM0016132.1	acap1-2	0.00359898	0.0458604	0.079975	0.04754
EVM0020901.1	rab12	0.00296641	0.0419632	0.139025	0.07322			EVM0009075.1	poc5	0.00360582	0.0458604	0.255475	0.14904
EVM0019871.1	tmem192-2	0.00297887	0.0420142	0.055925	0.18264			EVM0013275.1	polr2j	0.00359168	0.0458604	0.0126	0.00078
EVM0002317.1	mrpl51-2	0.00297906	0.0420142	0.0918	0.07228			EVM0013460.1	acad8-2	0.00363198	0.0460513	0.05975	0.0315
EVM0016611.1	nr2c2	0.00299106	0.0421195	0.136275	0.05588			EVM0005720.1	adamts3	0.00364094	0.0460598	0.07485	0.047
EVM0018967.1	adgrg3	0.00300863	0.0423029	0.107075	0.0983			EVM0021096.1	hic2	0.00364883	0.0460764	0.035225	0.02248
EVM0007655.1	zbtb7c	0.0030273	0.0425011	0.136425	0.11728			EVM0018608.1	si:ch73-233k15.2	0.00368121	0.046312	0.3644	0.19196
EVM0020761.1	fbxo21	0.00303386	0.0425231	0.017875	0.08914			EVM0002658.1	dachc-2	0.00370203	0.0464884	0.031875	0.01344
EVM0019643.1	sh3bp1-2	0.00303802	0.0425231	0.097275	0.06634			EVM0005820.1	LOC100007655	0.00370647	0.0464884	0.0871	0.05272
EVM0002220.1	spcs2	0.0030758	0.0429873	0.067	0.0412			EVM0012115.1	stx17	0.00371266	0.0465034	0.12315	0.0747
EVM0011054.1	ubac2-2	0.00308877	0.0430028	0.052175	0.09262			EVM0002781.1	tmem121b	0.00374784	0.0468178	0.013125	0.0052
EVM0020863.1	pole2	0.00309384	0.0430028	0.082525	0.05218			EVM0016886.1	akip1	0.00378938	0.0472097	0.3054	0.2051
EVM0017196.1	xgb	0.00308531	0.0430028	0.109325	0.12378			EVM0005545.1	bphl	0.00379775	0.0472508	0.12785	0.07662
EVM0008796.1	crym	0.00309564	0.0430028	0.104225	0.05904			EVM0019308.1	polr1b-2	0.00381907	0.0474525	0.079625	0.05574
EVM0011800.1	pqlc3	0.00310005	0.0430028	0.0185	0.0279			EVM0012927.1	alg11-2	0.00384424	0.0475091	0.117225	0.08442
EVM0008782.1	pcdh9-2	0.003117	0.0431093	0.056975	0.0876			EVM0020328.1	coq9-2	0.00383645	0.0475091	0.106375	0.067
EVM0007043.1	heatr3	0.00311336	0.0431093	0.0806	0.07514			EVM0019684.1	strip2	0.00384649	0.0475091	0.026825	0.01498
EVM0009694.1	id3	0.00314861	0.0434818	0.1098	0.12618			EVM0006211.1	ints9	0.00384662	0.0475091	0.0219	0.01404
EVM0004117.1	znf281b	0.00316243	0.04359	0.21655	0.126			EVM0020254.1	cd8a	0.00386309	0.0476175	0.38875	0.30534
EVM0019394.1	ctnnal1	0.00316583	0.04359	0.035675	0.05064			EVM0009090.1	zgc:77086	0.00388381	0.0477794	0.136575	0.0995
EVM0021009.1	ube2q1	0.00320523	0.0436326	0.22435	0.20688			EVM0001858.1	fam92a1	0.00388651	0.0477794	0.148225	0.05418
EVM0002280.1	hnmt	0.00319523	0.0436326	0.136975	0.07538			EVM0013846.1	LOC100334443	0.00391045	0.0479469	0.17975	0.11132
EVM0019243.1	si:dkey-237i9.8	0.00319492	0.0436326	0.10105	0.05584			EVM0020060.1	sp2-2	0.00392614	0.0480758	0.08295	0.0551
EVM0008428.1	phf23b	0.00320648	0.0436326	0.100925	0.09086			EVM0003097.1	msantd1	0.00395709	0.0483911	0.115	0.06228
EVM0018929.1	acd	0.00318755	0.0436326	0.16545	0.11084			EVM0018338.1	ppcs	0.00398488	0.048603	0.1155	0.06572
EVM0019886.1	nppcl	0.00318558	0.0436326	0.1893	0.13564			EVM0020654.1	ppef2a	0.00400856	0.0488277	0.0874	0.06006
EVM0005987.1	ciz1a	0.00320431	0.0436326	0.1571	0.10894			EVM0006242.2	arhgap6-2	0.00405402	0.0491033	0.171225	0.12962
EVM0016229.1	zgc:103559	0.00320009	0.0436326	0.095475	0.0441			EVM0001533.1	st8sia2	0.00405337	0.0491033	0.1018	0.06436
EVM0005148.1	asun	0.00321767	0.0437208	0.1662	0.08878			EVM0014506.1	pigs	0.0040399	0.0491033	0.10165	0.05688
EVM0000717.1	otulinb	0.00327195	0.0438369	0.06615	0.02416			EVM0017641.1	dzank1-2	0.00410987	0.0496712	0.3826	0.2319
EVM0011443.1	naf1-2	0.00326667	0.0438369	0.00245	0.02626			EVM0014944.1	ltc4s	0.00412336	0.0497695	0.2313	0.12618
EVM0001688.1	LOC100535105	0.00324753	0.0438369	0.0959	0.07786			EVM0004476.1	tekt3	0.00413912	0.0497734	0.10025	0.0531
EVM0003971.1	boka	0.00326113	0.0438369	0.17785	0.15798			EVM0007179.1	hnrnpua	0.00414391	0.0497734	0.084675	0.04912
EVM0001292.1	noc3l	0.00327019	0.0438369	0.0109	0.01874			EVM0005795.1	si:ch73-281f12.4	0.0041451	0.0497734	0.163575	0.09448
EVM0001813.1	gins1	0.00325654	0.0438369	0.155275	0.10442			EVM0002756.1	gpr63	0.00414049	0.0497734	0.09885	0.05134
EVM0007984.1	si:ch211-145o7.3	0.00327338	0.0438369	0.0734	0.0483			EVM0008239.1	r3hdm1-2	0.00415546	0.0498318	0.127875	0.07278
EVM0015885.1	LOC100334962	0.00325373	0.0438369	0.308	0.08598			EVM0011508.1	LOC568375	0.00416069	0.0498318	0.135225	0.0952
EVM0006621.1	zfr2	0.00327173	0.0438369	0.12415	0.0899			EVM0008134.1	acmsd	0.00416751	0.0498492	0.0522	0.03452
EVM0019440.1	sp5l	0.00325676	0.0438369	0.131525	0.14708
EVM0017371.1	parpbp	0.00327842	0.0438412	0.10325	0.09974
EVM0008128.1	camta1a	0.00329555	0.0438989	0.031025	0.05594
EVM0015807.1	cers4b	0.00330218	0.0438989	0.114975	0.16328
EVM0008713.1	nit1-2	0.0033067	0.0438989	0.030725	0.1822
EVM0002886.1	taf10	0.00331183	0.0438989	0.19085	0.11298
EVM0020335.1	bnip3lb	0.00330104	0.0438989	0.1418	0.07966
EVM0014792.1	nudc	0.0033158	0.0438989	0.11595	0.13716
EVM0019363.1	trim44	0.00330103	0.0438989	0.056425	0.07418
EVM0003344.1	si:ch73-261i21.5-2	0.00332955	0.0439503	0.290725	0.1286
EVM0000915.1	pip5k1ca	0.00333386	0.0439503	0.071725	0.10686
EVM0005385.1	chpfa	0.0033319	0.0439503	0.1983	0.14012
EVM0002124.1	fosab	0.00334712	0.0440625	0.205625	0.26136
EVM0006738.1	sh2d1ab-2	0.00336125	0.0441235	0.273625	0.19016
EVM0003544.1	proca1-2	0.0033569	0.0441235	0.0551	0.09684
EVM0013394.1	psmb3	0.00337923	0.0442969	0.094	0.0448
EVM0007835.1	ctbs-2	0.00340204	0.0445332	0.42075	0.06872
EVM0014749.1	si:dkey-66a8.7	0.00341371	0.0446179	0.282225	0.19716
EVM0010715.1	sec31a	0.00341811	0.0446179	0.081225	0.04244
EVM0012711.2	tfb2m	0.0034254	0.0446502	0.128875	0.05156
EVM0003798.1	ugt8-2	0.00343816	0.0446912	0.267225	0.165
EVM0019471.1	galnt14	0.00343605	0.0446912	0.170225	0.10566
EVM0007636.1	cbwd-2	0.0034588	0.0448342	0.209275	0.18632
EVM0017766.1	LOC100329307	0.00345479	0.0448342	0.233275	0.22856
EVM0020764.1	cd40	0.00348695	0.0451361	0.089375	0.07342
EVM0010502.1	kank1a	0.00351431	0.045318	0.047025	0.06782
EVM0000904.1	adat3	0.00351563	0.045318	0.1493	0.08516
EVM0013742.1	fhl5	0.00351058	0.045318	0.118875	0.14324
EVM0010083.1	cyb5r1-2	0.00352517	0.045378	0.139075	0.33402
EVM0013829.1	taf2	0.00354069	0.0455148	0.133175	0.11406
EVM0018073.1	col6a2	0.00354801	0.0455459	0.26015	0.1947
EVM0009035.1	map3k3	0.00356009	0.0456378	0.09105	0.08686
EVM0016044.1	tmem39a	0.00357738	0.0457964	0.054825	0.0342
EVM0013072.1	gadd45ga-2	0.00360591	0.0458604	0.22825	0.1124
EVM0015569.1	ube2c	0.00360705	0.0458604	0.37775	0.116
EVM0016132.1	acap1-2	0.00359898	0.0458604	0.0342	0.03254
EVM0009075.1	poc5	0.00360582	0.0458604	0.163025	0.2395
EVM0013275.1	polr2j	0.00359168	0.0458604	0.09855	0.24138
EVM0000931.1	arhgef7a	0.00361889	0.045948	0.076675	0.09424
EVM0013460.1	acad8-2	0.00363198	0.0460513	0.202125	0.16596
EVM0011748.1	si:ch211-168b3.1	0.00364256	0.0460598	0.14565	0.07994
EVM0005720.1	adamts3	0.00364094	0.0460598	0.104325	0.06932
EVM0021096.1	hic2	0.00364883	0.0460764	0.12865	0.12732
EVM0006706.1	csrnp3	0.00365772	0.046126	0.19815	0.10906
EVM0018608.1	si:ch73-233k15.2	0.00368121	0.046312	0.159475	0.09012
EVM0005689.1	otx1b	0.00368244	0.046312	0.048775	0.07836
EVM0002658.1	dachc-2	0.00370203	0.0464884	0.0568	0.0706
EVM0005820.1	LOC100007655	0.00370647	0.0464884	0.114025	0.14558
EVM0012115.1	stx17	0.00371266	0.0465034	0.0899	0.07258
EVM0001852.1	tnfa	0.00374593	0.0468178	0.059	0.07068
EVM0002781.1	tmem121b	0.00374784	0.0468178	0.14235	0.09688
EVM0012575.1	tax1bp3	0.00375341	0.0468244	0.181175	0.18834
EVM0016886.1	akip1	0.00378938	0.0472097	0.07835	0.07944
EVM0005545.1	bphl	0.00379775	0.0472508	0.0864	0.08202
EVM0019308.1	polr1b-2	0.00381907	0.0474525	0.0549	0.06854
EVM0012927.1	alg11-2	0.00384424	0.0475091	0.14535	0.19794
EVM0020328.1	coq9-2	0.00383645	0.0475091	0.1977	0.2014
EVM0008037.2	tpd52	0.00384919	0.0475091	0.114775	0.12724
EVM0019684.1	strip2	0.00384649	0.0475091	0.093075	0.0895
EVM0006211.1	ints9	0.00384662	0.0475091	0.069575	0.05746
EVM0020254.1	cd8a	0.00386309	0.0476175	0.1809	0.09172
EVM0009090.1	zgc:77086	0.00388381	0.0477794	0.1369	0.1244
EVM0001858.1	fam92a1	0.00388651	0.0477794	0.079425	0.07196
EVM0018504.1	cdhr5b	0.00389663	0.0478406	0.2251	0.13908
EVM0013846.1	LOC100334443	0.00391045	0.0479469	0.04425	0.11536
EVM0020060.1	sp2-2	0.00392614	0.0480758	0.074425	0.06666
EVM0003097.1	msantd1	0.00395709	0.0483911	0.0632	0.0626
EVM0016276.1	tm4sf4	0.00397731	0.0485745	0.384225	0.30358
EVM0018338.1	ppcs	0.00398488	0.048603	0.0941	0.04048
EVM0020654.1	ppef2a	0.00400856	0.0488277	0.0857	0.08466
EVM0006242.2	arhgap6-2	0.00405402	0.0491033	0.24285	0.06466
EVM0010869.1	arhgap10	0.0040576	0.0491033	0.1493	0.10066
EVM0020416.1	pqlc2	0.00405106	0.0491033	0.107925	0.06336
EVM0001533.1	st8sia2	0.00405337	0.0491033	0.165	0.108
EVM0014506.1	pigs	0.0040399	0.0491033	0.217175	0.20882
EVM0017641.1	dzank1-2	0.00410987	0.0496712	0.3085	0.15562
EVM0014944.1	ltc4s	0.00412336	0.0497695	0.1278	0.09036
EVM0004476.1	tekt3	0.00413912	0.0497734	0.055825	0.01106
EVM0007179.1	hnrnpua	0.00414391	0.0497734	0.132525	0.12838
EVM0005795.1	si:ch73-281f12.4	0.0041451	0.0497734	0.069675	0.08574
EVM0002756.1	gpr63	0.00414049	0.0497734	0.087625	0.11834
EVM0008239.1	r3hdm1-2	0.00415546	0.0498318	0.0659	0.06768
EVM0011508.1	LOC568375	0.00416069	0.0498318	0.146575	0.07414
EVM0008134.1	acmsd	0.00416751	0.0498492	0.14285	0.11534
EVM0003780.1	aipl1	0.0042205	0.0503715	0.1664	0.10616
EVM0020062.1	zgc:165507	0.00422201	0.0503715	0.1635	0.1932
EVM0001857.1	LOC110438534	0.00423319	0.05044	0.089125	0.07362
EVM0009620.1	vps37c	0.00428633	0.0510078	0.048525	0.04972
EVM0001007.1	ypel2a	0.0043351	0.0515223	0.059325	0.0709
EVM0008771.1	zgc:92606-2	0.00436538	0.0517975	0.0731	0.02306
EVM0015520.1	aldh8a1-2	0.0043694	0.0517975	0.0983	0.05436
EVM0008876.1	LOC103910031	0.0043865	0.051934	0.3199	0.1261
EVM0009470.1	hnrnpd	0.00440364	0.0520706	0.115125	0.07942
EVM0010833.1	trip6	0.00443445	0.0523093	0.08555	0.0972
EVM0021082.1	LOC571757	0.00443509	0.0523093	0.086575	0.13222
EVM0018622.1	ube2ql1	0.00444202	0.0523246	0.204275	0.16322
EVM0019640.1	gpr173	0.0044544	0.0523269	0.1051	0.04334
EVM0017436.1	shcbp1-2	0.00445729	0.0523269	0.15615	0.04932
EVM0007095.1	nr0b1	0.00445911	0.0523269	0.3656	0.21232
EVM0017564.1	ctnnb1	0.00448776	0.0524319	0.07545	0.05712
EVM0010252.1	rangrf	0.00449061	0.0524319	0.092675	0.09786
EVM0001023.1	plekhj1	0.00448161	0.0524319	0.162325	0.13816
EVM0011581.1	wdr18	0.00448178	0.0524319	0.088325	0.05588
EVM0002065.1	ubald2	0.00455262	0.0530824	0.032025	0.13592
EVM0008484.1	kin	0.00455775	0.0530824	0.063475	0.08424
EVM0009951.1	exd2	0.0045665	0.0531177	0.21995	0.26724
EVM0021504.1	runx2b	0.00458491	0.053168	0.1186	0.07884
EVM0015543.1	ngly1	0.00459337	0.053168	0.2619	0.14416
EVM0011946.1	ttc9	0.00459371	0.053168	0.21125	0.08806
EVM0003065.1	slc25a40	0.00459329	0.053168	0.136775	0.14024
EVM0008684.1	secisbp2l	0.00462338	0.0534449	0.16755	0.12034
EVM0001851.1	cfap58	0.00463398	0.0535009	0.083875	0.02998
EVM0020467.1	slc35e4-2	0.00464618	0.0535752	0.124975	0.06156
EVM0016702.1	si:ch211-71n6.4	0.00468312	0.0539342	0.0573	0.0337
EVM0007964.1	fam98b-2	0.00471711	0.0542584	0.141225	0.18374
EVM0012400.1	taf8	0.00473703	0.0543796	0.119875	0.0914
EVM0012992.1	hoxc9a	0.00473934	0.0543796	0.1961	0.0977
EVM0020373.1	ghdc	0.00474797	0.0543864	0.1447	0.1264
EVM0008812.1	pxdc1b	0.00475165	0.0543864	0.133725	0.05832
EVM0008466.1	casd1	0.00476714	0.0544967	0.013925	0.03508
EVM0021005.1	mre11a	0.00477816	0.0545556	0.1723	0.14538
EVM0006425.1	ostc	0.00479577	0.0546609	0.048525	0.02732
EVM0016530.1	fuk	0.00479915	0.0546609	0.196725	0.20644
EVM0003989.1	rwdd2b	0.00481261	0.0546801	0.046925	0.09112
EVM0003748.2	rcbtb2	0.00481076	0.0546801	0.00745	0.03024
EVM0012509.1	LOC100537938	0.00484571	0.054989	0.1375	0.05838
EVM0016782.1	ccdc77	0.00485391	0.0550149	0.0246	0.05978
EVM0000049.1	prpf3-2	0.00487329	0.0551002	0.2582	0.14538
EVM0016236.1	appl1	0.00486901	0.0551002	0.113025	0.10642
EVM0005549.1	mc1r	0.00488317	0.0551448	0.15105	0.0742
EVM0005606.1	crhbp	0.0048893	0.0551471	0.053625	0.0639
EVM0014985.1	trmt44	0.00489743	0.0551718	0.136275	0.01706
EVM0013850.1	grasp-2	0.00492261	0.0553213	0.062875	0.10728
EVM0001049.1	gpc1b	0.00491766	0.0553213	0.184	0.2069
EVM0003944.1	dock2-like	0.00496824	0.0557119	0.123225	0.04804
EVM0012398.1	mrps34	0.00497534	0.0557119	0.108525	0.10096
EVM0000432.2	gfpt1	0.00497456	0.0557119	0.069	0.0126
EVM0003862.1	nkx2.5-2	0.00499349	0.0558478	0.0758	0.05176
EVM0017896.1	kremen1	0.00501187	0.0559731	0.102125	0.02598
EVM0015910.1	nicn1	0.00501674	0.0559731	0.2226	0.26984
EVM0015886.1	ar-2	0.00504877	0.0561956	0.194175	0.09558
EVM0005754.1	manba	0.00504432	0.0561956	0.085725	0.07588
EVM0012074.1	stk40	0.00505601	0.0562088	0.11045	0.10024
EVM0007395.1	mrps30	0.00506217	0.05621	0.117825	0.09232
EVM0001107.1	lhx4	0.00508198	0.0563627	0.173325	0.1326
EVM0003849.3	tecrb	0.00512943	0.0567535	0.237825	0.11168
EVM0008680.1	sec11a-3	0.00512848	0.0567535	0.137675	0.12332
EVM0019729.1	rag1	0.00513938	0.056796	0.127875	0.143
EVM0003884.1	rassf8b	0.0051563	0.0568797	0.1576	0.0967
EVM0012448.1	cenpi	0.0051592	0.0568797	0.09175	0.09564
EVM0012667.1	fam46ba	0.00517468	0.0569153	0.06445	0.03038
EVM0014387.1	npffr1l2	0.00516977	0.0569153	0.090725	0.07148
EVM0004393.1	lpcat2	0.00518405	0.056951	0.063275	0.05952
EVM0015089.1	si:dkey-165n16.1	0.00520258	0.0570871	0.095025	0.10682
EVM0005969.1	tor2a-2	0.00522438	0.0572102	0.0316	0.0134
EVM0003275.1	stk32a	0.00522756	0.0572102	0.1476	0.09914
EVM0013567.1	smarcc1a	0.00523226	0.0572102	0.12605	0.09856
EVM0019618.1	stxbp3	0.00524463	0.057278	0.141325	0.15052
EVM0019505.1	zbtb10-2	0.0052716	0.0574376	0.26905	0.22406
EVM0014511.1	casc3	0.00526797	0.0574376	0.059725	0.03892
EVM0014919.1	slc13a2	0.00531275	0.0578148	0.06175	0.08008
EVM0016647.1	pomp	0.00532129	0.0578148	0.1268	0.12302
EVM0011762.1	si:ch1073-174d20.1	0.00532488	0.0578148	0.076	0.07004
EVM0000793.1	pla2g7	0.00534343	0.0579484	0.065975	0.03904
EVM0010700.1	ireb2	0.0054051	0.0581835	0.10125	0.11754
EVM0012838.1	myo5c	0.00538424	0.0581835	0.137625	0.08468
EVM0013851.1	card11	0.00538319	0.0581835	0.108275	0.10502
EVM0018146.2	fbrsl1	0.0054089	0.0581835	0.1029	0.17254
EVM0019780.2	dpy19l3	0.00540892	0.0581835	0.215325	0.15062
EVM0012342.1	pno1	0.00538603	0.0581835	0.198125	0.2082
EVM0007169.1	fosb	0.00540268	0.0581835	0.26855	0.20028
EVM0012655.1	foxm1	0.0054285	0.058192	0.070925	0.06194
EVM0003493.1	lrpap1-2	0.00542184	0.058192	0.220025	0.2517
EVM0005722.1	mlxip	0.0054272	0.058192	0.22745	0.1039
EVM0006417.1	gapdh	0.00545507	0.0584095	0.0443	0.03074
EVM0007403.1	coq7	0.00549308	0.0587487	0.07175	0.1052
EVM0020441.1	zgc:158564	0.00551215	0.058885	0.060675	0.02506
EVM0010370.1	mkrn2os.2	0.00555956	0.0589684	0.145725	0.1361
EVM0010354.1	si:ch211-79k12.1	0.00557218	0.0589684	0.051875	0.02542
EVM0008143.1	alx1-2	0.00557028	0.0589684	0.030275	0.0531
EVM0018451.1	LOC556363	0.00554053	0.0589684	0.005025	0.00462
EVM0011971.1	ptgdsa-2	0.00558341	0.0589684	0.002	0.00396
EVM0020176.1	bdnf	0.00557659	0.0589684	0.044875	0.05866
EVM0017479.1	supt20	0.00554358	0.0589684	0.1185	0.16188
EVM0019472.1	smu1a	0.00558184	0.0589684	0.0514	0.03894
EVM0003334.1	si:ch211-134n22.1	0.00558094	0.0589684	0.221925	0.11238
EVM0010757.1	tmem74	0.00553151	0.0589684	0.0611	0.13346
EVM0001176.1	waif2-2	0.00561372	0.0592212	0.091725	0.07864
EVM0000056.1	tmem128	0.00562323	0.0592543	0.0636	0.03644
EVM0013949.1	cpe-2	0.00567029	0.059258	0.0297	0.0767
EVM0013406.1	isoc1	0.00568097	0.059258	0.08275	0.05942
EVM0010765.1	stard7	0.00563464	0.059258	0.080625	0.0403
EVM0014301.1	si:ch211-214j8.1	0.00566211	0.059258	0.08955	0.0847
EVM0017567.1	barx1	0.00564702	0.059258	0.151775	0.04386
EVM0021390.1	ptpn23a	0.0056793	0.059258	0.30425	0.24994
EVM0017576.1	tlcd1	0.00566888	0.059258	0.1491	0.08692
EVM0016789.1	taf11	0.00566212	0.059258	0.17095	0.07246
EVM0015173.1	kpna1	0.00567083	0.059258	0.03155	0.03972
EVM0000499.1	kif28	0.00571232	0.0595183	0.1403	0.10214
EVM0006084.1	pla2g4ab	0.00572268	0.0595595	0.05285	0.0607
EVM0018832.1	pmpca	0.00574249	0.0596987	0.319325	0.37008
EVM0000179.1	plce1	0.00576991	0.0599168	0.142675	0.12742
EVM0001942.1	slc30a2	0.00580582	0.0602225	0.098075	0.05828
EVM0016402.1	nsun6	0.00583725	0.0604546	0.070925	0.09626
EVM0019248.1	tc2n	0.00584121	0.0604546	0.1435	0.1453
EVM0003735.1	c8a	0.0058486	0.0604638	0.144175	0.18732
EVM0003010.2	mphosph9	0.00585801	0.0604938	0.04275	0.11532
EVM0014319.1	rbks	0.0059006	0.0608659	0.0371	0.04358
EVM0020873.1	jmjd4	0.00592292	0.0609608	0.105275	0.04152
EVM0008875.1	rnasen	0.00592091	0.0609608	0.13655	0.06498
EVM0009508.1	acsl3b	0.00594015	0.0610705	0.122675	0.08652
EVM0002655.1	lgi1a	0.00595764	0.0611709	0.025625	0.03102
EVM0011784.1	gtf2h3-2	0.00596308	0.0611709	0.260975	0.17974
EVM0017506.1	zgc:113223	0.00598289	0.0613065	0.12255	0.08658
EVM0003717.1	fn3krp	0.00599187	0.0613309	0.0084	0.0169
EVM0010090.1	mab21l2	0.00602039	0.0615234	0.0575	0.10422
EVM0012772.1	tmem45b	0.00602392	0.0615234	0.10385	0.0688
EVM0010377.1	znf219	0.00605032	0.0616576	0.28065	0.12914
EVM0021183.1	mpnd	0.00604725	0.0616576	0.117525	0.0381
EVM0006347.1	sat2a-2	0.00616642	0.0620357	0.0313	0.02064
EVM0007779.1	mc4r	0.00609733	0.0620357	0.07635	0.11048
EVM0019385.1	foxq1b	0.00616367	0.0620357	0.03995	0.03872
EVM0003092.1	vps26a-2	0.00617083	0.0620357	0.034275	0.09194
EVM0003286.1	depdc5	0.0061451	0.0620357	0.114625	0.1738
EVM0014970.1	thoc7	0.00614191	0.0620357	0.06805	0.06842
EVM0018203.1	ttyh2	0.00613689	0.0620357	0.3585	0.21616
EVM0015826.1	wisp1a	0.0061742	0.0620357	0.1508	0.12064
EVM0008013.1	cacng3b	0.00614895	0.0620357	0.0491	0.05136
EVM0018791.1	hlcs	0.0061254	0.0620357	0.266375	0.14254
EVM0019930.1	clrn3	0.00615253	0.0620357	0.04725	0.11794
EVM0020262.1	znf410	0.00613264	0.0620357	0.107275	0.08492
EVM0008975.1	fam217b	0.00616699	0.0620357	0.155875	0.21514
EVM0020472.1	snx15-2	0.00621324	0.0623009	0.16985	0.19512
EVM0017354.1	slc25a33	0.00621401	0.0623009	0.08535	0.06886
EVM0004119.1	rpl4	0.0062217	0.0623109	0.330525	0.1884
EVM0012428.1	rpl11	0.00627183	0.0627453	0.08475	0.09746
EVM0017782.1	bcl7a	0.00629611	0.0628002	0.34455	0.20456
EVM0016284.1	slc38a10	0.00629759	0.0628002	0.12595	0.08278
EVM0005498.1	cep135	0.00628828	0.0628002	0.06905	0.09586
EVM0003096.1	synpo2la-2	0.00636048	0.0633594	0.227825	0.13924
EVM0013912.1	orai2	0.00638457	0.0633955	0.101525	0.09166
EVM0019977.1	taf5l	0.00637487	0.0633955	0.265425	0.24678
EVM0002379.1	pum1	0.00638209	0.0633955	0.2111	0.23376
EVM0019477.1	rpl7	0.00640269	0.0635076	0.0565	0.0529
EVM0003293.1	pde4a	0.00641531	0.0635649	0.015025	0.009
EVM0010671.1	tnfaip3	0.00643404	0.0636148	0.3133	0.17006
EVM0011713.1	si:ch211-137a8.4	0.00642878	0.0636148	0.0975	0.061
EVM0006764.1	kl-2	0.00645653	0.0637694	0.102275	0.04656
EVM0006547.1	prdx6-2	0.00649543	0.0639497	0.105925	0.0808
EVM0017326.1	tekt2	0.00649028	0.0639497	0.23755	0.10762
EVM0020160.1	wscd2	0.00649049	0.0639497	0.068175	0.07326
EVM0018864.2	grhl1	0.00650341	0.0639605	0.17995	0.13808
EVM0009666.1	med10	0.00654574	0.0643087	0.0918	0.0263
EVM0011079.1	zmat4b	0.00659422	0.0646537	0.088425	0.03974
EVM0011588.1	lrp8	0.00659476	0.0646537	0.123075	0.1078
EVM0005967.1	b4galt1l	0.00663941	0.064862	0.08345	0.02518
EVM0013301.1	ednraa	0.00664211	0.064862	0.112975	0.1053
EVM0019187.1	sfrp2-2	0.00663243	0.064862	0.13855	0.18836
EVM0007860.1	ambra1a	0.00664492	0.064862	0.13235	0.10326
EVM0018452.1	gpr143	0.0066509	0.064862	0.1809	0.04778
EVM0019831.2	lrp1bb	0.00667702	0.0649123	0.0413	0.06604
EVM0007260.1	zgc:163080-2	0.00667009	0.0649123	0.090975	0.05492
EVM0004406.1	med30	0.00666565	0.0649123	0.061075	0.05152
EVM0001767.1	si:ch211-219a15.3	0.0066987	0.065055	0.079625	0.05664
EVM0018941.1	gtf2ird1	0.00673039	0.0652946	0.00725	0.02738
EVM0011924.1	kif18a	0.00674123	0.0653316	0.195375	0.13322
EVM0014890.1	zgc:172302	0.00677752	0.0656114	0.011	0.03146
EVM0016852.1	htr5aa	0.00678423	0.0656114	0.0992	0.11492
EVM0002737.1	LOC101883499	0.00680066	0.0656337	0.165625	0.06618
EVM0012598.1	si:ch211-74f19.2	0.00680043	0.0656337	0.081525	0.06134
EVM0002925.1	rprml-2	0.00680776	0.0656342	0.15155	0.19804
EVM0009334.1	LOC100535133	0.00683488	0.0658273	0.030275	0.0376
EVM0019987.1	npas4b	0.00686655	0.0658493	0.185	0.0955
EVM0006275.1	gne	0.00687259	0.0658493	0.06025	0.1129
EVM0016624.1	abhd13	0.00685875	0.0658493	0.283275	0.1997
EVM0019553.1	arl13a	0.00686623	0.0658493	0.006325	0.05736
EVM0015385.1	vipas39	0.00686637	0.0658493	0.22	0.0264
EVM0014119.1	ankrd28b	0.00690019	0.0660457	0.2052	0.09242
EVM0001786.1	LOC103910991	0.00691163	0.0660872	0.200225	0.10816
EVM0012158.1	siae-2	0.0069661	0.0664712	0.277	0.11952
EVM0011842.1	haus6	0.00696118	0.0664712	0.056725	0.0209
EVM0009083.1	adnp2b	0.00699382	0.0666672	0.047275	0.01906
EVM0011517.1	slc7a14a	0.00700622	0.066717	0.104275	0.12524
EVM0018313.1	n6amt1	0.00704671	0.0670339	0.171675	0.1156
EVM0000102.1	nfil3-3	0.00705525	0.0670465	0.120425	0.07978
EVM0008699.1	edf1	0.00706979	0.0670521	0.1199	0.08472
EVM0015082.1	fosaa	0.00707026	0.0670521	0.048725	0.03832
EVM0017342.2	prom1a	0.00711539	0.0674113	0.272225	0.19828
EVM0006341.1	tyms	0.00714596	0.0676319	0.18335	0.0806
EVM0001046.1	slc16a12a	0.00729416	0.0687545	0.085425	0.0714
EVM0017433.1	si:dkeyp-113d7.10	0.00727819	0.0687545	0.1012	0.07154
EVM0016464.1	atr	0.00728683	0.0687545	0.054375	0.01664
EVM0005172.1	ipp	0.00728171	0.0687545	0.2096	0.17296
EVM0000072.1	dcaf8-2	0.00734199	0.0690653	0.1276	0.03694
EVM0014189.1	chordc1b	0.00733688	0.0690653	0.178375	0.16226
EVM0013126.1	cerkl	0.00736908	0.0691801	0.222525	0.28226
EVM0013674.1	wtip	0.00736354	0.0691801	0.2023	0.15208
EVM0002231.1	anpepa-2	0.00740023	0.0692938	0.4531	0.07954
EVM0012537.1	tex11	0.00739455	0.0692938	0.08685	0.13426
EVM0004927.1	lef1	0.00740357	0.0692938	0.086225	0.19288
EVM0014936.1	nptx2a	0.00742178	0.0693246	0.06605	0.01696
EVM0012073.1	atpaf1	0.00741542	0.0693246	0.021575	0.02848
EVM0005677.1	trmt61a	0.00743865	0.0694125	0.137525	0.27918
EVM0008959.1	wdr83-2	0.00745698	0.0695137	0.086175	0.05368
EVM0017522.1	spna2	0.0074817	0.0695349	0.069625	0.08336
EVM0018836.1	fbrs	0.00747288	0.0695349	0.14425	0.1085
EVM0006776.1	st18	0.00747821	0.0695349	0.09435	0.11076
EVM0019124.1	kpna6	0.00749741	0.0696113	0.007	0.06054
EVM0006949.2	csnk1e	0.00750711	0.0696318	0.073425	0.07004
EVM0013203.1	ykt6	0.00752685	0.0697453	0.18315	0.15594
EVM0000713.1	fam83fa	0.00753814	0.0697804	0.113925	0.07672
EVM0011204.1	tyro3	0.00755277	0.0698229	0.069875	0.06282
EVM0013731.1	sox2	0.00755776	0.0698229	0.234975	0.14024
EVM0002882.1	wdr46	0.00757187	0.0698838	0.116375	0.07338
EVM0001082.1	sdr42e1	0.00757991	0.0698886	0.152925	0.209
EVM0014491.1	lypd6	0.00758808	0.0698945	0.1836	0.16846
EVM0014295.1	mrpl4	0.00760013	0.0699363	0.123725	0.08392
EVM0007534.1	miox	0.00763941	0.0702282	0.27115	0.2109
EVM0014916.1	bbs1-2	0.00764737	0.0702319	0.218925	0.11556
EVM0008223.1	pllp	0.00767516	0.0704175	0.253225	0.2743
EVM0020322.1	tbx3a	0.00770971	0.0706648	0.220275	0.1326
EVM0014874.1	LOC100535100	0.00772523	0.0707372	0.188275	0.10328
EVM0012528.1	anln	0.00773689	0.0707743	0.313825	0.18986
EVM0013866.1	slc6a3	0.00776012	0.070917	0.058275	0.01684
EVM0007327.1	zgc:163107	0.00780237	0.071233	0.195325	0.13362
EVM0007536.1	LOC100534722	0.00785893	0.0716087	0.006625	0.04632
EVM0012033.1	nhlrc2	0.00785638	0.0716087	0.0747	0.04382
EVM0004915.1	fezf1	0.00787809	0.071713	0.0481	0.02734
EVM0003652.1	tmprss3a	0.00792394	0.0720598	0.14645	0.1325
EVM0010876.1	hspa9-2	0.00799367	0.0723513	0.153675	0.15948
EVM0004839.1	trim8b-2	0.00799492	0.0723513	0.032225	0.07054
EVM0017109.1	si:dkey-14k9.2	0.00797557	0.0723513	0.44805	0.29918
EVM0015775.1	accs	0.00798999	0.0723513	0.104425	0.07552
EVM0019559.1	zgc:152830	0.00796545	0.0723513	0.16985	0.08986
EVM0019809.1	mgat2	0.0080326	0.0726216	0.20665	0.1101
EVM0003146.1	gtpbp6	0.0080515	0.0727217	0.216825	0.11428
EVM0015485.1	si:dkeyp-117h8.2	0.00806863	0.0728056	0.168575	0.07164
EVM0021572.1	rps25	0.00810629	0.0730746	0.14395	0.20082
EVM0016946.1	prop1-2	0.00813754	0.0731434	0.154725	0.10568
EVM0013859.1	ube2o-2	0.00813583	0.0731434	0.03235	0.02914
EVM0012948.1	deaf1	0.00812639	0.0731434	0.100875	0.06276
EVM0019110.1	smyd4	0.00816557	0.0733244	0.166625	0.13018
EVM0013080.2	psap	0.00817454	0.0733341	0.015	0.03038
EVM0013678.1	hpse2	0.00821115	0.0735916	0.074275	0.07366
EVM0002524.1	cdc27	0.0082205	0.0736044	0.173125	0.10716
EVM0012227.1	gal3st1a	0.00825306	0.0738248	0.004325	0.00242
EVM0019053.1	alas1	0.00826404	0.0738519	0.222225	0.12598
EVM0006752.1	rad51ap1	0.00828414	0.0739604	0.0489	0.1206
EVM0021559.1	chst12a	0.00829929	0.0740246	0.067175	0.0518
EVM0014207.1	tm9sf3-2	0.00832682	0.0740737	0.251125	0.01648
EVM0021111.1	sema3e-2	0.00833668	0.0740737	0.19925	0.09828
EVM0011673.1	exosc5-2	0.00832907	0.0740737	0.202425	0.15672
EVM0020183.1	sec22c	0.00833557	0.0740737	0.02655	0.02438
EVM0016362.1	fam50a	0.00835538	0.074169	0.072375	0.05336
EVM0010528.1	tmprss5	0.0083949	0.0744486	0.1626	0.11612
EVM0019905.1	panx2	0.00841381	0.0745452	0.113875	0.10116
EVM0002577.1	ptpra-2	0.00846501	0.0748562	0.003975	0.01548
EVM0004796.1	inpp4b	0.00845858	0.0748562	0.14115	0.10862
EVM0012260.1	rps10	0.00847476	0.0748711	0.097225	0.052
EVM0007876.1	wdr13	0.00848327	0.0748751	0.02275	0.01332
EVM0021601.1	rpl21-2	0.00849941	0.0749464	0.1167	0.07258
EVM0011590.1	prph2l	0.00851611	0.0750225	0.255925	0.223
EVM0020823.1	btbd10b	0.00854374	0.0751235	0.09415	0.09544
EVM0008963.1	asrgl1	0.00854211	0.0751235	0.221175	0.25678
EVM0009770.1	slc35f6-2	0.00860677	0.0756061	0.143325	0.11516
EVM0003947.1	gzmk	0.00863142	0.0757511	0.14955	0.12786
EVM0020370.1	si:dkeyp-94b4.1	0.00866303	0.0759568	0.25145	0.22756
EVM0021110.1	serpinb1l4	0.00867622	0.0760007	0.151975	0.1015
EVM0012388.1	rnf207b-2	0.00872415	0.0760064	0.1307	0.07118
EVM0019649.1	mcee	0.00870208	0.0760064	0.0184	0.0377
EVM0007385.1	ftsj2	0.00872594	0.0760064	0.2404	0.0564
EVM0004878.1	axin2	0.0086986	0.0760064	0.054325	0.03312
EVM0001950.1	vat1l	0.00871543	0.0760064	0.056825	0.07308
EVM0009652.1	cdc5l	0.00872341	0.0760064	0.106275	0.06462
EVM0010788.1	pou6f1	0.00879031	0.0762811	0.295475	0.1677
EVM0009227.1	ndufb7	0.00876771	0.0762811	0.077775	0.09188
EVM0002191.1	mitd1	0.00878049	0.0762811	0.131275	0.20334
EVM0016848.1	hif1an	0.00878687	0.0762811	0.222225	0.15702
EVM0009124.1	sema7a	0.0088046	0.0763339	0.1641	0.09656
EVM0012731.1	cdc16-2	0.00883387	0.0763744	0.1335	0.10064
EVM0020622.1	pltp	0.00881924	0.0763744	0.134675	0.13972
EVM0011754.1	mrpl53	0.00883392	0.0763744	0.0851	0.05896
EVM0007186.1	ubqln4	0.00884282	0.0763803	0.071525	0.0756
EVM0009077.1	utp6-2	0.00888718	0.0766921	0.166475	0.1416
EVM0020493.1	josd1-2	0.00890189	0.0767479	0.132475	0.14782
EVM0013707.1	tmem131	0.00892033	0.0768258	0.053675	0.0654
EVM0020489.1	krcp	0.00894196	0.0768258	0.156925	0.1123
EVM0006446.1	shc1	0.008944	0.0768258	0.124225	0.06562
EVM0014685.1	wu:fj81e10	0.00894057	0.0768258	0.31065	0.1901
EVM0011470.1	trpc7a-2	0.0089773	0.0768989	0.0472	0.04188
EVM0020492.1	sdccag8-2	0.00897733	0.0768989	0.10405	0.11314
EVM0005450.1	znf365	0.00897524	0.0768989	0.26715	0.17228
EVM0001761.1	gramd1ba-2	0.00901622	0.0770191	0.199275	0.10746
EVM0013509.1	neo1a	0.00901236	0.0770191	0.11265	0.04436
EVM0017480.1	vwc2l	0.00901591	0.0770191	0.034	0.11252
EVM0002513.1	katnal1	0.00903113	0.0770756	0.17575	0.10584
EVM0014214.1	sncb	0.00909496	0.0775492	0.102275	0.19218
EVM0006102.1	cdk10	0.00910485	0.0775623	0.081675	0.12774
EVM0000325.1	gmip	0.00915465	0.0779151	0.0456	0.04294
EVM0014679.1	adam28-2	0.00917081	0.0779812	0.077225	0.08492
EVM0016253.1	polr3c	0.00918995	0.0780726	0.138725	0.0665
EVM0005772.1	smap1	0.0092052	0.0781307	0.17365	0.12694
EVM0000877.1	kcnk1b	0.00923812	0.0782466	0.061325	0.0624
EVM0008284.1	rprmb	0.00924411	0.0782466	0.107325	0.0179
EVM0005115.1	pigt-2	0.00923774	0.0782466	0.125525	0.03472
EVM0018994.1	rasa1a	0.00928421	0.0785145	0.129725	0.08112
EVM0019280.1	ncoa4	0.00930285	0.0786006	0.112775	0.07312
EVM0004367.1	otud3	0.00934066	0.0788484	0.106	0.07218
EVM0009846.1	anapc15	0.00935031	0.0788582	0.291275	0.16032
EVM0020041.1	hlx1	0.00936649	0.078909	0.11725	0.0805
EVM0011723.1	irx7	0.00937331	0.078909	0.1284	0.08484
EVM0015866.1	LOC563710	0.00946682	0.0794331	0.11805	0.05998
EVM0000340.1	cmip	0.00946976	0.0794331	0.04125	0.05108
EVM0013323.1	cckar	0.00945284	0.0794331	0.121325	0.10986
EVM0000789.1	fam206a	0.00944794	0.0794331	0.082725	0.06594
EVM0016521.1	radil	0.0095051	0.0796327	0.147125	0.1145
EVM0015093.1	insm2	0.00951926	0.0796327	0.037125	0.0516
EVM0000390.1	tbx18	0.0095115	0.0796327	0.166075	0.08986
EVM0012145.2	bmt2-2	0.00953677	0.0797075	0.0947	0.04746
EVM0014606.1	eif4g3b	0.00954558	0.0797095	0.0494	0.05206
EVM0017474.1	nyx	0.00958348	0.0799298	0.1654	0.10088
EVM0006593.1	socs9	0.00958917	0.0799298	0.1117	0.04414
EVM0003427.1	calhm3	0.00960131	0.0799593	0.1173	0.12014
EVM0017046.1	mrps25	0.00961007	0.0799606	0.09045	0.04724
EVM0016083.1	zbtb41	0.00967949	0.0804661	0.055875	0.05886
EVM0018638.2	lsm5	0.0096996	0.0805613	0.127975	0.0495
EVM0018688.1	puf60b	0.00974935	0.0807379	0.118225	0.08992
EVM0006204.1	eif2ak3	0.00974672	0.0807379	0.106925	0.23654
EVM0011646.1	nbas	0.00975561	0.0807379	0.108375	0.06012
EVM0008786.1	mef2b	0.00975037	0.0807379	0.14785	0.1031
EVM0017336.1	ankrd1a	0.00979041	0.0807432	0.073075	0.08582
EVM0005738.1	hoxb13a	0.00978848	0.0807432	0.04145	0.04122
EVM0008371.1	tprn	0.00977383	0.0807432	0.05805	0.03712
EVM0019088.1	ppp1r13bb	0.009791	0.0807432	0.184	0.08524
EVM0018252.1	slc7a3a	0.0098485	0.0811454	0.147025	0.17422
EVM0019658.1	acadm	0.00987449	0.0812293	0.191875	0.11514
EVM0011870.1	unc50	0.00990239	0.0812293	0.12395	0.06716
EVM0003644.1	dph5-2	0.00988838	0.0812293	0.19245	0.07032
EVM0019726.1	psmb7	0.00990239	0.0812293	0.139525	0.1216
EVM0015549.1	tas1r1	0.00988728	0.0812293	0.050625	0.05462
EVM0010560.1	ankrd6b	0.0100322	0.0818691	0.1409	0.12286
EVM0005368.1	cpt2-2	0.0100332	0.0818691	0.4014	0.0254
EVM0009093.1	upf3a	0.0100182	0.0818691	0.04275	0.04988
EVM0013445.1	carm1	0.0100113	0.0818691	0.23815	0.28958
EVM0012673.1	si:ch211-186j3.6	0.010021	0.0818691	0.125075	0.12952
EVM0003683.1	fam102aa	0.00999251	0.0818691	0.1374	0.07654
EVM0013625.1	ccdc85b	0.0100851	0.0822199	0.1183	0.07834
EVM0017473.1	iqsec1a	0.0101263	0.0823839	0.14205	0.15126
EVM0009799.1	sdf2l1	0.0101161	0.0823839	0.07075	0.08236
EVM0006881.1	cep85	0.0101318	0.0823839	0.08545	0.12108
EVM0016582.1	cers3b	0.0101489	0.0823967	0.2109	0.18212
EVM0015084.1	tbc1d2	0.01016	0.0823967	0.1826	0.15674
EVM0014225.1	klhl4	0.0101554	0.0823967	0.271	0.14792
EVM0006118.1	ecd-2	0.0101733	0.0824332	0.00285	0.0052
EVM0010454.1	bud23	0.0102525	0.0830025	0.0869	0.06804
EVM0007184.1	zdhhc21	0.0102731	0.0830969	0.0109	0.03582
EVM0003222.1	mid2	0.0102895	0.0831575	0.015775	0.05314
EVM0018972.3	upp1	0.0103088	0.0832408	0.018475	0.02096
EVM0010442.1	zgc:56576	0.010325	0.0832993	0.129575	0.10582
EVM0015545.1	zgc:136564	0.0103556	0.0834737	0.033125	0.06664
EVM0002896.1	vsg1-2	0.0103746	0.0835525	0.078675	0.26416
EVM0008092.1	si:dkey-84j12.1	0.0103834	0.0835525	0.149675	0.1283
EVM0005256.1	prrg4	0.0103975	0.083594	0.2284	0.21622
EVM0002204.1	wnt6b	0.0104214	0.0837137	0.12985	0.1563
EVM0018855.3	lrrc57	0.0104503	0.0838728	0.25655	0.20624
EVM0006773.1	ccr6b	0.0105134	0.0842909	0.0542	0.02696
EVM0003776.1	gabrb4	0.0105243	0.0842909	0.1703	0.10834
EVM0017062.1	crb2a	0.0105296	0.0842909	0.2797	0.23432
EVM0001689.1	nkx2.3-2	0.0105417	0.0843155	0.1072	0.05504
EVM0012822.1	kdm5bb	0.0106033	0.0845901	0.0948	0.12026
EVM0001157.1	rasip1	0.0105982	0.0845901	0.077625	0.05644
EVM0006256.1	pde6b	0.0106011	0.0845901	0.048175	0.1506
EVM0014560.1	gtf2e2-2	0.0106239	0.0846091	0.066425	0.16308
EVM0003371.1	slc6a2	0.0106162	0.0846091	0.173125	0.14636
EVM0016251.1	raver2-2	0.0106616	0.084782	0.111525	0.0807
EVM0005400.1	tmco1-2	0.0106639	0.084782	0.171175	0.25066
EVM0012910.1	itpkca	0.0106944	0.0849521	0.185175	0.1092
EVM0009341.1	pcdh20	0.0107276	0.0851427	0.0119	0.03428
EVM0012717.1	hddc2	0.0107524	0.085267	0.2058	0.14438
EVM0004353.2	dcun1d4	0.0107877	0.0854738	0.11165	0.07256
EVM0020239.1	sall1a-2	0.0108096	0.0855748	0.0727	0.05606
EVM0016941.1	fat2	0.0108655	0.0859436	0.05695	0.0368
EVM0011643.1	h1f0	0.0108909	0.0860713	0.09315	0.08362
EVM0000400.2	lrrfip2	0.0109052	0.0861116	0.079775	0.12066
EVM0007227.1	ccnb3-2	0.0109216	0.0861308	0.169375	0.09676
EVM0011127.1	gpr1	0.0109262	0.0861308	0.214375	0.16868
EVM0016437.1	ncl	0.0109517	0.0862589	0.13775	0.07562
EVM0009252.1	fkbp9	0.0110105	0.0866481	0.1394	0.13992
EVM0020741.1	ubap2l	0.0110608	0.0869701	0.094725	0.04836
EVM0006716.1	hmg20a	0.0111473	0.0875764	0	0.05672
EVM0001515.1	zar1	0.0111622	0.0876195	0.1972	0.127
EVM0014099.1	calcoco1a	0.0111844	0.08772	0.216375	0.06374
EVM0019991.1	fn1a-2	0.0112364	0.0877903	0.156575	0.06394
EVM0013523.1	lhx6-2	0.0112243	0.0877903	0.13285	0.03908
EVM0005253.1	tgfb1b	0.0112153	0.0877903	0.32425	0.23322
EVM0016355.1	hyi	0.0112406	0.0877903	0.106325	0.12366
EVM0014171.1	timm10b	0.0112338	0.0877903	0.130775	0.0667
EVM0006251.1	fam89a	0.0112757	0.0879901	0.16185	0.16696
EVM0020900.1	bckdha-2	0.0113246	0.0882976	0.080875	0.04424
EVM0002789.2	gata1a-2	0.0113833	0.088681	0.126425	0.04196
EVM0008644.1	vkorc1	0.0114005	0.0887405	0.089875	0.0737
EVM0020393.1	pigv	0.0114161	0.0887879	0.148225	0.09338
EVM0019939.1	ankra2	0.0114257	0.0887882	0.04325	0.03876
EVM0016711.1	LOC564748	0.0114475	0.088883	0.105325	0.06738
EVM0005327.1	smpd3	0.0114792	0.0889885	0.112725	0.06874
EVM0004924.1	slc25a19	0.0114898	0.0889885	0.176075	0.07406
EVM0007630.1	pknox2	0.0114821	0.0889885	0.322025	0.17338
EVM0021020.1	LOC110437884	0.0115211	0.0891568	0.07095	0.05406
EVM0019336.1	rgs12a	0.0116014	0.0896664	0.139675	0.14132
EVM0014816.1	pym1	0.0116063	0.0896664	0.20525	0.16798
EVM0017220.1	rnf25-2	0.0116233	0.0897232	0.1983	0.08374
EVM0001972.1	si:ch211-189k9.2	0.0116491	0.0898482	0.05125	0.02284
EVM0020866.1	fabp1a	0.0117227	0.0902655	0.071975	0.05378
EVM0003095.1	mob4	0.0117179	0.0902655	0.076375	0.06536
EVM0018744.1	hnrnph1l	0.0117351	0.0902865	0.0436	0.20974
EVM0021231.1	aldoca-2	0.011861	0.090515	0.05505	0.06066
EVM0014838.2	rhof-2	0.0118099	0.090515	0.11915	0.08412
EVM0003911.1	dnajb12a	0.0118315	0.090515	0.077225	0.04216
EVM0012460.1	otud6b	0.0118278	0.090515	0.188125	0.12822
EVM0002361.1	nox5	0.0118719	0.090515	0.0358	0.01018
EVM0003082.1	slc5a11	0.0118439	0.090515	0.0399	0.02806
EVM0017578.1	lpar1	0.0117906	0.090515	0.1446	0.08514
EVM0008345.1	vps53	0.011869	0.090515	0.1289	0.08182
EVM0020553.1	relt	0.0118115	0.090515	0.296375	0.09462
EVM0018571.5	si:ch73-217b7.1	0.0118605	0.090515	0.16115	0.1063
EVM0010828.1	klhl14	0.0118093	0.090515	0.0632	0.03742
EVM0020640.1	sord	0.0119068	0.0905212	0.0689	0.03502
EVM0005543.1	zbtb34	0.0119117	0.0905212	0.149675	0.13018
EVM0021251.1	plaua	0.0119036	0.0905212	0.091525	0.09832
EVM0020255.1	si:ch1073-396h14.1	0.0118933	0.0905212	0.1533	0.14282
EVM0015783.1	LOC101887017	0.0119231	0.0905335	0.15775	0.1068
EVM0019656.2	spg21	0.0119426	0.0906074	0.286875	0.24284
EVM0006695.1	tmem18	0.0119586	0.0906554	0.6317	0.14186
EVM0011190.1	nrap	0.0119788	0.0907344	0.149525	0.16524
EVM0000311.1	shha-2	0.0120021	0.0907499	0.0861	0.0424
EVM0004146.1	dlgap5-2	0.0120102	0.0907499	0.11115	0.07438
EVM0019759.1	blvrb	0.0120005	0.0907499	0.11245	0.02508
EVM0002639.1	si:dkey-6b12.5	0.0120215	0.0907618	0.1278	0.09594
EVM0014011.1	llph	0.0120693	0.0910043	0.13955	0.11348
EVM0005245.1	txlnbb	0.0120732	0.0910043	0.243625	0.25436
EVM0017907.1	btk-2	0.0121034	0.0911581	0.22745	0.14342
EVM0005744.1	poc1bl	0.0121279	0.0912689	0.078975	0.07076
EVM0019381.1	znf710a	0.0122146	0.0913177	0.063725	0.04444
EVM0011900.1	sstr3	0.0122074	0.0913177	0.14465	0.10848
EVM0014979.1	ascc2	0.0121962	0.0913177	0.188475	0.04024
EVM0003302.1	iqgap2	0.0122218	0.0913177	0.047475	0.05362
EVM0003719.1	zgc:92594	0.01216	0.0913177	0.210075	0.22834
EVM0001184.2	dars	0.0121862	0.0913177	0.1729	0.23994
EVM0006831.1	cpn1	0.0122192	0.0913177	0.04605	0.04324
EVM0006257.1	cers1	0.0122229	0.0913177	0.064975	0.04124
EVM0010807.1	sgsh	0.0121668	0.0913177	0.077025	0.07648
EVM0006172.1	ppp2r1ba	0.0122579	0.0913591	0.14305	0.08918
EVM0003589.1	znf277-2	0.0122566	0.0913591	0.06585	0.04668
EVM0018218.1	zmp:0000001236	0.0122421	0.0913591	0.19335	0.22784
EVM0000699.1	m17	0.0122812	0.0914595	0.213825	0.05416
EVM0004558.1	LOC101882573	0.0122948	0.0914874	0.0748	0.07814
EVM0003341.1	capn5b	0.0123409	0.0915376	0.12715	0.08142
EVM0012458.1	znf703-2	0.0123306	0.0915376	0.14565	0.16232
EVM0013955.1	dtymk	0.0123172	0.0915376	0.21775	0.09946
EVM0014894.1	nsmce1	0.0123326	0.0915376	0.1943	0.04704
EVM0020771.1	rbbp5	0.0123569	0.0915832	0.15425	0.03728
EVM0015687.1	aqp11	0.0124024	0.0918472	0.046075	0.01326
EVM0008829.1	blmh	0.0124237	0.0918586	0.10485	0.09332
EVM0018005.1	pcmtd1	0.0124209	0.0918586	0.123375	0.12536
EVM0011146.1	glceb	0.0124358	0.0918749	0.12855	0.08052
EVM0019160.2	trim37	0.0124597	0.0919782	0.280225	0.26948
EVM0010546.1	ctss2.2	0.0125058	0.0922453	0.122	0.15546
EVM0014928.1	si:ch211-234h8.7	0.0125523	0.0924917	0.113625	0.10552
EVM0007998.1	ppie	0.0125591	0.0924917	0.111625	0.05182
EVM0007034.1	prlh2-2	0.0126007	0.0925896	0.19965	0.10806
EVM0006794.1	fam181b	0.0126023	0.0925896	0.2353	0.166
EVM0009488.1	ncbp2	0.012588	0.0925896	0.144375	0.12702
EVM0000183.1	zgc:56106	0.0126657	0.0929816	0.033175	0.038
EVM0004431.1	gale	0.0127009	0.0931663	0.068075	0.07028
EVM0000055.1	cdcp2	0.0127272	0.0932183	0.060975	0.05866
EVM0015553.1	nkd1	0.012728	0.0932183	0.090925	0.07076
EVM0011733.1	uxs1	0.0127908	0.0932396	0.179375	0.1914
EVM0003619.1	sytl1	0.0128011	0.0932396	0.05255	0.0843
EVM0013481.2	galns-2	0.0128004	0.0932396	0.082725	0.1293
EVM0011475.1	slc22a15	0.012747	0.0932396	0.32305	0.37262
EVM0001289.1	phf2	0.0127739	0.0932396	0.15605	0.17216
EVM0011375.1	aste1b	0.0127628	0.0932396	0.169225	0.1192
EVM0000164.1	skida1	0.0127824	0.0932396	0.135375	0.07314
EVM0001892.1	thoc6-2	0.0128223	0.0933209	0.027125	0.02654
EVM0006053.1	gna12a	0.0128725	0.093613	0.02255	0.0278
EVM0018752.1	mrps10	0.0129024	0.0937564	0.158725	0.06688
EVM0012114.1	gpc4	0.0129213	0.0938209	0.067425	0.09116
EVM0015240.1	fam96b-2	0.0130183	0.0942942	0.03285	0.02286
EVM0007840.1	ano10a	0.0130652	0.0942942	0.127625	0.04288
EVM0006839.1	pacrg	0.01304	0.0942942	0.157125	0.17732
EVM0015505.1	rsrc2	0.013054	0.0942942	0.12185	0.11194
EVM0005392.1	ybx1	0.0130213	0.0942942	0.0646	0.0593
EVM0000495.1	epha3	0.0130202	0.0942942	0.017625	0.05074
EVM0020420.1	si:rp71-1d10.5	0.0130294	0.0942942	0.212025	0.0566
EVM0001309.1	lin9	0.0130677	0.0942942	0.101	0.06794
EVM0000714.1	LOC110440003	0.0131037	0.0943345	0.1593	0.05388
EVM0013146.1	ankrd34c	0.0130834	0.0943345	0.16205	0.10234
EVM0003086.1	agap2	0.0130999	0.0943345	0.211425	0.07506
EVM0020258.1	tlr7	0.0131348	0.0944855	0.281075	0.12666
EVM0020805.1	ifrd1	0.0131467	0.0944974	0.055225	0.02864
EVM0000331.1	rasl11b	0.0131927	0.0947549	0.119075	0.06984
EVM0000874.1	zgc:154061	0.0132235	0.0949026	0.096625	0.13912
EVM0014218.1	nup88-2	0.0132518	0.0949626	0.0651	0.04748
EVM0020437.1	tmod1	0.0132523	0.0949626	0.18205	0.11682
EVM0013528.1	zmat5	0.013291	0.0950933	0.02705	0.02294
EVM0017499.1	zgc:112285	0.0132856	0.0950933	0.081325	0.1022
EVM0010844.1	dao.3	0.0133468	0.0953557	0.19165	0.16976
EVM0008525.1	rpl13a-2	0.0133496	0.0953557	0.041375	0.02932
EVM0002873.1	mrpl3	0.0133687	0.0953557	0.24055	0.1376
EVM0014591.1	LOC101885597	0.0133685	0.0953557	0.188475	0.19398
EVM0017307.1	map7d3-2	0.0134475	0.0958446	0.1123	0.24532
EVM0003462.1	tshz3b	0.013472	0.0958723	0.1848	0.11828
EVM0005567.1	txndc17	0.0134632	0.0958723	0.13255	0.07206
EVM0013237.1	hadhb	0.0135404	0.0962853	0.163225	0.12586
EVM0001404.1	pdk1	0.0135573	0.0963315	0.14235	0.13764
EVM0019600.1	rfxank	0.0135755	0.0963869	0.167725	0.1825
EVM0019624.1	tmod4	0.0136033	0.0964038	0.02865	0.0275
EVM0013669.1	sema3b	0.013609	0.0964038	0.095225	0.0809
EVM0018958.1	gpr4	0.0136028	0.0964038	0.148475	0.1231
EVM0005202.1	ino80b	0.0136724	0.0967797	0.1766	0.20046
EVM0012471.1	crygn1	0.0136918	0.0968137	0.036425	0.05004
EVM0011370.1	tph2-2	0.0136981	0.0968137	0.040775	0.05734
EVM0001080.1	eif4h	0.0137108	0.0968301	0.062775	0.0884
EVM0018874.1	hoxc5a	0.0137528	0.0970529	0.219525	0.18168
EVM0010225.1	smarcad1a-2	0.0137997	0.0972361	0.0708	0.06282
EVM0000948.1	mtmr10	0.0137914	0.0972361	0.17405	0.10882
EVM0014181.1	si:dkey-211g8.9	0.0138226	0.0972498	0.157825	0.11484
EVM0013500.1	wwox	0.0138164	0.0972498	0.0743	0.05322
EVM0012850.1	si:ch211-202h22.9	0.0139182	0.0978484	0.10925	0.09156
EVM0018271.1	etf1b	0.0139364	0.0979025	0.068375	0.01978
EVM0005075.1	dtl	0.0139711	0.0980719	0.188075	0.13716
EVM0000202.1	ppfia2	0.0140271	0.0982694	0.263475	0.18878
EVM0015902.1	tmem41b	0.0140309	0.0982694	0.1172	0.04906
EVM0014271.1	lamp2	0.0140159	0.0982694	0.124575	0.1035
EVM0005808.1	mblac2	0.0141153	0.0987861	0.1968	0.0626
EVM0020271.1	dsc2l	0.0141736	0.0991194	0.08855	0.06874
EVM0001032.1	dhcr7	0.01425	0.0995226	0.176375	0.16626
EVM0014375.1	zgc:92027-2	0.0142613	0.0995226	0.137425	0.11022
EVM0000470.1	fat1a	0.0142634	0.0995226	0.023775	0.10758
EVM0011690.2	ss18l2	0.0142992	0.0996977	0.046	0.03398
EVM0021404.1	pacsin2	0.0143208	0.099773	0.161275	0.12778
EVM0004940.1	gtf2a1	0.0143512	0.0999101	0.1394	0.11202
EVM0019484.1	tlcd2	0.0144124	0.100261	0.14065	0.06498
EVM0017933.1	sptlc3	0.0144278	0.100293	0.113125	0.22502
EVM0009439.1	trpc6a	0.0144996	0.100502	0.08545	0.09396
EVM0005620.1	clrn2-2	0.0145208	0.100502	0.1544	0.0559
EVM0004150.1	haus3-2	0.0145138	0.100502	0.12045	0.12356
EVM0010181.1	zgc:153896-2	0.0145227	0.100502	0.05305	0.03264
EVM0011101.1	irx6a	0.0144945	0.100502	0.124325	0.04288
EVM0003841.1	ptp4a3	0.0144971	0.100502	0.2617	0.15152
EVM0007770.1	usp9	0.0145518	0.100628	0.027775	0.09484
EVM0021602.1	aimp1	0.0145831	0.10077	0.14855	0.08242
EVM0001959.2	zgc:56699-2	0.0146083	0.100794	0.206825	0.15448
EVM0014596.1	rnpc3	0.0145986	0.100794	0.069025	0.08442
EVM0015763.1	lrp12	0.0146583	0.100989	0.042075	0.015
EVM0007390.1	sh3glb1a	0.0146488	0.100989	0.1746	0.2056
EVM0018137.1	ube2h	0.0147524	0.101562	0.1776	0.08758
EVM0019447.1	s100a1	0.0149136	0.10224	0.04825	0.05922
EVM0003969.1	LOC110438397	0.0149542	0.10224	0.11515	0.0738
EVM0013541.1	asb5a	0.0149009	0.10224	0.1091	0.11728
EVM0014813.1	cln8-2	0.0149065	0.10224	0.23185	0.13248
EVM0009673.1	ptger4c	0.0149429	0.10224	0.128025	0.13766
EVM0014952.1	sox10	0.0149578	0.10224	0.315625	0.32522
EVM0005588.1	alg1	0.0149562	0.10224	0.08635	0.06086
EVM0006126.1	cebpg	0.0149129	0.10224	0.19105	0.08316
EVM0009109.1	sarnp	0.0149528	0.10224	0.07565	0.05042
EVM0019224.1	arhgap39	0.0149609	0.10224	0.166425	0.04864
EVM0003381.1	LOC110439952	0.0149767	0.102273	0.070825	0.03908
EVM0018457.1	usp40	0.0150016	0.102368	0.09705	0.0417
EVM0019735.1	sbds	0.0150442	0.102583	0.139375	0.08082
EVM0002930.1	mrps17	0.0150631	0.102637	0.198075	0.24328
EVM0004207.1	itm2cb	0.015083	0.102697	0.057875	0.07628
EVM0001888.1	prkcq	0.0151106	0.102734	0.291425	0.16138
EVM0002670.1	ttc36	0.0151027	0.102734	0.41995	0.19862
EVM0011263.1	appl2	0.0151285	0.102781	0.121975	0.06598
EVM0010264.1	ttc13	0.0151681	0.102975	0.293625	0.14714
EVM0012844.1	aurka	0.0151982	0.103032	0.104	0.15752
EVM0019237.1	ndrg4	0.0151987	0.103032	0.06845	0.0436
EVM0007453.1	zgc:92380	0.0152754	0.103274	0.234625	0.17206
EVM0012841.1	LOC100332095	0.0152789	0.103274	0.139975	0.1019
EVM0005178.1	hat1	0.0152592	0.103274	0.2157	0.0592
EVM0016754.1	chrm5a	0.0152492	0.103274	0.080175	0.06122
EVM0015824.1	mical3b-2	0.0153059	0.103382	0.0801	0.14034
EVM0013487.1	slc1a8b	0.0153653	0.103532	0.105725	0.02632
EVM0020135.1	tox3-2	0.0153839	0.103532	0.085875	0.07712
EVM0012095.1	krt222	0.0153654	0.103532	0.135375	0.11356
EVM0018390.1	cdk5r1b	0.0153731	0.103532	0.190575	0.15488
EVM0012724.1	atg9b	0.0153417	0.103532	0.2151	0.14938
EVM0021057.1	sgtb	0.0154138	0.103658	0.076175	0.04164
EVM0021233.1	purab	0.0154642	0.103922	0.059225	0.05966
EVM0015126.1	abhd3	0.0155213	0.104171	0.1698	0.0799
EVM0017440.1	tom1l2	0.0155236	0.104171	0.0341	0.02608
EVM0011449.1	zgc:154164	0.0155439	0.104172	0.118725	0.0652
EVM0019095.1	bxdc2	0.0155463	0.104172	0.04115	0.03768
EVM0017795.1	mgat4b	0.0155871	0.10437	0.0801	0.1205
EVM0001280.1	hoxa9a	0.0156191	0.10451	0.124375	0.00932
EVM0008441.1	nkx2.9	0.0156419	0.104587	0.206	0.09586
EVM0005111.1	gpcpd1	0.0156544	0.104595	0.064975	0.12794
EVM0018453.1	arid3a	0.0157067	0.104869	0.25465	0.1369
EVM0003150.1	hoxa3a	0.015722	0.104896	0.111475	0.05202
EVM0011500.1	fbxl18-2	0.0157737	0.105025	0.107575	0.14048
EVM0020618.1	fam53b	0.015758	0.105025	0.0512	0.03858
EVM0015139.1	si:dkey-16m19.2	0.0157752	0.105025	0.0747	0.0934
EVM0020190.1	drgx	0.0158302	0.105316	0.1662	0.18784
EVM0006119.1	nfe2	0.0158501	0.105373	0.214975	0.10768
EVM0013128.1	ralba	0.0158784	0.105412	0.120425	0.13286
EVM0019210.1	eif3s6ip	0.0158787	0.105412	0.067325	0.09066
EVM0007352.1	dusp10	0.0158947	0.105443	0.066925	0.03002
EVM0014587.1	cdh11	0.0159565	0.105699	0.104175	0.05282
EVM0020695.1	gkup	0.0160015	0.105699	0.084525	0.05684
EVM0019964.1	LOC108179660	0.0159736	0.105699	0.246225	0.08394
EVM0016615.1	klhl43	0.0159912	0.105699	0.139125	0.09234
EVM0013637.1	acvrl1	0.0159808	0.105699	0.117975	0.0484
EVM0001954.1	sv2	0.0159608	0.105699	0.30405	0.07908
EVM0017245.1	slc17a8-2	0.0160411	0.10581	0.14145	0.0323
EVM0005882.1	pnoca	0.0160375	0.10581	0.126075	0.09012
EVM0016240.1	rps28	0.0161301	0.106321	0.336575	0.21978
EVM0003721.1	mao	0.0161492	0.106372	0.17285	0.09902
EVM0021563.2	mettl17-2	0.0161796	0.106421	0.125775	0.05764
EVM0017854.1	mtap	0.0161697	0.106421	0.1005	0.08166
EVM0007347.1	cd63-2	0.0162101	0.106471	0.045325	0.12786
EVM0006801.1	mcat	0.0162026	0.106471	0.186975	0.14324
EVM0006559.1	dis3-2	0.0162318	0.106534	0.206175	0.11594
EVM0010040.1	tbck	0.0162426	0.106534	0.175475	0.10686
EVM0018921.1	tmed1b	0.0162624	0.106588	0.22575	0.21246
EVM0002729.1	sec24d	0.0162737	0.106588	0.084475	0.11162
EVM0001298.1	tm2d2	0.0163092	0.10666	0.118925	0.08308
EVM0007443.1	vgll3	0.0163192	0.10666	0.131375	0.2864
EVM0007516.1	ctdspl2a	0.0163133	0.10666	0.23785	0.11756
EVM0014861.3	rer1	0.0163349	0.106688	0.033275	0.10452
EVM0016182.1	zc3h6	0.0163831	0.106927	0.18055	0.1327
EVM0001005.1	zgc:66440	0.0165035	0.107637	0.05835	0.04862
EVM0016178.1	jmjd8	0.0165268	0.107714	0.0958	0.09338
EVM0017403.1	xpo4-2	0.0165561	0.107829	0.19675	0.129
EVM0000600.1	zgc:103697	0.0165925	0.107963	0.106225	0.10426
EVM0017186.1	rnf20	0.0165998	0.107963	0.153675	0.18566
EVM0014024.1	sf3b6	0.0166255	0.108054	0.09805	0.12068
EVM0018679.1	foxo1a	0.0166525	0.108154	0.098575	0.06528
EVM0001087.1	si:dkey-34e4.1-2	0.0166689	0.108185	0.109775	0.09694
EVM0015813.1	rbpja	0.0167295	0.108201	0.132425	0.12224
EVM0004533.1	xrcc6-2	0.0167142	0.108201	0.0524	0.0876
EVM0011653.1	si:ch211-15b10.6	0.0167146	0.108201	0.1652	0.1356
EVM0016358.1	prkci	0.0167263	0.108201	0.133275	0.15614
EVM0010893.1	plcxd2	0.0167221	0.108201	0.117075	0.03876
EVM0017558.1	xxylt1	0.0168325	0.108791	0.067975	0.02034
EVM0007127.1	pla2g12a	0.0169269	0.109316	0.067775	0.0831
EVM0008098.1	ak5	0.0169373	0.109316	0.062425	0.10354
EVM0015720.1	dlx5a	0.0169528	0.10934	0.051375	0.05208
EVM0010100.1	fbxw11b-2	0.0170633	0.109372	0.1044	0.03838
EVM0004285.1	clptm1-2	0.017034	0.109372	0.099675	0.0867
EVM0002169.1	kti12-2	0.0170754	0.109372	0.1406	0.07938
EVM0010034.1	smarcd3b	0.0170222	0.109372	0.037175	0.05892
EVM0012586.1	chrna5	0.0170679	0.109372	0.143775	0.10966
EVM0009000.1	snrpb	0.0169747	0.109372	0.06215	0.091
EVM0011367.1	lman2	0.0169877	0.109372	0.037175	0.09336
EVM0016587.1	arid4a	0.0170132	0.109372	0.146375	0.08764
EVM0003821.1	sema5a	0.0170691	0.109372	0.195625	0.0726
EVM0007429.1	mcmdc2	0.0170556	0.109372	0.101375	0.07786
EVM0010282.1	trappc13	0.0171021	0.109467	0.20775	0.1476
EVM0003139.1	klhdc3	0.017159	0.109756	0.111075	0.05274
EVM0020976.1	si:ch211-183d21.1	0.0171714	0.10976	0.1137	0.0794
EVM0011203.3	nudt4b	0.0171919	0.109816	0.11315	0.05112
EVM0021262.1	fam184a	0.0172122	0.109869	0.3256	0.24902
EVM0011394.1	slc16a5a-2	0.0172511	0.110043	0.32365	0.18538
EVM0009160.1	galt	0.017267	0.110068	0.230975	0.18726
EVM0011732.1	frmd7	0.0172981	0.110191	0.146725	0.06308
EVM0005535.1	chst15	0.0173686	0.110564	0.163675	0.12038
EVM0015540.1	zgc:158366	0.0174125	0.110768	0.017125	0.03928
EVM0000991.1	aldh5a1	0.0174428	0.110885	0.0403	0.08534
EVM0005619.1	rpl29	0.0174698	0.110981	0.06485	0.25438
EVM0009965.1	atoh8-2	0.0175075	0.111022	0.139425	0.07784
EVM0018518.1	pip5k1bb	0.0175104	0.111022	0.161425	0.0951
EVM0021213.1	lrfn1	0.0175122	0.111022	0.093325	0.08254
EVM0016283.1	sept7a	0.0175561	0.111077	0.158675	0.18888
EVM0019473.4	zgc:153867	0.0175567	0.111077	0.11715	0.07394
EVM0008500.1	slc12a1	0.0175513	0.111077	0.4571	0.1888
EVM0005021.1	cidec-2	0.0176097	0.111337	0.0326	0.115
EVM0021360.1	si:ch211-69g19.2-2	0.0176542	0.111539	0.215075	0.1612
EVM0002556.1	egfra	0.0176657	0.111539	0.131475	0.08566
EVM0020272.1	clip2-2	0.0176962	0.111621	0.1091	0.08052
EVM0014697.1	commd7-2	0.0177027	0.111621	0.06045	0.05448
EVM0013540.1	tbc1d9	0.0177301	0.111718	0.131525	0.07024
EVM0013827.1	bace1	0.0178361	0.112273	0.044775	0.03624
EVM0004453.2	zer1	0.0178423	0.112273	0.181025	0.07932
EVM0005048.1	tmem33	0.0178771	0.112416	0.306825	0.12124
EVM0008783.1	zgc:152951	0.0179178	0.112595	0.08985	0.066
EVM0004521.1	elmsan1b	0.0179666	0.112825	0.065375	0.04594
EVM0017954.1	cryzl1	0.0180052	0.112839	0.1396	0.05222
EVM0015229.1	mapk8ip2	0.0179936	0.112839	0.101025	0.11718
EVM0019816.1	aggf1	0.0180049	0.112839	0.135025	0.06128
EVM0014310.1	rab5aa	0.0180265	0.112897	0.0323	0.01578
EVM0003043.1	frmpd3-2	0.0180423	0.112919	0.15835	0.07938
EVM0011703.1	nsmce4a	0.0180562	0.11293	0.117975	0.18964
EVM0018134.1	mrps14	0.0180767	0.112982	0.01615	0.01542
EVM0007677.1	si:dkeyp-75h12.5	0.0181222	0.113191	0.287125	0.27862
EVM0015751.1	odf2b	0.0181411	0.113233	0.234375	0.11006
EVM0010476.1	tubd1-2	0.0182523	0.11385	0.00965	0.01504
EVM0009651.1	txn-2	0.018285	0.113978	0.053075	0.04164
EVM0015007.1	calcr-2	0.0183977	0.114374	0.1515	0.13938
EVM0016104.1	gclm	0.0183665	0.114374	0.1556	0.08936
EVM0000050.1	tlx1	0.0183788	0.114374	0.1746	0.24566
EVM0017284.1	ppox	0.0183964	0.114374	0.0562	0.07044
EVM0002663.1	bhlhe41-2	0.0184676	0.114712	0.120125	0.1202
EVM0007106.1	abcg8-2	0.0184787	0.114712	0.0597	0.04486
EVM0001633.1	ldlrad4a	0.0184893	0.114712	0.1074	0.19016
EVM0000767.1	entpd5a	0.0186269	0.11549	0.1673	0.21976
EVM0011097.1	cpeb4a	0.0186549	0.115586	0.051225	0.24004
EVM0013077.1	thbs2a	0.0187559	0.115971	0.078	0.06806
EVM0004253.1	si:dkey-23o4.6-2	0.0187494	0.115971	0.1205	0.05122
EVM0015650.1	lmo1	0.0187553	0.115971	0.116925	0.07398
EVM0014299.1	grk6	0.0187671	0.115971	0.1362	0.0718
EVM0019070.1	zcrb1	0.0188138	0.116029	0.157875	0.12108
EVM0001456.1	asmt	0.0188089	0.116029	0.206975	0.06726
EVM0015300.1	map3k9	0.0188036	0.116029	0.379775	0.13988
EVM0018739.1	lysmd2-2	0.0188571	0.116218	0.148325	0.05042
EVM0012902.1	vac14	0.0188695	0.116218	0.121775	0.03246
EVM0012771.1	fryb-2	0.0189301	0.11632	0.024625	0.00454
EVM0004736.1	malt3-2	0.0189561	0.11632	0.1227	0.09324
EVM0006079.1	lpar2b	0.0189435	0.11632	0.17455	0.21308
EVM0017275.1	bicdl1	0.0189612	0.11632	0.16065	0.05738
EVM0019762.1	fzd10	0.0189463	0.11632	0.0822	0.05414
EVM0013451.1	pcdh17	0.0188995	0.11632	0.098475	0.0503
EVM0018368.1	tgfbi	0.0189834	0.11638	0.24405	0.1688
EVM0006646.1	znf385d	0.0190091	0.11646	0.104025	0.15378
EVM0019971.1	yod1	0.0190397	0.116571	0.1473	0.17828
EVM0006555.1	epn1	0.0191275	0.117032	0.064275	0.06542
EVM0012581.1	dapk2a-2	0.0191508	0.117097	0.045375	0.06912
EVM0019078.1	LOC571123	0.0192137	0.117404	0.132275	0.11246
EVM0015590.1	dscaml1	0.0192342	0.117453	0.258525	0.24788
EVM0004961.1	si:dkey-25o16.4	0.0192532	0.117492	0.13475	0.07224
EVM0021021.1	ada	0.0192997	0.117621	0.0972	0.11962
EVM0003572.1	aplnra	0.0192902	0.117621	0.0912	0.06558
EVM0010498.1	akap8l	0.0193596	0.117831	0.168675	0.0494
EVM0015921.1	tmem8a	0.0193485	0.117831	0.0699	0.04646
EVM0019361.1	sspn-2	0.0194031	0.117941	0.381875	0.22402
EVM0010860.1	casr	0.0194014	0.117941	0.0193	0.06342
EVM0010153.1	usp47	0.0194202	0.117968	0.058825	0.0453
EVM0015537.1	itprip	0.0194511	0.118079	0.2926	0.09274
EVM0014186.1	gsr	0.0195473	0.118585	0.107375	0.05154
EVM0016012.1	cx35.4	0.0195735	0.118589	0.070675	0.05108
EVM0001365.1	stau2	0.0195629	0.118589	0.0521	0.09292
EVM0001123.1	lama2	0.0195865	0.118591	0.0607	0.07664
EVM0005091.1	thoc1	0.0196936	0.119162	0.058875	0.03784
EVM0014343.1	rbm25b	0.0197236	0.119188	0.095975	0.0715
EVM0014728.1	ftsj1-2	0.0197159	0.119188	0.17435	0.26128
EVM0016769.1	fa2h	0.0197839	0.119475	0.0932	0.08598
EVM0000744.2	rcor2	0.0198479	0.119783	0.1842	0.10044
EVM0001273.1	cabp5b	0.01991	0.12001	0.09115	0.08302
EVM0005515.1	cpxm2	0.0199113	0.12001	0.06	0.05582
EVM0010045.1	tmem64-2	0.0199378	0.120092	0.288525	0.20266
EVM0012519.1	cad	0.0199639	0.120171	0.019825	0.11988
EVM0018786.1	nfixb	0.0200485	0.120297	0.255625	0.26636
EVM0011202.1	atp6v0d1-2	0.0200242	0.120297	0.298175	0.11766
EVM0017707.1	itga2.2-2	0.0200039	0.120297	0.178725	0.08318
EVM0001189.1	dctd	0.0200625	0.120297	0.0735	0.0822
EVM0011700.1	hs3st2	0.0200609	0.120297	0.121725	0.07242
EVM0005938.4	LOC101883471	0.0200623	0.120297	0.076825	0.04594
EVM0012011.1	meox2b-2	0.0201322	0.120606	0.09845	0.11906
EVM0005752.1	jmjd6	0.0201399	0.120606	0.235425	0.10984
EVM0000696.1	gfra2b	0.0201772	0.120662	0.081325	0.1287
EVM0001462.1	foxred1	0.0201812	0.120662	0.054175	0.0971
EVM0019056.1	hoxa10b	0.0201883	0.120662	0.099	0.05954
EVM0001029.1	gpr20	0.0202222	0.12071	0.088925	0.09076
EVM0001094.1	zmat2	0.0202193	0.12071	0.262775	0.17274
EVM0009340.1	stx11b.2-2	0.0203041	0.120969	0.231275	0.09288
EVM0007799.1	map1sa	0.0203098	0.120969	0.1394	0.0627
EVM0015051.1	mvb12ba	0.0202791	0.120969	0.05615	0.1204
EVM0000023.1	znf518b	0.0203209	0.120969	0.051825	0.06052
EVM0009506.3	nf2b	0.0203306	0.120969	0.165475	0.05012
EVM0007109.1	pdlim7	0.0203506	0.12101	0.152575	0.09418
EVM0015473.6	si:ch73-103b11.2	0.0203822	0.121121	0.044725	0.04176
EVM0010758.1	dhrs4	0.020423	0.121285	0.121575	0.07394
EVM0003217.1	arhgef3l	0.0204359	0.121285	0.046075	0.03008
EVM0015931.1	LOC108190739	0.0204897	0.121448	0.188525	0.1663
EVM0021450.1	fgf23	0.0204881	0.121448	0.16625	0.14416
EVM0013807.1	e2f4-2	0.0205323	0.121623	0.148625	0.0651
EVM0013270.1	esr2a	0.0205854	0.121861	0.0466	0.14284
EVM0017658.1	grik4	0.0206242	0.121905	0.080425	0.07208
EVM0014379.1	mib1	0.0206116	0.121905	0.158525	0.05452
EVM0009498.1	tbl2	0.0206453	0.121905	0.273375	0.13546
EVM0002734.1	yipf5	0.020638	0.121905	0.159375	0.17808
EVM0005401.1	ap5m1	0.0206645	0.12194	0.047425	0.07516
EVM0020545.1	pnpla8	0.020682	0.121966	0.0924	0.10544
EVM0008135.1	apcdd1l-2	0.0206981	0.121984	0.09905	0.1024
EVM0015198.1	exoc2-2	0.0207555	0.122244	0.132225	0.0946
EVM0016461.1	epor	0.0207687	0.122245	0.1236	0.1145
EVM0013925.2	si:ch211-150e22.5-2	0.0208731	0.122653	0.05485	0.0307
EVM0014278.1	lmo7a	0.0208777	0.122653	0.037525	0.05606
EVM0012358.1	pdzd11-2	0.020874	0.122653	0.044575	0.03542
EVM0006675.1	angptl4	0.0208983	0.122697	0.11625	0.04028
EVM0006669.1	gsc-2	0.0209528	0.122861	0.34715	0.214
EVM0012208.1	arl6ip1-2	0.0209459	0.122861	0.199575	0.15818
EVM0014731.1	vps4b	0.0209758	0.122864	0.146075	0.08284
EVM0013759.1	pigf	0.0209797	0.122864	0.143575	0.0914
EVM0007906.1	eif3hb	0.0209977	0.122892	0.207975	0.12026
EVM0002678.1	gpatch2	0.0210444	0.123088	0.100275	0.1509
EVM0009327.1	bdh1	0.0210747	0.123188	0.093925	0.029
EVM0017606.1	tas1r3	0.0211002	0.123259	0.067625	0.01856
EVM0018217.1	tmem2	0.0211431	0.123355	0.11925	0.07006
EVM0006508.1	slc13a3-2	0.0211333	0.123355	0.139175	0.07978
EVM0011047.1	arhgap1	0.0211779	0.123403	0.088025	0.06926
EVM0000515.1	hexb	0.0211732	0.123403	0.215775	0.11856
EVM0001101.1	pafah1b2	0.0212721	0.123796	0.0637	0.0459
EVM0003922.1	vsx2	0.0212681	0.123796	0.045125	0.03632
EVM0012333.1	mrpl32	0.0213606	0.124234	0.13775	0.19418
EVM0000151.1	dnd1	0.0213904	0.124329	0.0183	0.02696
EVM0005488.1	slc4a1b-2	0.0214781	0.124605	0.289675	0.36042
EVM0011649.1	tmx2a	0.0214719	0.124605	0.154575	0.06116
EVM0001690.2	ccny	0.0214651	0.124605	0.0963	0.0301
EVM0014264.1	shox	0.0215706	0.125064	0.12585	0.06808
EVM0003853.1	zgc:112255	0.0216128	0.12523	0.095625	0.09458
EVM0004383.1	zgc:113983	0.0216733	0.125503	0.1331	0.08114
EVM0004310.2	erlin1	0.0217042	0.125603	0.13505	0.09474
EVM0011419.1	ptafr	0.0217868	0.125997	0.147125	0.12336
EVM0007594.1	aph1b	0.0218129	0.125997	0.066275	0.01954
EVM0016593.3	naca	0.0218038	0.125997	0.206475	0.0632
EVM0017790.1	pcolce2a	0.0218351	0.126047	0.237825	0.14556
EVM0013341.1	cercam	0.0218705	0.126159	0.096275	0.0854
EVM0021373.1	myd88	0.0218817	0.126159	0.21755	0.12452
EVM0008268.1	impg2a	0.0218997	0.126184	0.15645	0.09954
EVM0008595.1	scg3-2	0.02193	0.126203	0.0895	0.16276
EVM0001861.1	LOC101886435	0.0219261	0.126203	0.091675	0.14528
EVM0017451.2	dnajc10	0.0219532	0.126258	0.147	0.05328
EVM0002919.1	impad1	0.0220121	0.126362	0.051425	0.0514
EVM0009688.1	si:dkey-106l3.6	0.0220082	0.126362	0.062325	0.05284
EVM0020171.1	zmp:0000001167	0.02199	0.126362	0.097625	0.13388
EVM0003934.1	irx1a	0.0220293	0.126383	0.0828	0.1601
EVM0016293.1	2022-03-07	0.0220596	0.126413	0.1127	0.02274
EVM0001305.1	gata5	0.0220618	0.126413	0.002025	0.00932
EVM0002604.1	tigarb	0.0221191	0.126531	0.14825	0.17252
EVM0013337.1	porb	0.0221368	0.126531	0.164725	0.09602
EVM0017127.1	ube3b	0.0221075	0.126531	0.121475	0.06732
EVM0001074.1	evx2	0.0221312	0.126531	0.18095	0.29646
EVM0006906.1	zgc:112185	0.0222143	0.126896	0.206625	0.2478
EVM0015724.1	LOC100536500	0.0222847	0.127142	0.291725	0.21206
EVM0018525.1	pdzd8	0.0222774	0.127142	0.16465	0.14374
EVM0003596.1	map2k5	0.02232	0.127187	0.288425	0.16276
EVM0015019.1	ppil6	0.0223152	0.127187	0.1364	0.03426
EVM0010175.1	smg9	0.0223614	0.127345	0.1013	0.11728
EVM0011262.1	ssrp1a-2	0.0223902	0.127431	0.080975	0.14466
EVM0012108.1	neu3.1	0.0224354	0.12761	0.1712	0.07344
EVM0018840.1	arrb2b	0.0225217	0.127807	0.05225	0.01198
EVM0008596.1	gpr22b	0.022525	0.127807	0.12455	0.06356
EVM0013833.1	spint1a	0.0225137	0.127807	0.081625	0.04274
EVM0020063.1	dph2	0.0225121	0.127807	0.170375	0.07892
EVM0005699.1	grhl3	0.0225577	0.127836	0.097775	0.04284
EVM0016616.2	tex261	0.0225571	0.127836	0.084925	0.06156
EVM0005166.1	pls1	0.022591	0.127947	0.1119	0.06662
EVM0014984.1	cnp	0.0226173	0.127966	0.090525	0.13854
EVM0020572.1	pbxip1a	0.0226219	0.127966	0.083825	0.13526
EVM0008398.1	LOC101882451	0.0226995	0.128063	0.263325	0.17732
EVM0020672.1	eri1-2	0.0226987	0.128063	0.1454	0.08478
EVM0019612.1	LOC798694	0.0226783	0.128063	0.189825	0.2009
EVM0013465.1	cript	0.0226762	0.128063	0.15075	0.05562
EVM0001733.1	ptchd4	0.0227079	0.128063	0.161775	0.12376
EVM0017323.1	rbp5	0.0227424	0.12814	0.0894	0.08858
EVM0011125.1	c9	0.0227491	0.12814	0.2285	0.18354
EVM0003367.1	mc5ra	0.0227783	0.128226	0.070025	0.06598
EVM0019019.1	pkd2l1	0.0228082	0.128317	0.0854	0.08464
EVM0012963.1	tal2	0.0228361	0.128396	0.096925	0.05902
EVM0003325.1	traf2b	0.022852	0.128408	0.02145	0.0424
EVM0003503.1	rbb4l	0.0228783	0.128447	0.157075	0.33418
EVM0016398.1	lyl1	0.0229004	0.128447	0.14095	0.11994
EVM0005698.1	ppargc1b	0.0228885	0.128447	0.0571	0.06136
EVM0002300.1	pcdh8	0.0229426	0.128528	0.059875	0.12106
EVM0003292.1	top2a	0.0229354	0.128528	0.243825	0.11144
EVM0009871.1	st3gal2	0.0229573	0.128533	0.12915	0.12028
EVM0003093.1	ccdc13	0.0229861	0.128617	0.24155	0.08884
EVM0000128.1	LOC100536377	0.0230213	0.128659	0.142775	0.1505
EVM0008422.1	cpne7	0.0230163	0.128659	0.159575	0.18978
EVM0005787.1	npc2	0.0230769	0.128892	0.1447	0.05572
EVM0012160.1	gsna	0.0230994	0.128941	0.22795	0.12424
EVM0000628.1	atp1b3b	0.0231412	0.129096	0.280275	0.12062
EVM0013434.1	taf7	0.0231748	0.129206	0.093975	0.13472
EVM0015836.1	agpat3	0.0232998	0.129825	0.078375	0.07762
EVM0011344.1	lpar6b	0.0233385	0.129843	0.1098	0.08762
EVM0018416.1	rhogd	0.0233594	0.129843	0.055275	0.03878
EVM0016674.1	cfp	0.0233175	0.129843	0.05215	0.05078
EVM0001663.1	tbc1d4	0.0233458	0.129843	0.124325	0.08526
EVM0017901.1	si:ch211-235m3.5	0.0233729	0.129843	0.2978	0.23066
EVM0012614.1	cdk5rap3-2	0.0233942	0.129884	0.231	0.1228
EVM0007619.1	itgb4	0.0234631	0.130189	0.13615	0.2119
EVM0015894.1	nubp2	0.0234786	0.130197	0.057175	0.03108
EVM0000538.1	galnt16	0.023604	0.130814	0.07235	0.05034
EVM0020806.1	slc22a16	0.0236505	0.130994	0.282925	0.16768
EVM0019018.1	cyba	0.0237087	0.131238	0.142875	0.0789
EVM0014795.1	lysmd1	0.0237897	0.13153	0.204225	0.11416
EVM0016573.1	bub1	0.0237855	0.13153	0.095975	0.03372
EVM0005448.1	cdca7a	0.0238127	0.131579	0.29025	0.07254
EVM0011756.1	kcnf1b	0.0238758	0.131614	0.271025	0.16958
EVM0012134.1	prmt7-2	0.0238577	0.131614	0.085675	0.04908
EVM0012820.1	sgut1	0.0238741	0.131614	0.1103	0.08394
EVM0005814.1	nkrf	0.0238604	0.131614	0.162675	0.12206
EVM0013387.1	sub1b-2	0.0238952	0.131643	0.171225	0.12962
EVM0013244.1	sepsecs	0.0239272	0.131741	0.051925	0.0892
EVM0000747.1	pdia6	0.0239436	0.131754	0.3554	0.18066
EVM0019040.1	valopb-2	0.0239908	0.131935	0.31375	0.15202
EVM0001418.1	frmpd4	0.0240225	0.131954	0.124075	0.20998
EVM0011618.1	si:dkey-121j17.5	0.024012	0.131954	0.008	0.04274
EVM0017233.1	tmem161a	0.0240796	0.132189	0.059725	0.04886
EVM0003689.1	snx14	0.0241172	0.132317	0.0978	0.04092
EVM0018977.1	itga5	0.0242026	0.132707	0.191775	0.1723
EVM0010000.1	tfa	0.0242299	0.132709	0.005025	0.02202
EVM0003054.1	zgc:171772	0.0242457	0.132709	0.0435	0.05508
EVM0005152.1	srd5a3	0.0242418	0.132709	0.0822	0.04594
EVM0002988.1	myo1b	0.0242899	0.132872	0.044725	0.1181
EVM0009417.1	fbxo28	0.0244414	0.133622	0.05395	0.0477
EVM0000866.1	zbtb8b	0.0244837	0.133764	0.2365	0.13676
EVM0006495.1	zgc:114119	0.024496	0.133764	0.21365	0.09042
EVM0017996.1	pdyn	0.0245932	0.134216	0.16095	0.11766
EVM0013367.1	erbb2-2	0.0246352	0.134366	0.09015	0.1619
EVM0010287.1	lin7c	0.0247257	0.134623	0.0435	0.19344
EVM0017940.1	rogdi	0.0247206	0.134623	0.024075	0.06156
EVM0017650.1	tmed8	0.0247161	0.134623	0.111875	0.07218
EVM0000459.2	stag2b	0.0247597	0.134677	0.097725	0.1082
EVM0003154.1	tmem198a	0.0247646	0.134677	0.31345	0.10166
EVM0004070.1	ttc17	0.0247914	0.134744	0.1281	0.06482
EVM0003174.1	apol1	0.0248586	0.134951	0.042225	0.054
EVM0003290.1	znf367	0.0248562	0.134951	0.020475	0.1197
EVM0011129.1	ppifb	0.0249277	0.135168	0.078775	0.18172
EVM0000406.1	LOC110437932	0.0249272	0.135168	0.03265	0.1067
EVM0015850.1	oprd1b	0.0249639	0.135285	0.028025	0.05808
EVM0012229.1	LOC101882918	0.0250006	0.135326	0.151425	0.0689
EVM0020237.1	fgf18b-2	0.0249896	0.135326	0.01695	0.02444
EVM0004754.1	gamt-2	0.0250462	0.135416	0.205775	0.26992
EVM0021286.1	ssr4	0.0250363	0.135416	0.0335	0.01998
EVM0015597.1	cyb561	0.025061	0.135417	0.341675	0.12712
EVM0017767.1	parp16	0.0250973	0.135534	0.179925	0.10302
EVM0014425.1	parp12a	0.0251584	0.135785	0.042675	0.11598
EVM0015108.1	fam212ab	0.0252037	0.135872	0	0.00132
EVM0007476.1	rbsn	0.0251924	0.135872	0.22595	0.21594
EVM0015994.1	vtg5-2	0.0252567	0.136078	0.128625	0.094
EVM0018305.1	hacd3-2	0.0252804	0.136127	0.21105	0.25398
EVM0009592.1	LOC100329520	0.0254741	0.136933	0.202925	0.13618
EVM0005559.1	snx6	0.0254687	0.136933	0.29605	0.24522
EVM0003970.1	tyk2	0.0254622	0.136933	0.104525	0.12706
EVM0006725.1	LOC571912	0.0255017	0.137001	0.09975	0.13432
EVM0004899.1	si:ch211-244b2.1	0.025583	0.137359	0.029975	0.03138
EVM0015781.2	yap1-2	0.0256076	0.137412	0.042325	0.04786
EVM0009973.1	aspn	0.0256351	0.13748	0.1882	0.15364
EVM0008410.1	pvrl3a	0.0256641	0.137543	0.1544	0.08738
EVM0020683.1	olfm2a	0.0256765	0.137543	0.11425	0.09072
EVM0007191.1	fam117ba	0.0257266	0.137732	0.3689	0.1841
EVM0003872.1	cmklr1	0.0257773	0.137924	0.272725	0.28966
EVM0003592.1	vsig8b	0.025797	0.13794	0.247625	0.0442
EVM0013295.1	LOC101884968-2	0.0258249	0.13794	0.0731	0.05326
EVM0002564.1	dbf4	0.0258162	0.13794	0.19355	0.10674
EVM0009319.1	piwil1	0.0259464	0.13851	0.137125	0.24086
EVM0015699.1	rragca-2	0.025972	0.138567	0.04155	0.0413
EVM0008892.1	ggt1a	0.0260075	0.138677	0.0072	0.05334
EVM0018507.1	agps	0.0260331	0.138734	0.13495	0.28918
EVM0020920.1	nin	0.0260934	0.138975	0.0173	0.05656
EVM0010318.1	haus4	0.0261086	0.138976	0.097	0.06344
EVM0002101.2	brd7	0.026157	0.139154	0.331675	0.14328
EVM0009659.1	dexi	0.0262215	0.139418	0.0809	0.02906
EVM0003231.1	pappab	0.0262699	0.139595	0.0946	0.08074
EVM0015199.1	zgc:77838	0.0263091	0.139724	0.0908	0.10168
EVM0010686.1	rundc3b	0.0263661	0.139946	0.21235	0.20954
EVM0003437.1	ppp2r3b	0.0264677	0.140325	0.112	0.07684
EVM0002147.1	nle1	0.0264547	0.140325	0.155025	0.05414
EVM0017559.1	dpt	0.0265041	0.140439	0.31225	0.11416
EVM0001705.1	sap130a-2	0.0266332	0.140971	0.02855	0.03266
EVM0015599.1	dab2ipa	0.026635	0.140971	0.10215	0.0684
EVM0004180.1	gna13a	0.0266892	0.140984	0.0184	0.02562
EVM0002819.2	hspg2	0.0266976	0.140984	0.195925	0.07754
EVM0004572.1	cryaa-2	0.0266609	0.140984	0.107725	0.1254
EVM0004210.1	abca3b	0.0266982	0.140984	0.040275	0.02846
EVM0007689.1	apooa	0.0267984	0.141434	0.1109	0.08752
EVM0019274.1	si:dkey-11o18.5	0.0268913	0.141843	0.182325	0.27098
EVM0005909.1	scn4bb	0.0270297	0.141851	0.023075	0.02034
EVM0019773.1	pttg1ipa	0.0270081	0.141851	0.059875	0.05424
EVM0004344.1	zmp:0000001082	0.0269627	0.141851	0.0727	0.11594
EVM0005005.1	lhx1b-2	0.0269446	0.141851	0.136325	0.051
EVM0011133.1	slc3a1-2	0.0270044	0.141851	0.336575	0.10904
EVM0001936.1	rspo2-2	0.0270399	0.141851	0.148525	0.09272
EVM0016976.1	parp2	0.0269611	0.141851	0.11815	0.12902
EVM0012414.1	nudt5	0.0270528	0.141851	0.0862	0.06598
EVM0010789.1	slc15a4	0.0270682	0.141851	0.1418	0.3513
EVM0013141.1	leng9	0.0270023	0.141851	0.161725	0.20846
EVM0013748.1	foxa2	0.0270583	0.141851	0.06	0.05072
EVM0014267.1	nefma	0.0270759	0.141851	0.125075	0.07592
EVM0009038.1	prpf18	0.0271151	0.141896	0.22685	0.04714
EVM0001977.1	shc3	0.0271039	0.141896	0.2358	0.04056
EVM0017147.1	e2f1	0.0271584	0.142043	0.028475	0.01574
EVM0009811.1	abcg4a	0.0272016	0.142109	0.156225	0.10294
EVM0001311.1	usp14	0.027197	0.142109	0.088275	0.09262
EVM0007064.2	s100s	0.027231	0.142183	0.199475	0.07878
EVM0013258.1	gmpr2	0.0272523	0.142212	0.05855	0.0574
EVM0004006.1	crtap	0.0272826	0.142212	0.394	0.31358
EVM0003166.1	ly75	0.0272675	0.142212	0.180875	0.07414
EVM0011089.2	phf20a	0.0273359	0.14233	0.251	0.22324
EVM0010588.1	fxr1	0.027332	0.14233	0.077375	0.03852
EVM0000060.1	elmod2	0.0273571	0.142361	0.210525	0.07278
EVM0003669.1	smad5	0.0275272	0.142451	0.116125	0.11712
EVM0001541.1	LOC100004499-2	0.0274933	0.142451	0.0528	0.05138
EVM0017918.1	map3k15-2	0.0275213	0.142451	0.080375	0.04192
EVM0010102.1	lmod2b	0.0274704	0.142451	0.151775	0.1617
EVM0000293.1	mybbp1a	0.0274487	0.142451	0.118525	0.0319
EVM0014477.1	mus81	0.0275277	0.142451	0.123975	0.24436
EVM0008480.1	fcho1	0.0274513	0.142451	0.119175	0.13218
EVM0014590.1	ak3	0.0273921	0.142451	0.132975	0.05754
EVM0010402.1	ctsc	0.0274316	0.142451	0.226	0.11982
EVM0013828.1	pqlc1	0.0275109	0.142451	0.1088	0.14344
EVM0014058.1	galr2b	0.0275969	0.14273	0.247725	0.19742
EVM0007047.1	lgr4	0.0276245	0.142737	0.254475	0.22814
EVM0020025.1	erp27	0.027629	0.142737	0.147775	0.0809
EVM0015325.1	rfx6	0.0276982	0.143015	0.219075	0.11242
EVM0019563.1	pds5b	0.0277401	0.143152	0.083225	0.05206
EVM0018141.1	psme4a	0.0278169	0.143345	0.11275	0.14984
EVM0001707.1	si:dkey-11p23.7	0.0278154	0.143345	0.21735	0.16858
EVM0003609.1	ptk7b	0.0278237	0.143345	0.056975	0.08614
EVM0018517.1	map2k7	0.0278649	0.143477	0.119225	0.07966
EVM0019913.1	acot13	0.0279047	0.143523	0.17895	0.07042
EVM0004459.1	aanat2	0.0279041	0.143523	0.1167	0.1145
EVM0015079.1	mgme1	0.0279607	0.143573	0.117325	0.10656
EVM0002902.1	pctp	0.0279417	0.143573	0.107425	0.13348
EVM0001566.1	si:dkey-109l4.6	0.0279607	0.143573	0.0595	0.08364
EVM0007943.1	si:dkey-45k15.1	0.0280798	0.144105	0.085775	0.07896
EVM0013142.1	tspan3a-2	0.0281016	0.144137	0.23495	0.21828
EVM0011402.1	akirin2	0.0281273	0.144189	0.080025	0.08496
EVM0006485.1	tspan33a	0.0282344	0.144658	0.099925	0.07186
EVM0004889.1	mlc1	0.0282719	0.144771	0.10485	0.11582
EVM0014932.1	nsdhl	0.0282952	0.144811	0.073325	0.115
EVM0005615.1	clul1	0.0283137	0.144825	0.421575	0.17668
EVM0015592.1	abcc2-2	0.0284178	0.145145	0.148625	0.10474
EVM0018015.1	epcam-2	0.0284144	0.145145	0.134875	0.04428
EVM0016463.1	trpc2a	0.0284231	0.145145	0.140475	0.10852
EVM0002032.1	creg2	0.0285159	0.145539	0.216725	0.1177
EVM0001206.1	si:ch1073-100f3.2	0.0286577	0.145942	0.1426	0.09338
EVM0002385.1	cryba2b	0.0286394	0.145942	0.18065	0.1862
EVM0015393.1	si:ch73-54n14.2-2	0.0286478	0.145942	0.200725	0.07672
EVM0016384.1	rrad	0.0286242	0.145942	0.0561	0.02022
EVM0009705.1	dcaf15	0.0286904	0.146029	0.212775	0.11678
EVM0004141.1	abcf2a	0.0287225	0.146112	0.0843	0.06832
EVM0008638.1	itga1-2	0.028752	0.146142	0.173425	0.35164
EVM0008435.1	lig4	0.0287883	0.146142	0.113675	0.09058
EVM0014472.1	dnajb13	0.0287998	0.146142	0.02595	0.03868
EVM0018266.1	fbxl2	0.028807	0.146142	0.08655	0.18814
EVM0021162.1	cs	0.0287974	0.146142	0.25615	0.20138
EVM0004254.1	mpg	0.0288459	0.14626	0.034875	0.03536
EVM0007549.1	stk11	0.0289003	0.146376	0.03995	0.03806
EVM0011786.1	dera	0.0288876	0.146376	0.220025	0.16992
EVM0002413.1	runx3	0.0289844	0.146722	0.0564	0.06264
EVM0016784.1	cog6	0.0290208	0.146826	0.07705	0.04146
EVM0016363.1	tacr3a	0.0290695	0.146846	0.015675	0.0143
EVM0000604.1	aatf-2	0.0290532	0.146846	0.048025	0.043
EVM0006480.1	rsl24d1	0.0290722	0.146846	0.254525	0.18002
EVM0001845.1	tegt	0.0291284	0.146971	0.063475	0.14784
EVM0007201.1	vtnb	0.0291237	0.146971	0.02455	0.01554
EVM0015530.1	hs2st1b	0.0291967	0.147235	0.122475	0.08202
EVM0016645.1	capza1b-2	0.0292247	0.147296	0.0795	0.03608
EVM0018674.1	mtfp1	0.0292496	0.147342	0.0722	0.15998
EVM0016619.1	dctn1b	0.0293162	0.147342	0.306875	0.21422
EVM0010430.1	faah	0.0293072	0.147342	0.254175	0.11392
EVM0011668.1	birc5b-2	0.0293903	0.147342	0.296025	0.1883
EVM0009058.1	nfkbiz	0.0293085	0.147342	0.0854	0.03402
EVM0012802.1	rabggtb	0.0293406	0.147342	0.17805	0.14732
EVM0016628.1	nap1l1	0.0293608	0.147342	0.061425	0.05174
EVM0016345.1	haus5	0.0294054	0.147342	0.1402	0.13872
EVM0014924.1	eva1ba	0.0293958	0.147342	0.111175	0.1505
EVM0003351.1	pde7a	0.0294082	0.147342	0.06605	0.1859
EVM0005711.1	mcm4	0.0292872	0.147342	0.0512	0.05954
EVM0007254.1	LOC570939	0.0294284	0.147364	0.01325	0.0541
EVM0016904.1	foxc1b	0.029529	0.147709	0.038525	0.04594
EVM0021144.1	sltm	0.0295194	0.147709	0.12895	0.20504
EVM0017042.1	si:dkey-71h2.2	0.0295455	0.147712	0.04715	0.05506
EVM0002037.1	g3bp1	0.0295669	0.147739	0.219175	0.1602
EVM0020512.1	ell	0.02961	0.147875	0.15095	0.13138
EVM0011361.1	zgc:85843	0.0296675	0.148083	0.084075	0.05984
EVM0017375.1	sptlc2b	0.0297315	0.148322	0.2044	0.15394
EVM0019382.1	ccnh	0.0297514	0.148342	0.03845	0.05246
EVM0006529.1	si:ch73-71d17.1-2	0.0298003	0.148394	0.1706	0.13216
EVM0008496.1	neil3	0.029799	0.148394	0.0021	0.0231
EVM0007524.1	zbtb42	0.0298097	0.148394	0.1606	0.15594
EVM0021408.3	msrb3	0.0298662	0.148477	0.272	0.1918
EVM0008766.1	adgrd1	0.0298903	0.148477	0.13765	0.1402
EVM0000285.1	cntn5	0.0298855	0.148477	0.16185	0.1311
EVM0015716.1	snrpd1	0.0298597	0.148477	0.013125	0.24716
EVM0015785.1	nek1	0.0299398	0.148643	0.197325	0.19998
EVM0001468.1	si:ch73-62b13.1	0.0299731	0.148729	0.044725	0.01712
EVM0014647.2	fig4a	0.0299898	0.148733	0.05155	0.03866
EVM0002546.1	ttc21b	0.0300305	0.148776	0.3086	0.16068
EVM0007079.1	faub-2	0.0300185	0.148776	0.003	0.04476
EVM0014547.2	arf1	0.0300945	0.149014	0.3691	0.18166
EVM0006153.1	zbtb8a	0.0301321	0.14912	0.0765	0.1045
EVM0013212.2	abhd17c-2	0.0302045	0.149161	0.0855	0.05642
EVM0013284.1	tmprss4b-2	0.0301908	0.149161	0.17265	0.11168
EVM0001828.1	ism1	0.0301572	0.149161	0.040225	0.1453
EVM0005175.1	mms22l	0.0301761	0.149161	0.12165	0.08982
EVM0019812.1	rrm2b-2	0.0302867	0.149488	0.188725	0.33266
EVM0012133.4	pcm1	0.0304458	0.150166	0.207825	0.1605
EVM0008705.1	nkx1.2la	0.0304565	0.150166	0.124675	0.07426
EVM0008678.1	gphnb	0.0305169	0.150384	0.1984	0.14414
EVM0015967.1	znf654	0.0305545	0.150442	0.054875	0.30058
EVM0005267.1	cyb5b	0.0305772	0.150442	0.13485	0.06914
EVM0020496.1	osbpl6	0.030568	0.150442	0.0677	0.01814
EVM0013167.1	LOC100332191	0.030646	0.1507	0.0899	0.04598
EVM0016786.1	ccdc88b	0.0306732	0.150755	0.279125	0.07496
EVM0020288.1	trim35-9	0.0307527	0.151065	0.1142	0.1332
EVM0011276.1	pgap1	0.0307964	0.1512	0.23925	0.12292
EVM0006087.1	ccnk	0.0308612	0.151438	0.13555	0.19812
EVM0017759.1	pdgfra-2	0.0309668	0.151876	0.05115	0.03638
EVM0019552.1	myod1	0.0309859	0.15189	0.07985	0.13784
EVM0008760.1	zfand2a	0.031096	0.152269	0.0827	0.15142
EVM0002652.1	si:dkey-215k6.1	0.0310906	0.152269	0.238425	0.11316
EVM0006418.1	ndufs6	0.031113	0.152272	0.295575	0.31926
EVM0008981.1	si:ch211-79e4.4	0.0311354	0.152301	0.183675	0.19602
EVM0010535.1	nol4la	0.0312196	0.152633	0.299125	0.16378
EVM0016052.1	rgs3a-2	0.0312834	0.152737	0.11515	0.11518
EVM0012939.1	si:dkey-151m15.5	0.0312903	0.152737	0.18065	0.10502
EVM0016423.1	tfb1m	0.0312578	0.152737	0.11265	0.06012
EVM0003751.1	irx2a	0.0313107	0.152757	0.202275	0.16246
EVM0007899.1	fkbp7	0.0313409	0.152824	0.055975	0.02234
EVM0009525.1	c18h3orf33	0.0314083	0.153072	0.0088	0.03988
EVM0009490.1	cep78	0.0314317	0.153106	0.112425	0.0728
EVM0013861.1	fastkd3	0.0315646	0.153673	0.17695	0.18442
EVM0002008.1	rnd3a	0.0315872	0.153702	0.0786	0.04032
EVM0013168.1	vrk1	0.0316497	0.153926	0.0897	0.08124
EVM0017296.1	epha2b-2	0.0317033	0.154025	0.071225	0.15246
EVM0010684.1	ddx21	0.0317021	0.154025	0.097575	0.06718
EVM0004400.1	atrnl1b	0.0317498	0.154171	0.175575	0.18262
EVM0011077.1	etfdh	0.0318144	0.154404	0.3186	0.23948
EVM0004665.1	slc35e1	0.0318591	0.15454	0.108975	0.08448
EVM0019792.1	otc	0.0318912	0.154615	0.340275	0.31708
EVM0021334.1	capn1a	0.0319104	0.154627	0.0932	0.1271
EVM0016095.1	rnf144ab	0.0319753	0.154861	0.028025	0.05044
EVM0004881.1	mxd1	0.0320133	0.154964	0.093175	0.07964
EVM0008537.1	taok1b	0.0321016	0.155311	0.09285	0.04
EVM0016458.1	eif4e1c	0.0321545	0.155486	0.134425	0.15976
EVM0017544.1	si:ch73-206p6.1	0.0321809	0.155533	0.009425	0.02994
EVM0020931.1	rbm41	0.0322578	0.155823	0.14445	0.07644
EVM0014854.1	ahnak	0.0323719	0.156293	0.072875	0.07882
EVM0009206.1	si:ch211-175m2.5-2	0.0324779	0.156723	0.15445	0.0663
EVM0018687.1	socs7	0.0325564	0.157021	0.06565	0.14164
EVM0015777.1	znf503	0.0326224	0.157258	0.08005	0.04754
EVM0017144.1	elac1	0.0326904	0.157292	0.398275	0.21128
EVM0001095.1	snf8	0.0326757	0.157292	0.08815	0.09758
EVM0000321.1	agmo	0.0326957	0.157292	0.057	0.07458
EVM0013568.1	pdcd2l	0.0326973	0.157292	0.17	0.08804
EVM0001362.1	dlk1	0.0327681	0.157551	0.117275	0.19414
EVM0016165.1	ddx55	0.0327938	0.157594	0.0667	0.14898
EVM0015825.1	abcc6a	0.0329293	0.158081	0.20175	0.14324
EVM0003072.1	gpkow	0.0329262	0.158081	0.149575	0.04916
EVM0019890.1	becn1	0.0329828	0.158175	0.078375	0.11248
EVM0009078.1	elp2	0.032979	0.158175	0.115	0.23882
EVM0011275.1	ptger2b-2	0.0330205	0.158274	0.229075	0.24178
EVM0003395.1	glis2b	0.0331095	0.158537	0.15455	0.1086
EVM0011033.1	papd4	0.0331025	0.158537	0.089575	0.08826
EVM0007086.1	LOC103908881	0.0331766	0.158776	0.16925	0.17098
EVM0007014.1	mks1-2	0.0332706	0.15898	0.21385	0.1905
EVM0008723.3	st5	0.0332374	0.15898	0.062825	0.1328
EVM0000257.1	tmtc4	0.0332691	0.15898	0.102125	0.15638
EVM0016692.1	wasf3b-2	0.0333429	0.159172	0.172	0.11796
EVM0004490.1	vars	0.0333499	0.159172	0.05895	0.04382
EVM0006598.1	mmp28	0.0333621	0.159172	0.0232	0.05234
EVM0005263.3	si:ch211-132g1.3	0.0335131	0.159295	0.06515	0.13774
EVM0004000.1	kcna1b	0.0334254	0.159295	0.070725	0.0384
EVM0012183.1	cox7a3-2	0.0335282	0.159295	0.033975	0.061
EVM0020305.1	limd2	0.033542	0.159295	0.079875	0.10468
EVM0000079.1	wfdc1	0.0335067	0.159295	0.0488	0.13042
EVM0019518.1	aaas	0.0334881	0.159295	0.02535	0.0436
EVM0011435.3	gulp1a	0.0334942	0.159295	0.1615	0.14792
EVM0017661.1	pbk	0.0335282	0.159295	0.108625	0.10508
EVM0020832.1	zw10	0.0334789	0.159295	0.054775	0.11128
EVM0013697.2	ttc9c	0.0335942	0.159461	0.3578	0.32288
EVM0017011.1	dr1-2	0.0337226	0.159989	0.0387	0.06454
EVM0010385.1	fut11	0.0339078	0.160671	0.2474	0.1922
EVM0016245.2	kat6b	0.033887	0.160671	0.2167	0.15724
EVM0002252.3	usp5	0.0339184	0.160671	0.094425	0.16786
EVM0016452.2	eya4	0.0339872	0.160752	0.03325	0.13812
EVM0007394.1	hmha1b	0.0339861	0.160752	0.08535	0.06288
EVM0000370.1	kcnj6	0.0339713	0.160752	0.014975	0.09288
EVM0021547.1	cpa1-2	0.0340197	0.160824	0.1092	0.14848
EVM0005079.1	cdh5	0.034086	0.161055	0.115525	0.11924
EVM0014954.1	ntn1a	0.0341141	0.161106	0.21295	0.04534
EVM0016618.1	smad6b	0.0341585	0.161234	0.0337	0.0009
EVM0004551.1	il11ra	0.0342547	0.161606	0.201075	0.16042
EVM0017910.1	p4hb-2	0.0342836	0.16166	0.16215	0.0809
EVM0017711.1	socs6	0.0343374	0.161831	0.1624	0.09294
EVM0013177.1	ap4b1	0.0343723	0.161914	0.0629	0.11506
EVM0019756.1	ptena	0.0344499	0.162082	0.0136	0.00314
EVM0008286.1	fbn2	0.0344603	0.162082	0.22615	0.13182
EVM0009885.1	arvcfb	0.0344305	0.162082	0.161975	0.16648
EVM0008579.1	rxrab	0.0344909	0.162144	0.2398	0.1283
EVM0000431.1	pag1-2	0.0345348	0.162186	0.247175	0.30078
EVM0005295.1	trmt13-2	0.0345234	0.162186	0.1018	0.1389
EVM0020841.1	abi3bpb	0.0346082	0.162367	0.13415	0.02034
EVM0021026.1	npl	0.0346003	0.162367	0.060025	0.04186
EVM0011243.1	adcy1b	0.0346324	0.162375	0.04895	0.36142
EVM0006097.1	cda	0.0346799	0.162375	0.00685	0.02456
EVM0009864.1	ahsa1b	0.0346602	0.162375	0.1236	0.08532
EVM0007709.1	cep350	0.0346723	0.162375	0.038725	0.09316
EVM0019578.1	ikzf5	0.0347191	0.162446	0.117225	0.08442
EVM0005749.1	sf3a1	0.03473	0.162446	0.245475	0.30346
EVM0004113.1	znf652	0.0347919	0.162654	0.3346	0.22156
EVM0002417.1	prim2	0.0348694	0.162934	0.202675	0.16722
EVM0006866.1	tbrg1	0.0348913	0.162955	0.119475	0.07888
EVM0005320.1	tfpia	0.0349209	0.163011	0.20545	0.29196
EVM0021417.1	mnta	0.0349726	0.163144	0.003675	0.00934
EVM0002484.1	mdkb	0.0349846	0.163144	0.011925	0.04056
EVM0014428.1	fscn1a	0.0350173	0.163175	0.0147	0.03478
EVM0004682.1	tmed2	0.0350263	0.163175	0.124325	0.31234
EVM0000197.1	agk-2	0.0351076	0.16339	0.203175	0.35454
EVM0013712.1	trit1-2	0.0350958	0.16339	0.0295	0.03372
[truncated: 7,297 more rows]
