# Supplementary material for: Immunogenetic losses co-occurred with seahorse male pregnancy and mutation in tlx1 accompanied functional asplenia
Source: Nat Commun. 2022 Dec 9;13:7610. doi: 10.1038/s41467-022-35338-7 (PMC9734139; doi:10.1038/s41467-022-35338-7)
Supplement: Supplementary file 4 — Supplementary Data 1-15 [file 41467_2022_35338_MOESM4_ESM.zip › Supplementary Data/Supplementary Data 6.xlsx]

## Sheet: Sheet1
Supplementary Data 6. GO enrichment of rapidly evolving genes (REGs) in seahorse species (Q<0.05). The statistical tests of FDR adjustments were made for multiple comparisons.
GO ID	GO Term	GO Class	P-value	Q-value
GO:0005634	nucleus	Cellular Component	2.32315e-06	0.00173075
GO:0005622	intracellular	Cellular Component	3.53377e-05	0.00743961
GO:0043231	intracellular membrane-bounded organelle	Cellular Component	3.73414e-05	0.00743961
GO:0044424	intracellular part	Cellular Component	3.99442e-05	0.00743961
GO:0005654	nucleoplasm	Cellular Component	8.19158e-05	0.0122055
GO:0005680	anaphase-promoting complex	Cellular Component	0.000146892	0.0182391
GO:0043227	membrane-bounded organelle	Cellular Component	0.000192915	0.0205317
GO:0031262	Ndc80 complex	Cellular Component	0.000264635	0.024413
GO:0098687	chromosomal region	Cellular Component	0.000294922	0.024413
GO:0000776	kinetochore	Cellular Component	0.000502513	0.0374372
GO:0031981	nuclear lumen	Cellular Component	0.000573342	0.0388309
GO:0000975	regulatory region DNA binding	Molecular Function	3.55001e-08	1.13589e-05
GO:0044212	transcription regulatory region DNA binding	Molecular Function	3.55001e-08	1.13589e-05
GO:0001067	regulatory region nucleic acid binding	Molecular Function	4.24788e-08	1.13589e-05
GO:0000981	RNA polymerase II transcription factor activity, sequence-specific DNA binding	Molecular Function	4.37301e-08	1.13589e-05
GO:0001077	transcriptional activator activity, RNA polymerase II core promoter proximal region sequence-specific binding	Molecular Function	1.08979e-07	1.85668e-05
GO:0003690	double-stranded DNA binding	Molecular Function	1.16293e-07	1.85668e-05
GO:1990837	sequence-specific double-stranded DNA binding	Molecular Function	1.25089e-07	1.85668e-05
GO:0001228	transcriptional activator activity, RNA polymerase II transcription regulatory region sequence-specific binding	Molecular Function	1.63274e-07	2.12052e-05
GO:0000977	RNA polymerase II regulatory region sequence-specific DNA binding	Molecular Function	2.4226e-07	2.79676e-05
GO:0001071	nucleic acid binding transcription factor activity	Molecular Function	3.41803e-07	3.22849e-05
GO:0003700	transcription factor activity, sequence-specific DNA binding	Molecular Function	3.41803e-07	3.22849e-05
GO:0001012	RNA polymerase II regulatory region DNA binding	Molecular Function	3.876e-07	3.35597e-05
GO:0000976	transcription regulatory region sequence-specific DNA binding	Molecular Function	4.61936e-07	3.69193e-05
GO:0043565	sequence-specific DNA binding	Molecular Function	6.13478e-07	4.55288e-05
GO:0000982	transcription factor activity, RNA polymerase II core promoter proximal region sequence-specific binding	Molecular Function	8.26332e-07	5.72372e-05
GO:0003677	DNA binding	Molecular Function	9.343e-06	0.000606711
GO:0000978	RNA polymerase II core promoter proximal region sequence-specific DNA binding	Molecular Function	5.37397e-05	0.00328445
GO:0000987	core promoter proximal region sequence-specific DNA binding	Molecular Function	0.000122805	0.00671552
GO:0001159	core promoter proximal region DNA binding	Molecular Function	0.000122805	0.00671552
GO:0050510	N-acetylgalactosaminyl-proteoglycan 3-beta-glucuronosyltransferase activity	Molecular Function	0.000260618	0.0135391
GO:0003712	transcription cofactor activity	Molecular Function	0.000624529	0.0308993
GO:0045944	positive regulation of transcription from RNA polymerase II promoter	Biological Process	1.66994e-07	0.00112404
GO:0031145	anaphase-promoting complex-dependent proteasomal ubiquitin-dependent protein catabolic process	Biological Process	2.67454e-06	0.00900116
GO:0006366	transcription from RNA polymerase II promoter	Biological Process	1.04463e-05	0.0138211
GO:0032774	RNA biosynthetic process	Biological Process	1.20194e-05	0.0138211
GO:0097659	nucleic acid-templated transcription	Biological Process	1.30193e-05	0.0138211
GO:0034645	cellular macromolecule biosynthetic process	Biological Process	1.78203e-05	0.0138211
GO:0044257	cellular protein catabolic process	Biological Process	1.81786e-05	0.0138211
GO:0006357	regulation of transcription from RNA polymerase II promoter	Biological Process	2.03403e-05	0.0138211
GO:1903047	mitotic cell cycle process	Biological Process	2.11178e-05	0.0138211
GO:0006351	transcription, DNA-templated	Biological Process	2.31008e-05	0.0138211
GO:2001141	regulation of RNA biosynthetic process	Biological Process	2.34656e-05	0.0138211
GO:0043161	proteasome-mediated ubiquitin-dependent protein catabolic process	Biological Process	2.46403e-05	0.0138211
GO:0009059	macromolecule biosynthetic process	Biological Process	2.8129e-05	0.0145643
GO:1903506	regulation of nucleic acid-templated transcription	Biological Process	3.05138e-05	0.0146706
GO:0044260	cellular macromolecule metabolic process	Biological Process	4.24896e-05	0.016795
GO:0006355	regulation of transcription, DNA-templated	Biological Process	4.36455e-05	0.016795
GO:0007067	mitotic nuclear division	Biological Process	4.47335e-05	0.016795
GO:0045935	positive regulation of nucleobase-containing compound metabolic process	Biological Process	4.4913e-05	0.016795
GO:0010498	proteasomal protein catabolic process	Biological Process	4.78269e-05	0.0169433
GO:0007346	regulation of mitotic cell cycle	Biological Process	5.50243e-05	0.0185184
GO:0043632	modification-dependent macromolecule catabolic process	Biological Process	7.38728e-05	0.023678
GO:0045893	positive regulation of transcription, DNA-templated	Biological Process	8.18155e-05	0.0250318
GO:0034654	nucleobase-containing compound biosynthetic process	Biological Process	8.78626e-05	0.0257132
GO:0061136	regulation of proteasomal protein catabolic process	Biological Process	9.64214e-05	0.026287
GO:0019941	modification-dependent protein catabolic process	Biological Process	9.76341e-05	0.026287
GO:0051306	mitotic sister chromatid separation	Biological Process	0.000116641	0.0301966
GO:0051603	proteolysis involved in cellular protein catabolic process	Biological Process	0.000131705	0.0321112
GO:1903508	positive regulation of nucleic acid-templated transcription	Biological Process	0.000134335	0.0321112
GO:1904666	regulation of ubiquitin protein ligase activity	Biological Process	0.000142483	0.0321112
GO:1902680	positive regulation of RNA biosynthetic process	Biological Process	0.000143119	0.0321112
GO:0070647	protein modification by small protein conjugation or removal	Biological Process	0.000151782	0.0326703
GO:0006511	ubiquitin-dependent protein catabolic process	Biological Process	0.000161628	0.0326703
GO:0032434	regulation of proteasomal ubiquitin-dependent protein catabolic process	Biological Process	0.000166384	0.0326703
GO:0018130	heterocycle biosynthetic process	Biological Process	0.000169721	0.0326703
GO:0000278	mitotic cell cycle	Biological Process	0.00016988	0.0326703
GO:0044772	mitotic cell cycle phase transition	Biological Process	0.000192627	0.0358592
GO:0051340	regulation of ligase activity	Biological Process	0.000209489	0.0358592
GO:0051254	positive regulation of RNA metabolic process	Biological Process	0.000212451	0.0358592
GO:0019438	aromatic compound biosynthetic process	Biological Process	0.000212806	0.0358592
GO:0045165	cell fate commitment	Biological Process	0.000213755	0.0358592
GO:0044784	metaphase/anaphase transition of cell cycle	Biological Process	0.000218426	0.0358592
GO:0016579	protein deubiquitination	Biological Process	0.000224087	0.0359126
GO:1901362	organic cyclic compound biosynthetic process	Biological Process	0.000232322	0.0363665
GO:0010965	regulation of mitotic sister chromatid separation	Biological Process	0.000246155	0.0376561
GO:0000070	mitotic sister chromatid segregation	Biological Process	0.000257028	0.0378375
GO:0051252	regulation of RNA metabolic process	Biological Process	0.000260647	0.0378375
GO:0030163	protein catabolic process	Biological Process	0.000268593	0.0378375
GO:0010557	positive regulation of macromolecule biosynthetic process	Biological Process	0.000274471	0.0378375
GO:0019219	regulation of nucleobase-containing compound metabolic process	Biological Process	0.000279073	0.0378375
GO:1902099	regulation of metaphase/anaphase transition of cell cycle	Biological Process	0.000281728	0.0378375
GO:0051438	regulation of ubiquitin-protein transferase activity	Biological Process	0.00028669	0.0378375
GO:1903362	regulation of cellular protein catabolic process	Biological Process	0.00034567	0.0447443
GO:0033047	regulation of mitotic sister chromatid segregation	Biological Process	0.000375077	0.0476347
