# Supplementary material for: Immunogenetic losses co-occurred with seahorse male pregnancy and mutation in tlx1 accompanied functional asplenia
Source: Nat Commun. 2022 Dec 9;13:7610. doi: 10.1038/s41467-022-35338-7 (PMC9734139; doi:10.1038/s41467-022-35338-7)
Supplement: Supplementary file 4 — Supplementary Data 1-15 [file 41467_2022_35338_MOESM4_ESM.zip › Supplementary Data/Supplementary Data 7.xlsx]

## Sheet: Sheet1
Supplementary Data 7. 845 lineage-specific mutated genes (LSGs) including 1158 mutated site identified in seahorses. The “Gene ID” column represents the gene IDs of H.zosterae.
Gene ID	Gene symbol	Descripton	Variation site (codon)	Seahorse (codon/aa type)	Outgroups (aa type)
EVM0012959.1	fam19a4b	TAFA chemokine like family member 4b	520-522	AAG/K	N
EVM0006570.1	six2a	homeobox protein SIX2	232-234	GCG/A	P
EVM0009687.1	myo1ca	unconventional myosin-Ic	913-915	TCA/S	A
EVM0009687.1	myo1ca	unconventional myosin-Ic	2179-2181	GAT/D	N
EVM0007007.1	col1a1a	collagen, type I, alpha 1a	3547-3549	TCT/S	P
EVM0007007.1	col1a1a	collagen, type I, alpha 1a	3553-3555	ATG/M	Q
EVM0005103.1	tmc2a	transmembrane channel-like 2a	2362-2364	TTG/L	F
EVM0013743.1	znf362b	zinc finger protein 362	1915-1917	GAC/D	G
EVM0017637.2	ldb1a	LIM domain-binding protein 1-A	571-573	TCT/S	T
EVM0015699.1	rragca	Ras-related GTP binding Ca	172-174	CGG/R	L
EVM0015699.1	rragca	Ras-related GTP binding Ca	265-267	TGC/C	Y
EVM0015699.1	rragca	Ras-related GTP binding Ca	808-810	TGT/C	S
EVM0015699.1	rragca	Ras-related GTP binding Ca	955-957	CAG/Q	E
EVM0012338.1	ank1b	ankyrin-1-like isoform X6	1057-1059	ATT/I	V
EVM0014317.1	itpr1a	inositol 1,4,5-trisphosphate receptor type 1	2686-2688	TCT/S	A
EVM0014317.1	itpr1a	inositol 1,4,5-trisphosphate receptor type 1	4396-4398	AAT/N	H
EVM0012827.1	slc7a1	high affinity cationic amino acid transporter 1	589-591	GTG/V	L
EVM0012827.1	slc7a1	high affinity cationic amino acid transporter 1	757-759	CTG/L	W
EVM0009439.1	trpc6a	short transient receptor potential channel 6	2578-2580	TGC/C	S
EVM0009439.1	trpc6a	short transient receptor potential channel 6	2593-2595	GTG/V	I
EVM0021009.1	ube2q1	ubiquitin-conjugating enzyme E2 Q2	610-612	GTC/V	I
EVM0007269.1	galnt10	polypeptide N-acetylgalactosaminyltransferase 10	1318-1320	TTG/L	V
EVM0009508.1	acsl3b	acyl-CoA synthetase long-chain family member 3b	1981-1983	ATA/I	A
EVM0009508.1	acsl3b	acyl-CoA synthetase long-chain family member 3b	1996-1998	CCT/P	S
EVM0020702.1	atp6v0a1b	ATPase, H+ transporting, lysosomal V0 subunit a1b	1195-1197	CAA/Q	P
EVM0019338.1	bmpr1ba	bone morphogenetic protein receptor type-1B precursor	1387-1389	AGT/S	N
EVM0018632.1	ankrd13c	ankyrin repeat domain-containing protein 13C	1570-1572	TTG/L	M
EVM0014343.1	rbm25b	RNA-binding protein 25	3856-3858	TTT/F	Y
EVM0020678.1	rnf19a	E3 ubiquitin-protein ligase RNF19A	2002-2004	TTC/F	I
EVM0020050.1	dnah12	dynein heavy chain 12, axonemal	5188-5190	ACC/T	A
EVM0018977.1	itga5	integrin alpha-5 precursor	2224-2226	GTC/V	I
EVM0016434.1	ppm1la	protein phosphatase 1L	1348-1350	ACC/T	P
EVM0016434.1	ppm1la	protein phosphatase 1L	1543-1545	TAC/Y	F
EVM0014812.2	dync1i2a	cytoplasmic dynein 1 intermediate chain 2	2116-2118	AGT/S	N
EVM0006242.2	arhgap6	rho GTPase-activating protein 6	1384-1386	ATG/M	I
EVM0021220.1	elk3	ETS domain-containing protein Elk-3	925-927	AGC/S	T
EVM0020679.1	hnrpkl	heterogeneous nuclear ribonucleoprotein K	613-615	AGC/S	A
EVM0020679.1	hnrpkl	heterogeneous nuclear ribonucleoprotein K	1510-1512	ATT/I	T
EVM0019758.1	mov10b.2	Moloney leukemia virus 10b, tandem duplicate 2	2923-2925	CAC/H	P
EVM0005544.1	csnk1g2a	casein kinase 1, gamma 2a	841-843	GAA/E	D
EVM0016450.1	stk36	serine/threonine-protein kinase 36	361-363	CGC/R	H
EVM0008790.2	capns1b	calpain, small subunit 1 b	736-738	GTC/V	I
EVM0017206.1	slc6a18	sodium-dependent neutral amino acid transporter B/0)AT3	898-900	TCG/S	A
EVM0012471.1	crygn1	gamma-crystallin N-A	487-489	GAA/E	D
EVM0012471.1	crygn1	gamma-crystallin N-A	496-498	CTG/L	F
EVM0012471.1	crygn1	gamma-crystallin N-A	499-501	GTC/V	M
EVM0014535.1	pik3r3b	phosphatidylinositol 3-kinase regulatory subunit gamma	2440-2442	CAA/Q	R
EVM0018800.1	ptprub	receptor-type tyrosine-protein phosphatase U	1900-1902	CTT/L	V
EVM0019473.4	myl6	myosin light chain alkali, smooth-muscle isoform	295-297	TCC/S	A
EVM0008688.1	phyhiplb	phytanoyl-CoA hydroxylase-interacting protein-like	949-951	ACC/T	P
EVM0001689.1	nkx2.3	NK2 homeobox 3	763-765	CGG/R	Q
EVM0013933.1	stt3b	dolichyl-diphosphooligosaccharide--protein glycosyltransferase subunit STT3B	784-786	TGC/C	S
EVM0000399.1	upf1	regulator of nonsense transcripts 1	2698-2700	AGG/R	K
EVM0012655.1	foxm1	forkhead box protein M1	1666-1668	GTC/V	I
EVM0010083.1	cyb5r1	cytochrome b5 reductase 1	469-471	ACG/T	V
EVM0003521.1	dgkza	diacylglycerol kinase zeta	4309-4311	GTG/V	L
EVM0016498.1	rbm15	putative RNA-binding protein 15	2653-2655	GGC/G	S
EVM0000381.1	b3gat1a	galactosylgalactosylxylosylprotein 3-beta-glucuronosyltransferase 1	1048-1050	ATC/I	V
EVM0010133.1	pla2g6	85/88 kDa calcium-independent phospholipase A2	1774-1776	AGG/R	K
EVM0004061.1	tmtops2b	uncharacterized protein LOC100331536	328-330	ATG/M	L
EVM0010700.1	ireb2	iron-responsive element-binding protein 2	1216-1218	CTG/L	V
EVM0010851.1	ctnnd2a	catenin delta-2	3424-3426	ATT/I	V
EVM0001314.1	nrarpa	NOTCH regulated ankyrin repeat protein a	514-516	AGG/R	K
EVM0018619.1	inpp5d	phosphatidylinositol 3,4,5-trisphosphate 5-phosphatase 1	2254-2256	ACC/T	A
EVM0011148.1	arih1	ariadne ubiquitin-conjugating enzyme E2 binding protein homolog 1	364-366	AAG/K	R
EVM0011148.1	arih1	ariadne ubiquitin-conjugating enzyme E2 binding protein homolog 1	367-369	GAC/D	E
EVM0011470.1	trpc7a	transient receptor potential cation channel, subfamily C, member 7a	1429-1431	GTG/V	L
EVM0017674.1	rfc3	replication factor C (activator 1) 3	343-345	ATG/M	V
EVM0014606.1	eif4g3b	eukaryotic translation initiation factor 4 gamma 3	4531-4533	CAC/H	N
EVM0021541.1	epas1b	endothelial PAS domain protein 1b	1078-1080	GGC/G	S
EVM0010876.1	hspa9	heat shock protein 9	865-867	ATC/I	F
EVM0006490.1	eea1	early endosome antigen 1	1570-1572	GAC/D	E
EVM0003916.1	ttpal	alpha-tocopherol transfer protein-like	1297-1299	GTT/V	I
EVM0010037.1	cyp11a1	cytochrome P450, family 11, subfamily A, polypeptide 1	1594-1596	ATC/I	L
EVM0000107.1	kdm4c	lysine (K)-specific demethylase 4C	124-126	CAG/Q	H
EVM0015586.1	fam160a1a	protein FAM160A1	2359-2361	CAC/H	Y
EVM0006559.1	dis3	exosome complex exonuclease RRP44	1801-1803	ACT/T	S
EVM0011262.1	ssrp1a	structure specific recognition protein 1a	1435-1437	GAC/D	G
EVM0008049.1	spast	spastin	2236-2238	GCT/A	V
EVM0019060.1	khsrp	far upstream element-binding protein 2	454-456	CAC/H	Q
EVM0004086.3	asap1b	arf-GAP with SH3 domain, ANK repeat and PH domain-containing protein 1	3262-3264	AGC/S	G
EVM0020421.1	wdr47a	WD repeat-containing protein 47	133-135	ATT/I	V
EVM0020421.1	wdr47a	WD repeat-containing protein 47	910-912	GTG/V	L
EVM0018099.1	gpsm2	G-protein-signaling modulator 2	1750-1752	ACT/T	S
EVM0018021.1	hdac5	histone deacetylase 5	4120-4122	ATC/I	V
EVM0014936.1	nptx2a	neuronal pentraxin 2a	976-978	GCG/A	P
EVM0011685.1	adgrv1	G-protein coupled receptor 98	19438-19440	GAT/D	E
EVM0001366.1	hnrnpul1l	heterogeneous nuclear ribonucleoprotein U-like protein 1	2740-2742	CTG/L	Q
EVM0005964.1	asic4a	acid-sensing ion channel 4-A	1735-1737	TTT/F	Y
EVM0007002.1	ephx4	epoxide hydrolase 4	589-591	GTC/V	T
EVM0010414.1	chrnb1l	cholinergic receptor, nicotinic, beta 1 (muscle) like	880-882	GTC/V	I
EVM0003161.1	phka1b	phosphorylase b kinase regulatory subunit alpha, skeletal muscle isoform-like	1060-1062	TTC/F	L
EVM0003161.1	phka1b	phosphorylase b kinase regulatory subunit alpha, skeletal muscle isoform-like	4141-4143	TCG/S	A
EVM0019723.1	cdh15		2758-2760	GAA/E	D
EVM0007636.1	cbwd		691-693	CAG/Q	E
EVM0011733.1	uxs1	UDP-glucuronic acid decarboxylase 1	526-528	CTC/L	I
EVM0011733.1	uxs1	UDP-glucuronic acid decarboxylase 1	655-657	ATC/I	L
EVM0019551.1	vwa8		5272-5274	GCC/A	G
EVM0013611.1	cops8		775-777	TCG/S	L
EVM0016685.1	2021-09-10	septin-10	598-600	AGG/R	K
EVM0016685.1	2021-09-10	septin-10	610-612	TTC/F	H
EVM0020060.1	sp2	sp2 transcription factor	2692-2694	AAC/N	T
EVM0013883.1	phka2	phosphorylase b kinase regulatory subunit alpha, liver isoform	2989-2991	ATT/I	L
EVM0006653.1	snrpe	small nuclear ribonucleoprotein E	121-123	ATC/I	M
EVM0005375.1	rhoq	rho-related GTP-binding protein RhoQ	367-369	ACT/T	I
EVM0011394.1	slc16a5a	monocarboxylate transporter 6	1189-1191	CAG/Q	H
EVM0015968.1	hnrnph3	heterogeneous nuclear ribonucleoprotein H3 (2H9)	517-519	CGG/R	L
EVM0008359.1	sf3b5	splicing factor 3B subunit 5	118-120	CAC/H	Y
EVM0019308.1	polr1b	RNA polymerase I subunit B	2296-2298	AGC/S	T
EVM0010812.1	bsdc1	BSD domain containing 1	367-369	AAT/N	S
EVM0003944.1	dock2-like	dedicator of cytokinesis protein 2	508-510	ATC/I	T
EVM0021392.1	kdm3b	lysine-specific demethylase 3B isoform X6	6412-6414	CTC/L	P
EVM0012002.1	clic2	chloride intracellular channel 2	154-156	GGG/G	R
EVM0013829.1	taf2	transcription initiation factor TFIID subunit 2	601-603	ATC/I	V
EVM0004281.1	scrt1b	scratch family zinc finger 1b	358-360	TAC/Y	F
EVM0020034.1	adgrb1a	brain-specific angiogenesis inhibitor 1	4321-4323	ATG/M	L
EVM0020034.1	adgrb1a	brain-specific angiogenesis inhibitor 1	4462-4464	GTG/V	M
EVM0004450.1	cdk1	cyclin-dependent kinase 1	937-939	CAA/Q	H
EVM0002781.1	tmem121b	hole protein	70-72	CTG/L	F
EVM0016212.1	tmem229b	transmembrane protein 229b	394-396	TTG/L	V
EVM0016212.1	tmem229b	transmembrane protein 229b	403-405	ATG/M	L
EVM0002863.1	ppfibp1b	PPFIA binding protein 1b	115-117	AGC/S	T
EVM0002863.1	ppfibp1b	PPFIA binding protein 1b	3652-3654	ATG/M	L
EVM0009764.1	wee1	WEE1 G2 checkpoint kinase	1138-1140	CGG/R	P
EVM0009764.1	wee1	WEE1 G2 checkpoint kinase	1870-1872	GAA/E	Q
EVM0009764.1	wee1	WEE1 G2 checkpoint kinase	1873-1875	AGG/R	K
EVM0017765.1	b3gnt9	UDP-GlcNAc:betaGal beta-1,3-N-acetylglucosaminyltransferase 9	1786-1788	AAG/K	N
EVM0013210.1	bbs2	Bardet-Biedl syndrome 2	1522-1524	CAG/Q	E
EVM0019344.1	abcc8b	ATP-binding cassette sub-family C member 8-like	3298-3300	CTG/L	P
EVM0010045.1	tmem64	transmembrane protein 64	865-867	AGC/S	T
EVM0019505.1	zbtb10	zinc finger and BTB domain containing 10	2692-2694	GTC/V	I
EVM0004006.1	crtap	cartilage-associated protein precursor	655-657	TCC/S	A
EVM0008451.1	atf3	cyclic AMP-dependent transcription factor ATF-3	706-708	CAG/Q	L
EVM0004957.1	s1pr1	sphingosine-1-phosphate receptor 1	331-333	TTC/F	Y
EVM0004957.1	s1pr1	sphingosine-1-phosphate receptor 1	340-342	CTG/L	I
EVM0004957.1	s1pr1	sphingosine-1-phosphate receptor 1	1054-1056	ACC/T	M
EVM0011887.1	mccc1	methylcrotonyl-CoA carboxylase subunit	1711-1713	AGC/S	C
EVM0019850.1	ckap5	cytoskeleton-associated protein 5	2899-2901	ACT/T	I
EVM0008309.1	polr2c	RNA polymerase II subunit C	340-342	AAC/N	H
EVM0008309.1	polr2c	RNA polymerase II subunit C	373-375	CAC/H	P
EVM0008309.1	polr2c	RNA polymerase II subunit C	427-429	GCT/A	V
EVM0017415.2	idh3a	isocitrate dehydrogenase [NAD] subunit alpha, mitochondrial	670-672	TCC/S	A
EVM0017415.2	idh3a	isocitrate dehydrogenase [NAD] subunit alpha, mitochondrial	1144-1146	ACC/T	A
EVM0008755.1	adamts1	A disintegrin and metalloproteinase with thrombospondin motifs 1	1792-1794	TCC/S	F
EVM0017555.1	kpnb3	importin-5	1930-1932	GAC/D	E
EVM0017555.1	kpnb3	importin-5	2113-2115	TCC/S	A
EVM0010705.1	ndst3-3	bifunctional heparan sulfate N-deacetylase/N-sulfotransferase 4	2884-2886	AGG/R	K
EVM0003798.1	ugt8	UDP glycosyltransferase 8	496-498	ATG/M	L
EVM0003798.1	ugt8	UDP glycosyltransferase 8	1486-1488	TTT/F	Y
EVM0001809.1	fhdc1	FH2 domain-containing protein 1	1252-1254	TTG/L	M
EVM0019187.1	sfrp2	secreted frizzled-related protein 2	619-621	CGC/R	Q
EVM0019187.1	sfrp2	secreted frizzled-related protein 2	676-678	GCC/A	D
EVM0019187.1	sfrp2	secreted frizzled-related protein 2	691-693	GCC/A	P
EVM0019187.1	sfrp2	secreted frizzled-related protein 2	694-696	GTC/V	I
EVM0006048.1	uso1	general vesicular transport factor p115	3094-3096	TCG/S	A
EVM0015269.1	gja8b	gap junction alpha-8 protein	1405-1407	AAG/K	R
EVM0019246.1	mb21d2	protein MB21D2	1054-1056	GTT/V	I
EVM0016464.1	atr	serine/threonine-protein kinase ATR	9139-9141	TCA/S	P
EVM0019605.1	ubxn7	UBX domain-containing protein 7	721-723	ATG/M	I
EVM0001211.1	mllt1a	protein ENL	535-537	ATC/I	M
EVM0019511.1	mknk2a	MAPK interacting serine/threonine kinase 2a	430-432	AGC/S	N
EVM0018134.1	mrps14	28S ribosomal protein S14, mitochondrial	190-192	AAG/K	R
EVM0018317.1	sec62	translocation protein SEC62	703-705	GTC/V	I
EVM0020942.1	alg3	dol-P-Man:Man/5)GlcNAc/2)-PP-Dol alpha-1,3-mannosyltransferase	1480-1482	GTT/V	I
EVM0011293.1	kat2a	histone acetyltransferase KAT2A	538-540	AAC/N	D
EVM0006033.1	vat1	vesicle amine transport 1	460-462	AGC/S	T
EVM0009215.1	tmub2	transmembrane and ubiquitin-like domain containing 2	1402-1404	ATC/I	V
EVM0017698.1	smg1	serine/threonine-protein kinase SMG1	8020-8022	TAC/Y	F
EVM0017698.1	smg1	serine/threonine-protein kinase SMG1	11803-11805	AAA/K	R
EVM0013843.1	smcr8a	guanine nucleotide exchange protein smcr8a	775-777	AGT/S	N
EVM0010707.1	si:ch211-256e16.3	kelch-like protein 20	1804-1806	CCT/P	A
EVM0010707.1	si:ch211-256e16.3	kelch-like protein 20	1873-1875	AAG/K	T
EVM0014193.1	yeats4	YEATS domain-containing protein 4	406-408	TCT/S	P
EVM0001295.1	krr1	KRR1 small subunit processome component homolog	3628-3630	GAT/D	E
EVM0007701.1	ccnc	cyclin-C	457-459	TCT/S	A
EVM0012659.1	ccdc3a	coiled-coil domain containing 3a	460-462	TTC/F	L
EVM0003706.1	kdm7ab	lysine-specific demethylase 7B	1141-1143	GGC/G	A
EVM0014673.1	iqsec3a	IQ motif and SEC7 domain-containing protein 3 isoform X7	5038-5040	GAC/D	E
EVM0015704.2	surf4	surfeit locus protein 4	652-654	ATT/I	V
EVM0003389.1	hspa5	78 kDa glucose-regulated protein precursor	190-192	GAT/D	E
EVM0021301.1	ostf1	osteoclast stimulating factor 1	274-276	CAC/H	N
EVM0005374.1	pole	polymerase (DNA directed), epsilon	1114-1116	ATC/I	F
EVM0005374.1	pole	polymerase (DNA directed), epsilon	4063-4065	GCG/A	P
EVM0005374.1	pole	polymerase (DNA directed), epsilon	5029-5031	TAT/Y	C
EVM0005374.1	pole	polymerase (DNA directed), epsilon	5584-5586	CAC/H	R
EVM0018009.1	p2rx2	purinergic receptor P2X, ligand-gated ion channel, 2	319-321	GTC/V	I
EVM0008733.1	rpl36a	ribosomal protein L36A	262-264	ATG/M	V
EVM0008733.1	rpl36a	ribosomal protein L36A	268-270	GCC/A	P
EVM0008057.1	atp6v0a2b	ATPase H+ transporting V0 subunit a2b	1333-1335	GTT/V	S
EVM0004555.1	gtf2h2	general transcription factor IIH subunit 2-like protein	190-192	ATT/I	V
EVM0013640.1	fibcd1	uncharacterized protein LOC567525	385-387	GTC/V	I
EVM0002094.1	cds1	phosphatidate cytidylyltransferase 1	775-777	GGC/G	M
EVM0001025.1	snx18a	fibrinogen C domain containing 1a	949-951	ATG/M	I
EVM0014252.1	zfr	zinc finger RNA binding protein	1399-1401	TTG/L	V
EVM0014252.1	zfr	zinc finger RNA binding protein	3547-3549	CTA/L	S
EVM0014252.1	zfr	zinc finger RNA binding protein	3586-3588	CAT/H	Q
EVM0010273.1	riok2	RIO kinase 2	229-231	TTC/F	Y
EVM0018994.1	rasa1a	ras GTPase-activating protein 1	1147-1149	TGC/C	G
EVM0018994.1	rasa1a	ras GTPase-activating protein 1	2857-2859	GGT/G	C
EVM0018712.1	atp6v1g1	ATPase H+ transporting V1 subunit G1	154-156	GAC/D	E
EVM0006172.1	ppp2r1ba	serine/threonine-protein phosphatase 2A 65 kDa regulatory subunit A beta isoform	412-414	TCC/S	A
EVM0006172.1	ppp2r1ba	serine/threonine-protein phosphatase 2A 65 kDa regulatory subunit A beta isoform	415-417	TGC/C	S
EVM0006172.1	ppp2r1ba	serine/threonine-protein phosphatase 2A 65 kDa regulatory subunit A beta isoform	1045-1047	TTG/L	S
EVM0006172.1	ppp2r1ba	serine/threonine-protein phosphatase 2A 65 kDa regulatory subunit A beta isoform	1066-1068	GCT/A	T
EVM0003231.1	pappab	pregnancy-associated plasma protein A, pappalysin 1b	3166-3168	ATT/I	V
EVM0015725.1	zbtb26	zinc finger and BTB domain-containing protein 26	1552-1554	AGC/S	A
EVM0015725.1	zbtb26	zinc finger and BTB domain-containing protein 26	1576-1578	AAA/K	N
EVM0019984.1	rpsa	40S ribosomal protein SA	430-432	TCC/S	T
EVM0006557.1	rasal3	disabled homolog 2-interacting protein	2725-2727	ATT/I	L
EVM0017287.1	kcnj3b	G protein-activated inward rectifier potassium channel 1	985-987	GAC/D	E
EVM0013407.1	gmppaa	mannose-1-phosphate guanyltransferase alpha-A	214-216	ATA/I	V
EVM0013394.1	psmb3	proteasome subunit beta type-3	826-828	AGC/S	T
EVM0008072.1	cachd1	VWFA and cache domain-containing protein 1	3760-3762	ACT/T	S
EVM0012072.1	prpf38a	pre-mRNA processing factor 38A	94-96	TGC/C	S
EVM0012548.2	zranb2	zinc finger Ran-binding domain-containing protein 2	262-264	GAT/D	E
EVM0011627.1	atp10a	probable phospholipid-transporting ATPase VA	1672-1674	GAT/D	E
EVM0001685.2	ncoa5	nuclear receptor coactivator 5	1246-1248	CAT/H	R
EVM0007372.1	gli1	zinc finger protein GLI1	676-678	CCC/P	A
EVM0011158.1	kif7	kinesin-like protein kif7	1768-1770	CTG/L	Q
EVM0010758.1	dhrs4	dehydrogenase/reductase SDR family member 4	838-840	GCT/A	D
EVM0017378.1	arl2	ADP-ribosylation factor-like 2	94-96	GTC/V	I
EVM0017378.1	arl2	ADP-ribosylation factor-like 2	97-99	GTG/V	L
EVM0017378.1	arl2	ADP-ribosylation factor-like 2	103-105	AGG/R	K
EVM0017378.1	arl2	ADP-ribosylation factor-like 2	151-153	AGG/R	N
EVM0001592.1	copb1	COPI coat complex subunit beta 1	838-840	GAA/E	D
EVM0001592.1	copb1	COPI coat complex subunit beta 1	1396-1398	TTT/F	S
EVM0009647.1	thap11	THAP domain-containing protein 11	37-39	AGC/S	N
EVM0010346.1	nfatc3a	nuclear factor of activated T-cells, cytoplasmic 3	2083-2085	GCG/A	G
EVM0007397.1	atg13	autophagy-related protein 13	226-228	GTG/V	I
EVM0007397.1	atg13	autophagy-related protein 13	232-234	CAC/H	R
EVM0020441.1	kiaa0232	uncharacterized protein KIAA0232 homolog	3730-3732	GAC/D	E
EVM0000429.1	znf280c	zinc finger protein 280C	2827-2829	AAG/K	R
EVM0013481.2	galns	galactosamine (N-acetyl)-6-sulfatase	1216-1218	TAC/Y	F
EVM0020823.1	btbd10b	BTB/POZ domain-containing protein 10	460-462	CTC/L	V
EVM0020823.1	btbd10b	BTB/POZ domain-containing protein 10	958-960	CTA/L	I
EVM0011699.1	mtmr3	myotubularin-related protein 3	1492-1494	ACA/T	A
EVM0007876.1	wdr13	WD repeat-containing protein 13	562-564	ATC/I	V
EVM0018469.1	hcfc1a	host cell factor C1a	2329-2331	ATG/M	V
EVM0018469.1	hcfc1a	host cell factor C1a	2353-2355	GCC/A	T
EVM0005756.1	anapc7	anaphase-promoting complex subunit 7	856-858	TGG/W	M
EVM0005400.1	tmco1	transmembrane and coiled-coil domains 1	157-159	CAA/Q	K
EVM0017655.1	dnmt3ba	DNA /cytosine-5-)-methyltransferase 3 beta, duplicate a	6931-6933	GCC/A	P
EVM0004407.1	ptch1	patched 1	1900-1902	ATC/I	V
EVM0019038.1	snrnp200	small nuclear ribonucleoprotein 200 (U5)	640-642	GGA/G	E
EVM0019038.1	snrnp200	small nuclear ribonucleoprotein 200 (U5)	1573-1575	ATC/I	M
EVM0008608.1	gapvd1	GTPase-activating protein and VPS9 domain-containing protein 1	1492-1494	AGT/S	T
EVM0003650.1	sap18	Sin3A-associated protein	199-201	CGT/R	K
EVM0017819.1	kctd12.1	potassium channel tetramerisation domain containing 12.1	283-285	ACC/T	N
EVM0011276.1	pgap1	GPI inositol-deacylase	325-327	CAT/H	P
EVM0010957.1	epb41l5	erythrocyte membrane protein band 4.1 like 5	712-714	CAG/Q	K
EVM0019831.2	lrp1bb	low-density lipoprotein receptor-related protein 1B	10942-10944	AGT/S	T
EVM0000808.1	spegb	striated muscle preferentially expressed protein kinase	3913-3915	CAG/Q	E
EVM0001645.1	pou4f3	POU domain, class 4, transcription factor 3	964-966	CTG/L	F
EVM0020061.1	sptlc1	serine palmitoyltransferase, long chain base subunit 1	1036-1038	AAA/K	N
EVM0020061.1	sptlc1	serine palmitoyltransferase, long chain base subunit 1	1042-1044	GAA/E	D
EVM0012424.1	strbp	spermatid perinuclear RNA-binding protein	2188-2190	CGC/R	H
EVM0009953.1	katnal2	katanin p60 ATPase-containing subunit A-like 2	1615-1617	ATC/I	V
EVM0014189.1	chordc1b	cysteine and histidine-rich domain-containing protein 1	685-687	TCC/S	T
EVM0015934.1	tmem135	transmembrane protein 135	1450-1452	ATG/M	V
EVM0019160.2	trim37	E3 ubiquitin-protein ligase TRIM37	718-720	ATC/I	L
EVM0019160.2	trim37	E3 ubiquitin-protein ligase TRIM37	1033-1035	GCC/A	S
EVM0002513.1	katnal1	katanin p60 ATPase-containing subunit A-like 1	1330-1332	AAT/N	D
EVM0019011.1	dda1	DET1- and DDB1-associated protein 1	187-189	CAT/H	Q
EVM0008208.3	adgrl2a	adhesion G protein-coupled receptor L2	2872-2874	TTC/F	L
EVM0007926.1	ipo9	importin 9	1402-1404	CAC/H	Q
EVM0007926.1	ipo9	importin 9	1975-1977	ACC/T	A
EVM0007926.1	ipo9	importin 9	1984-1986	AAC/N	S
EVM0007926.1	ipo9	importin 9	1999-2001	GCG/A	T
EVM0007926.1	ipo9	importin 9	2191-2193	ATA/I	M
EVM0001081.1	timm17a	translocase of inner mitochondrial membrane 17 homolog A	514-516	ATG/M	L
EVM0006277.1	fam43a	protein FAM43A	646-648	ACC/T	A
EVM0006277.1	fam43a	protein FAM43A	979-981	AAA/K	R
EVM0015572.1	zc3h7b	zinc finger CCCH domain-containing protein 7B	1951-1953	AAC/N	D
EVM0006364.2	neurl4	neuralized-like protein 4	88-90	GTC/V	I
EVM0006364.2	neurl4	neuralized-like protein 4	4882-4884	GTG/V	M
EVM0006676.1	kctd2	potassium channel tetramerization domain containing 2	532-534	GTC/V	I
EVM0017530.1	adamts14	A disintegrin and metalloproteinase with thrombospondin motifs 14-like	1729-1731	AGT/S	N
EVM0017530.1	adamts14	A disintegrin and metalloproteinase with thrombospondin motifs 14-like	2623-2625	CAG/Q	L
EVM0017530.1	adamts14	A disintegrin and metalloproteinase with thrombospondin motifs 14-like	2626-2628	TCG/S	T
EVM0014736.1	heatr5b	HEAT repeat-containing protein 5B	3919-3921	GCA/A	V
EVM0014736.1	heatr5b	HEAT repeat-containing protein 5B	6640-6642	GTG/V	L
EVM0010671.1	tnfaip3	tumor necrosis factor alpha-induced protein 3	1903-1905	AGC/S	T
EVM0016258.1	tb	brachyury protein	328-330	AGC/S	N
EVM0017786.1	fam45a	Protein FAM45A	586-588	GTC/V	L
EVM0007106.1	abcg8	ATP Binding Cassette Subfamily G Member 8	994-996	CGG/R	Q
EVM0004884.1	abcg5	ATP Binding Cassette Subfamily G Member 8	1123-1125	TTT/F	Y
EVM0006204.1	eif2ak3	eukaryotic translation initiation factor 2-alpha kinase 3	4093-4095	CTC/L	F
EVM0013430.1	cyp17a1	steroid 17-alpha-hydroxylase/17,20 lyase	1303-1305	GCG/A	V
EVM0008646.1	borcs7	BLOC-1-related complex subunit 7	157-159	GTT/V	G
EVM0003911.1	dnajb12a	dnaJ homolog subfamily B member 12	1129-1131	ATG/M	L
EVM0016324.1	nt5c1bb	cytosolic 5'-nucleotidase 1A	1021-1023	GTG/V	I
EVM0017933.1	sptlc3	serine palmitoyltransferase 3	976-978	AAG/K	R
EVM0008879.1	tmem87b	transmembrane protein 87B	1060-1062	ATA/I	L
EVM0019794.1	spock1	testican-1	1468-1470	GAG/E	D
EVM0019794.1	spock1	testican-1	1609-1611	GAC/D	G
EVM0019900.1	ndst1a	bifunctional heparan sulfate N-deacetylase/N-sulfotransferase 1-like	2314-2316	AGC/S	G
EVM0003043.1	frmpd3	FERM and PDZ domain-containing protein 3	5161-5163	ATC/I	T
EVM0003862.1	nkx2.5	NK2 homeobox 5	574-576	ATC/I	V
EVM0013547.1	atp11c	phospholipid-transporting ATPase IG	667-669	TGT/C	F
EVM0020132.1	nkap	NFKB activating protein	1855-1857	AAA/K	R
EVM0008221.1	fbxo38	F-box only protein 38	1252-1254	GTC/V	I
EVM0008221.1	fbxo38	F-box only protein 38	1360-1362	GAT/D	E
EVM0020261.1	csnk1a1	casein kinase I	109-111	GTC/V	I
EVM0020261.1	csnk1a1	casein kinase I	853-855	TCC/S	A
EVM0012852.1	timm8a	translocase of inner mitochondrial membrane 8 homolog A	118-120	AAG/K	R
EVM0017907.1	btk	tyrosine-protein kinase BTK	154-156	AGG/R	K
EVM0017907.1	btk	tyrosine-protein kinase BTK	157-159	AGG/R	K
EVM0021003.1	polr2b	DNA-directed RNA polymerase II subunit RPB2	2560-2562	AAG/K	R
EVM0019989.1	traf4a	tnf receptor-associated factor 4a	1147-1149	GCC/A	S
EVM0018043.2	synrg	synergin gamma	5170-5172	GTC/V	I
EVM0013460.1	acad8	acyl-CoA dehydrogenase family, member 8	790-792	GAG/E	D
EVM0013460.1	acad8	acyl-CoA dehydrogenase family, member 8	793-795	TCT/S	T
EVM0012610.1	bcas3	breast carcinoma-amplified sequence 3	2008-2010	TCC/S	T
EVM0010856.1	ecel1	endothelin-converting enzyme-like 1	2185-2187	ATA/I	M
EVM0000847.1	slc40a1	solute carrier family 40 member 1-like	2293-2295	ATG/M	L
EVM0004230.1	jarid2a	protein Jumonji	5041-5043	GCC/A	S
EVM0003367.1	mc5ra	melanocortin receptor 5	769-771	GTG/V	L
EVM0013765.1	dopey1	protein dopey-1	553-555	TTT/F	Y
EVM0013765.1	dopey1	protein dopey-1	571-573	AAC/N	T
EVM0010997.1	snip1	smad nuclear-interacting protein 1	931-933	GTT/V	I
EVM0002183.1	thbs3b	thrombospondin-3b	2575-2577	GAT/D	E
EVM0008710.1	-	uncharacterized protein	202-204	GCC/A	P
EVM0016659.1	otud7b	OTU domain-containing protein 7B	406-408	AGC/S	R
EVM0016659.1	otud7b	OTU domain-containing protein 7B	409-411	GCG/A	G
EVM0016659.1	otud7b	OTU domain-containing protein 7B	412-414	GTC/V	I
EVM0016659.1	otud7b	OTU domain-containing protein 7B	424-426	GAT/D	H
EVM0016659.1	otud7b	OTU domain-containing protein 7B	433-435	CCC/P	S
EVM0016659.1	otud7b	OTU domain-containing protein 7B	436-438	GCT/A	T
EVM0016659.1	otud7b	OTU domain-containing protein 7B	439-441	GCG/A	I
EVM0016659.1	otud7b	OTU domain-containing protein 7B	442-444	ACT/T	V
EVM0007186.1	ubqln4	ubiquilin-4	718-720	CTC/L	I
EVM0008589.1	kif13a	kinesin-like protein KIF13A isoform X6	2500-2502	TTA/L	V
EVM0010131.1	srp54	signal recognition particle 54 kDa protein	55-57	ACC/T	N
EVM0010131.1	srp54	signal recognition particle 54 kDa protein	88-90	TCC/S	A
EVM0010131.1	srp54	signal recognition particle 54 kDa protein	289-291	TCC/S	T
EVM0010131.1	srp54	signal recognition particle 54 kDa protein	871-873	GTC/V	I
EVM0018855.3	lrrc57	leucine-rich repeat-containing protein 57	544-546	GTG/V	L
EVM0017976.1	ttc7b	tetratricopeptide repeat protein 7B	1795-1797	CAG/Q	H
EVM0017976.1	ttc7b	tetratricopeptide repeat protein 7B	1801-1803	GGT/G	A
EVM0011586.1	qkia	protein quaking-A	823-825	AAA/K	R
EVM0001808.1	kdm1a	lysine-specific histone demethylase 1A	1480-1482	AAC/N	K
EVM0001808.1	kdm1a	lysine-specific histone demethylase 1A	1651-1653	TCG/S	A
EVM0005269.1	eml1	echinoderm microtubule-associated protein-like 1	2677-2679	AGC/S	N
EVM0006597.1	ivd	isovaleryl-CoA dehydrogenase	1258-1260	GAG/E	Q
EVM0000340.1	cmip	C-Maf-inducing protein	2452-2454	TTC/F	L
EVM0012972.1	ssr3	signal sequence receptor, gamma	637-639	GGC/G	S
EVM0000373.1	rnf139	E3 ubiquitin-protein ligase RNF139	682-684	ATG/M	I
EVM0014551.1	thrb	thyroid hormone receptor beta	1777-1779	GTC/V	I
EVM0001700.1	kat2b	histone acetyltransferase KAT2B	2614-2616	GTC/V	I
EVM0000928.1	-	uncharacterized protein	1354-1356	ATG/M	L
EVM0019650.1	amd1	adenosylmethionine decarboxylase 1	838-840	GAT/D	E
EVM0010028.1	map3k5	mitogen-activated protein kinase kinase kinase 5	3430-3432	GTG/V	L
EVM0010264.1	ttc13	tetratricopeptide repeat protein 13 precursor	1321-1323	CCC/P	S
EVM0008485.1	exoc8	exocyst complex component 8	1096-1098	GAT/D	E
EVM0008485.1	exoc8	exocyst complex component 8	1147-1149	CAG/Q	K
EVM0000331.1	rasl11b	ras-like protein family member 11B	937-939	GTG/V	M
EVM0019384.1	elp3	elongator complex protein 3	1525-1527	ATA/I	V
EVM0005412.1	mllt4a	afadin	958-960	AGC/S	G
EVM0002013.1	rad51	RAD51 recombinase	472-474	ATG/M	I
EVM0001578.1	tmed10	transmembrane p24 trafficking protein 10	544-546	GAA/E	D
EVM0008151.1	ipo13	importin-13	2452-2454	CAA/Q	E
EVM0015760.1	barhl1b		895-897	ATG/M	V
EVM0004007.1	vav2	guanine nucleotide exchange factor VAV2 1, partial	2425-2427	GAC/D	E
EVM0016192.1	pgrmc1	membrane-associated progesterone receptor component 1	298-300	AGC/S	K
EVM0003275.1	stk32a	serine/threonine-protein kinase 32B	328-330	ATC/I	F
EVM0004621.1	dkc1	H/ACA ribonucleoprotein complex subunit 4	871-873	ATC/I	V
EVM0014742.1	mgat5	alpha-1,6-mannosylglycoprotein 6-beta-N-acetylglucosaminyltransferase A	1843-1845	TTT/F	Y
EVM0003644.1	dph5	diphthamide biosynthesis 5	499-501	CTG/L	I
EVM0020435.1	slc30a7	solute carrier family 30 member 7	448-450	ATT/I	L
EVM0020435.1	slc30a7	solute carrier family 30 member 7	1312-1314	AAC/N	D
EVM0000893.1	p3h2	prolyl 3-hydroxylase 2	2056-2058	AGG/R	G
EVM0004249.1	csrp2bp	alternative protein CSRP2BP	682-684	AGC/S	G
EVM0008873.1	rnf123	E3 ubiquitin-protein ligase RNF123	2992-2994	GCA/A	S
EVM0015455.1	rnf13	E3 ubiquitin-protein ligase RNF13	208-210	GAT/D	G
EVM0006226.1	prpf6	pre-mRNA-processing factor 6	1978-1980	ACC/T	A
EVM0006226.1	prpf6	pre-mRNA-processing factor 6	1990-1992	AAA/K	R
EVM0014559.1	soga1	protein SOGA1	7180-7182	TTC/F	Y
EVM0005115.1	pigt	GPI transamidase component PIG-T	1837-1839	TTG/L	F
EVM0009529.1	vps13d	vacuolar protein sorting-associated protein 13D	2125-2127	AAA/K	R
EVM0003394.1	znf385a	zinc finger protein 385A	889-891	AAC/N	S
EVM0013109.1	huwe1	E3 ubiquitin-protein ligase HUWE1	778-780	GAC/D	E
EVM0013109.1	huwe1	E3 ubiquitin-protein ligase HUWE1	958-960	GGC/G	Q
EVM0013109.1	huwe1	E3 ubiquitin-protein ligase HUWE1	967-969	ACC/T	A
EVM0004822.1	tmem201	transmembrane protein 201	247-249	GAT/D	E
EVM0010018.1	rps12	40S ribosomal protein S12	85-87	GTC/V	I
EVM0010018.1	rps12	40S ribosomal protein S12	88-90	AAC/N	H
EVM0005333.1	hbs1l	40S ribosomal protein S12	1690-1692	GTG/V	A
EVM0000268.1	jph2	junctophilin-2	529-531	AGC/S	N
EVM0021006.1	cpsf3l	integrator complex subunit 11	112-114	ATC/I	L
EVM0009017.1	pou6f2	POU domain, class 6, transcription factor 2	2707-2709	AGC/S	T
EVM0009017.1	pou6f2	POU domain, class 6, transcription factor 2	2710-2712	GAC/D	E
EVM0008182.1	atp8a2	phospholipid-transporting ATPase IB	580-582	ATG/M	L
EVM0008182.1	atp8a2	phospholipid-transporting ATPase IB	1144-1146	ATC/I	L
EVM0020903.1	lnx2a	ligand of numb-protein X 2a	2569-2571	ATC/I	V
EVM0017532.1	adck2	uncharacterized aarF domain-containing protein kinase 2	2077-2079	GCC/A	G
EVM0012838.1	myo5c	unconventional myosin-Vc	550-552	ATC/I	V
EVM0017845.1	tubgcp6	gamma-tubulin complex component 6	10471-10473	GAC/D	E
EVM0017845.1	tubgcp6	gamma-tubulin complex component 6	10816-10818	CAG/Q	L
EVM0018193.1	ldhd	probable D-lactate dehydrogenase, mitochondrial	1060-1062	TCG/S	T
EVM0020444.1	far1	fatty acyl-CoA reductase 2	436-438	ATG/M	L
EVM0017295.1	rpl27a	60S ribosomal protein L27a	568-570	AGG/R	K
EVM0017657.1	bnc1	zinc finger protein basonuclin-1	7594-7596	AAA/K	R
EVM0016044.1	tmem39a	transmembrane protein 39A	967-969	AGG/R	K
EVM0020044.1	tmco3	LOW QUALITY PROTEIN: transmembrane and coiled-coil domain-containing protein 3	1327-1329	ACG/T	M
EVM0003070.1	rnf175	RING finger protein 175 isoform 1	733-735	TTG/L	M
EVM0006275.1	gne	bifunctional UDP-N-acetylglucosamine 2-epimerase/N-acetylmannosamine kinase	550-552	TCT/S	A
EVM0012133.4	pcm1	pericentriolar material 1 protein	223-225	AGT/S	E
EVM0002430.1	pdcd4a	programmed cell death 4a	1843-1845	ATG/M	F
EVM0000017.1	ppa2	inorganic pyrophosphatase 2, mitochondrial	598-600	ATC/I	L
EVM0007334.1	prkx	cAMP-dependent protein kinase catalytic subunit PRKX	694-696	TGC/C	G
EVM0015486.1	znf827	zinc finger protein 827	3661-3663	GGC/G	S
EVM0015486.1	znf827	zinc finger protein 827	4015-4017	ACG/T	N
EVM0015486.1	znf827	zinc finger protein 827	4072-4074	GCG/A	T
EVM0009710.1	pou4f2	POU domain, class 4, transcription factor 2	1177-1179	AGC/S	N
EVM0004548.1	galnt7	N-acetylgalactosaminyltransferase 7	790-792	ATC/I	V
EVM0004548.1	galnt7	N-acetylgalactosaminyltransferase 7	1762-1764	AAA/K	Q
EVM0008927.1	cisd2	CDGSH iron-sulfur domain-containing protein 2	169-171	ATG/M	L
EVM0008927.1	cisd2	CDGSH iron-sulfur domain-containing protein 2	187-189	TTT/F	L
EVM0015678.1	unc93b1	protein unc-93 homolog B1	841-843	TTT/F	L
EVM0018914.1	si:ch21139f4.1	EVI5-like protein	502-504	ACG/T	S
EVM0017309.1	asna1	ATPase asna1	1000-1002	ATC/I	V
EVM0016294.1	patl1	protein PAT1 homolog 1	2479-2481	TTC/F	Y
EVM0021200.1	cct4	T-complex protein 1 subunit delta	1252-1254	ATC/I	V
EVM0019977.1	taf5l	TAF5-like RNA polymerase II p300/CBP-associated factor-associated factor 65 kDa subunit 5L	1744-1746	GGC/G	A
EVM0008091.1	tsc2	tuberin	673-675	ACC/T	N
EVM0008091.1	tsc2	tuberin	877-879	AGA/R	T
EVM0008091.1	tsc2	tuberin	3805-3807	CTC/L	F
EVM0004954.1	polr2d	DNA-directed RNA polymerase II subunit RPB4	235-237	GTG/V	A
EVM0020023.1	gpaa1	glycosylphosphatidylinositol anchor attachment 1 protein	856-858	ATG/M	T
EVM0020023.1	gpaa1	glycosylphosphatidylinositol anchor attachment 1 protein	859-861	CAC/H	Y
EVM0006337.1	crhr2	corticotropin-releasing factor receptor 2	1342-1344	TGC/C	F
EVM0001311.1	usp14	ubiquitin carboxyl-terminal hydrolase 14	586-588	GAG/E	D
EVM0001311.1	usp14	ubiquitin carboxyl-terminal hydrolase 14	595-597	CTA/L	Q
EVM0003323.1	rock1	rho-associated protein kinase 1	4192-4194	GTG/V	G
EVM0014379.1	mib1	E3 ubiquitin-protein ligase mib1	1141-1143	CAG/Q	L
EVM0014379.1	mib1	E3 ubiquitin-protein ligase mib1	1150-1152	AAA/K	R
EVM0000315.1	rc3h1b	roquin	1294-1296	CTG/L	Q
EVM0011205.1	pigk	GPI-anchor transamidase precursor	325-327	ATT/I	V
EVM0011205.1	pigk	GPI-anchor transamidase precursor	331-333	GCG/A	V
EVM0011205.1	pigk	GPI-anchor transamidase precursor	562-564	AGC/S	T
EVM0011205.1	pigk	GPI-anchor transamidase precursor	706-708	TTT/F	S
EVM0011282.1	zfyve9a	zinc finger FYVE domain-containing protein 9	8164-8166	AAT/N	S
EVM0020247.1	ndc1	nucleoporin NDC1	2071-2073	GAA/E	Q
EVM0010956.1	lyn	tyrosine-protein kinase Lyn	1231-1233	GCG/A	S
EVM0012318.1	ptf1a	pancreas transcription factor 1 subunit alpha	427-429	ATC/I	V
EVM0012318.1	ptf1a	pancreas transcription factor 1 subunit alpha	568-570	CAA/Q	E
EVM0019477.1	rpl7	60S ribosomal protein L7	415-417	ATG/M	L
EVM0006245.1	copa	coatomer subunit alpha	1888-1890	AAA/K	R
EVM0006245.1	copa	coatomer subunit alpha	1963-1965	ATC/I	T
EVM0012381.1	cactin	cactin	2050-2052	GAC/D	E
EVM0019548.1	ralbp1	ralA-binding protein 1	1849-1851	GAG/E	D
EVM0003395.1	glis2b	zinc finger protein GLIS2	751-753	GAG/E	D
EVM0012603.1	ilf3b	interleukin enhancer-binding factor 3 homolog	1123-1125	GTT/V	I
EVM0017060.1	tmem11	transmembrane protein 11, mitochondrial	775-777	GTA/V	I
EVM0021253.1	eftud2	116 kDa U5 small nuclear ribonucleoprotein component	1627-1629	GTT/V	I
EVM0012369.1	stat3	signal transducer and activator of transcription 3	226-228	ACT/T	A
EVM0012369.1	stat3	signal transducer and activator of transcription 3	229-231	TTC/F	Y
EVM0012369.1	stat3	signal transducer and activator of transcription 3	238-240	AAG/K	N
EVM0012369.1	stat3	signal transducer and activator of transcription 3	1552-1554	GAT/D	N
EVM0012369.1	stat3	signal transducer and activator of transcription 3	1555-1557	CAG/Q	H
EVM0012369.1	stat3	signal transducer and activator of transcription 3	1729-1731	TTT/F	I
EVM0009797.1	znf385c	zinc finger protein 385C	3376-3378	CCT/P	A
EVM0002524.1	cdc27	cell division cycle protein 27 homolog	2215-2217	TTC/F	Y
EVM0012496.1	ube2z	ubiquitin-conjugating enzyme E2 Z	793-795	ATA/I	T
EVM0002666.1	hoxb3a	homeobox protein Hox-B3a	1030-1032	GGC/G	A
EVM0004819.1	hoxb4a	homeobox protein Hox-B4a	553-555	AGG/R	K
EVM0019373.1	bptf	nucleosome-remodeling factor subunit BPTF	1321-1323	GCA/A	S
EVM0019373.1	bptf	nucleosome-remodeling factor subunit BPTF	4411-4413	GTT/V	I
EVM0019373.1	bptf	nucleosome-remodeling factor subunit BPTF	13474-13476	GTG/V	A
EVM0020299.1	clec16a	protein CLEC16A	322-324	AGA/R	S
EVM0009659.1	dexi	dexamethasone-induced protein homolog	163-165	ATG/M	L
EVM0012784.1	usp7	ubiquitin carboxyl-terminal hydrolase 7	1126-1128	GCC/A	P
EVM0012784.1	usp7	ubiquitin carboxyl-terminal hydrolase 7	1270-1272	GGT/G	S
EVM0012784.1	usp7	ubiquitin carboxyl-terminal hydrolase 7	1879-1881	AAC/N	K
EVM0012784.1	usp7	ubiquitin carboxyl-terminal hydrolase 7	2875-2877	CGT/R	H
EVM0009035.1	map3k3	mitogen-activated protein kinase kinase kinase 3	1645-1647	TCT/S	A
EVM0013261.1	sgsm3	small G protein signaling modulator 3	2587-2589	TTC/F	Y
EVM0013445.1	carm1	histone-arginine methyltransferase CARM1	1585-1587	GCT/A	V
EVM0001537.1	ezh1	histone-lysine N-methyltransferase EZH1	2944-2946	GAG/E	D
EVM0008629.1	mlx	max-like protein X	796-798	ACC/T	M
EVM0017276.1	asic2	acid-sensing ion channel 2	1174-1176	TTC/F	Y
EVM0004752.1	mpp3a	MAGUK p55 subfamily member 3	667-669	AGG/R	K
EVM0004860.1	flii	protein flightless-1 homolog	157-159	TCC/S	A
EVM0000006.1	ints1	integrator complex subunit 1	3445-3447	GAT/D	E
EVM0006759.1	ubfd1	ubiquitin domain-containing protein UBFD1	703-705	AGC/S	N
EVM0008102.1	usp31	ubiquitin carboxyl-terminal hydrolase 31	880-882	ATC/I	V
EVM0016860.1	brd4	bromodomain-containing protein 4	940-942	ATG/M	I
EVM0016860.1	brd4	bromodomain-containing protein 4	955-957	TCG/S	G
EVM0002340.1	xab2	pre-mRNA-splicing factor SYF1	1591-1593	CAA/Q	N
EVM0002340.1	xab2	pre-mRNA-splicing factor SYF1	1702-1704	GCA/A	G
EVM0012382.1	dnmt1	DNA /cytosine-5)-methyltransferase 1	4291-4293	ACC/T	N
EVM0003378.1	mgrn1b	probable E3 ubiquitin-protein ligase MGRN1	1171-1173	GTG/V	I
EVM0017917.1	nprl3	nitrogen permease regulator 3-like protein	1195-1197	ACT/T	A
EVM0004878.1	axin2	axin-2	1480-1482	GAT/D	E
EVM0019467.1	usp36	ubiquitin carboxyl-terminal hydrolase 36	175-177	TGC/C	S
EVM0003513.1	helz	probable helicase with zinc finger domain	3037-3039	TCC/S	A
EVM0005140.2	lmtk2	serine/threonine-protein kinase LMTK2 precursor	1639-1641	ATC/I	V
EVM0017440.1	tom1l2	TOM1-like protein 2	1153-1155	TCC/S	P
EVM0020693.1	tmem181	transmembrane protein 181	1288-1290	TTC/F	Y
EVM0020268.1	fgfr1op2	FGFR1 oncogene partner 2 homolog	403-405	AGG/R	V
EVM0007102.1	dnajc2	dnaJ homolog subfamily C member 2	742-744	GAC/D	E
EVM0016628.1	nap1l1	nucleosome assembly protein 1-like 1	1519-1521	ATC/I	V
EVM0018629.1	pik3cg	phosphatidylinositol 4,5-bisphosphate 3-kinase catalytic subunit gamma isoform	1396-1398	AGT/S	G
EVM0008933.1	gnsa	N-acetylglucosamine-6-sulfatase precursor	1147-1149	ATG/M	T
EVM0008842.2	dgki	diacylglycerol kinase iota	1171-1173	CGG/R	H
EVM0008842.2	dgki	diacylglycerol kinase iota	2284-2286	GTG/V	M
EVM0019684.1	strip2	striatin-interacting protein 1 homolog	1027-1029	TCC/S	T
EVM0008802.1	sbf1	myotubularin-related protein 5	2017-2019	GTC/V	I
EVM0001141.1	mkrn1	probable E3 ubiquitin-protein ligase makorin-1	1288-1290	AGA/R	K
EVM0001141.1	mkrn1	probable E3 ubiquitin-protein ligase makorin-1	1348-1350	TTT/F	Y
EVM0005473.1	nrf1	nuclear respiratory factor 1 isoform 1	1654-1656	TCT/S	T
EVM0005473.1	nrf1	nuclear respiratory factor 1 isoform 1	1660-1662	GAC/D	E
EVM0011995.1	ucn3l	urocortin-3 precursor	415-417	TTG/L	V
EVM0009412.1	itfg2	integrin-alpha FG-GAP repeat-containing protein 2	1030-1032	AGG/R	G
EVM0016087.1	chpt1	cholinephosphotransferase 1	118-120	GAT/D	E
EVM0002825.1	uhrf1bp1l	UHRF1-binding protein 1-like	6109-6111	GTT/V	A
EVM0005148.1	asun	protein asunder homolog	1363-1365	ATC/I	V
EVM0000202.1	ppfia2	liprin-alpha-2	2254-2256	AGC/S	N
EVM0011721.1	prdx4	peroxiredoxin-4 precursor	466-468	CAG/Q	K
EVM0011721.1	prdx4	peroxiredoxin-4 precursor	721-723	GCC/A	P
EVM0015051.1	mvb12ba	multivesicular body subunit 12B	601-603	TTC/F	Y
EVM0017836.1	mapkap1	target of rapamycin complex 2 subunit MAPKAP1	2086-2088	CAG/Q	H
EVM0021192.1	gak	cyclin-G-associated kinase	1477-1479	CCG/P	A
EVM0019109.1	zgc:110063	UPF0454 protein C12orf49 homolog precursor	481-483	CTC/L	H
EVM0016287.1	znrf3	E3 ubiquitin-protein ligase znrf3 precursor	1393-1395	GCC/A	S
EVM0016287.1	znrf3	E3 ubiquitin-protein ligase znrf3 precursor	2479-2481	GTG/V	M
EVM0017896.1	kremen1	kremen protein 1 precursor	1090-1092	TTC/F	Y
EVM0011351.1	slc39a14	zinc transporter ZIP14 precursor	1801-1803	ACC/T	S
EVM0007812.1	slc6a4b	solute carrier family 6 member 4b	1774-1776	ATG/M	L
EVM0011252.1	sgsm1a	small G protein signaling modulator 1	217-219	CTT/L	F
EVM0020160.1	wscd2	WSC domain-containing protein 2	1024-1026	CAC/H	Y
EVM0020160.1	wscd2	WSC domain-containing protein 2	1468-1470	GCT/A	G
EVM0020160.1	wscd2	WSC domain-containing protein 2	1708-1710	AGC/S	N
EVM0020160.1	wscd2	WSC domain-containing protein 2	1921-1923	AAA/K	E
EVM0014301.1	naaladl2	N-acetylated-alpha-linked acidic dipeptidase-like protein	1342-1344	GCG/A	G
EVM0006458.1	dpagt1	UDP-N-acetylglucosamine--dolichyl-phosphate N-acetylglucosaminephosphotransferase	469-471	CTG/L	V
EVM0012713.1	prkaa1	5'-AMP-activated protein kinase catalytic subunit alpha-1	349-351	CTC/L	C
EVM0018148.1	lamc3	laminin subunit gamma-3	688-690	GCG/A	S
EVM0018148.1	lamc3	laminin subunit gamma-3	706-708	GAC/D	N
EVM0018148.1	lamc3	laminin subunit gamma-3	3160-3162	GAC/D	N
EVM0005650.1	taf1	transcription initiation factor TFIID subunit 1	3169-3171	GTT/V	S
EVM0004402.1	wdfy3	WD repeat and FYVE domain-containing protein 3	1192-1194	CAC/H	Q
EVM0004402.1	wdfy3	WD repeat and FYVE domain-containing protein 3	6601-6603	ATG/M	I
EVM0004402.1	wdfy3	WD repeat and FYVE domain-containing protein 3	10459-10461	GTG/V	I
EVM0015032.1	isl1	insulin gene enhancer protein isl-1	526-528	ATC/I	V
EVM0010502.1	kank1a	KN motif and ankyrin repeat domain-containing protein 1	6037-6039	GCC/A	V
EVM0010502.1	kank1a	KN motif and ankyrin repeat domain-containing protein 1	6040-6042	GAC/D	E
EVM0002535.1	ubac1	ubiquitin-associated domain-containing protein 1	88-90	ATC/I	V
EVM0002535.1	ubac1	ubiquitin-associated domain-containing protein 1	571-573	GAC/D	A
EVM0002535.1	ubac1	ubiquitin-associated domain-containing protein 1	1276-1278	AAG/K	R
EVM0009906.1	fbxw5	F-box/WD repeat-containing protein 5	1717-1719	AAC/N	H
EVM0012636.1	pik3r1	phosphatidylinositol 3-kinase regulatory subunit alpha	1699-1701	AGC/S	R
EVM0018587.1	kcmf1	E3 ubiquitin-protein ligase KCMF1	517-519	CAC/H	P
EVM0018587.1	kcmf1	E3 ubiquitin-protein ligase KCMF1	523-525	GCG/A	S
EVM0016243.1	alg9	alpha-1,2-mannosyltransferase ALG9	1174-1176	TGC/C	W
EVM0013275.1	polr2j	DNA-directed RNA polymerase II subunit RPB11-a	160-162	TCA/S	A
EVM0000984.1	tecta	alpha-tectorin	1468-1470	ACC/T	S
EVM0000984.1	tecta	alpha-tectorin	2077-2079	TTC/F	Y
EVM0000984.1	tecta	alpha-tectorin	5581-5583	AAG/K	N
EVM0000984.1	tecta	alpha-tectorin	6871-6873	ACG/T	M
EVM0018832.1	pmpca	mitochondrial-processing peptidase subunit alpha	958-960	TTG/L	M
EVM0005293.1	notch1b	neurogenic locus notch homolog protein 1	3820-3822	CAC/H	N
EVM0015505.1	rsrc2	arginine/serine-rich coiled-coil protein 2	1609-1611	AAT/N	K
EVM0008613.1	zbtb20	zinc finger and BTB domain-containing protein 20	511-513	GCC/A	G
EVM0006004.1	rilpl2	RILP-like protein 2	97-99	GTC/V	I
EVM0016398.1	lyl1	protein lyl-1-like	1903-1905	ACC/T	S
EVM0017513.1	wu:fj77h11	STE20-related kinase adapter protein beta	1120-1122	CAG/Q	R
EVM0000649.1	ercc3	general transcription and DNA repair factor IIH helicase subunit XPB	1351-1353	AGC/S	T
EVM0000649.1	ercc3	general transcription and DNA repair factor IIH helicase subunit XPB	1636-1638	AGC/S	N
EVM0004220.1	nomo	nodal modulator 1	2701-2703	CAC/H	Q
EVM0004220.1	nomo	nodal modulator 1	2719-2721	AAT/N	I
EVM0004220.1	nomo	nodal modulator 1	5362-5364	GGG/G	Q
EVM0011331.1	psmd12	26S proteasome non-ATPase regulatory subunit 12	697-699	GTT/V	I
EVM0012665.1	lrrc7	leucine-rich repeat-containing protein 7	2764-2766	GTG/V	Q
EVM0014031.1	jade3	protein Jade-3	880-882	GTG/V	I
EVM0001798.1	tubgcp5	gamma-tubulin complex component 5	2524-2526	CAC/H	N
EVM0011496.1	nipa2	magnesium transporter NIPA2	1867-1869	AGC/S	T
EVM0011496.1	nipa2	magnesium transporter NIPA2	2023-2025	TTC/F	Y
EVM0008355.1	cdh22	cadherin-22-like	757-759	TCT/S	T
EVM0016616.2	tex261	protein TEX261	253-255	CGG/R	Q
EVM0016881.1	vax2	ventral anterior homeobox 2	406-408	GTG/V	L
EVM0014477.1	mus81	crossover junction endonuclease MUS81	964-966	GCG/A	S
EVM0008981.1	si:ch211-79e4.4	cGMP-inhibited 3',5'-cyclic phosphodiesterase B	3241-3243	AGT/S	N
EVM0015327.1	fam63b	ubiquitin carboxyl-terminal hydrolase MINDY-2	1183-1185	AAG/K	N
EVM0021144.1	sltm	SAFB-like transcription modulator	1777-1779	TTC/F	S
EVM0011562.1	myo1ea	unconventional myosin-Ie	637-639	AAC/N	S
EVM0016747.1	casc4	protein CASC4	1867-1869	ATC/I	N
EVM0020176.1	bdnf	brain-derived neurotrophic factor isoform 1 precursor	841-843	TTT/F	L
EVM0008460.1	slc9a5	sodium/hydrogen exchanger 5 precursor	1915-1917	CTC/L	I
EVM0006126.1	cebpg	CCAAT/enhancer-binding protein gamma	778-780	CAG/Q	M
EVM0006126.1	cebpg	CCAAT/enhancer-binding protein gamma	823-825	CAG/Q	E
EVM0021487.1	garem	GRB2-associated and regulator of MAPK protein 1	229-231	GAT/D	E
EVM0007867.1	chpf2	chondroitin sulfate glucuronyltransferase	1618-1620	CTC/L	V
EVM0007867.1	chpf2	chondroitin sulfate glucuronyltransferase	1885-1887	GTC/V	I
EVM0012401.1	neto2	neuropilin and tolloid-like protein 2	919-921	ATC/I	V
EVM0014587.1	cdh11	cadherin-11	2620-2622	CAC/H	Q
EVM0016384.1	rrad	GTP-binding protein RAD	721-723	GAT/D	N
EVM0003462.1	tshz3b	teashirt homolog 3	2758-2760	GCC/A	V
EVM0015945.1	znf507	zinc finger protein 507	8665-8667	CTG/L	F
EVM0019780.2	dpy19l3	probable C-mannosyltransferase DPY19L3	3112-3114	ATC/I	L
EVM0012673.1	cdh2	neural-cadherin	3463-3465	GCG/A	E
EVM0012673.1	cdh2	neural-cadherin	8626-8628	GTC/V	I
EVM0020563.1	kcnq1	potassium voltage-gated channel subfamily KQT member 1	1639-1641	TGC/C	S
EVM0020563.1	kcnq1	potassium voltage-gated channel subfamily KQT member 1	1687-1689	GAG/E	K
EVM0020563.1	kcnq1	potassium voltage-gated channel subfamily KQT member 1	2458-2460	GAA/E	D
EVM0004070.1	ttc17	tetratricopeptide repeat protein 17	4066-4068	ACT/T	A
EVM0000751.1	rps4x	40S ribosomal protein S4, X isoform	172-174	ACG/T	A
EVM0013509.1	neo1a	neogenin	3628-3630	GAG/E	Q
EVM0018435.1	senp8	sentrin-specific protease 8	226-228	ATC/I	V
EVM0015902.1	tmem41b	transmembrane protein 41B	781-783	AAG/K	N
EVM0011138.1	ipo7	importin-7	1441-1443	ATA/I	L
EVM0011138.1	ipo7	importin-7	1444-1446	CAA/Q	H
EVM0011138.1	ipo7	importin-7	3031-3033	AGG/R	K
EVM0000587.2	sbf2	myotubularin-related protein 13	721-723	ATA/I	V
EVM0000587.2	sbf2	myotubularin-related protein 13	1216-1218	ACT/T	P
EVM0016617.1	dhx38	pre-mRNA-splicing factor ATP-dependent RNA helicase PRP16	448-450	AGT/S	T
EVM0016617.1	dhx38	pre-mRNA-splicing factor ATP-dependent RNA helicase PRP16	2482-2484	AAC/N	H
EVM0016617.1	dhx38	pre-mRNA-splicing factor ATP-dependent RNA helicase PRP16	3208-3210	ATG/M	L
EVM0000799.1	zfhx3	zinc finger homeobox protein 3	8071-8073	CAG/Q	P
EVM0000799.1	zfhx3	zinc finger homeobox protein 3	8284-8286	ATC/I	V
EVM0000799.1	zfhx3	zinc finger homeobox protein 3	8521-8523	AAC/N	S
EVM0013244.1	sepsecs	O-phosphoseryl-tRNA/Sec) selenium transferase	979-981	CTC/L	V
EVM0007672.1	tmed7	transmembrane emp24 domain-containing protein 7 precursor	475-477	TTG/L	M
EVM0001107.1	lhx4	LIM/homeobox protein Lhx4	457-459	GTG/V	L
EVM0001107.1	lhx4	LIM/homeobox protein Lhx4	1489-1491	GTG/V	A
EVM0002168.1	bcar3	breast cancer anti-estrogen resistance protein 3	4408-4410	ATC/I	V
EVM0015190.1	calr	calreticulin precursor	487-489	GTT/V	I
EVM0021143.1	osbpl9	oxysterol-binding protein-related protein 9	1894-1896	TAT/Y	H
EVM0009509.1	dmap1	DNA methyltransferase 1-associated protein 1	922-924	AAT/N	K
EVM0002790.1	tmem47	transmembrane protein 47	529-531	TCC/S	P
EVM0003124.1	scrt2	transcriptional repressor scratch 2	34-36	ATT/I	L
EVM0005749.1	sf3a1	splicing factor 3A subunit 1	490-492	GCT/A	S
EVM0005749.1	sf3a1	splicing factor 3A subunit 1	2344-2346	ATG/M	L
EVM0014046.1	ren	cathepsin E precursor	514-516	TAT/Y	F
EVM0017959.1	foxb2	forkhead box protein B2	154-156	GAC/D	E
EVM0014987.1	anapc5	anaphase-promoting complex subunit 5	1174-1176	ATG/M	I
EVM0002638.1	rnf10	RING finger protein 10	2257-2259	ATG/M	V
EVM0004020.1	ep400	E1A-binding protein p400	2650-2652	GTC/V	A
EVM0006608.1	tp73	tumor protein p73	1762-1764	AAC/N	S
EVM0014861.3	rer1	protein RER1	568-570	TTG/L	M
EVM0001588.1	ntrk2a	BDNF/NT-3 growth factors receptor	3328-3330	AAC/N	D
EVM0009725.1	naa35	N-alpha-acetyltransferase 35, NatC auxiliary subunit	151-153	ATG/M	K
EVM0009725.1	naa35	N-alpha-acetyltransferase 35, NatC auxiliary subunit	1882-1884	AAG/K	E
EVM0009725.1	naa35	N-alpha-acetyltransferase 35, NatC auxiliary subunit	2086-2088	AGA/R	K
EVM0014390.1	egr3	early growth response protein 3	88-90	GTC/V	I
EVM0010618.1	disp3	protein dispatched homolog 3	3052-3054	TTC/F	L
EVM0016611.1	nr2c2	nuclear receptor subfamily 2 group C member 2	784-786	ATG/M	V
EVM0008168.1	dcp1a	mRNA-decapping enzyme 1A	352-354	GAG/E	D
EVM0018383.1	ubiad1	ubiA prenyltransferase domain-containing protein 1	1105-1107	TCG/S	T
EVM0015228.1	dip2a	disco-interacting protein 2 homolog A	763-765	ATC/I	V
EVM0018507.1	agps	alkyldihydroxyacetonephosphate synthase, peroxisomal	1048-1050	GTT/V	L
EVM0008865.1	hoxd9a	homeobox protein Hox-D9a	874-876	AGT/S	T
EVM0010728.1	hoxd10a	homeobox protein Hox-D10a	1168-1170	AGC/S	T
EVM0007300.1	sp9	transcription factor Sp9	184-186	ACG/T	S
EVM0005178.1	hat1	histone acetyltransferase type B catalytic subunit	193-195	TTT/F	Y
EVM0000698.1	sp5a	transcription factor Sp5	940-942	GTG/V	I
EVM0019803.1	ubr3	E3 ubiquitin-protein ligase UBR3	4696-4698	TTG/L	V
EVM0001086.1	prpf40a	pre-mRNA-processing factor 40 homolog A	1588-1590	CAG/Q	L
EVM0020316.1	nr4a2a	nuclear receptor subfamily 4 group A member 2	1726-1728	AGG/R	K
EVM0005697.1	mgat4a	alpha-1,3-mannosyl-glycoprotein 4-beta-N-acetylglucosaminyltransferase A	829-831	TCC/S	P
EVM0005697.1	mgat4a	alpha-1,3-mannosyl-glycoprotein 4-beta-N-acetylglucosaminyltransferase A	931-933	AAG/K	Q
EVM0003154.1	tmem198a	transmembrane protein 198-B	289-291	ATA/I	V
EVM0014176.1	rab20	ras-related protein Rab-20	169-171	GTC/V	I
EVM0002204.1	wnt6b	protein Wnt-6	691-693	AGC/S	G
EVM0020401.1	slc39a10	zinc transporter ZIP10	5599-5601	TTG/L	M
EVM0008131.1	gtf2e1	general transcription factor IIE subunit 1	94-96	ATG/M	Q
EVM0017092.1	zic5	zinc finger protein ZIC 5	211-213	AGT/S	N
EVM0017092.1	zic5	zinc finger protein ZIC 5	472-474	GCC/A	S
EVM0014933.1	zic2a	zinc finger protein ZIC 2	340-342	GAG/E	D
EVM0014933.1	zic2a	zinc finger protein ZIC 2	673-675	GCG/A	P
EVM0014933.1	zic2a	zinc finger protein ZIC 2	727-729	GCC/A	T
EVM0009399.1	nalcn	sodium leak channel non-selective protein	385-387	ACC/T	A
EVM0007770.1	usp9	probable ubiquitin carboxyl-terminal hydrolase FAF-X	766-768	GAA/E	Q
EVM0007770.1	usp9	probable ubiquitin carboxyl-terminal hydrolase FAF-X	979-981	AGT/S	N
EVM0007770.1	usp9	probable ubiquitin carboxyl-terminal hydrolase FAF-X	1894-1896	AAC/N	H
EVM0007770.1	usp9	probable ubiquitin carboxyl-terminal hydrolase FAF-X	2119-2121	AAT/N	K
EVM0007770.1	usp9	probable ubiquitin carboxyl-terminal hydrolase FAF-X	2134-2136	ACT/T	N
EVM0007770.1	usp9	probable ubiquitin carboxyl-terminal hydrolase FAF-X	5986-5988	ATA/I	M
EVM0007770.1	usp9	probable ubiquitin carboxyl-terminal hydrolase FAF-X	7249-7251	AAC/N	T
EVM0007770.1	usp9	probable ubiquitin carboxyl-terminal hydrolase FAF-X	7267-7269	CAC/H	Y
EVM0007710.1	slc35a5	probable UDP-sugar transporter protein SLC35A5	1255-1257	AGC/S	G
EVM0014641.1	dcaf6	DDB1- and CUL4-associated factor 6	667-669	CTG/L	M
EVM0009650.1	med14	mediator of RNA polymerase II transcription subunit 14	4255-4257	ATC/I	L
EVM0009521.1	ikzf2	zinc finger protein Helios	1315-1317	AGT/S	T
EVM0017480.1	vwc2l	von Willebrand factor C domain-containing protein 2-like precursor	862-864	GCG/A	E
EVM0017480.1	vwc2l	von Willebrand factor C domain-containing protein 2-like precursor	910-912	TCG/S	T
EVM0013880.2	sestd1	SEC14 domain and spectrin repeat-containing protein 1	1291-1293	GCC/A	V
EVM0014133.1	cwc22	pre-mRNA-splicing factor CWC22 homolog	2620-2622	GAC/D	E
EVM0014133.1	cwc22	pre-mRNA-splicing factor CWC22 homolog	3121-3123	GTC/V	A
EVM0001413.1	slc4a3	solute carrier family 4 /anion exchanger), member 3	3970-3972	TTC/F	Y
EVM0001413.1	slc4a3	solute carrier family 4 /anion exchanger), member 3	4447-4449	GAC/D	N
EVM0009624.1	bbs5	Bardet-Biedl syndrome 5 protein homolog	4234-4236	GTC/V	I
EVM0016934.1	grb14	growth factor receptor-bound protein 14	1318-1320	GAC/D	E
EVM0020410.1	egfl6	epidermal growth factor-like protein 6	298-300	ATC/I	K
EVM0000204.1	edar	tumor necrosis factor receptor superfamily member EDAR precursor	742-744	GTC/V	I
EVM0013203.1	ykt6	synaptobrevin homolog YKT6	442-444	GAC/D	E
EVM0015341.1	dcp2	m7GpppN-mRNA hydrolase	514-516	AGC/S	G
EVM0015341.1	dcp2	m7GpppN-mRNA hydrolase	790-792	AGG/R	K
EVM0016365.1	pcyox1	prenylcysteine oxidase 1 precursor	1450-1452	TCC/S	A
EVM0005465.2	skiv2l2	superkiller viralicidic activity 2-like 2	733-735	CAG/Q	R
EVM0005465.2	skiv2l2	superkiller viralicidic activity 2-like 2	3094-3096	GTG/V	M
EVM0009210.1	cwc27	spliceosome-associated protein CWC27 homolog	391-393	GCC/A	G
EVM0009607.1	ppwd1	peptidylprolyl isomerase domain and WD repeat-containing protein 1	1714-1716	TCC/S	T
EVM0009607.1	ppwd1	peptidylprolyl isomerase domain and WD repeat-containing protein 1	1900-1902	AGC/S	G
EVM0008255.1	trim23	E3 ubiquitin-protein ligase TRIM23	1426-1428	TGC/C	G
EVM0001037.1	vldlr	very low-density lipoprotein receptor	1762-1764	GTG/V	E
EVM0005563.1	erbb2ip	erbin	205-207	GAT/D	E
EVM0021101.1	smc5	structural maintenance of chromosomes protein 5	730-732	CAG/Q	E
EVM0018496.1	aldh7a1	alpha-aminoadipic semialdehyde dehydrogenase	739-741	GTC/V	I
EVM0013385.1	gnaz	guanine nucleotide-binding protein G/z) subunit alpha	319-321	GTC/V	L
EVM0014363.1	slc20a1b	sodium-dependent phosphate transporter 1-B	241-243	AAA/K	R
EVM0005261.1	pigo	GPI ethanolamine phosphate transferase 3	400-402	TTG/L	F
EVM0009413.1	phf24	PHD finger protein 24	859-861	GAC/D	E
EVM0001219.1	vps11	vacuolar protein sorting-associated protein 11 homolog	550-552	TAC/Y	F
EVM0007630.1	pknox2	homeobox protein PKNOX2	1111-1113	CAA/Q	H
EVM0001590.1	ppm1e	protein phosphatase 1E	1513-1515	CTC/L	I
EVM0017479.1	supt20	transcription factor SPT20 homolog	820-822	GTT/V	I
EVM0017479.1	supt20	transcription factor SPT20 homolog	973-975	GTT/V	I
EVM0021536.1	smg8	protein SMG8	1300-1302	TGC/C	S
EVM0021536.1	smg8	protein SMG8	1528-1530	GCC/A	S
EVM0021536.1	smg8	protein SMG8	1705-1707	TCC/S	T
EVM0006524.2	usp25	ubiquitin carboxyl-terminal hydrolase 25	4477-4479	GTT/V	I
EVM0002802.1	pcna	proliferating cell nuclear antigen	217-219	GGC/G	S
EVM0002397.1	wdr45	WD repeat domain phosphoinositide-interacting protein 4	118-120	TCC/S	A
EVM0002397.1	wdr45	WD repeat domain phosphoinositide-interacting protein 4	775-777	CTC/L	I
EVM0007541.2	babam1	BRISC and BRCA1-A complex member 1	910-912	ACT/T	S
EVM0000843.1	comp	cartilage oligomeric matrix protein precursor	2194-2196	GAT/D	N
EVM0020225.1	tmem38a	trimeric intracellular cation channel type A	151-153	AAG/K	R
EVM0016919.1	ttll7	tubulin polyglutamylase TTLL7	1504-1506	TCC/S	A
EVM0019896.1	adamts9	A disintegrin and metalloproteinase with thrombospondin motifs 9	1300-1302	TTC/F	Y
EVM0019896.1	adamts9	A disintegrin and metalloproteinase with thrombospondin motifs 9	2233-2235	AGC/S	T
EVM0019896.1	adamts9	A disintegrin and metalloproteinase with thrombospondin motifs 9	2476-2478	GTT/V	I
EVM0014039.1	psmd6	26S proteasome non-ATPase regulatory subunit 6	715-717	AGG/R	K
EVM0019455.1	acad9	acyl-CoA dehydrogenase family member 9, mitochondrial	1876-1878	CTC/L	I
EVM0010503.1	cstf1	cleavage stimulation factor subunit 1	700-702	ATA/I	L
EVM0010503.1	cstf1	cleavage stimulation factor subunit 1	1021-1023	ATG/M	T
EVM0013451.1	pcdh17	protocadherin-17	1417-1419	TTC/F	Y
EVM0021320.1	traip	E3 ubiquitin-protein ligase TRAIP	109-111	AAC/N	H
EVM0005953.1	brk1	probable protein BRICK1	97-99	ACT/T	A
EVM0012607.1	cldn19	claudin-19	106-108	GTC/V	A
EVM0011853.1	slc45a1	proton-associated sugar transporter A	712-714	TGC/C	S
EVM0009186.1	ero1b	ERO1-like protein beta	526-528	GCG/A	P
EVM0000179.1	plce1	1-phosphatidylinositol 4,5-bisphosphate phosphodiesterase epsilon-1	9823-9825	GCG/A	T
EVM0016679.1	tubgcp2	gamma-tubulin complex component 2	1348-1350	GTG/V	L
EVM0016679.1	tubgcp2	gamma-tubulin complex component 2	2092-2094	GTG/V	I
EVM0016679.1	tubgcp2	gamma-tubulin complex component 2	2122-2124	AGC/S	N
EVM0016679.1	tubgcp2	gamma-tubulin complex component 2	2491-2493	ATG/M	L
EVM0007327.1	c16orf62	VPS35 endosomal protein sorting factor-like	2455-2457	GGC/G	A
EVM0008875.1	rnasen	ribonuclease 3	2323-2325	GAC/D	E
EVM0008875.1	rnasen	ribonuclease 3	2800-2802	TCG/S	M
EVM0017444.1	kbtbd2	kelch repeat and BTB domain-containing protein 2	154-156	GCG/A	T
EVM0017444.1	kbtbd2	kelch repeat and BTB domain-containing protein 2	187-189	GGC/G	S
EVM0018639.1	polr2a	DNA-directed RNA polymerase II subunit RPB1	1189-1191	AAC/N	I
EVM0018639.1	polr2a	DNA-directed RNA polymerase II subunit RPB1	3403-3405	AAG/K	R
EVM0018639.1	polr2a	DNA-directed RNA polymerase II subunit RPB1	3793-3795	AAG/K	N
EVM0017331.1	uts2r	urotensin-2 receptor	1348-1350	CTG/L	Q
EVM0018390.1	cdk5r1b	cyclin-dependent kinase 5 activator 1	616-618	GAG/E	D
EVM0010611.1	nfe2l1b	nuclear factor erythroid 2-related factor 1	223-225	GCT/A	T
EVM0019208.1	mfsd13a	transmembrane protein 180	1300-1302	TTG/L	F
EVM0002517.1	anapc16	anaphase-promoting complex subunit 16	343-345	GCA/A	T
EVM0012342.1	pno1	RNA-binding protein PNO1	826-828	CGG/R	K
EVM0018671.1	wdr92	WD repeat-containing protein 92	2602-2604	ATG/M	L
EVM0014167.1	col21a1	collagen alpha-1/XXI) chain-like	2470-2472	GTC/V	L
EVM0017985.1	gclc	glutamate--cysteine ligase catalytic subunit	940-942	TGC/C	A
EVM0006876.1	arfgef3	brefeldin A-inhibited guanine nucleotide-exchange protein 3	3118-3120	ATC/I	L
EVM0010350.1	zbtb18	zinc finger and BTB domain-containing protein 18	1243-1245	CGG/R	Q
EVM0009637.1	rnf145	RING finger protein 145-like	1249-1251	GCC/A	S
EVM0009637.1	rnf145	RING finger protein 145-like	1252-1254	GGA/G	S
EVM0009637.1	rnf145	RING finger protein 145-like	1459-1461	ACG/T	M
EVM0009637.1	rnf145	RING finger protein 145-like	1702-1704	CAC/H	Y
EVM0009637.1	rnf145	RING finger protein 145-like	1711-1713	GGG/G	E
EVM0007291.1	atp10d	probable phospholipid-transporting ATPase VD	1651-1653	ATG/M	L
EVM0002868.1	fgfr3	fibroblast growth factor receptor 3	3298-3300	CTC/L	I
EVM0017982.2	ttl	tubulin--tyrosine ligase	160-162	TAT/Y	F
EVM0016545.1	fignl1	fidgetin-like protein 1	2578-2580	GTC/V	I
EVM0018065.1	ikzf1	DNA-binding protein Ikaros	877-879	ATT/I	V
EVM0009842.1	dlg5a	disks large homolog 5	4687-4689	TAT/Y	F
EVM0015041.1	zswim8	zinc finger SWIM domain-containing protein 8	823-825	TTG/L	V
EVM0015041.1	zswim8	zinc finger SWIM domain-containing protein 8	5461-5463	ACC/T	A
EVM0015041.1	zswim8	zinc finger SWIM domain-containing protein 8	7003-7005	ATG/M	V
EVM0015041.1	zswim8	zinc finger SWIM domain-containing protein 8	8191-8193	ACC/T	S
EVM0007341.1	map3k21	mitogen-activated protein kinase kinase kinase 21	1045-1047	AGG/R	K
EVM0007341.1	map3k21	mitogen-activated protein kinase kinase kinase 21	1048-1050	ATG/M	S
EVM0004938.1	pgbd5	piggyBac transposable element-derived protein 5	1513-1515	TTC/F	Y
EVM0004938.1	pgbd5	piggyBac transposable element-derived protein 5	1603-1605	GTC/V	I
EVM0000050.1	tlx1	T-cell leukemia homeobox protein 1	877-879	ACT/T	A
EVM0013633.1	eif4ebp2	eukaryotic translation initiation factor 4E-binding protein 2	187-189	ATG/M	R
EVM0013633.1	eif4ebp2	eukaryotic translation initiation factor 4E-binding protein 2	202-204	ATG/M	I
EVM0017764.1	ercc6	DNA excision repair protein ERCC-6	2437-2439	ATC/I	V
EVM0020093.1	rrp12	RRP12-like protein	145-147	CGC/R	H
EVM0017573.1	pdss2	decaprenyl-diphosphate synthase subunit 2	664-666	TTC/F	L
EVM0001535.1	tmem39b	transmembrane protein 39B	421-423	GGA/G	A
EVM0001535.1	tmem39b	transmembrane protein 39B	427-429	GTT/V	I
EVM0019456.1	pcnx	pecanex-like protein 1	4693-4695	ATC/I	V
EVM0015300.1	map3k9	mitogen-activated protein kinase kinase kinase 9	1831-1833	CAA/Q	S
EVM0005042.1	dcaf5	DDB1- and CUL4-associated factor 5	835-837	ACG/T	S
EVM0005042.1	dcaf5	DDB1- and CUL4-associated factor 5	1003-1005	TAC/Y	S
EVM0019210.1	eif3s6ip	eukaryotic translation initiation factor 3 subunit L	1240-1242	GCT/A	G
EVM0019210.1	eif3s6ip	eukaryotic translation initiation factor 3 subunit L	1309-1311	GAC/D	E
EVM0019210.1	eif3s6ip	eukaryotic translation initiation factor 3 subunit L	1477-1479	TCG/S	A
EVM0014009.1	zbtb49	zinc finger and BTB domain-containing protein 49	2446-2448	ATG/M	L
EVM0008917.1	fat4	protocadherin Fat 4	17200-17202	AAT/N	T
EVM0015307.1	sec24b	protein transport protein Sec24B	2380-2382	TAC/Y	S
EVM0015307.1	sec24b	protein transport protein Sec24B	3112-3114	TTT/F	L
EVM0002570.1	bicc2	bicaudal C homolog 2	1168-1170	AAT/N	D
EVM0019472.1	smu1a	WD40 repeat-containing protein SMU1	946-948	ATG/M	F
EVM0004205.1	trappc11	trafficking protein particle complex subunit 11	895-897	CTG/L	Q
EVM0004205.1	trappc11	trafficking protein particle complex subunit 11	1060-1062	GCC/A	T
EVM0003334.1	kiaa2022	protein KIAA2022 homolog	4627-4629	AAA/K	R
EVM0017186.1	rnf20	E3 ubiquitin-protein ligase BRE1A	454-456	GGG/G	V
EVM0017186.1	rnf20	E3 ubiquitin-protein ligase BRE1A	2881-2883	TCG/S	A
EVM0007846.1	htr4	5-hydroxytryptamine receptor 4	1462-1464	CAA/Q	K
EVM0007846.1	htr4	5-hydroxytryptamine receptor 4	1756-1758	GTC/V	I
EVM0007846.1	htr4	5-hydroxytryptamine receptor 4	1942-1944	AGC/S	I
EVM0014914.1	mtnr1al	melatonin receptor type 1A-like	769-771	ATT/I	M
EVM0000940.1	syvn1	E3 ubiquitin-protein ligase synoviolin precursor	370-372	GTT/V	L
EVM0000940.1	syvn1	E3 ubiquitin-protein ligase synoviolin precursor	742-744	ATG/M	I
EVM0013554.1	pcdh11	protocadherin-11 X-linked	2956-2958	ACG/T	S
EVM0003222.1	mid2	probable E3 ubiquitin-protein ligase MID2	1918-1920	ACC/T	A
EVM0019676.1	acsl4a	long-chain-fatty-acid--CoA ligase 4	1300-1302	CAC/H	Q
EVM0019676.1	acsl4a	long-chain-fatty-acid--CoA ligase 4	2359-2361	ATG/M	T
EVM0021589.1	prss23	serine protease 23-like	1399-1401	CTC/L	V
EVM0016270.1	zic3	zinc finger protein ZIC 3	658-660	AGC/S	T
EVM0006110.1	sox3	transcription factor Sox-3	388-390	TCC/S	P
EVM0010636.1	cul4b	cullin-4B	2167-2169	ATC/I	V
EVM0009191.1	cstf2	cleavage stimulation factor subunit 2	289-291	AAT/N	S
EVM0005002.1	bend4	BEN domain-containing protein 4	904-906	AAG/K	Q
EVM0005002.1	bend4	BEN domain-containing protein 4	907-909	GAA/E	Q
EVM0004138.2	bbs7	Bardet-Biedl syndrome 7 protein	1291-1293	AAC/N	K
EVM0015666.1	rapgef2	rap guanine nucleotide exchange factor 2	3625-3627	AAC/N	A
EVM0005198.1	faf2	FAS-associated factor 2	493-495	GCA/A	T
EVM0003611.1	mfsd1	major facilitator superfamily domain-containing protein 1	1543-1545	GTC/V	I
EVM0014808.1	shox2	short stature homeobox protein 2	76-78	CAC/H	Q
EVM0003748.2	rcbtb2	RCC1 and BTB domain-containing protein 2	241-243	GGT/G	A
EVM0003748.2	rcbtb2	RCC1 and BTB domain-containing protein 2	262-264	AGC/S	G
EVM0003748.2	rcbtb2	RCC1 and BTB domain-containing protein 2	760-762	ACC/T	N
EVM0003748.2	rcbtb2	RCC1 and BTB domain-containing protein 2	787-789	GTT/V	I
EVM0004679.1	sacs	sacsin	394-396	GGG/G	R
EVM0004679.1	sacs	sacsin	1525-1527	GAT/D	E
EVM0004679.1	sacs	sacsin	11656-11658	GAC/D	E
EVM0004679.1	sacs	sacsin	12067-12069	AAT/N	K
EVM0020032.1	tenm4	teneurin-4	193-195	ACC/T	S
EVM0020032.1	tenm4	teneurin-4	4522-4524	ATG/M	L
EVM0020032.1	tenm4	teneurin-4	5206-5208	GTG/V	I
EVM0020032.1	tenm4	teneurin-4	5578-5580	CGG/R	Q
EVM0020032.1	tenm4	teneurin-4	7441-7443	GCC/A	T
EVM0007902.1	prkd2	serine/threonine-protein kinase D2	1321-1323	ATC/I	L
EVM0011991.1	lrfn3	leucine-rich repeat and fibronectin type III domain-containing protein 1-like protein	850-852	TCT/S	P
EVM0018519.1	hip1	huntingtin-interacting protein 1	3046-3048	CGT/R	H
EVM0020695.1	gkup	glucuronokinase with putative uridyl pyrophosphorylase	964-966	TGC/C	G
EVM0020476.1	sik2b	serine/threonine-protein kinase SIK2	565-567	ATC/I	V
EVM0020476.1	sik2b	serine/threonine-protein kinase SIK2	577-579	CTA/L	Q
EVM0020476.1	sik2b	serine/threonine-protein kinase SIK2	1570-1572	ATG/M	T
EVM0001432.1	drd2a	D/2) dopamine receptor	1756-1758	ATG/M	I
EVM0007555.1	cbl	E3 ubiquitin-protein ligase CBL	994-996	CCC/P	T
EVM0007555.1	cbl	E3 ubiquitin-protein ligase CBL	1252-1254	CAT/H	P
EVM0009832.1	klc3	kinesin light chain 3	1021-1023	CAG/Q	E
EVM0005020.1	poldip2	polymerase delta-interacting protein 2	841-843	GGC/G	A
EVM0008345.1	vps53	vacuolar protein sorting-associated protein 53 homolog	610-612	AAA/K	N
EVM0008345.1	vps53	vacuolar protein sorting-associated protein 53 homolog	796-798	GTA/V	A
EVM0008345.1	vps53	vacuolar protein sorting-associated protein 53 homolog	1345-1347	GAG/E	D
EVM0008345.1	vps53	vacuolar protein sorting-associated protein 53 homolog	1645-1647	ACA/T	S
EVM0020881.1	dph1	2-/3-amino-3-carboxypropyl)histidine synthase subunit 1	649-651	CTG/L	V
EVM0010084.1	prpf8	pre-mRNA-processing-splicing factor 8	2344-2346	TCA/S	T
EVM0014531.1	gucy2f	olfactory guanylyl cyclase GC-D	2545-2547	GTT/V	A
EVM0005597.1	kirrel3l	kin of IRRE-like protein 2 precursor	1828-1830	AAC/N	R
EVM0012556.1	aplp1	amyloid-like protein 1	2593-2595	ACC/T	N
EVM0021213.1	lrfn1	leucine-rich repeat and fibronectin type III domain-containing protein 1 precursor	1327-1329	ACC/T	I
EVM0021213.1	lrfn1	leucine-rich repeat and fibronectin type III domain-containing protein 1 precursor	1477-1479	GTC/V	I
EVM0006593.1	socs9	suppressor of cytokine signaling 9	2083-2085	GTC/V	I
EVM0006593.1	socs9	suppressor of cytokine signaling 9	2086-2088	GAC/D	E
EVM0006593.1	socs9	suppressor of cytokine signaling 9	2182-2184	AGC/S	N
EVM0014442.1	wdr20	WD repeat-containing protein 20-like	1924-1926	TCG/S	A
EVM0017599.1	ino80e	INO80 complex subunit E	226-228	CAC/H	Q
EVM0004203.1	sntb1	beta-1-syntrophin	526-528	AGG/R	K
EVM0017520.1	has2	hyaluronan synthase 2	379-381	TTG/L	M
EVM0014119.1	ankrd28b	serine/threonine-protein phosphatase 6 regulatory ankyrin repeat subunit A	535-537	AGC/S	N
EVM0014119.1	ankrd28b	serine/threonine-protein phosphatase 6 regulatory ankyrin repeat subunit A	1177-1179	AAG/K	A
EVM0014119.1	ankrd28b	serine/threonine-protein phosphatase 6 regulatory ankyrin repeat subunit A	1918-1920	GCG/A	V
EVM0014119.1	ankrd28b	serine/threonine-protein phosphatase 6 regulatory ankyrin repeat subunit A	2212-2214	TTA/L	S
EVM0014119.1	ankrd28b	serine/threonine-protein phosphatase 6 regulatory ankyrin repeat subunit A	2611-2613	TCC/S	A
EVM0000304.1	atp8b2	phospholipid-transporting ATPase ID	1444-1446	AGT/S	N
EVM0000304.1	atp8b2	phospholipid-transporting ATPase ID	1798-1800	AGT/S	G
EVM0000304.1	atp8b2	phospholipid-transporting ATPase ID	1927-1929	GCA/A	I
EVM0000304.1	atp8b2	phospholipid-transporting ATPase ID	3937-3939	TTC/F	L
EVM0006446.1	shc1	SHC-transforming protein 1	610-612	GCT/A	G
EVM0011446.1	fam8a1b	family with sequence similarity 8 member A1b	1342-1344	ATC/I	V
EVM0011446.1	fam8a1b	family with sequence similarity 8 member A1b	1345-1347	GAC/D	E
EVM0011446.1	fam8a1b	family with sequence similarity 8 member A1b	1360-1362	GAA/E	D
EVM0011446.1	fam8a1b	family with sequence similarity 8 member A1b	1633-1635	GTC/V	I
EVM0000771.1	rad54b	DNA repair and recombination protein RAD54B	4720-4722	ACC/T	N
EVM0000771.1	rad54b	DNA repair and recombination protein RAD54B	4738-4740	TCA/S	A
EVM0004375.1	pdp1	pyruvate dehyrogenase phosphatase catalytic subunit 1	883-885	CAA/Q	H
EVM0008562.1	nmt2	glycylpeptide N-tetradecanoyltransferase 2	598-600	AGC/S	N
EVM0008825.1	pik3r4	phosphoinositide 3-kinase regulatory subunit 4	3241-3243	ATG/M	L
EVM0008825.1	pik3r4	phosphoinositide 3-kinase regulatory subunit 4	3244-3246	CTG/L	V
EVM0008825.1	pik3r4	phosphoinositide 3-kinase regulatory subunit 4	3847-3849	ATC/I	V
EVM0017545.1	scap	sterol regulatory element-binding protein cleavage-activating protein	1681-1683	GTG/V	L
EVM0017545.1	scap	sterol regulatory element-binding protein cleavage-activating protein	1705-1707	CAG/Q	K
EVM0021390.1	ptpn23a	tyrosine-protein phosphatase non-receptor type 23	1108-1110	TCC/S	A
EVM0021390.1	ptpn23a	tyrosine-protein phosphatase non-receptor type 23	1111-1113	GCC/A	S
EVM0021390.1	ptpn23a	tyrosine-protein phosphatase non-receptor type 23	1948-1950	ACC/T	A
EVM0003065.1	slc25a40	solute carrier family 25 member 40	601-603	ATC/I	L
EVM0004756.1	strumpellin	WASH complex subunit 5	1255-1257	GCA/A	T
EVM0005864.1	rnf144b	E3 ubiquitin-protein ligase RNF144B	1042-1044	GCG/A	V
EVM0009258.2	ica1	islet cell autoantigen 1	541-543	GCC/A	Q
EVM0021548.1	mios	GATOR complex protein MIOS	643-645	GTG/V	I
EVM0021097.1	pbx2	pre-B-cell leukemia homeobox 2	262-264	CAC/H	Q
EVM0021082.1	satb1	DNA-binding protein SATB1	730-732	ATT/I	V
EVM0021082.1	satb1	DNA-binding protein SATB1	3031-3033	CCG/P	L
EVM0016742.2	ubr5	E3 ubiquitin-protein ligase UBR5	3298-3300	ATA/I	M
EVM0016742.2	ubr5	E3 ubiquitin-protein ligase UBR5	3337-3339	CCT/P	A
EVM0016742.2	ubr5	E3 ubiquitin-protein ligase UBR5	3340-3342	ATG/M	V
EVM0016742.2	ubr5	E3 ubiquitin-protein ligase UBR5	4528-4530	TCT/S	A
EVM0016742.2	ubr5	E3 ubiquitin-protein ligase UBR5	5968-5970	AAC/N	S
EVM0016742.2	ubr5	E3 ubiquitin-protein ligase UBR5	8317-8319	ATG/M	L
EVM0016754.1	chrm5a	muscarinic acetylcholine receptor M5	451-453	GCG/A	V
EVM0016156.1	klhl28	kelch-like protein 28	1642-1644	GAT/D	E
EVM0010222.1	ralgapa1	ral GTPase-activating protein subunit alpha-1	73-75	TTT/F	L
EVM0008446.1	fbxo33	F-box only protein 33	259-261	GCT/A	S
EVM0019406.1	styx	serine/threonine/tyrosine-interacting protein	766-768	ATG/M	V
EVM0017904.1	hmgcl	hydroxymethylglutaryl-CoA lyase, mitochondrial	652-654	CAG/Q	L
EVM0016000.1	ythdf2	YTH domain-containing family protein 2	1798-1800	GCC/A	P
EVM0016000.1	ythdf2	YTH domain-containing family protein 2	1984-1986	TGG/W	R
EVM0007938.1	kctd3	BTB/POZ domain-containing protein KCTD3	205-207	ATG/M	T
EVM0000777.1	lin52	protein lin-52 homolog	511-513	GGT/G	A
EVM0019725.1	ralgapa2	ral GTPase-activating protein subunit alpha-2	5854-5856	GAG/E	D
EVM0013748.1	foxa2	forkhead box protein A2	265-267	GCC/A	G
EVM0008001.1	ktn1	kinectin isoform 1	82-84	ATG/M	W
EVM0008001.1	ktn1	kinectin isoform 1	91-93	ACA/T	M
EVM0010482.1	tmem260	transmembrane protein 260	1801-1803	ATA/I	M
EVM0020585.1	exoc5	exocyst complex component 5	106-108	GTC/V	A
EVM0009950.1	naa30	N-alpha-acetyltransferase 30	1804-1806	CAT/H	R
EVM0021399.1	mthfd1b	C-1-tetrahydrofolate synthase, cytoplasmic	1546-1548	TCC/S	A
EVM0021598.1	arel1	apoptosis-resistant E3 ubiquitin protein ligase 1	1084-1086	ACT/T	A
EVM0015772.1	ddhd1a	phospholipase DDHD1	2128-2130	TTG/L	V
EVM0006945.1	fermt2	fermitin family homolog 2	2254-2256	ACC/T	S
EVM0006945.1	fermt2	fermitin family homolog 2	2263-2265	GAC/D	E
EVM0006945.1	fermt2	fermitin family homolog 2	2266-2268	GAC/D	E
EVM0001400.1	aqr	intron-binding protein aquarius	1435-1437	TTC/F	Y
EVM0013507.1	usp8	ubiquitin carboxyl-terminal hydrolase 8	2992-2994	TTC/F	Y
EVM0011379.1	trpm7	transient receptor potential cation channel subfamily M member 7	6874-6876	GAC/D	E
EVM0011379.1	trpm7	transient receptor potential cation channel subfamily M member 7	6958-6960	GAA/E	D
EVM0010726.1	slitrk3a	SLIT and NTRK-like protein 3	403-405	GGC/G	S
EVM0010726.1	slitrk3a	SLIT and NTRK-like protein 3	532-534	ATT/I	V
EVM0013272.1	lmf2a	lipase maturation factor 2	586-588	ATG/M	L
EVM0018616.1	sema3d	semaphorin-3D precursor	2401-2403	CAC/H	Y
EVM0019905.1	panx2	pannexin-2	565-567	AGT/S	T
EVM0009087.1	lonp2	lon protease homolog 2, peroxisomal	166-168	TTT/F	I
EVM0009087.1	lonp2	lon protease homolog 2, peroxisomal	2518-2520	TCC/S	A
EVM0004119.1	rpl4	60S ribosomal protein L4	541-543	ATT/I	L
EVM0005542.1	ranbp10	ran-binding protein 10	640-642	AGC/S	N
EVM0005542.1	ranbp10	ran-binding protein 10	1339-1341	GAG/E	A
EVM0018133.1	blm	Bloom syndrome protein	4321-4323	CAT/H	Q
EVM0001155.1	def8	differentially expressed in FDCP 8 homolog	1255-1257	GTC/V	I
EVM0006866.1	tbrg1	transforming growth factor beta regulator 1	1405-1407	CTG/L	V
EVM0006866.1	tbrg1	transforming growth factor beta regulator 1	1732-1734	GTC/V	I
EVM0008184.1	rasgrp4	RAS guanyl-releasing protein 1	1177-1179	GCC/A	S
EVM0007862.1	lmo2	rhombotin-2	112-114	ATG/M	T
EVM0020242.1	leo1	RNA polymerase-associated protein LEO1	2362-2364	GGC/G	S
EVM0006785.1	dmxl2	dmX-like protein 2	3931-3933	TGT/C	S
EVM0014283.2	trip12	E3 ubiquitin-protein ligase TRIP12	2134-2136	GCA/A	T
EVM0014283.2	trip12	E3 ubiquitin-protein ligase TRIP12	6580-6582	ACG/T	I
EVM0009495.1	prdm10	PR domain zinc finger protein 10	3076-3078	AGG/R	K
EVM0009495.1	prdm10	PR domain zinc finger protein 10	3493-3495	TCG/S	A
EVM0009495.1	prdm10	PR domain zinc finger protein 10	3586-3588	ACC/T	S
EVM0014093.1	aplp2	amyloid-like protein 2	3430-3432	CAT/H	R
EVM0009304.1	fam118b	protein FAM118B	112-114	CAT/H	R
EVM0009304.1	fam118b	protein FAM118B	148-150	ATA/I	V
EVM0009304.1	fam118b	protein FAM118B	943-945	TTA/L	F
EVM0008475.1	kifc3	kinesin-like protein KIFC3	5521-5523	CGC/R	Q
EVM0008475.1	kifc3	kinesin-like protein KIFC3	5524-5526	CAC/H	C
EVM0011989.1	qser1	glutamine and serine-rich protein 1	4636-4638	ACC/T	S
EVM0019333.1	cstf3	cleavage stimulation factor subunit 3	1867-1869	TCC/S	P
EVM0010487.1	ddb1	DNA damage-binding protein 1	727-729	TCT/S	T
EVM0020636.1	kdm1b	lysine-specific histone demethylase 1B-like	2422-2424	ATG/M	T
EVM0002146.1	ctdp1	RNA polymerase II subunit A C-terminal domain phosphatase	898-900	ACA/T	K
EVM0014533.1	cpsf1	cleavage and polyadenylation specificity factor subunit 1	2236-2238	ACT/T	S
EVM0013602.1	gmeb1	glucocorticoid modulatory element-binding protein 1	817-819	ATT/I	M
EVM0007135.2	atp9b	probable phospholipid-transporting ATPase IIB	3016-3018	AAC/N	D
EVM0002809.1	sgk1	serum/glucocorticoid regulated kinase 1-like	379-381	AGA/R	K
EVM0011448.1	eya3	eyes absent homolog 3	2134-2136	TTT/F	L
EVM0011448.1	eya3	eyes absent homolog 3	2155-2157	AAC/N	T
EVM0013342.1	mylipa	E3 ubiquitin-protein ligase MYLIP-A	205-207	ATG/M	L
EVM0019124.1	kpna6	importin subunit alpha-7	505-507	TGC/C	F
EVM0019124.1	kpna6	importin subunit alpha-7	1051-1053	ATC/I	T
EVM0019124.1	kpna6	importin subunit alpha-7	1270-1272	ATC/I	V
EVM0008148.1	yars	tyrosine--tRNA ligase, cytoplasmic	964-966	GCT/A	P
EVM0008148.1	yars	tyrosine--tRNA ligase, cytoplasmic	1069-1071	TTT/F	L
EVM0008148.1	yars	tyrosine--tRNA ligase, cytoplasmic	1231-1233	GTC/V	A
EVM0015845.1	kiaa1522	uncharacterized protein KIAA1522 homolog	8785-8787	CAC/H	Q
EVM0015845.1	kiaa1522	uncharacterized protein KIAA1522 homolog	9070-9072	ATA/I	M
EVM0001423.1	pex1	peroxisome biogenesis factor 1	3565-3567	GTC/V	I
EVM0021252.1	galnt12	polypeptide N-acetylgalactosaminyltransferase 12	931-933	AAC/N	R
EVM0019394.1	ctnnal1	alpha-catulin	739-741	GAC/D	E
EVM0011529.1	ak2	adenylate kinase 2, mitochondrial	139-141	TCC/S	A
EVM0007741.1	psmb4	proteasome subunit beta type-4	952-954	TCC/S	A
EVM0016635.1	ppt1	palmitoyl-protein thioesterase 1	670-672	CAA/Q	H
EVM0012428.1	rpl11	60S ribosomal protein L11	346-348	AGG/R	K
EVM0005277.1	mapk15	mitogen-activated protein kinase 15	223-225	GTC/V	I
EVM0011744.1	kpnb1	importin subunit beta-1	814-816	GCC/A	T
EVM0011744.1	kpnb1	importin subunit beta-1	1351-1353	GGC/G	S
EVM0011744.1	kpnb1	importin subunit beta-1	1966-1968	CAG/Q	E
EVM0011744.1	kpnb1	importin subunit beta-1	1969-1971	GAG/E	D
EVM0011744.1	kpnb1	importin subunit beta-1	2428-2430	ATG/M	L
EVM0011744.1	kpnb1	importin subunit beta-1	2542-2544	GGT/G	E
EVM0020738.1	med23	mediator of RNA polymerase II transcription subunit 23	2200-2202	GTG/V	A
EVM0020738.1	med23	mediator of RNA polymerase II transcription subunit 23	2353-2355	GCG/A	S
EVM0020738.1	med23	mediator of RNA polymerase II transcription subunit 23	2422-2424	CCG/P	S
EVM0020738.1	med23	mediator of RNA polymerase II transcription subunit 23	2530-2532	TTC/F	L
EVM0020738.1	med23	mediator of RNA polymerase II transcription subunit 23	2656-2658	ATG/M	V
EVM0020738.1	med23	mediator of RNA polymerase II transcription subunit 23	2701-2703	CCC/P	A
EVM0020738.1	med23	mediator of RNA polymerase II transcription subunit 23	2782-2784	GTC/V	L
EVM0006306.1	ints7	integrator complex subunit 7	157-159	CTC/L	Q
EVM0021004.1	eif2b4	translation initiation factor eIF-2B subunit delta	1951-1953	ATG/M	V
EVM0012853.2	nme6	nucleoside diphosphate kinase 6	283-285	TAC/Y	F
EVM0004050.1	lnx1	E3 ubiquitin-protein ligase LNX	2695-2697	GCC/A	T
EVM0004050.1	lnx1	E3 ubiquitin-protein ligase LNX	3196-3198	AAG/K	E
EVM0006662.1	anapc4	anaphase-promoting complex subunit 4	2470-2472	GAA/E	K
EVM0013947.1	map3k7	mitogen-activated protein kinase kinase kinase 7	586-588	AAA/K	N
EVM0004151.1	ino80	DNA helicase INO80	1318-1320	AAG/K	R
EVM0004151.1	ino80	DNA helicase INO80	2443-2445	ACC/T	A
EVM0001374.1	srsf5b	splicing factor, arginine/serine-rich 5	361-363	GAC/D	E
EVM0011126.1	acbd3	Golgi resident protein GCP60	142-144	GTT/V	I
EVM0001794.1	cd164	sialomucin core protein 24 precursor	985-987	GAA/E	D
EVM0016417.1	sec63	translocation protein SEC63 homolog	79-81	TTG/L	V
EVM0020210.1	heca	headcase protein homolog	1969-1971	ATG/M	L
EVM0001354.1	nmbr	neuromedin-B receptor	928-930	CTC/L	F
EVM0001354.1	nmbr	neuromedin-B receptor	940-942	CTG/L	V
EVM0001354.1	nmbr	neuromedin-B receptor	1057-1059	TTG/L	F
EVM0016047.1	hivep2a	transcription factor HIVEP2	3076-3078	GAT/D	E
EVM0012749.1	reps1	ralBP1-associated Eps domain-containing protein 1	2752-2754	ATT/I	V
EVM0003837.1	slc35d3	solute carrier family 35 member D3	727-729	TAC/Y	L
EVM0015325.1	rfx6	DNA-binding protein RFX6	1069-1071	ATG/M	L
EVM0015325.1	rfx6	DNA-binding protein RFX6	4012-4014	GAC/D	N
EVM0001309.1	lin9	protein lin-9 homolog	871-873	AAC/N	T
EVM0014084.1	laptm4a	lysosomal-associated transmembrane protein 4A	409-411	ATG/M	L
EVM0005546.1	mut	methylmalonyl-CoA mutase, mitochondrial	1978-1980	AGC/S	T
EVM0006413.1	wdcp	WD repeat and coiled-coil-containing protein	265-267	GTA/V	I
EVM0008949.1	atad2b	ATPase family AAA domain-containing protein 2B	1618-1620	ATG/M	L
EVM0016023.1	trib2	tribbles homolog 2	505-507	AGC/S	N
EVM0013237.1	hadhb	trifunctional enzyme subunit beta, mitochondrial	1324-1326	TTC/F	Y
EVM0006211.1	ints9	integrator complex subunit 9	1795-1797	AGC/S	T
EVM0001710.1	extl3	exostosin-like 3	448-450	TCC/S	A
EVM0001710.1	extl3	exostosin-like 3	970-972	GCA/A	V
EVM0005440.1	cpsf2	cleavage and polyadenylation specificity factor subunit 2	2608-2610	AAC/N	S
EVM0005440.1	cpsf2	cleavage and polyadenylation specificity factor subunit 2	3490-3492	TTC/F	S
EVM0005278.1	atp6v1d	V-type proton ATPase subunit D	109-111	ATG/M	L
EVM0019224.1	arhgap39	rho GTPase-activating protein 39	4471-4473	TTT/F	L
EVM0019095.1	bxdc2	ribosome biogenesis protein BRX1 homolog	808-810	ATG/M	I
EVM0007655.1	zbtb7c	zinc finger and BTB domain-containing protein 7C	2860-2862	CTC/L	I
EVM0013738.1	thbs4b	thrombospondin-4-B precursor	832-834	ACC/T	R
EVM0013738.1	thbs4b	thrombospondin-4-B precursor	2347-2349	TTC/F	Y
EVM0013738.1	thbs4b	thrombospondin-4-B precursor	2959-2961	AGA/R	K
EVM0015859.1	dennd1a	DENN domain-containing protein 1A	349-351	GAT/D	E
EVM0015859.1	dennd1a	DENN domain-containing protein 1A	355-357	TAT/Y	F
EVM0015859.1	dennd1a	DENN domain-containing protein 1A	559-561	TTA/L	V
EVM0015859.1	dennd1a	DENN domain-containing protein 1A	586-588	CAA/Q	H
EVM0012264.1	nadk2	NAD kinase 2, mitochondrial	1774-1776	AGC/S	T
EVM0004116.1	birc2	baculoviral IAP repeat-containing protein 2	1774-1776	AGC/S	T
EVM0004362.1	zbtb16a	zinc finger and BTB domain-containing protein 16-A	85-87	ATG/M	L
EVM0004362.1	zbtb16a	zinc finger and BTB domain-containing protein 16-A	253-255	GAC/D	E
EVM0000364.1	arhgap32b	rho GTPase-activating protein 32	955-957	TAC/Y	F
EVM0009506.3	nf2b	neurofibromin 2b /merlin)	541-543	AGC/S	T
EVM0021195.1	dnajc18	dnaJ homolog subfamily C member 18	1372-1374	ATG/M	A
EVM0020459.1	slc6a7	solute carrier family 6 /neurotransmitter transporter, L-proline), member 7	1471-1473	GTG/V	L
EVM0020459.1	slc6a7	solute carrier family 6 /neurotransmitter transporter, L-proline), member 7	1585-1587	GTC/V	I
EVM0020459.1	slc6a7	solute carrier family 6 /neurotransmitter transporter, L-proline), member 7	1663-1665	GTT/V	A
EVM0001698.1	asl	argininosuccinate lyase	409-411	GCC/A	T
EVM0007776.1	rbm22	pre-mRNA-splicing factor RBM22	520-522	AGG/R	K
EVM0002255.1	chm	rab proteins geranylgeranyltransferase component A 2	1930-1932	GTG/V	I
EVM0017991.1	cdc23	cell division cycle protein 23 homolog	1219-1221	AGT/S	G
EVM0008181.1	cnot8	CCR4-NOT transcription complex subunit 8	490-492	GAC/D	E
EVM0014299.1	grk6	G protein-coupled receptor kinase 6	1033-1035	TAT/Y	H
EVM0014506.1	pigs	GPI transamidase component PIG-S	1642-1644	AAC/N	D
EVM0010107.1	grxcr2	glutaredoxin domain-containing cysteine-rich protein 2	625-627	CTC/L	I
EVM0020704.1	stk10	serine/threonine-protein kinase 10	718-720	GAC/D	E
EVM0005004.1	aff4	AF4/FMR2 family member 4	3916-3918	CAA/Q	H
EVM0019790.1	ik	protein Red	895-897	AGC/S	T
EVM0000299.1	fnip1	folliculin-interacting protein 1	1099-1101	CGG/R	L
EVM0015811.1	ftsj3	pre-rRNA processing protein FTSJ3	568-570	TAT/Y	F
EVM0008650.1	myo9b	unconventional myosin-IXb	667-669	CTG/L	M
EVM0008650.1	myo9b	unconventional myosin-IXb	982-984	ACC/T	S
EVM0008650.1	myo9b	unconventional myosin-IXb	1852-1854	ACC/T	I
EVM0005502.1	smarcd1	SWI/SNF-related matrix-associated actin-dependent regulator of chromatin subfamily D member 1	1408-1410	CAC/H	Q
EVM0012743.1	enc3	ectodermal-neural cortex /with BTB-like domain)	1078-1080	ACC/T	V
EVM0009006.1	zbtb37	zinc finger and BTB domain-containing protein 37	145-147	GCG/A	V
EVM0004503.2	rtca	RNA 3'-terminal phosphate cyclase	505-507	GAC/D	E
EVM0020977.1	hnrnpm	heterogeneous nuclear ribonucleoprotein M	2803-2805	AGT/S	N
EVM0002010.1	pias4a	E3 SUMO-protein ligase PIAS4-A	1240-1242	ATC/I	L
EVM0021272.1	adcy9	adenylate cyclase type 9	1309-1311	GCA/A	S
EVM0007572.1	smc3	structural maintenance of chromosomes protein 3	2569-2571	GAT/D	A
EVM0009488.1	ncbp2	nuclear cap-binding protein subunit 2	343-345	ATG/M	I
EVM0016789.1	taf11	transcription initiation factor TFIID subunit 11	823-825	GAC/D	E
EVM0006330.1	spi1	transcription factor PU.1-like	925-927	GCT/A	S
EVM0019469.1	plagl2	zinc finger protein PLAGL2	1684-1686	TCT/S	C
EVM0005243.1	usp19	ubiquitin carboxyl-terminal hydrolase 19	5569-5571	AAT/N	S
EVM0005243.1	usp19	ubiquitin carboxyl-terminal hydrolase 19	7771-7773	ATT/I	V
EVM0012845.2	uba1	ubiquitin-like modifier-activating enzyme 1	2005-2007	TTG/L	M
EVM0002797.1	wnt10b	protein Wnt-10b precursor	1126-1128	CTG/L	T
EVM0014580.2	arhgef25a	rho guanine nucleotide exchange factor 25	1855-1857	AGG/R	K
EVM0001350.1	ube4b	ubiquitin conjugation factor E4 B	3433-3435	CGT/R	H
EVM0004211.1	clstn1	calsyntenin-1	400-402	ATC/I	V
EVM0019235.1	pik3cd	phosphatidylinositol 4,5-bisphosphate 3-kinase catalytic subunit delta isoform	2707-2709	TCA/S	Y
EVM0019235.1	pik3cd	phosphatidylinositol 4,5-bisphosphate 3-kinase catalytic subunit delta isoform	2725-2727	ATC/I	V
EVM0009579.1	sgk1	serine/threonine-protein kinase Sgk1	2560-2562	GAA/E	Q
EVM0009579.1	sgk1	serine/threonine-protein kinase Sgk1	2686-2688	GTG/V	L
EVM0019795.1	rapgef3	rap guanine nucleotide exchange factor 3	3424-3426	ATA/I	L
EVM0004472.1	tfcp2	alpha-globin transcription factor CP2	958-960	GAA/E	D
EVM0007647.1	cbx5	chromobox protein homolog 5	463-465	AAG/K	R
EVM0006119.1	nfe2	transcription factor NF-E2 45 kDa subunit	1609-1611	AAG/K	R
EVM0019354.1	atp9a	probable phospholipid-transporting ATPase IIA	2482-2484	ATC/I	V
EVM0016059.1	kcng1	potassium voltage-gated channel subfamily G member 1	1171-1173	TTT/F	L
EVM0002175.1	zcchc11	terminal uridylyltransferase 4	6235-6237	AGT/S	N
EVM0018520.1	cul2	cullin-2	1375-1377	AGT/S	G
EVM0018520.1	cul2	cullin-2	2089-2091	CTA/L	I
EVM0000176.1	zic4	zinc finger protein ZIC 4	1054-1056	GGC/G	S
EVM0017032.1	trpc1	short transient receptor potential channel 1	961-963	TCT/S	A
EVM0005019.1	pdss1	decaprenyl-diphosphate synthase subunit 1	1441-1443	AGC/S	N
EVM0009494.1	gpr158a	probable G-protein coupled receptor 158	3469-3471	ACC/T	S
EVM0003422.1	slc35b3	adenosine 3'-phospho 5'-phosphosulfate transporter 2	415-417	CTG/L	V
EVM0003422.1	slc35b3	adenosine 3'-phospho 5'-phosphosulfate transporter 2	694-696	GCC/A	G
EVM0003422.1	slc35b3	adenosine 3'-phospho 5'-phosphosulfate transporter 2	700-702	ATT/I	M
EVM0003821.1	sema5a	semaphorin-5A	340-342	AGC/S	G
EVM0000164.1	skida1	SKI/DACH domain-containing protein 1	112-114	GAG/E	D
EVM0018884.1	kiaa1468	lisH domain and HEAT repeat-containing protein KIAA1468 homolog	3316-3318	TCA/S	A
EVM0000024.1	prex2	phosphatidylinositol 3,4,5-trisphosphate-dependent Rac exchanger 2 protein	496-498	CTG/L	V
EVM0000024.1	prex2	phosphatidylinositol 3,4,5-trisphosphate-dependent Rac exchanger 2 protein	1045-1047	CAC/H	Q
EVM0000024.1	prex2	phosphatidylinositol 3,4,5-trisphosphate-dependent Rac exchanger 2 protein	2047-2049	GTG/V	A
EVM0000024.1	prex2	phosphatidylinositol 3,4,5-trisphosphate-dependent Rac exchanger 2 protein	2521-2523	CTG/L	V
EVM0015173.1	kpna1	importin subunit alpha-5	1156-1158	ACT/T	N
EVM0000513.1	mybl1	myb-related protein A	427-429	AAG/K	E
EVM0010646.1	sntg1	gamma-1-syntrophin	610-612	AGT/S	G
EVM0010646.1	sntg1	gamma-1-syntrophin	1024-1026	GTG/V	I
EVM0005711.1	mcm4	DNA replication licensing factor MCM4	682-684	ATC/I	L
EVM0002066.1	pdpk1b	3-phosphoinositide-dependent protein kinase 1	598-600	TTC/F	Y
EVM0002066.1	pdpk1b	3-phosphoinositide-dependent protein kinase 1	1084-1086	AGA/R	K
EVM0005702.1	wdr24	GATOR complex protein WDR24	325-327	CTC/L	F
EVM0002615.1	prickle1a	prickle homolog 1a	445-447	AAT/N	Y
EVM0012031.1	mon2	protein MON2 homolog	772-774	GCC/A	T
EVM0012031.1	mon2	protein MON2 homolog	5659-5661	GCG/A	V
EVM0016260.1	mrps35	28S ribosomal protein S35, mitochondrial precursor	505-507	GTA/V	A
EVM0007913.1	slc35b4	UDP-xylose and UDP-N-acetylglucosamine transporter	805-807	TTC/F	C
EVM0007152.1	snx33	sorting nexin-33	1075-1077	TTC/F	L
EVM0019729.1	rag1	V/D)J recombination-activating protein 1	1879-1881	GTG/V	M
EVM0019450.2	det1	DET1 homolog	1270-1272	AAG/K	R
EVM0018069.1	cnot4a	CCR4-NOT transcription complex subunit 4	736-738	GAC/D	E
EVM0002626.1	tsg101a	tumor susceptibility gene 101 protein	358-360	TTC/F	Y
EVM0002626.1	tsg101a	tumor susceptibility gene 101 protein	1210-1212	GTT/V	L
EVM0013076.1	man2c1	alpha-mannosidase 2C1	1447-1449	AGC/S	N
EVM0005790.1	api5	apoptosis inhibitor 5	535-537	GAC/D	E
EVM0005751.1	etfa	electron transfer flavoprotein subunit alpha, mitochondrial	577-579	GCC/A	T
EVM0014532.1	sntb2	beta-2-syntrophin	1933-1935	GCT/A	S
EVM0013500.1	wwox	WW domain-containing oxidoreductase	883-885	GTC/V	I
EVM0015540.1	znf276	zinc finger protein 276	3919-3921	GTA/V	A
EVM0014591.1	dtx1	deltex 1, E3 ubiquitin ligase	2092-2094	CAG/Q	H
EVM0013700.1	ric1	RAB6A-GEF complex partner protein 1, partial	2605-2607	ATG/M	L
EVM0020894.1	wdr44	WD Repeat Domain 44	2443-2445	ACA/T	A
