# Supplementary material for: Immunogenetic losses co-occurred with seahorse male pregnancy and mutation in tlx1 accompanied functional asplenia
Source: Nat Commun. 2022 Dec 9;13:7610. doi: 10.1038/s41467-022-35338-7 (PMC9734139; doi:10.1038/s41467-022-35338-7)
Supplement: Supplementary file 4 — Supplementary Data 1-15 [file 41467_2022_35338_MOESM4_ESM.zip › Supplementary Data/Supplementary Data 8.xlsx]

## Sheet: Sheet1
Supplementary Data 8. GO enrichment of lineage-specific mutated genes (LSGs) in seahorse species (Q<0.05).
GO ID	GO Term	GO Class	P-value	Q-value
GO:1902494	catalytic complex	Cellular Component	2.16111e-15	1.81922e-12
GO:1990234	transferase complex	Cellular Component	4.19658e-15	1.81922e-12
GO:0032991	macromolecular complex	Cellular Component	2.5643e-11	7.41082e-09
GO:0061695	transferase complex, transferring phosphorus-containing groups	Cellular Component	8.2517e-11	1.78856e-08
GO:0044451	nucleoplasm part	Cellular Component	1.09327e-10	1.8447e-08
GO:0005654	nucleoplasm	Cellular Component	1.27661e-10	1.8447e-08
GO:0043234	protein complex	Cellular Component	4.94354e-10	6.12293e-08
GO:0044428	nuclear part	Cellular Component	2.43619e-09	2.62215e-07
GO:0005634	nucleus	Cellular Component	2.72195e-09	2.62215e-07
GO:0016591	DNA-directed RNA polymerase II, holoenzyme	Cellular Component	3.48947e-09	3.02537e-07
GO:0031981	nuclear lumen	Cellular Component	3.23026e-08	2.54603e-06
GO:0055029	nuclear DNA-directed RNA polymerase complex	Cellular Component	5.76188e-08	4.16296e-06
GO:0000428	DNA-directed RNA polymerase complex	Cellular Component	7.82551e-08	5.21901e-06
GO:0030880	RNA polymerase complex	Cellular Component	1.22306e-07	7.57421e-06
GO:0044446	intracellular organelle part	Cellular Component	2.54905e-07	1.47335e-05
GO:0043231	intracellular membrane-bounded organelle	Cellular Component	9.0856e-07	4.92326e-05
GO:0043227	membrane-bounded organelle	Cellular Component	2.12811e-06	0.00010414
GO:0005681	spliceosomal complex	Cellular Component	2.16207e-06	0.00010414
GO:0070013	intracellular organelle lumen	Cellular Component	2.70415e-06	0.000123395
GO:0043233	organelle lumen	Cellular Component	2.93282e-06	0.00012356
GO:0031974	membrane-enclosed lumen	Cellular Component	2.99281e-06	0.00012356
GO:0044422	organelle part	Cellular Component	4.19192e-06	0.0001652
GO:0031248	protein acetyltransferase complex	Cellular Component	1.30308e-05	0.000470738
GO:1902493	acetyltransferase complex	Cellular Component	1.30308e-05	0.000470738
GO:0043229	intracellular organelle	Cellular Component	1.58619e-05	0.000550092
GO:0071013	catalytic step 2 spliceosome	Cellular Component	2.92293e-05	0.000974684
GO:0005849	mRNA cleavage factor complex	Cellular Component	3.19344e-05	0.00102545
GO:0042765	GPI-anchor transamidase complex	Cellular Component	3.68589e-05	0.00114131
GO:0016604	nuclear body	Cellular Component	3.97474e-05	0.00118831
GO:0000123	histone acetyltransferase complex	Cellular Component	6.73212e-05	0.00194071
GO:0044424	intracellular part	Cellular Component	6.93912e-05	0.00194071
GO:0005622	intracellular	Cellular Component	8.51991e-05	0.00230836
GO:0043226	organelle	Cellular Component	9.67995e-05	0.00254319
GO:0005848	mRNA cleavage stimulating factor complex	Cellular Component	0.00014638	0.00373269
GO:0005684	U2-type spliceosomal complex	Cellular Component	0.00030516	0.00723794
GO:0016607	nuclear speck	Cellular Component	0.000305452	0.00723794
GO:0005669	transcription factor TFIID complex	Cellular Component	0.000308886	0.00723794
GO:0098827	endoplasmic reticulum subcompartment	Cellular Component	0.000564681	0.0128836
GO:0005680	anaphase-promoting complex	Cellular Component	0.000579943	0.0128926
GO:0090575	RNA polymerase II transcription factor complex	Cellular Component	0.000665278	0.0144199
GO:0030529	intracellular ribonucleoprotein complex	Cellular Component	0.000734572	0.0150851
GO:0005665	DNA-directed RNA polymerase II, core complex	Cellular Component	0.000778106	0.0150851
GO:0005847	mRNA cleavage and polyadenylation specificity factor complex	Cellular Component	0.000778106	0.0150851
GO:0032039	integrator complex	Cellular Component	0.000778106	0.0150851
GO:0071012	catalytic step 1 spliceosome	Cellular Component	0.000782965	0.0150851
GO:1902911	protein kinase complex	Cellular Component	0.000910938	0.0171692
GO:0005789	endoplasmic reticulum membrane	Cellular Component	0.00101487	0.0187211
GO:0042175	nuclear outer membrane-endoplasmic reticulum membrane network	Cellular Component	0.00109241	0.0197316
GO:0080008	Cul4-RING E3 ubiquitin ligase complex	Cellular Component	0.00117019	0.0207051
GO:0005829	cytosol	Cellular Component	0.00140691	0.0243958
GO:0008023	transcription elongation factor complex	Cellular Component	0.00144113	0.0244785
GO:0005671	Ada2/Gcn5/Ada3 transcription activator complex	Cellular Component	0.00146815	0.0244785
GO:1990904	ribonucleoprotein complex	Cellular Component	0.00166107	0.0271726
GO:0031984	organelle subcompartment	Cellular Component	0.00230319	0.0369789
GO:0000923	equatorial microtubule organizing center	Cellular Component	0.00259566	0.0388006
GO:0016013	syntrophin complex	Cellular Component	0.00259566	0.0388006
GO:0061700	GATOR2 complex	Cellular Component	0.00259566	0.0388006
GO:0097574	lateral part of cell	Cellular Component	0.00259566	0.0388006
GO:0005667	transcription factor complex	Cellular Component	0.00278167	0.0408764
GO:1902554	serine/threonine protein kinase complex	Cellular Component	0.00291232	0.0415087
GO:1902562	H4 histone acetyltransferase complex	Cellular Component	0.00292045	0.0415087
GO:0005942	phosphatidylinositol 3-kinase complex	Cellular Component	0.00322458	0.0450921
GO:0061659	ubiquitin-like protein ligase activity	Molecular Function	1.13736e-06	0.00123817
GO:0061630	ubiquitin protein ligase activity	Molecular Function	1.90049e-06	0.00123817
GO:0004842	ubiquitin-protein transferase activity	Molecular Function	5.27181e-06	0.00228972
GO:0019787	ubiquitin-like protein transferase activity	Molecular Function	1.17486e-05	0.00382712
GO:0016887	ATPase activity	Molecular Function	3.5582e-05	0.00872951
GO:0003682	chromatin binding	Molecular Function	4.11974e-05	0.00872951
GO:0042623	ATPase activity, coupled	Molecular Function	4.68968e-05	0.00872951
GO:0010485	H4 histone acetyltransferase activity	Molecular Function	9.0509e-05	0.0147417
GO:0004012	phospholipid-translocating ATPase activity	Molecular Function	0.00010794	0.0156274
GO:0034212	peptide N-acetyltransferase activity	Molecular Function	0.00013978	0.0182133
GO:0003676	nucleic acid binding	Molecular Function	0.000260156	0.0308167
GO:0000977	RNA polymerase II regulatory region sequence-specific DNA binding	Molecular Function	0.000308891	0.0321792
GO:0000976	transcription regulatory region sequence-specific DNA binding	Molecular Function	0.000395331	0.0321792
GO:0017111	nucleoside-triphosphatase activity	Molecular Function	0.000419355	0.0321792
GO:0001071	nucleic acid binding transcription factor activity	Molecular Function	0.000432056	0.0321792
GO:0003700	transcription factor activity, sequence-specific DNA binding	Molecular Function	0.000432056	0.0321792
GO:0043492	ATPase activity, coupled to movement of substances	Molecular Function	0.0004435	0.0321792
GO:0001012	RNA polymerase II regulatory region DNA binding	Molecular Function	0.000444532	0.0321792
GO:0016740	transferase activity	Molecular Function	0.000543936	0.0372649
GO:0008568	microtubule-severing ATPase activity	Molecular Function	0.000600585	0.0372649
GO:0010484	H3 histone acetyltransferase activity	Molecular Function	0.000600585	0.0372649
GO:0003677	DNA binding	Molecular Function	0.000905378	0.0489445
GO:0016462	pyrophosphatase activity	Molecular Function	0.000943148	0.0489445
GO:1990837	sequence-specific double-stranded DNA binding	Molecular Function	0.000955184	0.0489445
GO:0016817	hydrolase activity, acting on acid anhydrides	Molecular Function	0.000976636	0.0489445
GO:0016818	hydrolase activity, acting on acid anhydrides, in phosphorus-containing anhydrides	Molecular Function	0.000976636	0.0489445
GO:0070647	protein modification by small protein conjugation or removal	Biological Process	6.19425e-10	4.67852e-06
GO:0016071	mRNA metabolic process	Biological Process	2.8474e-08	6.94583e-05
GO:0044260	cellular macromolecule metabolic process	Biological Process	2.94614e-08	6.94583e-05
GO:0019941	modification-dependent protein catabolic process	Biological Process	3.67845e-08	6.94583e-05
GO:0006511	ubiquitin-dependent protein catabolic process	Biological Process	6.19728e-08	7.89462e-05
GO:0043170	macromolecule metabolic process	Biological Process	7.1381e-08	7.89462e-05
GO:0043632	modification-dependent macromolecule catabolic process	Biological Process	7.31661e-08	7.89462e-05
GO:0044265	cellular macromolecule catabolic process	Biological Process	2.53396e-07	0.000239237
GO:0044257	cellular protein catabolic process	Biological Process	4.40971e-07	0.000370073
GO:0016567	protein ubiquitination	Biological Process	6.25614e-07	0.00041166
GO:0006283	transcription-coupled nucleotide-excision repair	Biological Process	6.81613e-07	0.00041166
GO:0000377	RNA splicing, via transesterification reactions with bulged adenosine as nucleophile	Biological Process	7.74057e-07	0.00041166
GO:0000398	mRNA splicing, via spliceosome	Biological Process	7.74057e-07	0.00041166
GO:0000375	RNA splicing, via transesterification reactions	Biological Process	8.32057e-07	0.00041166
GO:0006464	cellular protein modification process	Biological Process	8.72045e-07	0.00041166
GO:0036211	protein modification process	Biological Process	8.72045e-07	0.00041166
GO:0006366	transcription from RNA polymerase II promoter	Biological Process	1.21373e-06	0.000539251
GO:0034645	cellular macromolecule biosynthetic process	Biological Process	1.39701e-06	0.000562999
GO:0044238	primary metabolic process	Biological Process	1.41626e-06	0.000562999
GO:0006397	mRNA processing	Biological Process	1.58106e-06	0.000597089
GO:0008380	RNA splicing	Biological Process	1.68565e-06	0.000606271
GO:0051603	proteolysis involved in cellular protein catabolic process	Biological Process	1.79006e-06	0.00061456
GO:0006354	DNA-templated transcription, elongation	Biological Process	1.92523e-06	0.000632229
GO:0016255	attachment of GPI anchor to protein	Biological Process	2.32293e-06	0.000711104
GO:0032446	protein modification by small protein conjugation	Biological Process	2.35371e-06	0.000711104
GO:0016070	RNA metabolic process	Biological Process	3.41801e-06	0.000992931
GO:0009059	macromolecule biosynthetic process	Biological Process	4.75788e-06	0.00133097
GO:0006368	transcription elongation from RNA polymerase II promoter	Biological Process	4.94933e-06	0.00133508
GO:0006807	nitrogen compound metabolic process	Biological Process	5.68767e-06	0.0014562
GO:0030163	protein catabolic process	Biological Process	5.78392e-06	0.0014562
GO:0044267	cellular protein metabolic process	Biological Process	7.21957e-06	0.00175901
GO:0090304	nucleic acid metabolic process	Biological Process	7.80891e-06	0.00184315
GO:0006351	transcription, DNA-templated	Biological Process	9.27397e-06	0.00206015
GO:0019222	regulation of metabolic process	Biological Process	9.44837e-06	0.00206015
GO:0097659	nucleic acid-templated transcription	Biological Process	9.54659e-06	0.00206015
GO:0016579	protein deubiquitination	Biological Process	1.08125e-05	0.00221995
GO:0070646	protein modification by small protein removal	Biological Process	1.08749e-05	0.00221995
GO:0080090	regulation of primary metabolic process	Biological Process	1.12238e-05	0.00223087
GO:0043412	macromolecule modification	Biological Process	1.35474e-05	0.00262368
GO:0032774	RNA biosynthetic process	Biological Process	1.41014e-05	0.00266269
GO:0071704	organic substance metabolic process	Biological Process	1.50835e-05	0.00277471
GO:0019538	protein metabolic process	Biological Process	1.54293e-05	0.00277471
GO:0009791	post-embryonic development	Biological Process	1.81619e-05	0.00307441
GO:0060255	regulation of macromolecule metabolic process	Biological Process	1.82245e-05	0.00307441
GO:0009057	macromolecule catabolic process	Biological Process	1.8317e-05	0.00307441
GO:0031323	regulation of cellular metabolic process	Biological Process	2.39229e-05	0.00392803
GO:0051254	positive regulation of RNA metabolic process	Biological Process	2.49235e-05	0.00400526
GO:0070727	cellular macromolecule localization	Biological Process	2.68135e-05	0.00417939
GO:0051093	negative regulation of developmental process	Biological Process	2.71138e-05	0.00417939
GO:0016570	histone modification	Biological Process	3.49933e-05	0.00528608
GO:0010468	regulation of gene expression	Biological Process	3.70569e-05	0.00548806
GO:0043161	proteasome-mediated ubiquitin-dependent protein catabolic process	Biological Process	3.85863e-05	0.00560466
GO:0045935	positive regulation of nucleobase-containing compound metabolic process	Biological Process	4.0341e-05	0.00574898
GO:0034613	cellular protein localization	Biological Process	4.22554e-05	0.00591028
GO:0016482	cytoplasmic transport	Biological Process	4.99753e-05	0.00686297
GO:0016569	covalent chromatin modification	Biological Process	5.58029e-05	0.00752642
GO:0051171	regulation of nitrogen compound metabolic process	Biological Process	6.39988e-05	0.00835639
GO:0010467	gene expression	Biological Process	6.41693e-05	0.00835639
GO:0051252	regulation of RNA metabolic process	Biological Process	6.66427e-05	0.00853139
GO:0009896	positive regulation of catabolic process	Biological Process	7.19422e-05	0.00905632
GO:0006289	nucleotide-excision repair	Biological Process	7.37189e-05	0.00912785
GO:0008152	metabolic process	Biological Process	8.34526e-05	0.0100166
GO:0006396	RNA processing	Biological Process	8.35491e-05	0.0100166
GO:0009893	positive regulation of metabolic process	Biological Process	9.66681e-05	0.0114083
GO:0006473	protein acetylation	Biological Process	0.00010279	0.0119442
GO:0032483	regulation of Rab protein signal transduction	Biological Process	0.000107635	0.0123177
GO:0010498	proteasomal protein catabolic process	Biological Process	0.00010997	0.0123965
GO:0016574	histone ubiquitination	Biological Process	0.000114119	0.0123965
GO:0018394	peptidyl-lysine acetylation	Biological Process	0.000115289	0.0123965
GO:0010556	regulation of macromolecule biosynthetic process	Biological Process	0.000115856	0.0123965
GO:0044237	cellular metabolic process	Biological Process	0.00011653	0.0123965
GO:1902680	positive regulation of RNA biosynthetic process	Biological Process	0.000131229	0.0137662
GO:0010604	positive regulation of macromolecule metabolic process	Biological Process	0.00013795	0.0141604
GO:0051173	positive regulation of nitrogen compound metabolic process	Biological Process	0.000138735	0.0141604
GO:0033036	macromolecule localization	Biological Process	0.000145353	0.014638
GO:0045944	positive regulation of transcription from RNA polymerase II promoter	Biological Process	0.000157217	0.0156245
GO:0006513	protein monoubiquitination	Biological Process	0.000163815	0.0160688
GO:1903508	positive regulation of nucleic acid-templated transcription	Biological Process	0.000181796	0.0176039
GO:0019219	regulation of nucleobase-containing compound metabolic process	Biological Process	0.000193715	0.0185206
GO:0009301	snRNA transcription	Biological Process	0.000204036	0.0190257
GO:0042795	snRNA transcription from RNA polymerase II promoter	Biological Process	0.000204036	0.0190257
GO:0031325	positive regulation of cellular metabolic process	Biological Process	0.000209489	0.019296
GO:0040029	regulation of gene expression, epigenetic	Biological Process	0.000218429	0.0196035
GO:0009894	regulation of catabolic process	Biological Process	0.00021963	0.0196035
GO:0006357	regulation of transcription from RNA polymerase II promoter	Biological Process	0.000220614	0.0196035
GO:0007049	cell cycle	Biological Process	0.00022549	0.0198038
GO:0045332	phospholipid translocation	Biological Process	0.000231324	0.0199356
GO:0006367	transcription initiation from RNA polymerase II promoter	Biological Process	0.000235254	0.0199356
GO:2000112	regulation of cellular macromolecule biosynthetic process	Biological Process	0.000235768	0.0199356
GO:0034198	cellular response to amino acid starvation	Biological Process	0.000237548	0.0199356
GO:0032434	regulation of proteasomal ubiquitin-dependent protein catabolic process	Biological Process	0.000241966	0.0200832
GO:0071108	protein K48-linked deubiquitination	Biological Process	0.00024824	0.0202506
GO:0016073	snRNA metabolic process	Biological Process	0.000249346	0.0202506
GO:0031329	regulation of cellular catabolic process	Biological Process	0.000253293	0.0203075
GO:0031331	positive regulation of cellular catabolic process	Biological Process	0.000255423	0.0203075
GO:0031123	RNA 3'-end processing	Biological Process	0.00028955	0.0227803
GO:0034654	nucleobase-containing compound biosynthetic process	Biological Process	0.000292558	0.0227803
GO:0034204	lipid translocation	Biological Process	0.000302254	0.0231181
GO:0008104	protein localization	Biological Process	0.000303017	0.0231181
GO:0016573	histone acetylation	Biological Process	0.000339389	0.025634
GO:0009790	embryo development	Biological Process	0.000363691	0.0271976
GO:1903362	regulation of cellular protein catabolic process	Biological Process	0.000384886	0.0285004
GO:0032869	cellular response to insulin stimulus	Biological Process	0.000420776	0.0308555
GO:0042176	regulation of protein catabolic process	Biological Process	0.000428644	0.0311302
GO:0010558	negative regulation of macromolecule biosynthetic process	Biological Process	0.00044644	0.0321139
GO:1990928	response to amino acid starvation	Biological Process	0.000457307	0.0325853
GO:0018393	internal peptidyl-lysine acetylation	Biological Process	0.000461991	0.0326114
GO:0016441	posttranscriptional gene silencing	Biological Process	0.000487924	0.0337562
GO:0019438	aromatic compound biosynthetic process	Biological Process	0.000489954	0.0337562
GO:1903506	regulation of nucleic acid-templated transcription	Biological Process	0.000492757	0.0337562
GO:0036335	intestinal stem cell homeostasis	Biological Process	0.000496086	0.0337562
GO:2000113	negative regulation of cellular macromolecule biosynthetic process	Biological Process	0.000554099	0.0367416
GO:0051877	pigment granule aggregation in cell center	Biological Process	0.000563131	0.0367416
GO:0010557	positive regulation of macromolecule biosynthetic process	Biological Process	0.000564283	0.0367416
GO:2001141	regulation of RNA biosynthetic process	Biological Process	0.00056643	0.0367416
GO:2000058	regulation of protein ubiquitination involved in ubiquitin-dependent protein catabolic process	Biological Process	0.000570752	0.0367416
GO:0016568	chromatin modification	Biological Process	0.000577636	0.0367416
GO:0006475	internal protein amino acid acetylation	Biological Process	0.000577701	0.0367416
GO:0071417	cellular response to organonitrogen compound	Biological Process	0.000578875	0.0367416
GO:0044271	cellular nitrogen compound biosynthetic process	Biological Process	0.000593564	0.0373599
GO:0033554	cellular response to stress	Biological Process	0.000618222	0.0385903
GO:1903320	regulation of protein modification by small protein conjugation or removal	Biological Process	0.000627416	0.0388432
GO:0000209	protein polyubiquitination	Biological Process	0.00064941	0.0397295
GO:0009889	regulation of biosynthetic process	Biological Process	0.000652251	0.0397295
GO:0045732	positive regulation of protein catabolic process	Biological Process	0.000664445	0.0398352
GO:0042787	protein ubiquitination involved in ubiquitin-dependent protein catabolic process	Biological Process	0.000668732	0.0398352
GO:0071375	cellular response to peptide hormone stimulus	Biological Process	0.000669809	0.0398352
GO:0044249	cellular biosynthetic process	Biological Process	0.000681831	0.0399233
GO:0018130	heterocycle biosynthetic process	Biological Process	0.000683368	0.0399233
GO:0048523	negative regulation of cellular process	Biological Process	0.000687148	0.0399233
GO:0006355	regulation of transcription, DNA-templated	Biological Process	0.000739535	0.042639
GO:1902582	single-organism intracellular transport	Biological Process	0.00077126	0.0439773
GO:0051241	negative regulation of multicellular organismal process	Biological Process	0.000778312	0.0439773
GO:0048519	negative regulation of biological process	Biological Process	0.000780215	0.0439773
GO:0022402	cell cycle process	Biological Process	0.000805591	0.0450713
GO:0051276	chromosome organization	Biological Process	0.000819216	0.0451134
GO:0010243	response to organonitrogen compound	Biological Process	0.000822749	0.0451134
GO:0008286	insulin receptor signaling pathway	Biological Process	0.000826696	0.0451134
GO:0006508	proteolysis	Biological Process	0.000830234	0.0451134
GO:0043543	protein acylation	Biological Process	0.000843777	0.0455218
GO:0045893	positive regulation of transcription, DNA-templated	Biological Process	0.000860823	0.0459655
GO:0006352	DNA-templated transcription, initiation	Biological Process	0.000864174	0.0459655
GO:0031326	regulation of cellular biosynthetic process	Biological Process	0.000875873	0.046262
GO:0035194	posttranscriptional gene silencing by RNA	Biological Process	0.000883721	0.0463524
GO:1901699	cellular response to nitrogen compound	Biological Process	0.000896846	0.0467133
GO:0031396	regulation of protein ubiquitination	Biological Process	0.000902971	0.0467133
GO:0006139	nucleobase-containing compound metabolic process	Biological Process	0.00091151	0.0468342
GO:0007276	gamete generation	Biological Process	0.000923176	0.0471131
GO:0032868	response to insulin	Biological Process	0.000938676	0.0475827
GO:0006370	7-methylguanosine mRNA capping	Biological Process	0.000959572	0.0479977
GO:0031145	anaphase-promoting complex-dependent proteasomal ubiquitin-dependent protein catabolic process	Biological Process	0.000959572	0.0479977
GO:1901576	organic substance biosynthetic process	Biological Process	0.000976251	0.0480664
GO:0031327	negative regulation of cellular biosynthetic process	Biological Process	0.000977579	0.0480664
GO:0016055	Wnt signaling pathway	Biological Process	0.000980037	0.0480664
GO:0044248	cellular catabolic process	Biological Process	0.000997562	0.0484371
GO:0050794	regulation of cellular process	Biological Process	0.00100042	0.0484371
GO:0051961	negative regulation of nervous system development	Biological Process	0.00102728	0.0494208
GO:1901532	regulation of hematopoietic progenitor cell differentiation	Biological Process	0.00104733	0.0497755
GO:1901362	organic cyclic compound biosynthetic process	Biological Process	0.00104784	0.0497755
