# Supplementary material for: Immunogenetic losses co-occurred with seahorse male pregnancy and mutation in tlx1 accompanied functional asplenia
Source: Nat Commun. 2022 Dec 9;13:7610. doi: 10.1038/s41467-022-35338-7 (PMC9734139; doi:10.1038/s41467-022-35338-7)
Supplement: Supplementary file 4 — Supplementary Data 1-15 [file 41467_2022_35338_MOESM4_ESM.zip › Supplementary Data/Supplementary Data 9.xlsx]

## Sheet: Sheet1
Supplementary Data 9. Transcriptomic profiles of the S. biaculeatus spleens and H. erectus small white organ (Top 5000 genes).
S. biaculeatus				H. erectus
Gene ID	Gene description			Gene ID	Gene description
EVM0004902	PREDICTED: C-C motif chemokine 21-like			H.erectus.005228	Somatostatin-2 OS=Lophius americanus GN=sst2 PE=1 SV=2
EVM0000869	ferritin, heavy polypeptide-like 27			H.erectus.004085	Insulin OS=Lophius americanus GN=ins PE=3 SV=1
EVM0018160	PREDICTED: C-X-C motif chemokine 11			H.erectus.020751	Insulin OS=Oreochromis niloticus GN=ins PE=1 SV=2
EVM0011590	elongation factor 1-alpha			H.erectus.004588	Chymotrypsin B OS=Gadus morhua PE=1 SV=1
EVM0001541	apolipoprotein Eb			H.erectus.005229	Somatostatin-1 OS=Protopterus annectens GN=sst1 PE=3 SV=1
EVM0003739	40S ribosomal protein S2			H.erectus.002601	Glucagon-2 OS=Lophius americanus GN=gcg2 PE=1 SV=1
EVM0004167	intermediate filament protein ON3-like			H.erectus.014264	Low choriolytic enzyme OS=Oryzias latipes GN=lce PE=1 SV=1
EVM0019626	actin, cytoplasmic 2			H.erectus.018280	Carboxypeptidase A1 OS=Bos taurus GN=CPA1 PE=1 SV=3
EVM0014189	hypothetical protein			H.erectus.022148	Elastase-1 OS=Salmo salar PE=1 SV=1
EVM0001032	PREDICTED: fatty acid-binding protein, heart-like isoform X1			H.erectus.018540	Trypsin-1 OS=Salmo salar PE=1 SV=1
EVM0008227	PREDICTED: 40S ribosomal protein S6			H.erectus.015674	Trypsin OS=Xenopus laevis PE=2 SV=1
EVM0002486	MULTISPECIES: 30S ribosomal protein S11			H.erectus.004587	Chymotrypsin A OS=Gadus morhua PE=1 SV=1
EVM0003361	60S ribosomal protein L7			H.erectus.018541	Trypsin-1 OS=Salmo salar PE=1 SV=1
EVM0015883	PREDICTED: heat shock cognate 71 kDa protein-like			H.erectus.009114	Dipeptidyl peptidase 4 OS=Sus scrofa GN=DPP4 PE=1 SV=3
EVM0007932	60S ribosomal protein L17			H.erectus.015347	Catrin-1/2 OS=Crotalus atrox PE=1 SV=1
EVM0003159	PREDICTED: 60S ribosomal protein L7a			H.erectus.000914	Chymotrypsin-like elastase family member 2A OS=Bos taurus GN=CELA2A PE=2 SV=1
EVM0000036	stromal cell-derived factor 1-like			H.erectus.021923	Heat shock cognate 71 kDa protein OS=Rattus norvegicus GN=Hspa8 PE=1 SV=1
EVM0019648	PREDICTED: beta-2-microglobulin-like			H.erectus.020324	60S acidic ribosomal protein P1 OS=Gallus gallus GN=RPLP1 PE=3 SV=1
EVM0013655	PREDICTED: 60S ribosomal protein L23a			H.erectus.021974	Secretagogin OS=Danio rerio GN=scgn PE=1 SV=1
EVM0016252	30S ribosomal protein S12			H.erectus.000586	Bile salt-activated lipase (Fragment) OS=Bos taurus GN=CEL PE=1 SV=2
EVM0002677	PREDICTED: 60S ribosomal protein L19 isoform X1			H.erectus.001720	Secretogranin-3 OS=Homo sapiens GN=SCG3 PE=1 SV=3
EVM0016508	tropomyosin alpha-4 chain isoform X1			H.erectus.008155	60S ribosomal protein L6 OS=Homo sapiens GN=RPL6 PE=1 SV=3
EVM0013592	40S ribosomal protein S29			H.erectus.009052	60S ribosomal protein L31 OS=Paralichthys olivaceus GN=rpl31 PE=2 SV=1
EVM0017431	PREDICTED: cyclin-G1-like			H.erectus.006507	Ubiquitin-40S ribosomal protein S27a OS=Ictalurus punctatus GN=rps27a PE=2 SV=2
EVM0003179	PREDICTED: 60S ribosomal protein L13			H.erectus.008438	40S ribosomal protein S2 OS=Ictalurus punctatus GN=rps2 PE=2 SV=1
EVM0009650	PREDICTED: heat shock protein HSP 90-beta isoform X2			H.erectus.020400	Thioredoxin-interacting protein OS=Homo sapiens GN=TXNIP PE=1 SV=1
EVM0009875	PREDICTED: 40S ribosomal protein S3a			H.erectus.020120	60S ribosomal protein L11 OS=Ictalurus punctatus GN=rpl11 PE=2 SV=3
EVM0006442	PREDICTED: receptor of activated protein C kinase 1			H.erectus.000101	60S ribosomal protein L10 (Fragment) OS=Gallus gallus GN=RPL10 PE=2 SV=1
EVM0018915	60S acidic ribosomal protein P1			H.erectus.021905	Trypsin-3 (Fragment) OS=Salmo salar PE=1 SV=1
EVM0006456	40S ribosomal protein S20-like			H.erectus.021228	C2 domain-containing protein At1g53590 OS=Arabidopsis thaliana GN=NTMC2T6.1 PE=1 SV=2
EVM0004039	cathepsin La			H.erectus.021372	Translationally-controlled tumor protein homolog OS=Danio rerio GN=tpt1 PE=2 SV=1
EVM0007268	60S ribosomal protein L13a			H.erectus.001565	60S ribosomal protein L7a OS=Takifugu rubripes GN=rpl7a PE=3 SV=3
EVM0004583	60S ribosomal protein L8			H.erectus.003842	Betaine--homocysteine S-methyltransferase 1 OS=Danio rerio GN=bhmt PE=2 SV=1
EVM0004123	PREDICTED: 60S ribosomal protein L10a			H.erectus.010273	Glucose-6-phosphatase OS=Felis catus GN=G6PC PE=2 SV=1
EVM0018393	PREDICTED: 60S acidic ribosomal protein P0			H.erectus.001719	Secretogranin-3 OS=Mus musculus GN=Scg3 PE=2 SV=1
EVM0005124	60S ribosomal protein L5			H.erectus.015489	40S ribosomal protein S27 OS=Homarus americanus GN=RPS27 PE=3 SV=2
EVM0009310	PREDICTED: complement factor D-like			H.erectus.015029	40S ribosomal protein S12 OS=Sus scrofa GN=RPS12 PE=2 SV=2
EVM0000472	40S ribosomal protein S9			H.erectus.011742	60S ribosomal protein L8 OS=Danio rerio GN=rpl8 PE=2 SV=3
EVM0001363	40S ribosomal protein S15			H.erectus.010789	Chymotrypsin-like elastase family member 2A OS=Sus scrofa GN=CELA2A PE=1 SV=1
EVM0004786	translationally-controlled tumor protein homolog			H.erectus.015723	NA
EVM0005374	keratin, type I cytoskeletal 13-like			H.erectus.018084	40S ribosomal protein S23 OS=Ictalurus punctatus GN=rps23 PE=2 SV=1
EVM0009469	PREDICTED: hemoglobin embryonic subunit alpha-like			H.erectus.019000	60S ribosomal protein L28 OS=Mus musculus GN=Rpl28 PE=1 SV=2
EVM0020157	hypothetical protein CCH79_00016801			H.erectus.017749	Ubiquitin-like protein FUBI OS=Pongo abelii GN=FAU PE=3 SV=1
EVM0003439	60S ribosomal protein L30			H.erectus.011100	ATP synthase subunit a (Fragment) OS=Oncorhynchus masou GN=mt-atp6 PE=3 SV=1
EVM0003816	glutathione S-transferase Mu 3-like isoform X1			H.erectus.001224	40S ribosomal protein S4, X isoform OS=Danio rerio GN=rps4x PE=2 SV=3
EVM0003838	40S ribosomal protein S8			H.erectus.018787	60S ribosomal protein L13 OS=Danio rerio GN=rpl13 PE=2 SV=3
EVM0008230	PREDICTED: prothymosin alpha-B-like			H.erectus.012427	60S ribosomal protein L12 OS=Mus musculus GN=Rpl12 PE=1 SV=2
EVM0020752	PREDICTED: 60S ribosomal protein L3			H.erectus.003260	60S ribosomal protein L13a OS=Homo sapiens GN=RPL13A PE=1 SV=2
EVM0009915	40S ribosomal protein S18			H.erectus.015688	60S ribosomal protein L15 OS=Ctenopharyngodon idella GN=rpl15 PE=2 SV=3
EVM0017113	PREDICTED: keratin, type I cytoskeletal 18-like			H.erectus.008500	60S ribosomal protein L27 OS=Hippocampus erectus GN=rpl27 PE=2 SV=2
EVM0006768	hypothetical protein PFLUV_G00224960			H.erectus.020753	40S ribosomal protein S14 OS=Mus musculus GN=Rps14 PE=2 SV=3
EVM0009369	hypothetical protein CCH79_00005953			Novel00046
EVM0016817	PREDICTED: podocalyxin isoform X1			H.erectus.020122	Elongation factor 1-alpha OS=Oryzias latipes GN=eef1a PE=2 SV=1
EVM0009652	PREDICTED: calreticulin-like			H.erectus.019979	Cystatin OS=Oncorhynchus keta PE=1 SV=2
EVM0018818	60S ribosomal protein L24			H.erectus.013796	60S ribosomal protein L24 OS=Gillichthys mirabilis GN=rpl24 PE=2 SV=2
EVM0001093	PREDICTED: 60S ribosomal protein L11			H.erectus.000216	60S ribosomal protein L7 OS=Gallus gallus GN=RPL7 PE=2 SV=1
EVM0020556	PREDICTED: 40S ribosomal protein S12 isoform X1			H.erectus.017914	60S acidic ribosomal protein P0 OS=Rana sylvatica GN=RPLP0 PE=2 SV=1
EVM0003698	FAU ubiquitin like and ribosomal protein S30 fusion a			H.erectus.000473	40S ribosomal protein S9 OS=Rattus norvegicus GN=Rps9 PE=1 SV=4
EVM0009596	PREDICTED: non-muscle caldesmon-like isoform X3			H.erectus.020376	40S ribosomal protein S18 OS=Danio rerio GN=rps18 PE=2 SV=1
EVM0020979	PREDICTED: hemoglobin subunit beta-1-like			H.erectus.019343	40S ribosomal protein S26 OS=Rattus norvegicus GN=Rps26 PE=3 SV=3
EVM0010526	PREDICTED: 60S ribosomal protein L18a			H.erectus.005730	60S ribosomal protein L29 OS=Macaca fascicularis GN=RPL29 PE=2 SV=3
EVM0004671	PREDICTED: 40S ribosomal protein S10			H.erectus.003315	40S ribosomal protein S10 OS=Ictalurus punctatus GN=rps10 PE=2 SV=1
EVM0010466	40S ribosomal protein S5			H.erectus.016449	40S ribosomal protein S16 OS=Heteropneustes fossilis GN=rps16 PE=2 SV=1
EVM0009133	40S ribosomal protein S3			H.erectus.011778	40S ribosomal protein S3a OS=Solea senegalensis GN=rps3a PE=2 SV=1
EVM0011195	profilin-2			H.erectus.000087	Proenkephalin-B OS=Cavia porcellus GN=PDYN PE=2 SV=1
EVM0001394	PREDICTED: thioredoxin-interacting protein isoform X1			H.erectus.007674	60S ribosomal protein L5-A OS=Xenopus laevis GN=rpl5-a PE=2 SV=2
EVM0013092	protein S100-A10b			H.erectus.001809	60S ribosomal protein L32 OS=Ictalurus punctatus GN=rpl32 PE=2 SV=1
EVM0009497	transgelin-like			H.erectus.003454	40S ribosomal protein S25 OS=Danio rerio GN=rps25 PE=2 SV=1
EVM0020034	60S ribosomal protein L6 isoform X1			H.erectus.022173	Hemoglobin subunit beta-2 OS=Boreogadus saida GN=hbb2 PE=1 SV=3
EVM0003946	PREDICTED: receptor activity-modifying protein 1-like isoform X2			H.erectus.011520	40S ribosomal protein S17 OS=Sus scrofa GN=RPS17 PE=2 SV=3
EVM0003335	PREDICTED: dnaJ homolog subfamily B member 2			H.erectus.002807	60S ribosomal protein L36 OS=Xenopus tropicalis GN=rpl36 PE=3 SV=1
EVM0004478	activating transcription factor 4b			H.erectus.022246	60S ribosomal protein L4-B OS=Xenopus laevis GN=rpl4-b PE=2 SV=2
EVM0001011	PREDICTED: 40S ribosomal protein S15a			H.erectus.018553	40S ribosomal protein S19 OS=Pagrus major GN=rps19 PE=2 SV=1
EVM0002263	PREDICTED: keratin, type I cytoskeletal 18-like			H.erectus.010783	Carboxypeptidase B OS=Homo sapiens GN=CPB1 PE=1 SV=4
EVM0009572	60S ribosomal protein L37			H.erectus.021351	BTB/POZ domain-containing protein KCTD12 OS=Homo sapiens GN=KCTD12 PE=1 SV=1
EVM0020946	PREDICTED: tetraspanin-8-like isoform X2			H.erectus.015530	60S ribosomal protein L30 OS=Ictalurus punctatus GN=rpl30 PE=3 SV=2
EVM0006650	hypothetical protein F7725_018403, partial			H.erectus.016537	Regulator of G-protein signaling 5 OS=Homo sapiens GN=RGS5 PE=1 SV=1
EVM0003279	insulin-like growth factor-binding protein 1a			H.erectus.004251	ADP/ATP translocase 2 OS=Rattus norvegicus GN=Slc25a5 PE=1 SV=3
EVM0003737	elongation factor 2-like			H.erectus.015302	Neuroendocrine protein 7B2 OS=Homo sapiens GN=SCG5 PE=1 SV=2
EVM0003418	peptidyl-prolyl cis-trans isomerase-like isoform X1			H.erectus.001051	Peptidyl-prolyl cis-trans isomerase OS=Drosophila melanogaster GN=Cyp1 PE=1 SV=2
EVM0003869	60S ribosomal protein L27a			H.erectus.006564	NA
EVM0004821	PREDICTED: myosin light polypeptide 6-like isoform X2			H.erectus.000314	Pancreatic alpha-amylase OS=Struthio camelus PE=1 SV=1
EVM0010919	metallothionein A			H.erectus.010723	60S ribosomal protein L21 OS=Homo sapiens GN=RPL21 PE=1 SV=2
EVM0015691	PREDICTED: 60S ribosomal protein L36a isoform X2			H.erectus.000393	von Willebrand factor A domain-containing protein 5B2 OS=Homo sapiens GN=VWA5B2 PE=2 SV=2
EVM0010108	PREDICTED: homeobox protein Nkx-2.3-like			H.erectus.001037	Bile salt-activated lipase (Fragment) OS=Bos taurus GN=CEL PE=1 SV=2
EVM0010429	major histocompatibility complex class I-related gene protein-like			H.erectus.001908	Elongation factor 1-beta OS=Xenopus laevis GN=eef1b PE=1 SV=3
EVM0016633	PREDICTED: peptidyl-prolyl cis-trans isomerase FKBP5-like			H.erectus.015362	Heat shock protein HSP 90-beta OS=Danio rerio GN=hsp90ab1 PE=1 SV=2
EVM0013341	PREDICTED: 60S ribosomal protein L9			H.erectus.014448	60S ribosomal protein L36a OS=Takifugu rubripes GN=rpl36a PE=3 SV=2
EVM0018048	60S ribosomal protein L35a			H.erectus.016932	Sodium/glucose cotransporter 5 OS=Sus scrofa GN=SLC5A10 PE=2 SV=1
EVM0013708	PREDICTED: endoplasmin			H.erectus.001384	40S ribosomal protein SA OS=Danio rerio GN=rpsa PE=2 SV=1
EVM0003714	--			H.erectus.021417	C-X-C motif chemokine 14 OS=Homo sapiens GN=CXCL14 PE=1 SV=2
EVM0001174	PREDICTED: 60S ribosomal protein L36			H.erectus.000485	60S ribosomal protein L18 OS=Ictalurus punctatus GN=rpl18 PE=2 SV=3
EVM0019599	PREDICTED: sclerostin			H.erectus.006668	Phospholipase A2 OS=Canis familiaris GN=PLA2G1B PE=2 SV=1
EVM0014252	PREDICTED: HLA class II histocompatibility antigen gamma chain			H.erectus.015418	Endonuclease domain-containing 1 protein OS=Homo sapiens GN=ENDOD1 PE=1 SV=2
EVM0004867	calcitonin gene-related peptide type 1 receptor isoform X1			H.erectus.017167	Neurogenic differentiation factor 1 OS=Danio rerio GN=neurod1 PE=1 SV=1
EVM0018808	PREDICTED: 14-3-3 protein beta/alpha-1-like			H.erectus.018119	60S ribosomal protein L22 OS=Sus scrofa GN=RPL22 PE=2 SV=2
EVM0019029	PREDICTED: clusterin isoform X2			H.erectus.008574	Eukaryotic translation initiation factor 1 OS=Mus musculus GN=Eif1 PE=2 SV=2
EVM0007038	40S ribosomal protein S11			Novel00488
EVM0002162	transgelin isoform X1			H.erectus.008666	Hemoglobin subunit alpha-1 OS=Anarhichas minor GN=hba1 PE=1 SV=2
EVM0021148	PREDICTED: hemoglobin embryonic subunit alpha-like			H.erectus.013104	Guanine nucleotide-binding protein subunit beta-2-like 1 OS=Oreochromis niloticus GN=gnb2l1 PE=2 SV=1
EVM0010839	PREDICTED: 60S ribosomal protein L4			H.erectus.011094	NA
EVM0003652	40S ribosomal protein S19			H.erectus.008504	60S ribosomal protein L3 OS=Homo sapiens GN=RPL3 PE=1 SV=2
EVM0020530	PREDICTED: nucleoside diphosphate kinase A2-like			H.erectus.007379	40S ribosomal protein S24 OS=Ictalurus punctatus GN=rps24 PE=2 SV=1
EVM0012864	PREDICTED: heat shock cognate 71 kDa protein			Novel00517
EVM0009459	PREDICTED: annexin A1			H.erectus.002948	Peroxisomal trans-2-enoyl-CoA reductase OS=Mus musculus GN=Pecr PE=2 SV=1
EVM0003557	glyceraldehyde-3-phosphate dehydrogenase 2			H.erectus.007029	CD63 antigen OS=Homo sapiens GN=CD63 PE=1 SV=2
EVM0015900	prosaposin isoform X2			H.erectus.003333	Uncharacterized protein C1orf50 homolog OS=Danio rerio GN=zgc:112255 PE=2 SV=1
EVM0004554	calponin-2			H.erectus.020149	40S ribosomal protein S5 OS=Homo sapiens GN=RPS5 PE=1 SV=4
EVM0017170	PREDICTED: thymosin beta-12			H.erectus.010901	Lipocalin OS=Bufo marinus PE=1 SV=1
EVM0017400	ADP/ATP translocase 3			H.erectus.020398	Chromatin target of PRMT1 protein OS=Homo sapiens GN=CHTOP PE=1 SV=2
EVM0008717	PREDICTED: mRNA decay activator protein ZFP36L1-like			H.erectus.008660	40S ribosomal protein S11 OS=Xenopus laevis GN=rps11 PE=2 SV=1
EVM0011481	PREDICTED: testican-3-like isoform X2			H.erectus.017738	Type III iodothyronine deiodinase OS=Sparus aurata GN=dio3 PE=2 SV=2
EVM0021082	endoplasmic reticulum chaperone BiP			H.erectus.018035	Adenosylhomocysteinase B OS=Xenopus laevis GN=ahcy-b PE=2 SV=1
EVM0020747	PREDICTED: elongation factor 1-beta			H.erectus.021024	NADH-ubiquinone oxidoreductase chain 6 OS=Carassius auratus GN=MT-ND6 PE=3 SV=1
EVM0001378	PREDICTED: 60S ribosomal protein L28			H.erectus.015098	40S ribosomal protein S6 OS=Oncorhynchus mykiss GN=rps6 PE=2 SV=1
EVM0011756	PREDICTED: induced myeloid leukemia cell differentiation protein Mcl-1-like			H.erectus.005220	Stress-associated endoplasmic reticulum protein 1 OS=Rattus norvegicus GN=Serp1 PE=1 SV=2
EVM0001701	GTP-binding nuclear protein Ran isoform X2			H.erectus.011838	H-2 class I histocompatibility antigen, K-B alpha chain OS=Mus musculus GN=H2-K1 PE=1 SV=1
EVM0020147	PREDICTED: protein FAM167A-like			H.erectus.013050	Elongation factor 1-delta OS=Xenopus laevis GN=eef1d PE=1 SV=1
EVM0012621	PREDICTED: cathepsin B			H.erectus.007392	Neuroendocrine convertase 2 OS=Rattus norvegicus GN=Pcsk2 PE=1 SV=1
EVM0005658	14-3-3 protein zeta-like			H.erectus.001698	Nicotinamide riboside kinase 2 OS=Homo sapiens GN=ITGB1BP3 PE=1 SV=1
EVM0014107	Crystal structure of anthrax edema factor (EF) truncation mutant, EF-delta 64 in complex with calmodulin			H.erectus.021382	NA
EVM0017101	PREDICTED: protein SET			H.erectus.000726	Elongation factor 1-gamma OS=Danio rerio GN=eef1g PE=2 SV=1
EVM0009506	PREDICTED: elongation factor 1-delta-like isoform X1			H.erectus.013126	Serine/arginine-rich splicing factor 2 OS=Gallus gallus GN=SRSF2 PE=2 SV=1
EVM0017436	PREDICTED: vimentin A2-like			H.erectus.010719	Pancreas/duodenum homeobox protein 1 OS=Mesocricetus auratus GN=PDX1 PE=1 SV=1
EVM0015319	BOLA class I histocompatibility antigen, alpha chain BL3-6-like isoform X6			H.erectus.012235	Paired box protein Pax-4 OS=Rattus norvegicus GN=Pax4 PE=2 SV=1
EVM0013066	LOW QUALITY PROTEIN: ornithine decarboxylase antizyme 1a			H.erectus.019334	Poly(U)-specific endoribonuclease OS=Paralichthys olivaceus GN=endou PE=2 SV=1
EVM0001648	actin, cytoplasmic 1			H.erectus.016323	60S ribosomal protein L18a OS=Danio rerio GN=rpl18a PE=2 SV=1
EVM0015988	PREDICTED: sodium channel protein type 4 subunit alpha B-like isoform X2			H.erectus.001161	Complexin-2 OS=Rattus norvegicus GN=Cplx2 PE=1 SV=1
EVM0016740	60S ribosomal protein L10			H.erectus.003939	Ornithine decarboxylase antizyme 1 OS=Danio rerio GN=oaz1 PE=2 SV=1
EVM0020434	hypothetical protein DNTS_006461			H.erectus.016192	Probable ribosome biogenesis protein RLP24 OS=Danio rerio GN=rsl24d1 PE=2 SV=1
EVM0013473	60S ribosomal protein L14			H.erectus.009678	Oligosaccharyltransferase complex subunit ostc OS=Danio rerio GN=ostc PE=2 SV=1
EVM0019661	PREDICTED: 40S ribosomal protein S7			H.erectus.011819	NA
EVM0001606	elongation factor 1-gamma			H.erectus.009285	Fructose-bisphosphate aldolase B OS=Sparus aurata GN=aldob PE=2 SV=2
EVM0016854	40S ribosomal protein S16			H.erectus.005015	CCAAT/enhancer-binding protein delta OS=Rattus norvegicus GN=Cebpd PE=2 SV=1
EVM0019053	PREDICTED: protein C8orf4 homolog			H.erectus.019618	Pterin-4-alpha-carbinolamine dehydratase 2 OS=Mus musculus GN=Pcbd2 PE=1 SV=2
EVM0009420	PREDICTED: arginine/serine-rich protein 1-like			H.erectus.011829	Heat shock cognate 70 kDa protein OS=Oncorhynchus mykiss GN=hsc71 PE=2 SV=2
EVM0010548	PREDICTED: calreticulin-like			H.erectus.015645	Translocon-associated protein subunit beta OS=Bos taurus GN=SSR2 PE=2 SV=1
EVM0002898	Uncharacterized protein			H.erectus.002367	ATP synthase lipid-binding protein, mitochondrial OS=Pongo abelii GN=ATP5G3 PE=2 SV=1
EVM0004109	PREDICTED: cellular nucleic acid-binding protein-like isoform X1			H.erectus.013910	Integral membrane protein 2C OS=Pongo abelii GN=ITM2C PE=2 SV=1
EVM0007077	sperm acrosome membrane-associated protein 4-like			Novel00351
EVM0002985	heat shock protein HSP 90-alpha			H.erectus.008804	60S ribosomal protein L19 OS=Xenopus laevis GN=rpl19 PE=2 SV=1
EVM0001349	40S ribosomal protein S13			H.erectus.021023	NADH-ubiquinone oxidoreductase chain 5 OS=Salmo salar GN=MT-ND5 PE=3 SV=1
EVM0005082	glutathione peroxidase 1b			H.erectus.019044	Ornithine decarboxylase antizyme 2 OS=Danio rerio GN=oaz2 PE=2 SV=1
EVM0017753	PREDICTED: CCAAT/enhancer-binding protein delta			H.erectus.003848	Cysteine dioxygenase type 1 OS=Danio rerio GN=cdo1 PE=2 SV=1
EVM0010913	60S ribosomal protein L37a			H.erectus.005179	Diablo homolog, mitochondrial OS=Mus musculus GN=Diablo PE=1 SV=1
EVM0003682	PREDICTED: diamine acetyltransferase 1-like			H.erectus.009173	Translocon-associated protein subunit delta OS=Mus musculus GN=Ssr4 PE=2 SV=1
EVM0005569	uncharacterized protein LOC102795037			H.erectus.019476	Connector enhancer of kinase suppressor of ras 3 OS=Rattus norvegicus GN=Cnksr3 PE=2 SV=1
EVM0021023	tubulin beta-1 chain			H.erectus.008600	Nuclear protein 1 OS=Rattus norvegicus GN=Nupr1 PE=2 SV=1
EVM0018144	hypothetical protein DKP78_14545			H.erectus.019942	Mitogen-activated protein kinase kinase kinase 15 OS=Homo sapiens GN=MAP3K15 PE=1 SV=2
EVM0004490	PREDICTED: heme oxygenase-like			H.erectus.016930	Sodium/glucose cotransporter 5 OS=Mus musculus GN=Slc5a10 PE=2 SV=1
EVM0017159	72 kDa type IV collagenase			H.erectus.011231	Nucleoside diphosphate kinase A2 OS=Xenopus laevis PE=2 SV=1
EVM0000109	60S ribosomal protein L22			H.erectus.022345	Septin-8-A OS=Xenopus laevis GN=sept8-a PE=2 SV=1
EVM0003432	PREDICTED: SPARC			H.erectus.000410	E3 ubiquitin-protein ligase HECTD3 OS=Mus musculus GN=Hectd3 PE=1 SV=2
EVM0021047	arrestin domain-containing protein 3a			H.erectus.008667	Hemoglobin subunit alpha OS=Danio rerio GN=hbaa1 PE=2 SV=3
EVM0019684	erythrocyte band 7 integral membrane protein isoform X1			H.erectus.011760	Carboxypeptidase E OS=Lophius americanus GN=cpe PE=2 SV=1
EVM0005012	PREDICTED: myosin regulatory light polypeptide 9			H.erectus.014548	Calmodulin OS=Epinephelus akaara GN=calm PE=2 SV=3
EVM0011450	PREDICTED: CD209 antigen-like isoform X1			Novel00142
EVM0012679	eukaryotic translation initiation factor 2 subunit 3			Novel00958
EVM0015368	PREDICTED: annexin A5-like			H.erectus.005917	Phosphomannomutase 1 OS=Mus musculus GN=Pmm1 PE=1 SV=1
EVM0004615	PREDICTED: nucleolin isoform X1			H.erectus.015484	ATPase inhibitor, mitochondrial OS=Pongo abelii GN=ATPIF1 PE=3 SV=1
EVM0006303	nidogen-1			H.erectus.000071	60S ribosomal protein L22 OS=Sus scrofa GN=RPL22 PE=2 SV=2
EVM0006916	PREDICTED: interferon alpha-inducible protein 27-like protein 2A			H.erectus.010439	Homeobox protein Nkx-2.2a OS=Danio rerio GN=nkx2.2a PE=2 SV=1
EVM0005775	PREDICTED: protein CREG2			H.erectus.007308	60S ribosomal protein L27a OS=Xenopus laevis GN=rpl27a PE=2 SV=2
EVM0019248	PREDICTED: putative aminopeptidase W07G4.4			H.erectus.013322	60S ribosomal protein L10a OS=Ictalurus punctatus GN=rpl10a PE=2 SV=1
EVM0017465	60S ribosomal protein L34			H.erectus.001499	Eukaryotic translation initiation factor 4E-binding protein 3-like OS=Danio rerio GN=eif4ebp3l PE=1 SV=1
EVM0020390	EH domain-containing protein 2b			H.erectus.012042	Keratin, type II cytoskeletal 8 OS=Danio rerio GN=krt8 PE=1 SV=1
EVM0020031	caveolae-associated protein 1b isoform X2			H.erectus.019461	Transcription cofactor vestigial-like protein 2 OS=Mus musculus GN=Vgll2 PE=1 SV=1
EVM0007365	gap junction alpha-1 protein			H.erectus.014636	Putative all-trans-retinol 13,14-reductase OS=Danio rerio GN=retsat PE=2 SV=1
EVM0012342	PREDICTED: lymphatic vessel endothelial hyaluronic acid receptor 1			H.erectus.022058	Polyadenylate-binding protein 1 OS=Mus musculus GN=Pabpc1 PE=1 SV=2
EVM0015688	immunoglobulin lambda-like polypeptide 5			H.erectus.011129	ERO1-like protein beta OS=Mus musculus GN=Ero1lb PE=2 SV=1
EVM0003957	CC chemokine CK3			H.erectus.015051	Transmembrane emp24 domain-containing protein 10 OS=Takifugu rubripes GN=tmed10 PE=3 SV=1
EVM0020677	PREDICTED: p53 apoptosis effector related to PMP-22 isoform X1			H.erectus.013025	Plasmalemma vesicle-associated protein OS=Homo sapiens GN=PLVAP PE=2 SV=1
EVM0018902	heat shock protein beta-1			H.erectus.012043	Keratin, type I cytoskeletal 18 OS=Danio rerio GN=krt18 PE=1 SV=2
EVM0020594	PREDICTED: ATP synthase subunit beta, mitochondrial			H.erectus.018397	Heat shock cognate 71 kDa protein OS=Saguinus oedipus GN=HSPA8 PE=2 SV=1
EVM0003561	PREDICTED: tubulin alpha chain-like			H.erectus.011947	Alpha-2A adrenergic receptor OS=Danio rerio GN=adra2a PE=2 SV=1
EVM0010419	PREDICTED: nuclease-sensitive element-binding protein 1 isoform X8			H.erectus.021118	X-box-binding protein 1 OS=Bos taurus GN=XBP1 PE=2 SV=1
EVM0000376	PREDICTED: metalloproteinase inhibitor 2-like			H.erectus.015975	Cytochrome c oxidase subunit 7C, mitochondrial OS=Mus musculus GN=Cox7c PE=1 SV=1
EVM0012676	PREDICTED: extracellular matrix protein 1-like			H.erectus.021906	Trypsin-3 (Fragment) OS=Salmo salar PE=1 SV=1
EVM0019747	PREDICTED: protein disulfide-isomerase A3			H.erectus.017718	Dolichyl-diphosphooligosaccharide--protein glycosyltransferase subunit 4 OS=Rattus norvegicus GN=Ost4 PE=3 SV=1
EVM0001640	FH1/FH2 domain-containing protein 1 isoform X5			H.erectus.018693	Induced myeloid leukemia cell differentiation protein Mcl-1 homolog OS=Canis familiaris GN=MCL1 PE=2 SV=1
EVM0020163	thioredoxin reductase-like selenoprotein T			H.erectus.002284	GTP-binding protein Rhes OS=Homo sapiens GN=RASD2 PE=1 SV=1
EVM0018986	lipoprotein lipase			H.erectus.016417	UPF0577 protein KIAA1324-like OS=Homo sapiens GN=KIAA1324L PE=2 SV=2
EVM0007391	prothymosin alpha			H.erectus.008507	Eukaryotic translation initiation factor 3 subunit D OS=Danio rerio GN=eif3d PE=2 SV=1
EVM0008219	cysteine-rich and transmembrane domain-containing protein 1-like			H.erectus.018102	Reactive oxygen species modulator 1 OS=Danio rerio GN=romo1 PE=2 SV=1
EVM0001797	toll-like receptor 8			H.erectus.017433	Serine/arginine-rich splicing factor 4 OS=Mus musculus GN=Srsf4 PE=2 SV=1
EVM0002241	decapping and exoribonuclease protein-like isoform X2			H.erectus.019358	Protein cereblon OS=Gallus gallus GN=CRBN PE=2 SV=1
EVM0000624	proteasome subunit alpha type-3 isoform X1			H.erectus.013624	Pancreatic lipase-related protein 1 OS=Canis familiaris GN=PNLIPRP1 PE=1 SV=2
EVM0002634	PREDICTED: DNA-binding protein inhibitor ID-2			H.erectus.006705	Up-regulated during skeletal muscle growth protein 5 OS=Homo sapiens GN=USMG5 PE=1 SV=1
EVM0005192	bactericidal permeability-increasing protein-like isoform X2			H.erectus.003926	Protein unc-13 homolog A OS=Rattus norvegicus GN=Unc13a PE=1 SV=1
EVM0018608	PREDICTED: macrophage mannose receptor 1-like			H.erectus.004899	Protein disulfide-isomerase OS=Homo sapiens GN=P4HB PE=1 SV=3
EVM0010295	PREDICTED: uncharacterized protein LOC109526985 isoform X2			H.erectus.006261	Angiotensinogen OS=Rattus norvegicus GN=Agt PE=1 SV=1
EVM0002304	PREDICTED: basigin isoform X1			H.erectus.008173	Glucokinase OS=Homo sapiens GN=GCK PE=1 SV=1
EVM0013472	PREDICTED: plexin-B2-like isoform X2			H.erectus.003802	Selenoprotein Pa OS=Danio rerio GN=sepp1a PE=1 SV=3
EVM0011681	rho GDP-dissociation inhibitor 1			H.erectus.000430	Collagen alpha-2(IV) chain OS=Ascaris suum PE=2 SV=1
EVM0013970	PREDICTED: 40S ribosomal protein S27			H.erectus.015298	Clusterin OS=Coturnix coturnix japonica GN=CLU PE=2 SV=2
EVM0007979	legumain			H.erectus.020669	NA
EVM0014650	PREDICTED: immunoglobulin superfamily containing leucine-rich repeat protein 2			H.erectus.018849	Iron-sulfur cluster assembly enzyme ISCU, mitochondrial OS=Mus musculus GN=Iscu PE=1 SV=1
EVM0017569	PREDICTED: 40S ribosomal protein S17-like			H.erectus.010061	Gonadotropin subunit beta-1 OS=Morone saxatilis GN=cgba PE=2 SV=2
EVM0008787	protein QNR-71 isoform X3			H.erectus.009581	Coagulation factor X OS=Bos taurus GN=F10 PE=1 SV=1
EVM0016380	BOLA class I histocompatibility antigen, alpha chain BL3-6-like isoform X6			H.erectus.011987	Replication factor C subunit 1 OS=Mus musculus GN=Rfc1 PE=1 SV=2
EVM0016576	PREDICTED: olfactomedin-4-like			H.erectus.001508	Integral membrane protein 2A OS=Mus musculus GN=Itm2a PE=2 SV=2
EVM0008338	PREDICTED: CD81 antigen-like			H.erectus.011505	Follicle-stimulating hormone receptor OS=Macaca fascicularis GN=FSHR PE=2 SV=2
EVM0001421	--			H.erectus.019697	Glyceraldehyde 3-phosphate dehydrogenase, testis-specific OS=Danio rerio GN=gapdhs PE=2 SV=1
EVM0000601	PREDICTED: cathepsin Z			H.erectus.013534	Eukaryotic translation initiation factor 5 OS=Homo sapiens GN=EIF5 PE=1 SV=2
EVM0007745	phospholipid hydroperoxide glutathione peroxidase-like			H.erectus.006072	Protein Tob1 OS=Homo sapiens GN=TOB1 PE=1 SV=1
EVM0011104	thrombomodulin-like			H.erectus.001769	Probable Bax inhibitor 1 OS=Paralichthys olivaceus GN=tmbim6 PE=2 SV=1
EVM0011483	PREDICTED: tissue factor pathway inhibitor 2-like			H.erectus.013173	DNA damage-inducible transcript 4 protein OS=Danio rerio GN=ddit4 PE=2 SV=1
EVM0002504	pancreatic progenitor cell differentiation and proliferation factor A isoform X1			H.erectus.008175	Myosin regulatory light chain 2, atrial isoform OS=Mus musculus GN=Myl7 PE=2 SV=1
EVM0019386	PREDICTED: olfactomedin-like isoform X1			H.erectus.001426	Repressor of RNA polymerase III transcription MAF1 homolog OS=Xenopus laevis GN=maf1 PE=2 SV=1
EVM0018539	prothymosin alpha-A-like isoform X1			H.erectus.021725	Protein transport protein Sec61 subunit beta OS=Pongo abelii GN=SEC61B PE=3 SV=3
EVM0014221	stomatin (EPB72)-like 3b			H.erectus.020001	Interferon regulatory factor 2-binding protein 2-A OS=Danio rerio GN=irf2bp2a PE=2 SV=1
EVM0005081	cyclic AMP-dependent transcription factor ATF-4 isoform X2			H.erectus.016285	ADP-ribosylation factor 5 OS=Gallus gallus GN=ARF5 PE=2 SV=2
EVM0020822	MARCKS-related protein 1-A			H.erectus.012245	Protein BTG1 OS=Gallus gallus GN=BTG1 PE=2 SV=1
EVM0020442	PREDICTED: myosin-9-like isoform X1			H.erectus.006037	ATP synthase subunit f, mitochondrial OS=Mus musculus GN=Atp5j2 PE=1 SV=3
EVM0009130	fibrinogen-like 2a			H.erectus.020097	NA
EVM0012185	PREDICTED: solute carrier family 26 member 10-like isoform X1			H.erectus.019662	Hepcidin OS=Morone chrysops x Morone saxatilis GN=hamp PE=1 SV=1
EVM0001448	eukaryotic translation initiation factor 3 subunit F			H.erectus.021358	Receptor-type tyrosine-protein phosphatase-like N OS=Mus musculus GN=Ptprn PE=2 SV=2
EVM0007940	PREDICTED: 14-3-3 protein beta/alpha-1			H.erectus.006762	Protein notum homolog OS=Mus musculus GN=Notum PE=2 SV=2
EVM0010869	ubiquitin			H.erectus.002116	Cystatin OS=Bitis gabonica PE=1 SV=1
EVM0020435	PREDICTED: serine/threonine-protein phosphatase 2B catalytic subunit gamma isoform-like			H.erectus.009812	Polyadenylate-binding protein-interacting protein 2B OS=Homo sapiens GN=PAIP2B PE=1 SV=2
EVM0016886	integral membrane protein 2A-like			H.erectus.018938	V-type proton ATPase subunit G 1 OS=Bos taurus GN=ATP6V1G1 PE=1 SV=3
EVM0005481	PREDICTED: membrane cofactor protein-like isoform X3			H.erectus.004172	Cathepsin F OS=Mus musculus GN=Ctsf PE=2 SV=1
EVM0005353	tyrosine-protein kinase Fgr isoform X2			H.erectus.018041	14-3-3 protein beta/alpha-1 OS=Oncorhynchus mykiss PE=2 SV=1
EVM0014080	PREDICTED: ral guanine nucleotide dissociation stimulator-like 2 isoform X1			H.erectus.012257	L-lactate dehydrogenase B chain OS=Fundulus heteroclitus GN=ldhb PE=2 SV=2
EVM0011173	phosphate carrier protein, mitochondrial isoform X2			H.erectus.016302	cAMP-responsive element-binding protein-like 2 OS=Danio rerio GN=crebl2 PE=3 SV=1
EVM0019593	plasmalemma vesicle associated protein b isoform X1			H.erectus.009076	Cellular nucleic acid-binding protein OS=Rattus norvegicus GN=Cnbp PE=2 SV=1
EVM0019175	polyadenylate-binding protein 1			H.erectus.005447	Eukaryotic translation initiation factor 3 subunit F OS=Macaca fascicularis GN=EIF3F PE=2 SV=1
EVM0004592	PREDICTED: DNA-binding protein inhibitor ID-1			H.erectus.000839	Small EDRK-rich factor 2 OS=Pongo abelii GN=SERF2 PE=3 SV=1
EVM0008197	PREDICTED: vascular endothelial growth factor receptor 2 isoform X1			H.erectus.021615	Peroxiredoxin-5, mitochondrial OS=Homo sapiens GN=PRDX5 PE=1 SV=4
EVM0012331	carboxypeptidase N catalytic chain			H.erectus.016327	CCR4-NOT transcription complex subunit 2 OS=Homo sapiens GN=CNOT2 PE=1 SV=1
EVM0015473	PREDICTED: alpha-enolase isoform X1			H.erectus.013381	ADM2 OS=Mus musculus GN=Adm2 PE=2 SV=1
EVM0010564	cdc42 effector protein 2 isoform X2			H.erectus.015202	NA
EVM0018533	--			H.erectus.004405	Regulator of G-protein signaling 4 OS=Rattus norvegicus GN=Rgs4 PE=1 SV=1
EVM0001213	PREDICTED: lysosome membrane protein 2-like			H.erectus.014761	Transmembrane protein 107 OS=Danio rerio GN=tmem107 PE=2 SV=1
EVM0013419	collagen alpha-1(XIII) chain isoform X2			H.erectus.020940	Probable ATP-dependent RNA helicase DDX52 OS=Homo sapiens GN=DDX52 PE=1 SV=3
EVM0003489	PREDICTED: THAP domain-containing protein 7 isoform X2			H.erectus.017283	Solute carrier family 2, facilitated glucose transporter member 2 OS=Gallus gallus GN=SLC2A2 PE=2 SV=1
EVM0020895	PREDICTED: actin-related protein 3			H.erectus.012472	Serine incorporator 1 OS=Rattus norvegicus GN=Serinc1 PE=1 SV=1
EVM0011728	PREDICTED: coagulation factor X-like isoform X3			H.erectus.000851	Signal peptidase complex catalytic subunit SEC11A OS=Pongo abelii GN=SEC11A PE=2 SV=1
EVM0004259	PREDICTED: heterogeneous nuclear ribonucleoprotein A/B-like isoform X2			H.erectus.004641	Eukaryotic translation initiation factor 3 subunit M OS=Danio rerio GN=eif3m PE=2 SV=2
EVM0013680	C-type lectin domain family 4 member E-like isoform X2			H.erectus.013552	Complement factor D OS=Sus scrofa GN=CFD PE=2 SV=1
EVM0018833	PREDICTED: thrombospondin type-1 domain-containing protein 4-like			H.erectus.021094	Cathepsin L1 OS=Chlorocebus aethiops GN=CTSL1 PE=1 SV=1
EVM0010908	PREDICTED: serum deprivation-response protein-like			H.erectus.006791	Keratin, type I cytoskeletal 13 OS=Oncorhynchus mykiss GN=krt13 PE=2 SV=1
EVM0008425	PREDICTED: adenylyl cyclase-associated protein 1 isoform X1			H.erectus.015902	Cyclin-dependent kinase inhibitor 1 OS=Mus musculus GN=Cdkn1a PE=1 SV=4
EVM0021121	PREDICTED: nuclear receptor coactivator 7 isoform X1			H.erectus.019869	Myosin regulatory light chain 2, smooth muscle minor isoform OS=Gallus gallus PE=2 SV=2
EVM0002589	PREDICTED: T-complex protein 1 subunit alpha			H.erectus.011555	Protein disulfide-isomerase A3 OS=Gallus gallus GN=PDIA3 PE=2 SV=1
EVM0006323	40S ribosomal protein S25			H.erectus.008943	Calreticulin OS=Oryctolagus cuniculus GN=CALR PE=1 SV=1
EVM0017701	60S ribosomal protein L22			H.erectus.010943	APOBEC1 complementation factor OS=Homo sapiens GN=A1CF PE=1 SV=1
EVM0007117	PREDICTED: sodium/potassium-transporting ATPase subunit alpha-1			H.erectus.011140	Heme-binding protein 1 OS=Mus musculus GN=Hebp1 PE=1 SV=1
EVM0001525	procollagen C-endopeptidase enhancer 2			H.erectus.003732	Transcription factor BTF3 OS=Mus musculus GN=Btf3 PE=2 SV=3
EVM0016278	PREDICTED: cytochrome c oxidase subunit 6A, mitochondrial			H.erectus.008575	Serine/arginine-rich splicing factor 2 OS=Gallus gallus GN=SRSF2 PE=2 SV=1
EVM0015972	PREDICTED: heterogeneous nuclear ribonucleoprotein K isoform X2			H.erectus.019342	Peptidyl-prolyl cis-trans isomerase FKBP11 OS=Mus musculus GN=Fkbp11 PE=2 SV=1
EVM0017059	PREDICTED: fructose-bisphosphate aldolase C			H.erectus.005569	WD repeat and SOCS box-containing protein 1 OS=Takifugu rubripes GN=wsb1 PE=2 SV=1
EVM0002705	PREDICTED: voltage-dependent anion-selective channel protein 2			H.erectus.016081	U1 small nuclear ribonucleoprotein 70 kDa OS=Mus musculus GN=Snrnp70 PE=1 SV=2
EVM0012119	PREDICTED: huntingtin-interacting protein K			H.erectus.003006	Eukaryotic initiation factor 4A-II OS=Gallus gallus GN=EIF4A2 PE=2 SV=1
EVM0016960	chloride intracellular channel protein 4			H.erectus.007151	Arginine and glutamate-rich protein 1 OS=Xenopus tropicalis GN=arglu1 PE=2 SV=1
EVM0002954	protein disulfide-isomerase A6 isoform X2			H.erectus.013733	Heterogeneous nuclear ribonucleoprotein A1 OS=Pan troglodytes GN=HNRNPA1 PE=2 SV=1
EVM0011440	PREDICTED: peptidyl-prolyl cis-trans isomerase FKBP1A-like			H.erectus.005105	60S ribosomal protein L38 OS=Rattus norvegicus GN=Rpl38 PE=1 SV=2
EVM0021166	transcription factor BTF3			H.erectus.015532	Ribonuclease UK114 OS=Homo sapiens GN=HRSP12 PE=1 SV=1
EVM0008314	PREDICTED: FXYD domain-containing ion transport regulator 3-like			H.erectus.016079	Hydroxyacid oxidase 1 OS=Mus musculus GN=Hao1 PE=2 SV=1
EVM0007568	PREDICTED: actin-related protein 2/3 complex subunit 5			H.erectus.017728	T-complex protein 1 subunit alpha OS=Paleosuchus palpebrosus GN=TCP1 PE=2 SV=1
EVM0014710	PREDICTED: toll-like receptor 5			H.erectus.000572	Receptor expression-enhancing protein 5 OS=Pongo abelii GN=REEP5 PE=2 SV=1
EVM0018805	E-selectin-like			H.erectus.010113	L-lactate dehydrogenase A chain OS=Sphyraena idiastes GN=ldha PE=2 SV=3
EVM0003377	PREDICTED: multimerin-2-like			H.erectus.001668	TAR DNA-binding protein 43 OS=Gallus gallus GN=TARDBP PE=2 SV=1
EVM0002430	angiopoietin-related protein 4			H.erectus.007410	Lactosylceramide alpha-2,3-sialyltransferase OS=Homo sapiens GN=ST3GAL5 PE=1 SV=4
EVM0013161	PREDICTED: T-cell leukemia homeobox protein 1-like			H.erectus.011068	UDP-N-acetylglucosamine--peptide N-acetylglucosaminyltransferase 110 kDa subunit OS=Oryctolagus cuniculus GN=OGT PE=1 SV=2
EVM0020296	protocadherin-12 isoform X1			H.erectus.002242	Alpha-enolase OS=Homo sapiens GN=ENO1 PE=1 SV=2
EVM0008685	PREDICTED: aldehyde dehydrogenase family 9 member A1-like			H.erectus.022324	Glutathione peroxidase 3 OS=Hylobates lar GN=GPX3 PE=2 SV=2
EVM0009518	60S ribosomal protein L38 isoform X1			H.erectus.019411	Serine/arginine-rich splicing factor 3 OS=Mus musculus GN=Srsf3 PE=1 SV=1
EVM0010872	PREDICTED: unconventional myosin-Ic-like			H.erectus.018631	NA
EVM0014624	15 kDa selenoprotein			H.erectus.003259	ATPase inhibitor, mitochondrial OS=Pongo abelii GN=ATPIF1 PE=3 SV=1
EVM0002810	PREDICTED: cell surface glycoprotein MUC18-like isoform X9			H.erectus.013532	Creatine kinase B-type OS=Gallus gallus GN=CKB PE=1 SV=1
EVM0019886	tubulin alpha-1B chain			H.erectus.011649	Prostacyclin receptor OS=Rattus norvegicus GN=Ptgir PE=2 SV=1
EVM0013406	V-type proton ATPase subunit e 1			H.erectus.006626	Cyclic AMP-dependent transcription factor ATF-4 OS=Danio rerio GN=atf4 PE=2 SV=1
EVM0011432	cell division control protein 42 homolog isoform 1			H.erectus.004637	Paired box protein Pax-6 OS=Rattus norvegicus GN=Pax6 PE=2 SV=1
EVM0004434	PREDICTED: myeloid-associated differentiation marker homolog			H.erectus.004255	Extracellular calcium-sensing receptor OS=Homo sapiens GN=CASR PE=1 SV=2
EVM0012680	PREDICTED: laminin subunit beta-1-like			H.erectus.000716	GTP-binding nuclear protein Ran OS=Gallus gallus GN=RAN PE=2 SV=1
EVM0013006	PREDICTED: protein lifeguard 3			H.erectus.019298	Histone H3.3 OS=Xenopus tropicalis GN=TGas113e22.1 PE=1 SV=3
EVM0002236	PREDICTED: beta-1,3-N-acetylglucosaminyltransferase lunatic fringe			H.erectus.013976	Proactivator polypeptide OS=Gallus gallus GN=PSAP PE=1 SV=1
EVM0014353	PREDICTED: serine/threonine-protein kinase Sgk1-like isoform X1			H.erectus.007389	Voltage-dependent anion-selective channel protein 2 OS=Xenopus laevis GN=vdac2 PE=1 SV=1
EVM0011223	PREDICTED: eukaryotic initiation factor 4A-I-like			H.erectus.006177	Peptidyl-prolyl cis-trans isomerase H OS=Mus musculus GN=Ppih PE=2 SV=1
EVM0012880	guanine nucleotide-binding protein G(i) subunit alpha-2-like			H.erectus.012845	ATP synthase subunit g, mitochondrial OS=Pongo abelii GN=ATP5L PE=3 SV=1
EVM0004376	PREDICTED: eukaryotic initiation factor 4A-II			H.erectus.011258	Hematopoietically-expressed homeobox protein hhex OS=Xenopus tropicalis GN=hhex PE=2 SV=1
EVM0016986	ras-related protein Rab-10			H.erectus.017803	Peptidyl-prolyl cis-trans isomerase FKBP1B OS=Homo sapiens GN=FKBP1B PE=1 SV=2
EVM0001565	PREDICTED: epithelial membrane protein 1			H.erectus.014762	Protein S100-A11 OS=Oryctolagus cuniculus GN=S100A11 PE=1 SV=2
EVM0016328	PREDICTED: eukaryotic translation initiation factor 4H isoform X2			H.erectus.010368	Cytochrome c oxidase subunit 8A, mitochondrial OS=Eulemur fulvus fulvus GN=COX8A PE=3 SV=1
EVM0004654	iron-sulfur cluster assembly scaffold protein IscU-like			H.erectus.003806	Growth arrest and DNA damage-inducible protein GADD45 gamma OS=Rattus norvegicus GN=Gadd45g PE=2 SV=1
EVM0021091	PREDICTED: lipocalin-like			H.erectus.003433	Translocon-associated protein subunit gamma OS=Rattus norvegicus GN=Ssr3 PE=1 SV=2
EVM0021175	PREDICTED: follistatin-related protein 1 isoform X2			H.erectus.012238	Staphylococcal nuclease domain-containing protein 1 OS=Rattus norvegicus GN=Snd1 PE=2 SV=1
EVM0015568	PREDICTED: syndecan-2-B-like			H.erectus.006609	Galectin-2 OS=Mus musculus GN=Lgals2 PE=2 SV=1
EVM0009268	40S ribosomal protein S28			H.erectus.011859	NA
EVM0012149	PREDICTED: actin-related protein 2/3 complex subunit 1B-like			H.erectus.017452	Arginase, non-hepatic 2 OS=Xenopus laevis GN=arg2-b PE=2 SV=1
EVM0007520	PREDICTED: digestive cysteine proteinase 2-like			H.erectus.001498	NA
EVM0004061	PREDICTED: creatine kinase B-type isoform X2			H.erectus.020801	GTP-binding protein SAR1b OS=Bos taurus GN=SAR1B PE=2 SV=1
EVM0000225	ATP synthase subunit f, mitochondrial			H.erectus.000419	Selenoprotein T1a OS=Danio rerio GN=selt1a PE=2 SV=3
EVM0016985	hypothetical protein H355_006035			H.erectus.018929	Malignant fibrous histiocytoma-amplified sequence 1 homolog OS=Xenopus tropicalis GN=mfhas1 PE=2 SV=1
EVM0012822	protein HEG isoform X5			H.erectus.010922	ATP synthase subunit beta, mitochondrial OS=Cyprinus carpio GN=atp5b PE=2 SV=1
EVM0016385	tetraspanin 36			H.erectus.017166	Ceramide kinase-like protein OS=Homo sapiens GN=CERKL PE=1 SV=1
EVM0018934	ferritin, heavy subunit			H.erectus.015907	Putative adenosylhomocysteinase 3 OS=Homo sapiens GN=AHCYL2 PE=1 SV=1
EVM0018319	cathepsin F			H.erectus.003626	Cyclin-I OS=Homo sapiens GN=CCNI PE=1 SV=1
EVM0019900	PREDICTED: extracellular matrix protein 1-like			H.erectus.016663	14-3-3 protein zeta OS=Gallus gallus GN=YWHAZ PE=2 SV=1
EVM0001966	PREDICTED: T-complex protein 1 subunit beta			H.erectus.020322	1-phosphatidylinositol phosphodiesterase OS=Listeria monocytogenes GN=plcA PE=1 SV=1
EVM0000565	PREDICTED: neurogenic locus notch homolog protein 1 isoform X1			H.erectus.018868	Transmembrane emp24 domain-containing protein 2 (Fragment) OS=Cricetulus griseus GN=TMED2 PE=1 SV=1
EVM0014778	CD81 antigen-like isoform X2			H.erectus.012492	Cytochrome c oxidase subunit 7A2, mitochondrial OS=Rattus norvegicus GN=Cox7a2 PE=1 SV=1
EVM0011802	PREDICTED: thyrotroph embryonic factor-like isoform X1			H.erectus.003729	Ribosome biogenesis protein NSA2 homolog OS=Homo sapiens GN=NSA2 PE=1 SV=1
EVM0004309	PREDICTED: U1 small nuclear ribonucleoprotein 70 kDa isoform X2			H.erectus.011946	Neuropathy target esterase OS=Mus musculus GN=Pnpla6 PE=2 SV=2
EVM0010222	transcription factor SOX-17			H.erectus.010626	Plasmalemma vesicle-associated protein OS=Homo sapiens GN=PLVAP PE=2 SV=1
EVM0014496	PREDICTED: phospholipid phosphatase 1 isoform X2			H.erectus.008476	Cytochrome c oxidase subunit 6A, mitochondrial OS=Cyprinus carpio PE=3 SV=1
EVM0005756	Small nuclear ribonucleoprotein-associated protein B'			H.erectus.002909	Dolichyl-diphosphooligosaccharide--protein glycosyltransferase subunit DAD1 OS=Rattus norvegicus GN=Dad1 PE=2 SV=3
EVM0017477	Ornithine decarboxylase antizyme 2 ODC antizyme, long form			H.erectus.013904	Histone H3.3 OS=Xenopus tropicalis GN=TGas113e22.1 PE=1 SV=3
EVM0010944	platelet-derived growth factor receptor beta isoform X1			H.erectus.000470	Leukocyte receptor cluster member 8 homolog OS=Danio rerio GN=leng8 PE=2 SV=1
EVM0014927	PREDICTED: transmembrane protein 88-like isoform X1			H.erectus.020512	Serine/arginine-rich splicing factor 1 OS=Xenopus tropicalis GN=srsf1 PE=2 SV=1
EVM0009410	protein wntless homolog isoform X2			H.erectus.008158	Voltage-dependent anion-selective channel protein 2 OS=Xenopus laevis GN=vdac2 PE=1 SV=1
EVM0018577	homeobox protein Nkx-2.3			H.erectus.009984	Complement factor I OS=Mus musculus GN=Cfi PE=1 SV=3
EVM0004058	PREDICTED: serine/threonine-protein phosphatase PP1-beta catalytic subunit			H.erectus.002472	Renin receptor OS=Rattus norvegicus GN=Atp6ap2 PE=2 SV=1
EVM0009227	dihydropyrimidinase-related protein 3 isoform X1			H.erectus.007647	Collectrin OS=Bos taurus GN=TMEM27 PE=2 SV=1
EVM0007767	integrin beta-1a isoform X1			H.erectus.009223	14-3-3 protein beta/alpha-1 OS=Oncorhynchus mykiss PE=2 SV=1
EVM0020137	PREDICTED: inositol-3-phosphate synthase 1			H.erectus.015575	Serine/threonine-protein kinase SIK1 OS=Mus musculus GN=Sik1 PE=1 SV=3
EVM0001876	serine incorporator 1			H.erectus.020443	Peroxiredoxin-6 OS=Gallus gallus GN=PRDX6 PE=2 SV=3
EVM0015433	PREDICTED: nicotinamide riboside kinase 2-like isoform X1			H.erectus.016286	UPF0539 protein C7orf59 homolog OS=Danio rerio GN=si:dkey-159a18.7 PE=2 SV=1
EVM0010403	PREDICTED: transcobalamin-2-like			H.erectus.020949	S-phase kinase-associated protein 1 OS=Rattus norvegicus GN=Skp1 PE=2 SV=3
EVM0007860	calpain-2 catalytic subunit-like isoform X2			H.erectus.004418	Alpha-2-HS-glycoprotein OS=Bos taurus GN=AHSG PE=1 SV=2
EVM0010649	PREDICTED: cbp/p300-interacting transactivator 3-like			H.erectus.017945	Neuroendocrine convertase 1 OS=Homo sapiens GN=PCSK1 PE=1 SV=2
EVM0003367	small nuclear ribonucleoprotein Sm D1			H.erectus.008322	TM2 domain-containing protein 1 OS=Danio rerio GN=tm2d1 PE=2 SV=1
EVM0002670	transcription factor 21			H.erectus.019003	Prostaglandin G/H synthase 1 OS=Oryctolagus cuniculus GN=PTGS1 PE=2 SV=1
EVM0001189	lectin, galactoside-binding, soluble, 2a			H.erectus.011504	Neurexin-1a-alpha OS=Danio rerio GN=nrxn1a PE=2 SV=1
EVM0007163	F-actin-capping protein subunit alpha-2-like			H.erectus.019240	Endothelial differentiation-related factor 1 homolog OS=Gallus gallus GN=EDF1 PE=2 SV=1
EVM0019955	postacrosomal sheath WW domain-binding protein			H.erectus.003112	Signal peptidase complex subunit 1 OS=Bos taurus GN=SPCS1 PE=3 SV=1
EVM0005151	PREDICTED: acidic leucine-rich nuclear phosphoprotein 32 family member B-like isoform X4			H.erectus.008354	ELAV-like protein 1 OS=Mus musculus GN=Elavl1 PE=1 SV=2
EVM0020693	hydroxysteroid dehydrogenase-like protein 2			H.erectus.000509	NA
EVM0008433	PREDICTED: cytochrome c oxidase subunit 5B, mitochondrial-like, partial			H.erectus.016708	Epididymal secretory protein E1 OS=Danio rerio GN=npc2 PE=2 SV=1
EVM0011615	PREDICTED: G-protein-signaling modulator 1-like			H.erectus.011768	Annexin A5 OS=Gallus gallus GN=ANXA5 PE=1 SV=2
EVM0003445	syntenin-2			H.erectus.011315	Carboxypeptidase N catalytic chain OS=Mus musculus GN=Cpn1 PE=2 SV=1
EVM0001292	PREDICTED: endothelin B receptor-like			H.erectus.014349	Serine/arginine-rich splicing factor 7 OS=Mus musculus GN=Srsf7 PE=1 SV=1
EVM0017083	PREDICTED: polyubiquitin-B isoform X5			H.erectus.002703	Protein FEV OS=Danio rerio GN=fev PE=2 SV=1
EVM0004752	PREDICTED: switch-associated protein 70-like			H.erectus.009999	Sequestosome-1 OS=Rattus norvegicus GN=Sqstm1 PE=1 SV=1
EVM0005160	PREDICTED: 26S protease regulatory subunit 8			H.erectus.020662	Purkinje cell protein 4 OS=Homo sapiens GN=PCP4 PE=2 SV=3
EVM0007035	PREDICTED: ATP-dependent RNA helicase DDX39A-like			H.erectus.020749	Ribonuclease kappa-B OS=Danio rerio GN=rnasekb PE=2 SV=1
EVM0006354	PREDICTED: ATP-binding cassette sub-family C member 9-like			H.erectus.009399	Hypoxia-inducible factor 3-alpha OS=Rattus norvegicus GN=Hif3a PE=1 SV=1
EVM0000157	PREDICTED: hypoxia-inducible factor 1-alpha			H.erectus.011454	Histone H3.3 OS=Xenopus tropicalis GN=TGas113e22.1 PE=1 SV=3
EVM0006104	T-complex protein 1 subunit delta			H.erectus.006976	Heat shock protein beta-7 OS=Homo sapiens GN=HSPB7 PE=1 SV=1
EVM0013986	PREDICTED: histidine triad nucleotide-binding protein 1			H.erectus.010647	UPF0608 protein C19orf42 homolog OS=Xenopus tropicalis GN=TEgg109m01.1 PE=3 SV=1
EVM0015202	PREDICTED: ras-GEF domain-containing family member 1B-B-like			H.erectus.001331	Deoxyribonuclease-1 OS=Oreochromis mossambicus GN=dnase1 PE=1 SV=2
EVM0020731	PREDICTED: KH domain-containing, RNA-binding, signal transduction-associated protein 1-like			H.erectus.007796	Ras-like protein family member 11B OS=Danio rerio GN=rasl11b PE=2 SV=1
EVM0010510	PREDICTED: high affinity immunoglobulin gamma Fc receptor I-like			H.erectus.004565	Selenoprotein S OS=Danio rerio GN=sels PE=2 SV=2
EVM0011048	PREDICTED: talin-2 isoform X1			H.erectus.017642	Protein Z-dependent protease inhibitor OS=Homo sapiens GN=SERPINA10 PE=1 SV=1
EVM0008434	calumenin-B			H.erectus.011937	Clathrin light chain A OS=Bos taurus GN=CLTA PE=1 SV=1
EVM0000202	PREDICTED: transketolase-like			H.erectus.017996	Small nuclear ribonucleoprotein-associated protein B' OS=Macropus eugenii GN=SNRPB PE=2 SV=1
EVM0003673	PREDICTED: cyclin-dependent kinase inhibitor 1C-like			H.erectus.014910	Hemopexin OS=Danio rerio GN=hpx PE=2 SV=2
EVM0010516	PREDICTED: blood vessel epicardial substance			H.erectus.007430	Anthrax toxin receptor 1 OS=Mus musculus GN=Antxr1 PE=2 SV=2
EVM0014402	PREDICTED: microtubule-associated protein RP/EB family member 1 isoform X2			H.erectus.006018	Cathepsin D OS=Clupea harengus GN=ctsd PE=1 SV=1
EVM0009421	PREDICTED: eukaryotic translation initiation factor 3 subunit M			H.erectus.005718	RNA-binding protein 5 OS=Xenopus tropicalis GN=rbm5 PE=2 SV=1
EVM0005179	nucleolar complex protein 3 homolog isoform X3			H.erectus.012564	Nucleolar GTP-binding protein 1 OS=Homo sapiens GN=GTPBP4 PE=1 SV=3
EVM0016490	podocan			H.erectus.020705	Fatty aldehyde dehydrogenase OS=Macaca fascicularis GN=ALDH3A2 PE=2 SV=1
EVM0013380	Ig kappa chain V region 3547			H.erectus.015257	Calmodulin OS=Xenopus laevis GN=calm1 PE=1 SV=2
EVM0005117	PREDICTED: guanine nucleotide-binding protein G(I)/G(S)/G(O) subunit gamma-10-like			H.erectus.011119	Mitochondrial import receptor subunit TOM20 homolog OS=Rattus norvegicus GN=Tomm20 PE=1 SV=2
EVM0006144	PREDICTED: voltage-dependent anion-selective channel protein 1			H.erectus.013994	Insulin-like growth factor II OS=Oncorhynchus mykiss GN=igf2 PE=2 SV=1
EVM0017874	PREDICTED: drebrin-like protein isoform X4			H.erectus.006199	Calcipressin-1 OS=Rattus norvegicus GN=Rcan1 PE=2 SV=1
EVM0018908	PREDICTED: peroxiredoxin-5, mitochondrial			H.erectus.007887	Selenoprotein K OS=Danio rerio GN=selk PE=3 SV=3
EVM0011895	Ig kappa chain V region 3547			H.erectus.020921	Superoxide dismutase [Cu-Zn] OS=Danio rerio GN=sod1 PE=2 SV=1
EVM0002763	PREDICTED: hematological and neurological expressed 1 protein			H.erectus.002790	Transmembrane and coiled-coil domains protein 1 OS=Rattus norvegicus GN=Tmco1 PE=2 SV=1
EVM0011396	heparan sulfate glucosamine 3-O-sulfotransferase 3B1b			H.erectus.018897	Peptidyl-prolyl cis-trans isomerase A OS=Mus musculus GN=Ppia PE=1 SV=2
EVM0004480	PREDICTED: DENN domain-containing protein 4B isoform X3			H.erectus.001346	Ras-related protein Rab-3D OS=Mus musculus GN=Rab3d PE=1 SV=1
EVM0016904	fatty acid-binding protein, heart-like			H.erectus.001107	Calcium-binding mitochondrial carrier protein SCaMC-2-A OS=Danio rerio GN=slc25a25a PE=2 SV=1
EVM0008154	PREDICTED: probable ribosome biogenesis protein RLP24			H.erectus.012633	Endoplasmin OS=Rattus norvegicus GN=Hsp90b1 PE=1 SV=2
EVM0000394	PREDICTED: RNA-binding protein FUS-like isoform X1			H.erectus.020273	26S proteasome complex subunit DSS1 OS=Mus musculus GN=Shfm1 PE=2 SV=1
EVM0012777	PREDICTED: luc7-like protein 3			H.erectus.006565	Protein disulfide-isomerase OS=Homo sapiens GN=P4HB PE=1 SV=3
EVM0016860	PREDICTED: serine/arginine-rich splicing factor 7			H.erectus.000011	Beta-2-microglobulin OS=Danio rerio GN=b2m PE=3 SV=1
EVM0018897	PREDICTED: uncharacterized protein LOC109518239			H.erectus.018493	Flotillin-1 OS=Carassius auratus GN=flot1 PE=1 SV=1
EVM0006131	PREDICTED: cyclin-I			H.erectus.002243	Carbonic anhydrase 6 OS=Homo sapiens GN=CA6 PE=1 SV=3
EVM0019939	PREDICTED: pyruvate kinase PKM-like isoform X2			H.erectus.012217	NA
EVM0017496	PREDICTED: chloride intracellular channel protein 1			Novel00074
EVM0018324	histone H3.3			H.erectus.005239	Probable signal peptidase complex subunit 2 OS=Danio rerio GN=spcs2 PE=2 SV=1
EVM0010097	PREDICTED: nuclear receptor coactivator 4 isoform X3			H.erectus.013224	Histone H3.3 OS=Xenopus tropicalis GN=TGas113e22.1 PE=1 SV=3
EVM0005417	protein TALPID3 isoform X5			H.erectus.010797	Diamine acetyltransferase 1 OS=Gallus gallus GN=SAT1 PE=2 SV=1
EVM0001333	PREDICTED: cytochrome c oxidase subunit 4 isoform 1, mitochondrial			Novel00175
EVM0012628	PREDICTED: protein BUD31 homolog			Novel00521
EVM0003481	PREDICTED: procollagen C-endopeptidase enhancer 2-like			H.erectus.020760	Arfaptin-2 OS=Rattus norvegicus GN=Arfip2 PE=2 SV=1
EVM0006820	ATP synthase subunit gamma, mitochondrial isoform X1			H.erectus.014037	Malate dehydrogenase, cytoplasmic OS=Bos taurus GN=MDH1 PE=2 SV=3
EVM0006665	PREDICTED: thioredoxin domain-containing protein 12			H.erectus.018594	NA
EVM0003407	glucose-6-phosphate isomerase a			H.erectus.007744	Cytochrome P450 2J2 OS=Homo sapiens GN=CYP2J2 PE=1 SV=2
EVM0014200	cofilin-2-like			H.erectus.019796	Kinesin-like protein KIF20A OS=Homo sapiens GN=KIF20A PE=1 SV=1
EVM0021069	50S ribosomal protein L29			H.erectus.005694	Peptidyl-prolyl cis-trans isomerase FKBP5 OS=Homo sapiens GN=FKBP5 PE=1 SV=2
EVM0015025	PREDICTED: ras association domain-containing protein 4-like, partial			H.erectus.005259	14-3-3 protein epsilon OS=Ovis aries GN=YWHAE PE=1 SV=1
EVM0005525	PREDICTED: CD63 antigen			H.erectus.012483	E3 ubiquitin-protein ligase RNF19A OS=Homo sapiens GN=RNF19A PE=1 SV=3
EVM0008031	PREDICTED: T-cell ecto-ADP-ribosyltransferase 1-like			H.erectus.017735	Mitochondrial carnitine/acylcarnitine carrier protein CACL OS=Rattus norvegicus GN=Slc25a29 PE=2 SV=1
EVM0003808	PREDICTED: sortilin-like			H.erectus.011912	Probable ATP-dependent RNA helicase DDX5 OS=Mus musculus GN=Ddx5 PE=1 SV=2
EVM0009205	ADP-ribosylation factor 2b			H.erectus.014950	MOB-like protein phocein OS=Rattus norvegicus GN=Mob4 PE=1 SV=1
EVM0009193	PREDICTED: tropomyosin alpha-1 chain isoform X1			H.erectus.010443	Insulinoma-associated protein 1 OS=Homo sapiens GN=INSM1 PE=2 SV=1
EVM0013741	CUBN protein, partial			H.erectus.001473	60S ribosomal protein L26 OS=Mus musculus GN=Rpl26 PE=2 SV=1
EVM0019476	adhesion G protein-coupled receptor E5			H.erectus.017000	Ferritin, heavy subunit OS=Salmo salar PE=2 SV=1
EVM0001549	PREDICTED: neurogenic locus notch homolog protein 1-like			H.erectus.016385	ATP synthase subunit gamma, mitochondrial OS=Macaca fascicularis GN=ATP5C1 PE=2 SV=1
EVM0018542	PREDICTED: calpain small subunit 1-like			H.erectus.000793	Copper transport protein ATOX1 OS=Canis familiaris GN=ATOX1 PE=3 SV=1
EVM0002749	mitogen-activated protein kinase-binding protein 1 isoform X3			Novel00775
EVM0018136	PREDICTED: eukaryotic translation initiation factor 3 subunit G			H.erectus.009291	Bifunctional heparan sulfate N-deacetylase/N-sulfotransferase 1 OS=Xenopus tropicalis GN=ndst1 PE=2 SV=1
EVM0008239	PREDICTED: serine/arginine-rich splicing factor 5			H.erectus.011438	Putative RNA-binding protein Luc7-like 1 OS=Homo sapiens GN=LUC7L PE=1 SV=1
EVM0007486	PREDICTED: KIF1-binding protein isoform X1			H.erectus.012229	Tetraspanin-11 OS=Bos taurus GN=TSPAN11 PE=2 SV=1
EVM0017943	PREDICTED: 14-3-3 protein epsilon-like			H.erectus.002253	Glutathione S-transferase Mu 3 OS=Macaca fuscata fuscata GN=GSTM3 PE=2 SV=3
EVM0008569	PREDICTED: interleukin-6 receptor subunit alpha-like			H.erectus.018179	Protein transport protein Sec61 subunit alpha-like 1 OS=Danio rerio GN=sec61al1 PE=2 SV=3
EVM0007675	Crystal structure of anthrax edema factor (EF) truncation mutant, EF-delta 64 in complex with calmodulin			H.erectus.001166	Transmembrane emp24 domain-containing protein 9 OS=Homo sapiens GN=TMED9 PE=1 SV=2
EVM0000473	PREDICTED: uncharacterized protein LOC109515425			H.erectus.001511	NA
EVM0015181	PREDICTED: protein S100-A16-like isoform X2			H.erectus.006068	Luc7-like protein 3 OS=Pongo abelii GN=LUC7L3 PE=2 SV=1
EVM0010171	PAK4-inhibitor inka2-like			H.erectus.008174	Synaptobrevin homolog YKT6 OS=Danio rerio GN=ykt6 PE=2 SV=1
EVM0015928	PREDICTED: protocadherin-18 isoform X2			H.erectus.005222	Leucine-rich repeat and calponin homology domain-containing protein 3 OS=Homo sapiens GN=LRCH3 PE=1 SV=2
EVM0006578	ragulator complex protein LAMTOR1			H.erectus.011128	GTP-binding protein 2 OS=Mus musculus GN=Gtpbp2 PE=2 SV=1
EVM0018858	PREDICTED: T-complex protein 1 subunit gamma			H.erectus.020437	Dimethylaniline monooxygenase [N-oxide-forming] 5 OS=Oryctolagus cuniculus GN=FMO5 PE=1 SV=2
EVM0000021	PREDICTED: integrin beta-5			H.erectus.017970	Mesencephalic astrocyte-derived neurotrophic factor OS=Bos taurus GN=MANF PE=1 SV=2
EVM0001485	T-complex protein 1 subunit theta isoform X1			H.erectus.002791	Aldehyde dehydrogenase family 9 member A1 OS=Oryzias latipes GN=aldh9A1 PE=2 SV=1
EVM0001454	high mobility group nucleosome-binding domain-containing protein 3 isoform X4			H.erectus.006443	Histidine triad nucleotide-binding protein 1 OS=Oryctolagus cuniculus GN=HINT1 PE=1 SV=2
EVM0010713	PREDICTED: protein transport protein Sec61 subunit alpha-like 1			H.erectus.000397	PDZ domain-containing protein GIPC1 OS=Rattus norvegicus GN=Gipc1 PE=1 SV=2
EVM0000015	PREDICTED: tubulin alpha-1A chain-like			H.erectus.018997	ATP synthase subunit alpha, mitochondrial OS=Rattus norvegicus GN=Atp5a1 PE=1 SV=2
EVM0017765	N-acylsphingosine amidohydrolase (acid ceramidase) 1b			H.erectus.007643	Chymotrypsin-like elastase family member 3B OS=Mus musculus GN=Cela3b PE=2 SV=1
EVM0000323	serine/threonine-protein phosphatase 2A 65 kDa regulatory subunit A beta isoform			H.erectus.017942	Glutaredoxin-1 OS=Rattus norvegicus GN=Glrx PE=2 SV=3
EVM0013169	serine/threonine-protein kinase PAK 1			H.erectus.011278	V-type proton ATPase 16 kDa proteolipid subunit OS=Homo sapiens GN=ATP6V0C PE=1 SV=1
EVM0007034	probable ATP-dependent RNA helicase DDX5 isoform X1			H.erectus.015625	Eukaryotic translation initiation factor 3 subunit I OS=Danio rerio GN=eif3i PE=2 SV=1
EVM0013977	BTB/POZ domain-containing protein KCTD12-like			H.erectus.003050	Gelsolin OS=Gallus gallus GN=GSN PE=2 SV=1
EVM0001834	protein C-ets-1 isoform X2			H.erectus.017445	Legumain OS=Bos taurus GN=LGMN PE=1 SV=1
EVM0016163	PREDICTED: endothelial cell-selective adhesion molecule-like			H.erectus.011106	T-complex protein 1 subunit delta OS=Takifugu rubripes GN=cct4 PE=2 SV=1
EVM0013972	PREDICTED: 60S ribosomal protein L31			H.erectus.017311	Alcohol dehydrogenase [NADP(+)] B OS=Danio rerio GN=akr1a1b PE=2 SV=1
EVM0000387	rho guanine nucleotide exchange factor 12 isoform X2			H.erectus.021104	Histone H2A.V OS=Xenopus tropicalis GN=h2afv PE=2 SV=3
EVM0013904	SH3 domain-binding protein 5b			H.erectus.003255	Oxidation resistance protein 1 OS=Xenopus tropicalis GN=oxr1 PE=2 SV=2
EVM0008868	PREDICTED: proteasome subunit beta type-4			H.erectus.017081	Glutaminase kidney isoform, mitochondrial OS=Rattus norvegicus GN=Gls PE=1 SV=2
EVM0013002	PREDICTED: glutamate-rich WD repeat-containing protein 1			H.erectus.008124	Heterogeneous nuclear ribonucleoprotein K OS=Gallus gallus GN=HNRNPK PE=2 SV=1
EVM0012021	PREDICTED: synaptophysin-like protein 1			H.erectus.003035	15 kDa selenoprotein OS=Oncorhynchus mykiss GN=sep15 PE=2 SV=2
EVM0007652	PREDICTED: RNA-binding protein 8A isoform X1			H.erectus.000530	Ras-related protein Rab-1A OS=Rattus norvegicus GN=Rab1A PE=1 SV=3
EVM0016863	V-type proton ATPase 16 kDa proteolipid subunit			H.erectus.001300	G protein pathway suppressor 2 OS=Homo sapiens GN=GPS2 PE=1 SV=3
EVM0017121	PREDICTED: interleukin-8-like isoform X1			H.erectus.016333	Protein artemis OS=Danio rerio GN=dclre1c PE=2 SV=1
EVM0001862	PREDICTED: nucleolar protein 56			H.erectus.002115	Interleukin-11 receptor subunit alpha-1 OS=Mus musculus GN=Il11ra1 PE=1 SV=1
EVM0006203	glutathione S-transferase omega-1-like			H.erectus.008538	Growth arrest-specific protein 7 OS=Mus musculus GN=Gas7 PE=1 SV=1
EVM0011480	PREDICTED: diamine acetyltransferase 1-like isoform X1			H.erectus.016490	NADH dehydrogenase [ubiquinone] 1 beta subcomplex subunit 2, mitochondrial OS=Homo sapiens GN=NDUFB2 PE=1 SV=1
EVM0020363	renin receptor			H.erectus.022225	Uncharacterized protein C1orf51 homolog OS=Mus musculus GN=Gm129 PE=2 SV=1
EVM0018527	60S ribosomal protein L21			H.erectus.010436	Hepatocyte nuclear factor 3-beta OS=Oryzias latipes GN=foxa2 PE=2 SV=1
EVM0008459	PREDICTED: junction plakoglobin-like			H.erectus.005509	tRNA selenocysteine 1-associated protein 1-like OS=Danio rerio GN=trnau1apl PE=2 SV=1
EVM0011574	oligosaccharyltransferase complex subunit ostc			H.erectus.003128	Transforming protein RhoA OS=Pongo abelii GN=RHOA PE=2 SV=2
EVM0009341	PREDICTED: tyrosine-protein kinase HCK			H.erectus.009993	Polyadenylate-binding protein-interacting protein 2B OS=Mus musculus GN=Paip2b PE=2 SV=2
EVM0019711	dynein light chain 2, cytoplasmic			H.erectus.000905	Arrestin domain-containing protein 3 OS=Homo sapiens GN=ARRDC3 PE=1 SV=1
EVM0019659	PREDICTED: proteasome activator complex subunit 2			H.erectus.015468	Huntingtin-interacting protein K OS=Mus musculus GN=Hypk PE=2 SV=2
EVM0020720	PREDICTED: epididymal secretory protein E1			H.erectus.017567	NA
EVM0011313	V-type proton ATPase subunit D			H.erectus.001284	High mobility group protein B2 OS=Gallus gallus GN=HMGB2 PE=2 SV=2
EVM0003253	PREDICTED: allograft inflammatory factor 1-like			H.erectus.015634	Type-4 ice-structuring protein LS-12 OS=Myoxocephalus octodecimspinosis PE=1 SV=2
EVM0015331	PREDICTED: cysteine and glycine-rich protein 1-like			H.erectus.010544	Serine/arginine-rich splicing factor 4 OS=Mus musculus GN=Srsf4 PE=2 SV=1
EVM0010725	PREDICTED: actin-related protein 2/3 complex subunit 3			H.erectus.010750	Ubiquitin-like modifier-activating enzyme 5 OS=Gallus gallus GN=UBA5 PE=2 SV=1
EVM0007887	PREDICTED: calcitonin gene-related peptide type 1 receptor-like			H.erectus.020219	Serine/arginine-rich splicing factor 4 OS=Mus musculus GN=Srsf4 PE=2 SV=1
EVM0014205	PREDICTED: V-type proton ATPase subunit B, brain isoform			H.erectus.019188	Annexin A4 OS=Bos taurus GN=ANXA4 PE=1 SV=2
EVM0003177	PREDICTED: dnaJ homolog subfamily A member 4			H.erectus.000217	Polyadenylate-binding protein 2 OS=Homo sapiens GN=PABPN1 PE=1 SV=3
EVM0016256	PREDICTED: ras-related protein Rab-13			H.erectus.002288	ATP-dependent RNA helicase DDX39A OS=Mus musculus GN=Ddx39a PE=2 SV=1
EVM0014331	MAF1 homolog, negative regulator of RNA polymerase III b			H.erectus.016416	Tetraspanin-9 OS=Danio rerio GN=tspan9 PE=2 SV=1
EVM0017471	superoxide dismutase			H.erectus.010809	Translocon-associated protein subunit alpha OS=Homo sapiens GN=SSR1 PE=1 SV=3
EVM0002356	PREDICTED: synaptosomal-associated protein 23 isoform X1			H.erectus.018479	Triosephosphate isomerase B OS=Danio rerio GN=tpi1b PE=2 SV=1
EVM0012067	PREDICTED: protein transport protein Sec61 subunit beta			H.erectus.020971	Klotho OS=Rattus norvegicus GN=Kl PE=1 SV=1
EVM0000895	translation machinery-associated protein 7			H.erectus.012170	p53 and DNA damage-regulated protein 1 OS=Mus musculus GN=Pdrg1 PE=2 SV=1
EVM0012511	PREDICTED: carboxymethylenebutenolidase homolog			H.erectus.008983	Kinesin-like protein KIF6 OS=Homo sapiens GN=KIF6 PE=1 SV=3
EVM0017467	ATP synthase subunit alpha, mitochondrial-like			H.erectus.002444	Thioredoxin domain-containing protein 9 OS=Bos taurus GN=TXNDC9 PE=2 SV=2
EVM0000800	LOW QUALITY PROTEIN: calnexin			H.erectus.007906	NA
EVM0018880	PREDICTED: serine/arginine-rich splicing factor 9-like			H.erectus.004406	Regulator of G-protein signaling 5 OS=Sus scrofa GN=RGS5 PE=2 SV=1
EVM0009965	actin, aortic smooth muscle			H.erectus.009199	Receptor-type tyrosine-protein phosphatase-like N OS=Homo sapiens GN=PTPRN PE=1 SV=1
EVM0004650	PREDICTED: hormone-sensitive lipase isoform X1			H.erectus.016337	Tetraspanin-8 OS=Homo sapiens GN=TSPAN8 PE=1 SV=1
EVM0002795	PDZ and LIM domain protein 4			H.erectus.014842	Iron-sulfur cluster assembly enzyme ISCU, mitochondrial OS=Mus musculus GN=Iscu PE=1 SV=1
EVM0008096	transforming growth factor-beta-induced protein ig-h3			H.erectus.009868	Claudin-15 OS=Homo sapiens GN=CLDN15 PE=1 SV=1
EVM0010881	dual specificity protein phosphatase 6			H.erectus.000400	Far upstream element-binding protein 1 OS=Homo sapiens GN=FUBP1 PE=1 SV=3
EVM0014737	PREDICTED: T-complex protein 1 subunit epsilon			H.erectus.001070	Selenoprotein M OS=Xenopus laevis GN=sepm PE=2 SV=2
EVM0010608	mitochondrial 2-oxoglutarate/malate carrier protein			H.erectus.013536	Membrane-associated progesterone receptor component 2 OS=Rattus norvegicus GN=Pgrmc2 PE=1 SV=1
EVM0007378	DNA-binding protein inhibitor ID-3			H.erectus.005818	Protein disulfide-isomerase A6 OS=Homo sapiens GN=PDIA6 PE=1 SV=1
EVM0011496	tubulin alpha-1B chain-like isoform X2			H.erectus.008297	Charged multivesicular body protein 2a OS=Danio rerio GN=chmp2a PE=2 SV=1
EVM0021193	polypeptide N-acetylgalactosaminyltransferase 11			H.erectus.000396	Thioredoxin domain-containing protein 12 OS=Homo sapiens GN=TXNDC12 PE=1 SV=1
EVM0005361	A-kinase anchor protein 2 isoform X3			H.erectus.007752	Sodium/potassium-transporting ATPase subunit beta-233 OS=Anguilla anguilla GN=atnb233 PE=1 SV=1
EVM0017768	PREDICTED: dihydrolipoyl dehydrogenase, mitochondrial			H.erectus.021628	Flotillin-2a OS=Danio rerio GN=flot2a PE=2 SV=2
EVM0003147	nuclear factor NF-kappa-B p105 subunit			H.erectus.012833	MLX-interacting protein OS=Mus musculus GN=Mlxip PE=1 SV=1
EVM0000103	cytosolic non-specific dipeptidase			H.erectus.003431	Cyclin-L1 OS=Rattus norvegicus GN=Ccnl1 PE=1 SV=1
EVM0005114	PREDICTED: transcription factor jun-B-like			H.erectus.016328	Ras-related protein Rab-21 OS=Mus musculus GN=Rab21 PE=1 SV=4
EVM0010814	PREDICTED: flotillin-2 isoform X1			H.erectus.011661	Prostacyclin receptor OS=Bos taurus GN=PTGIR PE=3 SV=1
EVM0017907	TM2 domain-containing protein 1			H.erectus.012723	Transmembrane emp24 domain-containing protein 6 OS=Bos taurus GN=TMED6 PE=2 SV=1
EVM0001552	PREDICTED: splicing factor U2AF 65 kDa subunit isoform X1			H.erectus.001205	P2Y purinoceptor 2 OS=Homo sapiens GN=P2RY2 PE=1 SV=4
EVM0013768	PREDICTED: SAP domain-containing ribonucleoprotein isoform X2			H.erectus.001038	NA
EVM0019918	PREDICTED: nucleosome assembly protein 1-like 1 isoform X1			H.erectus.003911	ATP synthase subunit delta, mitochondrial OS=Mus musculus GN=Atp5d PE=1 SV=1
EVM0000703	PREDICTED: dual specificity protein phosphatase 1			H.erectus.020545	Papilin OS=Caenorhabditis elegans GN=mig-6 PE=1 SV=1
EVM0016926	PREDICTED: leukocyte surface antigen CD53-like			H.erectus.002569	D-3-phosphoglycerate dehydrogenase OS=Bos taurus GN=PHGDH PE=2 SV=3
EVM0001255	proteasome subunit beta type-5			Novel00177
EVM0004954	PREDICTED: T-cell immunoglobulin and mucin domain-containing protein 4-like isoform X3			H.erectus.001210	Transmembrane protein 85 OS=Salmo salar GN=tmem85 PE=2 SV=1
EVM0012764	PREDICTED: 2',3'-cyclic-nucleotide 3'-phosphodiesterase			H.erectus.003476	Signal recognition particle receptor subunit alpha OS=Mus musculus GN=Srpr PE=1 SV=1
EVM0013671	serine/threonine-protein kinase Sgk1 isoform X1			H.erectus.001047	Phosphatidylethanolamine-binding protein 1 OS=Bos taurus GN=PEBP1 PE=1 SV=2
EVM0006982	PREDICTED: spidroin-2-like			H.erectus.016928	Guanine nucleotide-binding protein G(I)/G(S)/G(O) subunit gamma-13 OS=Homo sapiens GN=GNG13 PE=2 SV=1
EVM0008225	PREDICTED: receptor-type tyrosine-protein phosphatase beta isoform X3			H.erectus.011459	Histone H5 OS=Gallus gallus PE=1 SV=2
EVM0004066	PREDICTED: alpha-2A adrenergic receptor			H.erectus.012110	Isochorismatase domain-containing protein 2, mitochondrial OS=Danio rerio GN=isoc2 PE=2 SV=1
EVM0018446	profilin 2 like isoform X1			H.erectus.016399	Methionine aminopeptidase 2 OS=Mus musculus GN=Metap2 PE=1 SV=1
EVM0015422	PREDICTED: ATP synthase subunit delta, mitochondrial			H.erectus.008065	Transitional endoplasmic reticulum ATPase OS=Danio rerio GN=vcp PE=1 SV=1
EVM0000052	PREDICTED: talin-1 isoform X1			H.erectus.009032	ATP synthase-coupling factor 6, mitochondrial OS=Mus musculus GN=Atp5j PE=1 SV=1
EVM0014609	tensin-2 isoform X1			H.erectus.014428	NADH dehydrogenase [ubiquinone] 1 alpha subcomplex subunit 1 OS=Mus musculus GN=Ndufa1 PE=2 SV=1
EVM0008744	vinexin isoform X2			H.erectus.014773	40S ribosomal protein S27-like OS=Bos taurus GN=RPS27L PE=3 SV=3
EVM0015662	PREDICTED: rho GTPase-activating protein 27-like			H.erectus.002842	Heme-binding protein 1 OS=Sus scrofa GN=HEBP1 PE=2 SV=1
EVM0003782	alpha-actinin-1 isoform X1			H.erectus.000471	Leukocyte receptor cluster member 8 homolog OS=Danio rerio GN=leng8 PE=2 SV=1
EVM0012735	PREDICTED: rho-related GTP-binding protein RhoA-D-like			H.erectus.011722	Dihydropteridine reductase OS=Rattus norvegicus GN=Qdpr PE=1 SV=1
EVM0009835	serine/arginine repetitive matrix protein 2 isoform X2			H.erectus.014258	cAMP-responsive element modulator OS=Canis familiaris GN=CREM PE=2 SV=2
EVM0013774	milk fat globule EGF and factor V/VIII domain containing b isoform X3			H.erectus.000308	Transmembrane protein 59 OS=Pongo abelii GN=TMEM59 PE=2 SV=1
EVM0007732	PREDICTED: cytoskeleton-associated protein 4			H.erectus.016080	Protein lin-7 homolog B OS=Mus musculus GN=Lin7b PE=1 SV=2
EVM0017380	PREDICTED: rho guanine nucleotide exchange factor 3 isoform X3			H.erectus.014193	Class A basic helix-loop-helix protein 15 OS=Mus musculus GN=Bhlha15 PE=2 SV=1
EVM0019927	tubulin beta chain-like isoform X1			H.erectus.018649	Transmembrane protein 79 OS=Rattus norvegicus GN=Tmem79 PE=2 SV=1
EVM0015630	PREDICTED: malate dehydrogenase, mitochondrial			H.erectus.004489	Guanine nucleotide-binding protein G(I)/G(S)/G(O) subunit gamma-5 OS=Rattus norvegicus GN=Gng5 PE=2 SV=1
EVM0011464	PREDICTED: nucleophosmin-like isoform X2			H.erectus.012236	Staphylococcal nuclease domain-containing protein 1 OS=Danio rerio GN=snd1 PE=2 SV=1
EVM0002124	PREDICTED: nuclear migration protein nudC			H.erectus.015561	KH domain-containing, RNA-binding, signal transduction-associated protein 1 OS=Rattus norvegicus GN=Khdrbs1 PE=1 SV=1
EVM0007437	PREDICTED: heterogeneous nuclear ribonucleoprotein A/B			H.erectus.005890	WW domain-binding protein 2 OS=Homo sapiens GN=WBP2 PE=1 SV=1
EVM0010345	sequestosome-1 isoform X3			H.erectus.020748	NADH dehydrogenase [ubiquinone] 1 alpha subcomplex subunit 2 OS=Macaca fascicularis GN=NDUFA2 PE=3 SV=3
EVM0011990	probable Bax inhibitor 1			H.erectus.005657	Protein DJ-1 OS=Danio rerio GN=park7 PE=2 SV=1
EVM0019134	PREDICTED: non-histone chromosomal protein HMG-14A-like isoform X2			H.erectus.001723	Mitogen-activated protein kinase 6 OS=Gallus gallus GN=MAPK6 PE=2 SV=1
EVM0012589	protocadherin gamma-C5-like isoform X4			H.erectus.001503	Low affinity cationic amino acid transporter 2 OS=Mus musculus GN=Slc7a2 PE=1 SV=2
EVM0013934	PREDICTED: NADH-cytochrome b5 reductase 3			H.erectus.021069	Transgelin OS=Mus musculus GN=Tagln PE=1 SV=3
EVM0004046	PREDICTED: flavin reductase (NADPH)			H.erectus.017997	Lysosomal protective protein OS=Homo sapiens GN=CTSA PE=1 SV=2
EVM0020695	PREDICTED: carbonic anhydrase-like			H.erectus.003695	Phosphatidylinositol 3-kinase regulatory subunit alpha OS=Pongo abelii GN=PIK3R1 PE=2 SV=1
EVM0004578	C-type lectin domain family 4 member F-like			H.erectus.002149	UPF0471 protein C1orf63 homolog OS=Danio rerio GN=zgc:136474 PE=2 SV=1
EVM0019474	PREDICTED: cullin-9 isoform X1			H.erectus.006915	UPF0466 protein C22orf32 homolog, mitochondrial OS=Xenopus tropicalis GN=TNeu133h13.1 PE=3 SV=1
EVM0002126	poly(U)-binding-splicing factor PUF60-like isoform X2			H.erectus.007404	Mitoferrin-2 OS=Danio rerio GN=slc25a28 PE=2 SV=1
EVM0015587	high mobility group protein B2b			H.erectus.015232	Consortin OS=Mus musculus GN=Cnst PE=1 SV=1
EVM0012228	PREDICTED: Na(+)/H(+) exchange regulatory cofactor NHE-RF1			H.erectus.017748	Peptidyl-prolyl cis-trans isomerase FKBP3 OS=Bos taurus GN=FKBP3 PE=1 SV=2
EVM0004461	PREDICTED: protein CYR61			H.erectus.003797	Succinyl-CoA:3-ketoacid-coenzyme A transferase 1, mitochondrial OS=Homo sapiens GN=OXCT1 PE=1 SV=1
EVM0018341	eukaryotic translation initiation factor 1A, X-chromosomal			H.erectus.014546	Epithelial cell adhesion molecule OS=Mus musculus GN=Epcam PE=2 SV=1
EVM0014717	PREDICTED: FRAS1-related extracellular matrix protein 1-like			H.erectus.005232	Eukaryotic translation initiation factor 4H OS=Rattus norvegicus GN=Eif4h PE=1 SV=1
EVM0012916	PREDICTED: retinal dehydrogenase 2			H.erectus.003946	Plasminogen activator inhibitor 1 RNA-binding protein OS=Mus musculus GN=Serbp1 PE=1 SV=2
EVM0018547	PREDICTED: thyroid hormone receptor-associated protein 3 isoform X2			H.erectus.019559	Malate dehydrogenase OS=Pyrococcus abyssi (strain GE5 / Orsay) GN=mdh PE=3 SV=1
EVM0016112	PREDICTED: receptor activity-modifying protein 3-like			H.erectus.011351	Eukaryotic translation initiation factor 3 subunit C OS=Danio rerio GN=eif3c PE=1 SV=1
EVM0012533	PREDICTED: hypoxia-inducible factor 3-alpha-like isoform X1			H.erectus.010001	Selenoprotein T2 OS=Danio rerio GN=selt2 PE=2 SV=3
EVM0002279	PREDICTED: tripeptidyl-peptidase 1			H.erectus.013055	Alanine aminotransferase 2-like OS=Danio rerio GN=gpt2l PE=2 SV=2
EVM0012146	hypothetical protein HST_G00085980			H.erectus.014552	Multiple coagulation factor deficiency protein 2 homolog OS=Pongo abelii GN=MCFD2 PE=2 SV=1
EVM0009751	PREDICTED: translocon-associated protein subunit gamma			H.erectus.009221	RNA-binding protein 39 OS=Pongo abelii GN=RBM39 PE=2 SV=1
EVM0013294	PREDICTED: catenin alpha-1			H.erectus.010848	LYR motif-containing protein 4 OS=Danio rerio GN=lyrm4 PE=3 SV=1
EVM0004955	PREDICTED: ras-related protein Rab-21			H.erectus.019200	Endothelial cell-specific molecule 1 OS=Mus musculus GN=Esm1 PE=2 SV=1
EVM0013852	ras-related protein Rab-2A			H.erectus.021889	Protein FAM46A OS=Homo sapiens GN=FAM46A PE=2 SV=2
EVM0018017	hypothetical protein D9C73_010282			H.erectus.018799	Cytochrome b-c1 complex subunit 9 OS=Bos taurus GN=UQCR10 PE=1 SV=3
EVM0007266	PREDICTED: small ubiquitin-related modifier 2			H.erectus.007481	Myosin light polypeptide 6 OS=Rattus norvegicus GN=Myl6 PE=1 SV=3
EVM0007289	importin subunit beta-1			H.erectus.010000	E3 ubiquitin ligase RNF4 OS=Rattus norvegicus GN=Rnf4 PE=1 SV=1
EVM0000186	PREDICTED: ras GTPase-activating protein-binding protein 1 isoform X2			H.erectus.004665	Cytochrome c oxidase subunit 4 isoform 1, mitochondrial OS=Thunnus obesus PE=2 SV=1
EVM0008372	PREDICTED: transforming acidic coiled-coil-containing protein 1-like isoform X3			H.erectus.001615	NA
EVM0011888	polyhomeotic-like protein 3 isoform X1			H.erectus.007195	Activated RNA polymerase II transcriptional coactivator p15 OS=Gallus gallus GN=SUB1 PE=2 SV=1
EVM0000033	receptor expression-enhancing protein 5 isoform X1			H.erectus.001135	Tubulin beta chain OS=Paracentrotus lividus PE=2 SV=1
EVM0015413	PREDICTED: protein LYRIC isoform X1			H.erectus.006017	Cyclic AMP-dependent transcription factor ATF-4 OS=Homo sapiens GN=ATF4 PE=1 SV=3
EVM0015052	PREDICTED: ATP synthase subunit g, mitochondrial			H.erectus.009753	4F2 cell-surface antigen heavy chain OS=Rattus norvegicus GN=Slc3a2 PE=1 SV=1
EVM0019192	PREDICTED: plastin-2-like isoform X3			H.erectus.007784	Vigilin OS=Mus musculus GN=Hdlbp PE=1 SV=1
EVM0012981	PREDICTED: transitional endoplasmic reticulum ATPase			H.erectus.002484	ES1 protein homolog, mitochondrial OS=Rattus norvegicus PE=1 SV=2
EVM0008418	proteasome subunit alpha type-2			H.erectus.015241	Pre-mRNA branch site protein p14 OS=Mus musculus GN=Sf3b14 PE=2 SV=1
EVM0017145	PREDICTED: vascular endothelial growth factor receptor kdr-like isoform X1			H.erectus.020580	Inactive dipeptidyl peptidase 10 OS=Homo sapiens GN=DPP10 PE=1 SV=2
EVM0011327	TSC22 domain family protein 3 isoform X1			H.erectus.003725	Epidermal growth factor-like protein 7 OS=Homo sapiens GN=EGFL7 PE=1 SV=3
EVM0003530	PREDICTED: fermitin family homolog 2 isoform X1			H.erectus.018064	Sodium- and chloride-dependent taurine transporter OS=Bos taurus GN=SLC6A6 PE=2 SV=1
EVM0004479	protein FAM43A			H.erectus.002993	Alpha-2-HS-glycoprotein OS=Mus musculus GN=Ahsg PE=1 SV=1
EVM0019806	Golgi membrane protein 1 isoform X2			H.erectus.007354	Casein kinase I isoform alpha OS=Xenopus laevis GN=csnk1a1 PE=2 SV=1
EVM0005618	PREDICTED: eukaryotic translation initiation factor 5			H.erectus.009031	Amyloid beta A4 protein OS=Tetraodon fluviatilis GN=app PE=2 SV=1
EVM0016685	PREDICTED: vigilin isoform X1			H.erectus.001595	Adenosine receptor A2a OS=Homo sapiens GN=ADORA2A PE=1 SV=2
EVM0005363	PREDICTED: eukaryotic translation initiation factor 3 subunit L			H.erectus.004774	Proteasome subunit beta type-1-B OS=Carassius auratus GN=psmb1-B PE=2 SV=1
EVM0012156	PREDICTED: cytochrome c oxidase subunit 6B1-like			H.erectus.007383	Annexin A11 OS=Homo sapiens GN=ANXA11 PE=1 SV=1
EVM0008356	minor histocompatibility antigen H13 isoform X2			H.erectus.021867	Tax1-binding protein 1 homolog B OS=Danio rerio GN=tax1bp1b PE=2 SV=3
EVM0014315	peroxiredoxin-6			H.erectus.021541	Polyubiquitin-C OS=Rattus norvegicus GN=Ubc PE=1 SV=1
EVM0009939	PREDICTED: lipoma-preferred partner homolog			H.erectus.008553	Hepatic leukemia factor OS=Mus musculus GN=Hlf PE=2 SV=1
EVM0011208	PREDICTED: ras-related protein Rap-1b			H.erectus.009916	RNA-binding protein 4.1 OS=Danio rerio GN=rbm4.1 PE=1 SV=1
EVM0008741	PREDICTED: protein FAM198B			H.erectus.004842	Neutral amino acid transporter A OS=Bos taurus GN=SLC1A4 PE=2 SV=1
EVM0019149	osteoclast-stimulating factor 1 isoform X1			H.erectus.020741	Prefoldin subunit 1 OS=Danio rerio GN=pfdn1 PE=2 SV=1
EVM0006628	PREDICTED: 40S ribosomal protein SA isoform X2			H.erectus.002971	Annexin A13 OS=Homo sapiens GN=ANXA13 PE=1 SV=3
EVM0000028	PREDICTED: V-type proton ATPase 116 kDa subunit a-like			H.erectus.012382	NADH dehydrogenase [ubiquinone] 1 beta subcomplex subunit 9 OS=Bos taurus GN=NDUFB9 PE=1 SV=2
EVM0019969	PREDICTED: out at first protein homolog			H.erectus.006273	Protein FAM53B OS=Homo sapiens GN=FAM53B PE=1 SV=2
EVM0020860	cathepsin D			H.erectus.018506	Prenylated Rab acceptor protein 1 OS=Sus scrofa GN=RABAC1 PE=2 SV=1
EVM0011699	PREDICTED: dolichyl-diphosphooligosaccharide--protein glycosyltransferase subunit 1 isoform X1			H.erectus.010872	Proteasome activator complex subunit 1 OS=Rattus norvegicus GN=Psme1 PE=2 SV=1
EVM0008012	rho-related GTP-binding protein RhoA-C-like			H.erectus.019462	DNA-binding protein RFX6 OS=Danio rerio GN=rfx6 PE=2 SV=2
EVM0002454	PREDICTED: procollagen-lysine,2-oxoglutarate 5-dioxygenase 3			H.erectus.001669	Guanine nucleotide-binding protein G(I)/G(S)/G(T) subunit beta-1 OS=Danio rerio GN=gnb1 PE=2 SV=1
EVM0017271	PREDICTED: small EDRK-rich factor 2			H.erectus.014284	Nicotinamide phosphoribosyltransferase OS=Rattus norvegicus GN=Nampt PE=1 SV=1
EVM0005597	PREDICTED: echinoderm microtubule-associated protein-like 3			H.erectus.022014	Vascular endothelial growth factor A-A OS=Danio rerio GN=vegfaa PE=1 SV=1
EVM0008046	H2.0-like homeobox protein			H.erectus.009550	Scaffold attachment factor B2 OS=Homo sapiens GN=SAFB2 PE=1 SV=1
EVM0008607	PREDICTED: PRA1 family protein 3			H.erectus.012161	Excitatory amino acid transporter 1 OS=Homo sapiens GN=SLC1A3 PE=1 SV=1
EVM0013259	RING finger protein 10			H.erectus.020113	Adenylate kinase 2, mitochondrial OS=Danio rerio GN=ak2 PE=2 SV=1
EVM0017433	lysosome membrane protein 2 isoform X2			H.erectus.005906	DNA-directed RNA polymerases I, II, and III subunit RPABC2 OS=Rattus norvegicus GN=Polr2f PE=1 SV=1
EVM0000031	PREDICTED: MAP kinase-interacting serine/threonine-protein kinase 2-like isoform X2			H.erectus.020807	Pterin-4-alpha-carbinolamine dehydratase 2 OS=Mus musculus GN=Pcbd2 PE=1 SV=2
EVM0009351	poly(rC)-binding protein 2 isoform X1			H.erectus.019688	Catenin beta-1 OS=Homo sapiens GN=CTNNB1 PE=1 SV=1
EVM0000843	epidermal growth factor-like protein 7			H.erectus.017654	Proteasome subunit beta type-6 OS=Bos taurus GN=PSMB6 PE=1 SV=1
EVM0020427	A-kinase anchor protein 8-like isoform X4			H.erectus.008156	Dynein light chain 2, cytoplasmic OS=Rattus norvegicus GN=Dynll2 PE=1 SV=1
EVM0016362	Crystal structure of anthrax edema factor (EF) truncation mutant, EF-delta 64 in complex with calmodulin			H.erectus.005958	Rho GDP-dissociation inhibitor 1 OS=Rattus norvegicus GN=Arhgdia PE=1 SV=1
EVM0011800	PREDICTED: NEDD4 family-interacting protein 1-like isoform X2			H.erectus.013360	Peptidyl-prolyl cis-trans isomerase FKBP2 OS=Mus musculus GN=Fkbp2 PE=1 SV=1
EVM0018308	PREDICTED: stress-induced-phosphoprotein 1			H.erectus.011929	Tumor suppressor candidate 3 OS=Mus musculus GN=Tusc3 PE=2 SV=1
EVM0005387	PREDICTED: annexin A11 isoform X2			H.erectus.003675	Heterogeneous nuclear ribonucleoprotein D0 OS=Rattus norvegicus GN=Hnrnpd PE=1 SV=1
EVM0009922	RAB7a, member RAS oncogene family			H.erectus.018969	Neural proliferation differentiation and control protein 1 OS=Homo sapiens GN=NPDC1 PE=1 SV=2
EVM0005170	ras-related protein rab7-like			H.erectus.005230	Endothelin-converting enzyme 2 OS=Homo sapiens GN=ECE2 PE=1 SV=4
EVM0007793	1-phosphatidylinositol 4,5-bisphosphate phosphodiesterase delta-1a isoform X1			H.erectus.013727	Rho-related GTP-binding protein RhoC OS=Gallus gallus GN=RHOC PE=1 SV=1
EVM0019567	PREDICTED: neuropilin-1 isoform X2			H.erectus.021911	RNA-binding protein 48 OS=Danio rerio GN=rbm48 PE=2 SV=1
EVM0017734	tetraspanin-3			H.erectus.015946	PRA1 family protein 3 OS=Pongo abelii GN=ARL6IP5 PE=2 SV=1
EVM0000857	PREDICTED: integrin alpha-4 isoform X2			H.erectus.017635	Heterogeneous nuclear ribonucleoprotein Q OS=Homo sapiens GN=SYNCRIP PE=1 SV=2
EVM0020192	catenin beta-1			H.erectus.012497	C-1-tetrahydrofolate synthase, cytoplasmic OS=Rattus norvegicus GN=Mthfd1 PE=1 SV=3
EVM0010794	FYVE, RhoGEF and PH domain-containing protein 5 isoform X1			H.erectus.020950	Voltage-dependent anion-selective channel protein 1 OS=Oryctolagus cuniculus GN=VDAC1 PE=2 SV=3
EVM0005639	fibulin-5			H.erectus.017965	Microtubule-associated proteins 1A/1B light chain 3A OS=Bos taurus GN=MAP1LC3A PE=2 SV=1
EVM0001381	PREDICTED: glia-derived nexin			H.erectus.020682	NA
EVM0018305	PREDICTED: aspartate aminotransferase, mitochondrial			H.erectus.011069	ATP synthase subunit O, mitochondrial OS=Sus scrofa GN=ATP5O PE=1 SV=1
EVM0010841	vesicle-associated membrane protein 3			H.erectus.010426	Cell cycle control protein 50A OS=Gallus gallus GN=TMEM30A PE=2 SV=1
EVM0015989	N-acetylglucosamine-6-sulfatase isoform X2			H.erectus.022352	Centrin-2 OS=Bos taurus GN=CETN2 PE=2 SV=1
EVM0013736	NF-kappa-B inhibitor alpha-like			H.erectus.009682	Transmembrane 4 L6 family member 5 OS=Bos taurus GN=TM4SF5 PE=2 SV=1
EVM0009862	PREDICTED: myosin light chain kinase, smooth muscle-like isoform X1			H.erectus.011112	BTB/POZ domain-containing protein 3 OS=Homo sapiens GN=BTBD3 PE=2 SV=1
EVM0008598	PREDICTED: actin-related protein 2/3 complex subunit 2			H.erectus.000714	NADH dehydrogenase [ubiquinone] iron-sulfur protein 8, mitochondrial OS=Mus musculus GN=Ndufs8 PE=1 SV=1
EVM0003449	PREDICTED: leukocyte receptor cluster member 8			H.erectus.022358	NA
EVM0020783	PREDICTED: growth hormone-inducible transmembrane protein			H.erectus.011739	10 kDa heat shock protein, mitochondrial OS=Oryzias latipes GN=hspe1 PE=3 SV=1
EVM0011240	CKLF-like MARVEL transmembrane domain-containing protein 6			Novel00696
EVM0007490	contactin-4 isoform X2			H.erectus.003919	Protein QIL1 OS=Danio rerio GN=qil1 PE=2 SV=1
EVM0011079	actin-related protein 2/3 complex subunit 1A			H.erectus.005925	RING-box protein 1 OS=Salmo salar GN=rbx1 PE=2 SV=2
EVM0003504	formin-like protein 3 isoform X1			H.erectus.018923	YTH domain-containing protein 1 OS=Homo sapiens GN=YTHDC1 PE=1 SV=3
EVM0019361	PREDICTED: protein disulfide-isomerase A4 isoform X1			H.erectus.018581	CUGBP Elav-like family member 3 OS=Danio rerio GN=celf3 PE=2 SV=2
EVM0000407	PREDICTED: protein BTG1			H.erectus.010395	Transcriptional repressor protein YY1 OS=Homo sapiens GN=YY1 PE=1 SV=2
EVM0004811	PREDICTED: rab GDP dissociation inhibitor alpha			H.erectus.008171	Transcription factor BTF3 OS=Homo sapiens GN=BTF3 PE=1 SV=1
EVM0004718	PREDICTED: translocating chain-associated membrane protein 1			H.erectus.000731	TSC22 domain family protein 3 OS=Rattus norvegicus GN=Tsc22d3 PE=2 SV=1
EVM0002899	PREDICTED: collagen alpha-2(VI) chain isoform X1			H.erectus.014979	Splicing factor 3B subunit 1 OS=Xenopus laevis GN=sf3b1 PE=2 SV=1
EVM0011659	PREDICTED: meteorin-like protein			H.erectus.014563	Homeobox protein Nkx-6.2 OS=Homo sapiens GN=NKX6-2 PE=2 SV=2
EVM0011108	PREDICTED: small acidic protein			H.erectus.009850	Serine/threonine-protein phosphatase PP1-beta catalytic subunit OS=Xenopus tropicalis GN=ppp1cb PE=2 SV=1
EVM0007177	PREDICTED: protein CASC3			H.erectus.018002	Cytochrome c oxidase subunit 6C-1 OS=Thunnus obesus PE=1 SV=2
EVM0002701	PREDICTED: rho GTPase-activating protein 40-like isoform X1			H.erectus.018057	UPF0444 transmembrane protein C12orf23 homolog OS=Bos taurus PE=3 SV=1
EVM0015314	abl interactor 1a isoform X11			H.erectus.001262	Phospholipid scramblase 2 OS=Bos taurus GN=PLSCR2 PE=2 SV=1
EVM0015325	PREDICTED: uncharacterized protein LOC109527765 isoform X1			H.erectus.002046	Homeobox protein Meis1 OS=Homo sapiens GN=MEIS1 PE=1 SV=1
EVM0009296	PREDICTED: septin-10 isoform X1			H.erectus.020754	Calcium/calmodulin-dependent protein kinase type II subunit alpha OS=Pongo abelii GN=CAMK2A PE=2 SV=2
EVM0020967	PREDICTED: immediate early response gene 2 protein			H.erectus.007634	Cadherin-2 OS=Danio rerio GN=cdh2 PE=2 SV=2
EVM0001580	PREDICTED: dolichyl-diphosphooligosaccharide--protein glycosyltransferase 48 kDa subunit			H.erectus.016935	Eukaryotic translation initiation factor 3 subunit B OS=Bos taurus GN=EIF3B PE=2 SV=1
EVM0011093	PREDICTED: IST1 homolog isoform X3			H.erectus.009977	Copper chaperone for superoxide dismutase OS=Homo sapiens GN=CCS PE=1 SV=1
EVM0002312	PREDICTED: LOW QUALITY PROTEIN: cell division cycle 5-like protein			H.erectus.004422	Prohibitin-2 OS=Xenopus tropicalis GN=phb2 PE=2 SV=1
EVM0018826	PREDICTED: tRNA-splicing ligase RtcB homolog isoform X2			H.erectus.001439	Poly(U)-binding-splicing factor PUF60 OS=Rattus norvegicus GN=Puf60 PE=2 SV=2
EVM0003121	histone H3.3			H.erectus.014681	Synaptogyrin-2 OS=Bos taurus GN=SYNGR2 PE=2 SV=1
EVM0014561	plasminogen activator inhibitor 1			H.erectus.008960	Transmembrane protein 50A OS=Mus musculus GN=Tmem50a PE=2 SV=1
EVM0001211	L-lactate dehydrogenase A chain isoform X2			H.erectus.011247	Probable G-protein coupled receptor 123 OS=Homo sapiens GN=GPR123 PE=2 SV=3
EVM0003947	enhancer of rudimentary homolog			H.erectus.007278	Proline-rich nuclear receptor coactivator 2 OS=Salmo salar GN=pnrc2 PE=2 SV=1
EVM0014168	parvin, alpha a			H.erectus.006436	p53 apoptosis effector related to PMP-22 OS=Homo sapiens GN=PERP PE=2 SV=1
EVM0003921	heterogeneous nuclear ribonucleoprotein M isoform X1			H.erectus.000553	Proteasome subunit beta type-7 OS=Rattus norvegicus GN=Psmb7 PE=1 SV=1
EVM0017148	serine/threonine-protein phosphatase 2A catalytic subunit beta isoform			H.erectus.005587	Serine/arginine-rich splicing factor 3 OS=Mus musculus GN=Srsf3 PE=1 SV=1
EVM0000369	PREDICTED: regulator of cell cycle RGCC-like			H.erectus.005037	ADP-ribosylation factor 1 OS=Rattus norvegicus GN=Arf1 PE=1 SV=2
EVM0015096	PREDICTED: T-complex protein 1 subunit zeta			H.erectus.021426	Transmembrane emp24 domain-containing protein 11 OS=Canis familiaris GN=TMED11 PE=1 SV=1
EVM0014809	splicing factor 3B subunit 6			H.erectus.016062	Signal transducer and activator of transcription 1 OS=Sus scrofa GN=STAT1 PE=2 SV=1
EVM0004523	PREDICTED: tapasin isoform X1			H.erectus.013488	Striatin-3 OS=Bos taurus GN=STRN3 PE=2 SV=1
EVM0018567	very-long-chain 3-oxoacyl-CoA reductase-B			H.erectus.018871	Phosphatidylinositol transfer protein beta isoform OS=Mus musculus GN=Pitpnb PE=1 SV=2
EVM0020772	PREDICTED: triosephosphate isomerase			H.erectus.004234	U2 snRNP-associated SURP motif-containing protein OS=Mus musculus GN=U2surp PE=1 SV=3
EVM0002663	PREDICTED: ragulator complex protein LAMTOR4			H.erectus.014487	Tight junction-associated protein 1 OS=Mus musculus GN=Tjap1 PE=1 SV=1
EVM0008595	PREDICTED: LIM and senescent cell antigen-like-containing domain protein 1 isoform X1			H.erectus.010679	Coiled-coil-helix-coiled-coil-helix domain-containing protein 7 OS=Macaca fascicularis GN=CHCHD7 PE=3 SV=1
EVM0005338	PREDICTED: eukaryotic translation initiation factor 3 subunit C			H.erectus.014102	Malate dehydrogenase, mitochondrial OS=Homo sapiens GN=MDH2 PE=1 SV=3
EVM0018518	PREDICTED: carboxyl-terminal PDZ ligand of neuronal nitric oxide synthase protein-like isoform X1			H.erectus.022313	Beta-synuclein OS=Rattus norvegicus GN=Sncb PE=1 SV=1
EVM0019830	PREDICTED: proteoglycan 4-like isoform X8			H.erectus.008967	MARCKS-related protein OS=Bos taurus GN=MARCKSL1 PE=2 SV=1
EVM0017459	PREDICTED: EH domain-containing protein 4-like			H.erectus.020714	T-complex protein 1 subunit zeta OS=Homo sapiens GN=CCT6A PE=1 SV=3
EVM0003585	PREDICTED: transmembrane protein 59 isoform X1			H.erectus.020781	AP-4 complex subunit mu-1 OS=Bos taurus GN=AP4M1 PE=2 SV=1
EVM0004396	--			H.erectus.014345	Eukaryotic translation initiation factor 3 subunit K OS=Danio rerio GN=eif3k PE=2 SV=1
EVM0011785	PREDICTED: protein Hikeshi			H.erectus.001910	Serum deprivation-response protein OS=Mus musculus GN=Sdpr PE=1 SV=3
EVM0019704	PREDICTED: lysine--tRNA ligase isoform X1			H.erectus.012629	Isocitrate dehydrogenase [NADP], mitochondrial OS=Macaca fascicularis GN=IDH2 PE=2 SV=1
EVM0012618	PREDICTED: WAP four-disulfide core domain protein 3-like			H.erectus.010530	CD9 antigen OS=Rattus norvegicus GN=Cd9 PE=1 SV=2
EVM0015941	PREDICTED: calmin			H.erectus.005273	Glia-derived nexin OS=Homo sapiens GN=SERPINE2 PE=1 SV=1
EVM0011634	PREDICTED: collagen alpha-1(IV) chain			H.erectus.015411	COP9 signalosome complex subunit 8 OS=Danio rerio GN=cops8 PE=2 SV=1
EVM0013994	AP-2 complex subunit mu isoform X1			H.erectus.007258	Glucagon-like peptide 2 receptor OS=Homo sapiens GN=GLP2R PE=1 SV=1
EVM0013559	PREDICTED: obg-like ATPase 1			H.erectus.008839	Ras-related protein Rab-5C OS=Mus musculus GN=Rab5c PE=1 SV=2
EVM0002027	protein cornichon homolog 1 isoform X2			H.erectus.018952	Cytochrome c oxidase subunit 5B, mitochondrial OS=Bos taurus GN=COX5B PE=1 SV=2
EVM0018116	PREDICTED: AP-2 complex subunit alpha-2-like isoform X1			Novel00923
EVM0009140	Cytochrome c oxidase subunit 6C-1			H.erectus.001975	Transmembrane 9 superfamily member 2 OS=Rattus norvegicus GN=Tm9sf2 PE=2 SV=1
EVM0005668	PREDICTED: endosialin-like			H.erectus.019335	Poly(U)-specific endoribonuclease OS=Paralichthys olivaceus GN=endou PE=2 SV=1
EVM0008422	PREDICTED: prenylated Rab acceptor protein 1			H.erectus.021277	45 kDa calcium-binding protein OS=Danio rerio GN=sdf4 PE=2 SV=1
EVM0013278	PREDICTED: phospholipid phosphatase 3-like isoform X2			H.erectus.005717	Probable protein BRICK1 OS=Danio rerio GN=brk1 PE=2 SV=1
EVM0009287	focal adhesion kinase 1-like isoform X8			H.erectus.007687	Vesicle-trafficking protein SEC22b-B OS=Danio rerio GN=sec22bb PE=2 SV=1
EVM0004973	translocon-associated protein subunit beta isoform X1			H.erectus.020810	Core histone macro-H2A.1 OS=Rattus norvegicus GN=H2afy PE=1 SV=4
EVM0010373	PREDICTED: sorting nexin-9 isoform X5			H.erectus.000380	Pre-mRNA-splicing factor 38B OS=Danio rerio GN=prpf38b PE=2 SV=1
EVM0000058	PREDICTED: U3 small nucleolar RNA-associated protein 18 homolog			H.erectus.005006	Serine/arginine-rich splicing factor 11 OS=Homo sapiens GN=SRSF11 PE=1 SV=1
EVM0005838	mRNA decay activator protein ZFP36L2 isoform X1			H.erectus.008342	Zinc transporter 7 OS=Gallus gallus GN=SLC30A7 PE=2 SV=1
EVM0010846	electron transfer flavoprotein subunit alpha, mitochondrial			H.erectus.022143	Cell division control protein 42 homolog OS=Rattus norvegicus GN=Cdc42 PE=1 SV=2
EVM0004574	PREDICTED: phosphatidylinositol 4-phosphate 3-kinase C2 domain-containing subunit alpha isoform X1			H.erectus.001301	Eukaryotic translation initiation factor 5A-1 OS=Oryctolagus cuniculus GN=EIF5A PE=1 SV=2
EVM0010986	PREDICTED: 26S proteasome non-ATPase regulatory subunit 13			H.erectus.018521	Platelet-activating factor acetylhydrolase IB subunit gamma OS=Bos taurus GN=PAFAH1B3 PE=1 SV=1
EVM0002998	PREDICTED: hydroxycarboxylic acid receptor 1-like			H.erectus.015363	RNA-binding protein 25 OS=Mus musculus GN=Rbm25 PE=1 SV=1
EVM0011034	PREDICTED: tumor necrosis factor alpha-induced protein 2-like isoform X2			H.erectus.001685	Endothelin-converting enzyme 1 OS=Mus musculus GN=Ece1 PE=1 SV=1
EVM0014580	PREDICTED: coatomer subunit gamma-2			H.erectus.002949	NADH dehydrogenase [ubiquinone] 1 beta subcomplex subunit 3 OS=Pongo pygmaeus GN=NDUFB3 PE=3 SV=3
EVM0005935	PREDICTED: antigen peptide transporter 1			H.erectus.018060	Cysteine desulfurase, mitochondrial OS=Homo sapiens GN=NFS1 PE=1 SV=3
EVM0014511	PREDICTED: claudin-5			H.erectus.011691	Signal recognition particle receptor subunit beta OS=Rattus norvegicus GN=Srprb PE=2 SV=1
EVM0019122	PREDICTED: 60S ribosomal protein L27			H.erectus.016379	CD9 antigen OS=Rattus norvegicus GN=Cd9 PE=1 SV=2
EVM0015996	PREDICTED: ATP-binding cassette sub-family E member 1 isoform X1			H.erectus.007366	NA
EVM0015572	PREDICTED: SRA stem-loop-interacting RNA-binding protein, mitochondrial			H.erectus.009735	NA
EVM0002499	THO complex subunit 4 isoform X2			H.erectus.019376	Inositol hexakisphosphate kinase 2 OS=Oryctolagus cuniculus GN=IP6K2 PE=2 SV=1
EVM0006039	PREDICTED: COUP transcription factor 1 isoform X1			H.erectus.009816	NA
EVM0004466	phospholipid-transporting ATPase ABCA1-like			H.erectus.004530	Prostaglandin E2 receptor EP3 subtype OS=Sus scrofa GN=PTGER3 PE=2 SV=1
EVM0009646	PREDICTED: caprin-1			H.erectus.000343	Ubiquitin-conjugating enzyme E2 R1 OS=Homo sapiens GN=CDC34 PE=1 SV=2
EVM0018829	homeobox protein Meis1 isoform X1			H.erectus.014124	Ubiquitin-associated domain-containing protein 2 OS=Gallus gallus GN=UBAC2 PE=2 SV=1
EVM0009016	PREDICTED: ras-interacting protein 1-like			H.erectus.012767	Electron transfer flavoprotein subunit alpha, mitochondrial OS=Homo sapiens GN=ETFA PE=1 SV=1
EVM0019050	PREDICTED: amyloid beta A4 protein isoform X1			H.erectus.005398	GTP-binding protein RAD OS=Homo sapiens GN=RRAD PE=1 SV=2
EVM0013631	26S proteasome regulatory subunit 6A			H.erectus.014024	Peptidyl-prolyl cis-trans isomerase NIMA-interacting 1 OS=Bos taurus GN=PIN1 PE=2 SV=1
EVM0014342	PREDICTED: protein-glutamine gamma-glutamyltransferase 2-like isoform X1			Novel00543
EVM0017762	PREDICTED: proteasome subunit alpha type-6			H.erectus.009926	Histone H2A.Z OS=Gallus gallus GN=H2AFZ PE=1 SV=3
EVM0018056	PREDICTED: ATP synthase subunit d, mitochondrial			H.erectus.004792	Nucleolar RNA helicase 2 OS=Rattus norvegicus GN=Ddx21 PE=2 SV=1
EVM0002371	PREDICTED: glutamate dehydrogenase, mitochondrial			H.erectus.013036	Guanine nucleotide-binding protein G(I)/G(S)/G(O) subunit gamma-12 OS=Bos taurus GN=GNG12 PE=1 SV=2
EVM0017577	PREDICTED: cathepsin K-like			H.erectus.008673	Signal transducer and activator of transcription 3 OS=Rattus norvegicus GN=Stat3 PE=1 SV=1
EVM0006879	PREDICTED: cadherin-5-like			H.erectus.000786	Ubiquitin-like protein 3 OS=Homo sapiens GN=UBL3 PE=1 SV=1
EVM0017107	PREDICTED: acyl-coenzyme A thioesterase 9, mitochondrial isoform X1			H.erectus.019709	Derlin-1 OS=Homo sapiens GN=DERL1 PE=1 SV=1
EVM0016294	PREDICTED: neuropilin-1a-like isoform X1			H.erectus.005926	Hsc70-interacting protein OS=Gallus gallus GN=ST13 PE=2 SV=1
EVM0002791	tax1-binding protein 1 homolog B isoform X3			H.erectus.020687	Williams-Beuren syndrome chromosomal region 27 protein OS=Homo sapiens GN=WBSCR27 PE=2 SV=2
EVM0000228	PREDICTED: grancalcin isoform X2			H.erectus.004717	Casein kinase I isoform gamma-1 OS=Mus musculus GN=Csnk1g1 PE=1 SV=2
EVM0009849	PREDICTED: NADH dehydrogenase			H.erectus.020338	Counting factor associated protein D OS=Dictyostelium discoideum GN=cfaD PE=1 SV=1
EVM0003861	H/ACA ribonucleoprotein complex subunit DKC1			H.erectus.016401	N-acetylglucosamine-6-sulfatase OS=Mus musculus GN=Gns PE=2 SV=1
EVM0021162	PREDICTED: pleckstrin homology domain-containing family B member 2-like isoform X2			H.erectus.000843	Transmembrane emp24 domain-containing protein 3 OS=Mus musculus GN=Tmed3 PE=2 SV=1
EVM0008098	guanine nucleotide-binding protein G(I)/G(S)/G(T) subunit beta-1			H.erectus.017717	NADH dehydrogenase [ubiquinone] 1 beta subcomplex subunit 1 OS=Pongo pygmaeus GN=NDUFB1 PE=3 SV=1
EVM0011214	PREDICTED: serine/arginine-rich splicing factor 11-like isoform X1			H.erectus.013417	Nucleolin OS=Xenopus laevis GN=ncl PE=2 SV=3
EVM0006890	PREDICTED: solute carrier family 22 member 6-like			H.erectus.018032	Cytochrome c1, heme protein, mitochondrial OS=Bos taurus GN=CYC1 PE=1 SV=2
EVM0008506	D-aminoacyl-tRNA deacylase 1 isoform X1			H.erectus.005236	Diacylglycerol kinase delta OS=Homo sapiens GN=DGKD PE=1 SV=4
EVM0016528	PREDICTED: 4F2 cell-surface antigen heavy chain isoform X2			H.erectus.022378	Clathrin light chain A OS=Homo sapiens GN=CLTA PE=1 SV=1
EVM0015272	sodium/hydrogen exchanger 6-like isoform X2			H.erectus.010545	Eukaryotic translation initiation factor 2 subunit 2 OS=Oryctolagus cuniculus GN=EIF2S2 PE=1 SV=1
EVM0013247	PREDICTED: cation-dependent mannose-6-phosphate receptor			H.erectus.021454	Tetraspanin-7 OS=Homo sapiens GN=TSPAN7 PE=1 SV=2
EVM0020795	endothelin-converting enzyme 2b isoform X1			H.erectus.014350	Heterogeneous nuclear ribonucleoprotein L OS=Homo sapiens GN=HNRNPL PE=1 SV=2
EVM0004308	PREDICTED: LOW QUALITY PROTEIN: atlastin-3-like			H.erectus.014781	Ragulator complex protein LAMTOR2 OS=Danio rerio GN=lamtor2 PE=2 SV=1
EVM0001669	PREDICTED: inhibitor of growth protein 5			H.erectus.005914	PRKCA-binding protein OS=Rattus norvegicus GN=Pick1 PE=1 SV=1
EVM0005693	PREDICTED: eukaryotic translation initiation factor 5A-1-like			H.erectus.016368	T-complex protein 1 subunit beta OS=Mus musculus GN=Cct2 PE=1 SV=4
EVM0004799	PREDICTED: misshapen-like kinase 1 isoform X4			H.erectus.013992	Nucleosome assembly protein 1-like 4 OS=Mus musculus GN=Nap1l4 PE=1 SV=1
EVM0018242	PREDICTED: tubulin alpha chain-like			H.erectus.000365	Cold-inducible RNA-binding protein OS=Pongo abelii GN=CIRBP PE=2 SV=1
EVM0013122	PREDICTED: tissue-type plasminogen activator isoform X1			H.erectus.015512	Dual specificity protein kinase CLK2 OS=Mus musculus GN=Clk2 PE=1 SV=2
EVM0020900	bone morphogenetic protein 1a isoform X2			H.erectus.010365	Serine/threonine-protein kinase ULK1 OS=Mus musculus GN=Ulk1 PE=1 SV=1
EVM0003963	PREDICTED: calcyclin-binding protein			H.erectus.002915	Proteasome subunit beta type-5 OS=Rattus norvegicus GN=Psmb5 PE=1 SV=3
EVM0012245	PREDICTED: signal transducer and activator of transcription 3 isoform X2			H.erectus.011663	Calmodulin OS=Xenopus laevis GN=calm1 PE=1 SV=2
EVM0003266	PREDICTED: glycerol-3-phosphate dehydrogenase			H.erectus.001547	Ubiquitin-conjugating enzyme E2 D2 OS=Xenopus laevis GN=ube2d2 PE=1 SV=1
EVM0000428	interleukin enhancer-binding factor 2 homolog			H.erectus.015409	Solute carrier family 40 member 1 OS=Danio rerio GN=slc40a1 PE=2 SV=2
EVM0013052	proteasome activator complex subunit 1			H.erectus.005301	Cysteine--tRNA ligase, cytoplasmic OS=Mus musculus GN=Cars PE=1 SV=2
EVM0004526	PREDICTED: heterogeneous nuclear ribonucleoprotein U isoform X2			H.erectus.005952	Na(+)/H(+) exchange regulatory cofactor NHE-RF1 OS=Gallus gallus GN=SLC9A3R1 PE=2 SV=1
EVM0017798	PREDICTED: solute carrier family 40 member 1 isoform X1			H.erectus.002247	ATP synthase subunit b, mitochondrial OS=Pongo abelii GN=ATP5F1 PE=2 SV=1
EVM0018287	PREDICTED: elongation factor Tu, mitochondrial isoform X1			H.erectus.017346	Transmembrane protein 22 OS=Rattus norvegicus GN=Tmem22 PE=2 SV=1
EVM0005832	PREDICTED: rho GDP-dissociation inhibitor 1-like			H.erectus.017966	Ubiquinol-cytochrome c reductase complex chaperone CBP3 homolog OS=Xenopus laevis GN=uqcc PE=2 SV=1
EVM0019370	uncharacterized protein LOC119133964 isoform X5			H.erectus.001158	Ganglioside GM2 activator OS=Mus musculus GN=Gm2a PE=1 SV=2
EVM0017980	cerebral cavernous malformations 2 protein-like isoform X2			H.erectus.022341	Glucosamine-6-phosphate isomerase 1 OS=Mus musculus GN=Gnpda1 PE=2 SV=2
EVM0008935	ubiquitin-conjugating enzyme E2 variant 1			H.erectus.016734	NA
EVM0009668	PREDICTED: TNFAIP3-interacting protein 1 isoform X1			H.erectus.001357	Glutaryl-CoA dehydrogenase, mitochondrial OS=Bos taurus GN=GCDH PE=2 SV=1
EVM0007765	PREDICTED: homeobox protein Hox-C6 isoform X1			H.erectus.001782	Cysteine-rich with EGF-like domain protein 1 OS=Rattus norvegicus GN=Creld1 PE=2 SV=1
EVM0007972	PREDICTED: poly(U)-specific endoribonuclease-C-like			H.erectus.020268	Epsilon-sarcoglycan OS=Mus musculus GN=Sgce PE=2 SV=2
EVM0003699	PREDICTED: killer cell lectin-like receptor subfamily B member 1B allele C isoform X1			H.erectus.005987	Acyl carrier protein, mitochondrial OS=Bos taurus GN=NDUFAB1 PE=1 SV=2
EVM0015613	ras-related protein Rap-2b			H.erectus.003002	Calcium-activated potassium channel subunit beta-3 OS=Homo sapiens GN=KCNMB3 PE=1 SV=2
EVM0012082	PREDICTED: ER membrane protein complex subunit 4			H.erectus.015308	UPF0480 protein C15orf24 homolog OS=Danio rerio GN=si:ch211-150c22.3 PE=2 SV=1
EVM0012535	PREDICTED: NADH dehydrogenase			H.erectus.018590	Transmembrane protein 176B OS=Homo sapiens GN=TMEM176B PE=2 SV=2
EVM0002381	protein FAM78A			H.erectus.011893	Cleavage and polyadenylation specificity factor subunit 6 OS=Danio rerio GN=cpsf6 PE=2 SV=1
EVM0000116	uncharacterized protein si:ch211-1a19.3			H.erectus.017382	Inositol-3-phosphate synthase 1-A OS=Xenopus laevis GN=isyna1-a PE=2 SV=1
EVM0017780	PREDICTED: guanine nucleotide-binding protein G(I)/G(S)/G(O) subunit gamma-10			H.erectus.009881	Apoptotic chromatin condensation inducer in the nucleus OS=Mus musculus GN=Acin1 PE=1 SV=3
EVM0012668	PREDICTED: hemicentin-1-like			H.erectus.013590	Tumor protein D54 OS=Pongo abelii GN=TPD52L2 PE=2 SV=1
EVM0007297	ubiquitin-fold modifier-conjugating enzyme 1			H.erectus.020472	Elongation of very long chain fatty acids protein 1 OS=Homo sapiens GN=ELOVL1 PE=1 SV=1
EVM0005900	ribosomal RNA processing protein 36 homolog			H.erectus.018369	Minor histocompatibility antigen H13 OS=Homo sapiens GN=HM13 PE=1 SV=1
EVM0003900	PREDICTED: growth factor receptor-bound protein 10-like isoform X1			H.erectus.017296	Serine/threonine-protein kinase PLK2 OS=Homo sapiens GN=PLK2 PE=1 SV=3
EVM0001569	PREDICTED: cytochrome b-c1 complex subunit 6, mitochondrial-like			H.erectus.008489	UPF0510 protein INM02 OS=Danio rerio GN=zgc:171980 PE=2 SV=1
EVM0012273	PREDICTED: cordon-bleu protein-like 1 isoform X1			H.erectus.011864	Serine/threonine-protein phosphatase 2A 65 kDa regulatory subunit A beta isoform (Fragment) OS=Sus scrofa GN=PPP2R1B PE=2 SV=1
EVM0013295	PREDICTED: calcium uniporter regulatory subunit MCUb, mitochondrial isoform X1			H.erectus.012719	Nuclear factor of activated T-cells, cytoplasmic 3 OS=Homo sapiens GN=NFATC3 PE=1 SV=1
EVM0011212	PREDICTED: proteasome maturation protein			H.erectus.013795	Brain protein 44 OS=Pongo abelii GN=BRP44 PE=2 SV=1
EVM0008946	cytochrome b-245 heavy chain			H.erectus.003058	V-type proton ATPase subunit H OS=Bos taurus GN=ATP6V1H PE=2 SV=2
EVM0011962	chemokine (C-X-C motif) ligand 12b (stromal cell-derived factor 1)			H.erectus.016307	Parathyroid hormone-related protein OS=Mus musculus GN=Pthlh PE=2 SV=1
EVM0016188	NADH dehydrogenase			H.erectus.015994	Rho-related BTB domain-containing protein 2 OS=Homo sapiens GN=RHOBTB2 PE=2 SV=2
EVM0005416	peroxiredoxin-4			H.erectus.001839	Mitogen-activated protein kinase 14B OS=Cyprinus carpio GN=mapk14b PE=1 SV=1
EVM0010675	PREDICTED: membrane-associated progesterone receptor component 1			H.erectus.001106	Protein FAM102A OS=Homo sapiens GN=FAM102A PE=2 SV=2
EVM0007734	pre-mRNA-processing factor 19			H.erectus.008675	V-type proton ATPase 116 kDa subunit a isoform 1 OS=Mus musculus GN=Atp6v0a1 PE=1 SV=3
EVM0006806	PREDICTED: methionine-R-sulfoxide reductase B1			H.erectus.007034	Pancreatic progenitor cell differentiation and proliferation factor OS=Salmo salar GN=ppdpf PE=2 SV=1
EVM0006682	PREDICTED: casein kinase II subunit beta			H.erectus.001397	Envoplakin OS=Mus musculus GN=Evpl PE=2 SV=3
EVM0006086	PREDICTED: probable E3 ubiquitin-protein ligase HECTD2			H.erectus.013907	ATP synthase subunit s-like protein OS=Bos taurus GN=ATP5SL PE=2 SV=2
EVM0002823	PREDICTED: palmitoyl-protein thioesterase 1			H.erectus.015592	MARCKS-related protein OS=Bos taurus GN=MARCKSL1 PE=2 SV=1
EVM0021000	PREDICTED: basic leucine zipper and W2 domain-containing protein 1-A isoform X1			H.erectus.005133	Aspartate--tRNA ligase, cytoplasmic OS=Rattus norvegicus GN=Dars PE=2 SV=1
EVM0006359	unnamed protein product, partial			H.erectus.004540	Di-N-acetylchitobiase OS=Rattus norvegicus GN=Ctbs PE=1 SV=1
EVM0004365	PREDICTED: eukaryotic translation initiation factor 3 subunit I			H.erectus.015495	NA
EVM0002814	fli-1 proto-oncogene, ETS transcription factor-related sequence isoform X3			H.erectus.012556	Mammalian ependymin-related protein 1 OS=Mus musculus GN=Epdr1 PE=2 SV=1
EVM0010786	PREDICTED: septin-7 isoform X1			H.erectus.012965	Uncharacterized protein C6orf62 homolog OS=Mus musculus PE=2 SV=1
EVM0002879	PREDICTED: ADP-ribosylation factor 4-like			H.erectus.020771	High mobility group-T protein OS=Oncorhynchus mykiss PE=2 SV=2
EVM0017915	Heat shock factor-binding protein 1			H.erectus.007806	Transmembrane protein 165 OS=Homo sapiens GN=TMEM165 PE=1 SV=1
EVM0009050	G-type lysozyme			H.erectus.013986	MOB kinase activator 2 OS=Mus musculus GN=Mob2 PE=2 SV=1
EVM0016186	PREDICTED: extended synaptotagmin-1-like			H.erectus.011564	Secretory carrier-associated membrane protein 2 OS=Homo sapiens GN=SCAMP2 PE=1 SV=2
EVM0010094	Cold-inducible RNA-binding protein			H.erectus.003531	Forkhead box protein O1 OS=Mus musculus GN=Foxo1 PE=1 SV=2
EVM0020371	PREDICTED: ras GTPase-activating-like protein IQGAP1			H.erectus.014036	Protein tyrosine phosphatase type IVA 1 OS=Rattus norvegicus GN=Ptp4a1 PE=1 SV=1
EVM0015237	CD276 antigen			Novel00980
EVM0013143	PREDICTED: tropomyosin alpha-4 chain-like			H.erectus.007019	Rab GDP dissociation inhibitor alpha OS=Rattus norvegicus GN=Gdi1 PE=1 SV=1
EVM0016677	PREDICTED: COUP transcription factor 2 isoform X1			H.erectus.001325	Synaptotagmin-1 OS=Pongo abelii GN=SYT1 PE=2 SV=1
EVM0012570	PREDICTED: signal transducer and activator of transcription 1-alpha/beta isoform X1			H.erectus.011533	Glucose-6-phosphate isomerase OS=Macaca fascicularis GN=GPI PE=2 SV=3
EVM0009815	PREDICTED: secretory carrier-associated membrane protein 2 isoform X2			H.erectus.021512	Insulin gene enhancer protein ISL-1 OS=Rattus norvegicus GN=Isl1 PE=2 SV=1
EVM0007296	PREDICTED: homocysteine-responsive endoplasmic reticulum-resident ubiquitin-like domain member 1 protein			H.erectus.005749	Probable aminopeptidase NPEPL1 OS=Homo sapiens GN=NPEPL1 PE=1 SV=3
EVM0011165	PREDICTED: proliferation-associated protein 2G4			H.erectus.007217	Syntenin-1 OS=Homo sapiens GN=SDCBP PE=1 SV=1
EVM0007497	ubiquitin-associated and SH3 domain-containing protein B-like isoform X2			H.erectus.022132	ETS-related transcription factor Elf-3 OS=Mus musculus GN=Elf3 PE=1 SV=1
EVM0017515	PREDICTED: moesin-like isoform X1			H.erectus.002164	Integrin alpha-V OS=Gallus gallus GN=ITGAV PE=2 SV=1
EVM0016761	PREDICTED: RNA-binding protein 39-like isoform X1			H.erectus.000273	Translocation protein SEC62 OS=Pongo abelii GN=SEC62 PE=2 SV=1
EVM0011894	LOW QUALITY PROTEIN: polycomb complex protein BMI-1-A			H.erectus.011121	Galectin-related protein OS=Danio rerio GN=lgalsl PE=2 SV=1
EVM0006904	PREDICTED: transmembrane and ubiquitin-like domain-containing protein 1 isoform X1			H.erectus.017750	Pre-mRNA-processing factor 39 OS=Danio rerio GN=prpf39 PE=2 SV=2
EVM0005788	PREDICTED: selenide, water dikinase 1-like			H.erectus.013517	Signal recognition particle 54 kDa protein OS=Mus musculus GN=Srp54 PE=1 SV=2
EVM0004945	PREDICTED: filamin-A-like isoform X2			H.erectus.011159	Echinoderm microtubule-associated protein-like 6 OS=Mus musculus GN=Eml6 PE=2 SV=1
EVM0006420	PREDICTED: heme oxygenase-like			H.erectus.007277	Fatty acid-binding protein 10-A, liver basic OS=Danio rerio GN=fabp10a PE=1 SV=1
EVM0020227	PREDICTED: succinate dehydrogenase			H.erectus.018180	Cytochrome b-c1 complex subunit 1, mitochondrial OS=Mus musculus GN=Uqcrc1 PE=1 SV=2
EVM0008806	PREDICTED: nucleolar RNA helicase 2 isoform X1			H.erectus.005213	BTB/POZ domain-containing protein KCTD14 OS=Homo sapiens GN=KCTD14 PE=2 SV=2
EVM0003717	PREDICTED: peflin			H.erectus.007024	cAMP-dependent protein kinase inhibitor gamma OS=Homo sapiens GN=PKIG PE=1 SV=1
EVM0016051	AP-2 complex subunit sigma			H.erectus.010892	Protein disulfide-isomerase A4 OS=Homo sapiens GN=PDIA4 PE=1 SV=2
EVM0005523	PREDICTED: interferon regulatory factor 8			H.erectus.000395	Transcription factor BTF3 homolog 4 OS=Danio rerio GN=btf3l4 PE=2 SV=1
EVM0001872	PDZ and LIM domain protein 2			H.erectus.019911	Proteasome activator complex subunit 2 OS=Bos taurus GN=PSME2 PE=1 SV=3
EVM0001581	PREDICTED: ras-related protein R-Ras-like			H.erectus.014954	DnaJ homolog subfamily B member 11 OS=Mus musculus GN=Dnajb11 PE=1 SV=1
EVM0008853	translocon-associated protein subunit delta			H.erectus.016391	NADH dehydrogenase [ubiquinone] 1 alpha subcomplex subunit 12 OS=Bos taurus GN=NDUFA12 PE=1 SV=1
EVM0015185	PREDICTED: sestrin-2-like isoform X3			H.erectus.013045	von Willebrand factor C domain-containing protein 2-like OS=Danio rerio GN=vwc2l PE=4 SV=1
EVM0015454	PREDICTED: cytochrome c oxidase subunit 8A, mitochondrial			H.erectus.016135	Forkhead box protein P1 OS=Bos taurus GN=FOXP1 PE=2 SV=1
EVM0017618	PREDICTED: fibulin-2 isoform X1			H.erectus.015879	Interferon-related developmental regulator 1 OS=Sus scrofa GN=IFRD1 PE=2 SV=1
EVM0019186	Friend leukemia integration 1 transcription factor isoform X2			H.erectus.005224	DNA-directed RNA polymerase II subunit RPB4 OS=Mus musculus GN=Polr2d PE=2 SV=2
EVM0012778	ribose-phosphate pyrophosphokinase 2 isoform X2			H.erectus.008780	Eukaryotic translation initiation factor 3 subunit G OS=Danio rerio GN=eif3g PE=1 SV=1
EVM0011761	beta-hexosaminidase subunit beta isoform X1			H.erectus.011643	Protein NDRG4 OS=Xenopus tropicalis GN=ndrg4 PE=2 SV=1
EVM0017995	PREDICTED: myoferlin-like isoform X2			H.erectus.015542	SH3 domain-binding glutamic acid-rich-like protein 3 OS=Pongo abelii GN=SH3BGRL3 PE=3 SV=1
EVM0005707	beta-centractin			H.erectus.008148	Tetraspanin-3 OS=Pongo abelii GN=TSPAN3 PE=2 SV=1
EVM0005680	rab GDP dissociation inhibitor beta			H.erectus.006414	Nuclear receptor coactivator 4 OS=Homo sapiens GN=NCOA4 PE=1 SV=1
EVM0015403	probable ATP-dependent RNA helicase DDX27 isoform X2			H.erectus.005215	Nuclear apoptosis-inducing factor 1 OS=Gallus gallus GN=NAIF1 PE=2 SV=1
EVM0014337	PREDICTED: uncharacterized protein LOC109512243 isoform X2			H.erectus.008332	NA
EVM0012871	PREDICTED: protein Tob1			H.erectus.005883	CD9 antigen OS=Bos taurus GN=CD9 PE=2 SV=2
EVM0005274	PREDICTED: aldose reductase-like			H.erectus.015007	Monocarboxylate transporter 10 OS=Danio rerio GN=slc16a10 PE=2 SV=1
EVM0015324	PREDICTED: enhancer of filamentation 1 isoform X2			H.erectus.008333	Calcium/calmodulin-dependent protein kinase type IV OS=Homo sapiens GN=CAMK4 PE=1 SV=1
EVM0007267	sphingosine kinase 2-like			H.erectus.003519	NADH dehydrogenase [ubiquinone] 1 subunit C2 OS=Macaca fascicularis GN=NDUFC2 PE=3 SV=1
EVM0000246	--			H.erectus.003859	Osteoclast-stimulating factor 1 OS=Monopterus albus GN=ostf1 PE=2 SV=1
EVM0020875	PREDICTED: collagen alpha-1(I) chain-like isoform X3			H.erectus.012064	Egl nine homolog 2 OS=Rattus norvegicus GN=Egln2 PE=2 SV=1
EVM0004742	PREDICTED: tumor protein D53-like isoform X4			H.erectus.005848	Proteasome subunit beta type-3 OS=Oncorhynchus mykiss GN=psmb3 PE=2 SV=1
EVM0014940	protein FAM53B-like			H.erectus.019448	Phosphoacetylglucosamine mutase OS=Homo sapiens GN=PGM3 PE=1 SV=1
EVM0012143	syntaxin-12 isoform X2			H.erectus.020857	Glucose-dependent insulinotropic receptor OS=Homo sapiens GN=GPR119 PE=1 SV=1
EVM0009545	protein preY, mitochondrial-like			H.erectus.004265	Pyruvate dehydrogenase E1 component subunit alpha, somatic form, mitochondrial OS=Bos taurus GN=PDHA1 PE=2 SV=1
EVM0005131	PREDICTED: uncharacterized protein LOC109510908			H.erectus.016325	NA
EVM0008285	PREDICTED: brain protein I3			H.erectus.006129	TAR DNA-binding protein 43 OS=Homo sapiens GN=TARDBP PE=1 SV=1
EVM0010102	ras-related protein Rab-11A			H.erectus.013081	MAP kinase-interacting serine/threonine-protein kinase 2 OS=Xenopus laevis GN=mknk2 PE=2 SV=1
EVM0018613	PREDICTED: sodium/potassium-transporting ATPase subunit beta-1 isoform X1			H.erectus.018150	Dolichyl-diphosphooligosaccharide--protein glycosyltransferase subunit 2 OS=Pongo abelii GN=RPN2 PE=2 SV=1
EVM0001916	protein LSM12 homolog A			H.erectus.015547	T-complex protein 1 subunit gamma OS=Xenopus laevis GN=cct3 PE=2 SV=2
EVM0011853	eukaryotic translation initiation factor 4Ba			H.erectus.012666	L-lactate dehydrogenase B-B chain OS=Danio rerio GN=ldhbb PE=2 SV=1
EVM0005080	PREDICTED: 6-phosphogluconate dehydrogenase, decarboxylating			H.erectus.020700	Protein-tyrosine sulfotransferase 1 OS=Mus musculus GN=Tpst1 PE=2 SV=1
EVM0004667	MICOS complex subunit MIC13			H.erectus.014247	Influenza virus NS1A-binding protein homolog A OS=Danio rerio GN=ivns1abpa PE=2 SV=1
EVM0017847	PREDICTED: zinc finger MYM-type protein 4-like			H.erectus.012949	Vacuolar protein sorting-associated protein 28 homolog OS=Rattus norvegicus GN=Vps28 PE=2 SV=1
EVM0003795	PREDICTED: cytochrome c oxidase subunit 7A2, mitochondrial-like			H.erectus.016419	Nuclear receptor-interacting protein 2 OS=Homo sapiens GN=NRIP2 PE=2 SV=3
EVM0007662	PREDICTED: neural proliferation differentiation and control protein 1			H.erectus.018591	NA
EVM0004567	cytochrome b-245 light chain			H.erectus.000192	T-complex protein 1 subunit epsilon OS=Macaca fascicularis GN=CCT5 PE=2 SV=1
EVM0017439	sialomucin core protein 24 isoform X4			H.erectus.005529	Heterogeneous nuclear ribonucleoprotein U-like protein 1 OS=Homo sapiens GN=HNRNPUL1 PE=1 SV=2
EVM0003362	antigen peptide transporter 2-like			H.erectus.000214	Double-stranded RNA-binding protein Staufen homolog 2 OS=Danio rerio GN=stau2 PE=2 SV=2
EVM0019417	PREDICTED: collagen alpha-1(VI) chain			H.erectus.010800	TRAF2 and NCK-interacting protein kinase OS=Homo sapiens GN=TNIK PE=1 SV=1
EVM0014659	--			H.erectus.010771	U2 snRNP-associated SURP motif-containing protein OS=Pongo abelii GN=U2SURP PE=2 SV=1
EVM0020753	PREDICTED: thymus-specific serine protease			H.erectus.009172	N-alpha-acetyltransferase 10 OS=Bos taurus GN=NAA10 PE=2 SV=1
EVM0018535	replication stress response regulator SDE2			H.erectus.000593	Erythrocyte band 7 integral membrane protein OS=Homo sapiens GN=STOM PE=1 SV=3
EVM0013021	rho family-interacting cell polarization regulator 2 isoform X5			H.erectus.020626	Glutaminase kidney isoform, mitochondrial OS=Rattus norvegicus GN=Gls PE=1 SV=2
EVM0018337	PREDICTED: ras-related C3 botulinum toxin substrate 1-like			H.erectus.009113	Grancalcin OS=Mus musculus GN=Gca PE=2 SV=1
EVM0011095	histone deacetylase 1 isoform X2			H.erectus.012473	N-alpha-acetyltransferase 20 OS=Danio rerio GN=naa20 PE=2 SV=1
EVM0016061	PREDICTED: 26S proteasome non-ATPase regulatory subunit 3			H.erectus.004100	GC-rich sequence DNA-binding factor 1 OS=Homo sapiens GN=GCFC1 PE=1 SV=2
EVM0013372	actin filament-associated protein 1-like 1 isoform X2			H.erectus.008607	NEDD8-conjugating enzyme Ubc12 OS=Mus musculus GN=Ube2m PE=2 SV=1
EVM0002006	serine/threonine-protein kinase receptor R3			H.erectus.001263	Activated CDC42 kinase 1 OS=Bos taurus GN=TNK2 PE=1 SV=1
EVM0000179	PREDICTED: spectrin beta chain, non-erythrocytic 1 isoform X1			H.erectus.020060	Synaptotagmin-like protein 1 OS=Homo sapiens GN=SYTL1 PE=1 SV=1
EVM0003876	PREDICTED: telomeric repeat-binding factor 2 isoform X1			H.erectus.014880	Ubiquitin-conjugating enzyme E2 L3 OS=Mus musculus GN=Ube2l3 PE=2 SV=1
EVM0004153	CCN family member 2b			H.erectus.010299	Transmembrane protein 184B OS=Homo sapiens GN=TMEM184B PE=1 SV=2
EVM0018846	uncharacterized protein C6orf62 homolog			H.erectus.006162	Chymotrypsin-like elastase family member 2A OS=Homo sapiens GN=CELA2A PE=1 SV=1
EVM0013507	PREDICTED: metalloreductase STEAP4			H.erectus.020685	Stromal cell-derived factor 2 OS=Homo sapiens GN=SDF2 PE=1 SV=2
EVM0000776	PREDICTED: PTB-containing, cubilin and LRP1-interacting protein			H.erectus.007045	Peptidyl-prolyl cis-trans isomerase FKBP1A OS=Xenopus laevis GN=fkbp1a PE=3 SV=3
EVM0013837	PREDICTED: cold shock domain-containing protein E1 isoform X4			H.erectus.013620	Aldose 1-epimerase OS=Bos taurus GN=GALM PE=2 SV=1
EVM0011969	ST3 beta-galactoside alpha-2,3-sialyltransferase 3b isoform X1			H.erectus.015665	Tuftelin OS=Mus musculus GN=Tuft1 PE=1 SV=2
EVM0014148	PREDICTED: discs large homolog 1-like protein isoform X9			H.erectus.016783	GTP cyclohydrolase 1 feedback regulatory protein OS=Danio rerio GN=gchfr PE=2 SV=1
EVM0016892	clathrin light chain A isoform X1			H.erectus.006540	Fibrinogen gamma chain OS=Rattus norvegicus GN=Fgg PE=1 SV=3
EVM0019649	PREDICTED: plakophilin-1			H.erectus.004571	WD repeat-containing protein 59 OS=Gallus gallus GN=WDR59 PE=2 SV=1
EVM0018671	PREDICTED: LIM and SH3 domain protein 1-like isoform X1			H.erectus.003215	Keratin, type I cytoskeletal 18 OS=Danio rerio GN=krt18 PE=1 SV=2
EVM0005624	catenin beta-1-like			H.erectus.003594	Growth hormone receptor OS=Oryctolagus cuniculus GN=GHR PE=1 SV=1
EVM0002094	PREDICTED: ceramide synthase 2-like isoform X1			H.erectus.009150	Ribose-phosphate pyrophosphokinase 2 OS=Xenopus tropicalis GN=prps2 PE=2 SV=1
EVM0017475	PREDICTED: semaphorin-7A isoform X3			H.erectus.001837	UPF0577 protein KIAA1324 OS=Homo sapiens GN=KIAA1324 PE=2 SV=2
EVM0015902	PREDICTED: fibrillin-1			H.erectus.000409	Medium-chain specific acyl-CoA dehydrogenase, mitochondrial OS=Bos taurus GN=ACADM PE=2 SV=1
EVM0013462	cytochrome b-c1 complex subunit 1, mitochondrial			H.erectus.019114	RNA 3'-terminal phosphate cyclase-like protein OS=Homo sapiens GN=RCL1 PE=1 SV=3
EVM0014268	PREDICTED: lysosome-associated membrane glycoprotein 1			H.erectus.011142	Son of sevenless homolog 1 OS=Homo sapiens GN=SOS1 PE=1 SV=1
EVM0005278	diacylglycerol kinase delta-like isoform X2			H.erectus.013535	Vacuolar protein sorting-associated protein 29 OS=Danio rerio GN=vps29 PE=2 SV=1
EVM0003807	periostin-like isoform X5			H.erectus.004417	Beta-1,3-galactosyltransferase 2 OS=Homo sapiens GN=B3GALT2 PE=2 SV=1
EVM0002894	PREDICTED: endothelin-1 receptor isoform X2			H.erectus.005397	ATP synthase lipid-binding protein, mitochondrial OS=Pongo abelii GN=ATP5G3 PE=2 SV=1
EVM0016522	PREDICTED: iron-sulfur cluster assembly enzyme ISCU, mitochondrial			H.erectus.010419	Coiled-coil domain-containing protein 28B OS=Homo sapiens GN=CCDC28B PE=1 SV=2
EVM0008576	misshapen-like kinase 1 isoform X2			H.erectus.018548	Apolipoprotein Eb OS=Danio rerio GN=apoeb PE=2 SV=1
EVM0016247	PREDICTED: cell cycle control protein 50A			H.erectus.020155	Casein kinase II subunit beta OS=Danio rerio GN=csnk2b PE=2 SV=1
EVM0020286	podoplanin			H.erectus.016699	Feline leukemia virus subgroup C receptor-related protein 2 OS=Homo sapiens GN=FLVCR2 PE=1 SV=1
EVM0012295	oxysterol-binding protein 2-like isoform X1			Novel00422
EVM0005567	PREDICTED: GTP:AMP phosphotransferase AK3, mitochondrial			H.erectus.020860	Heterogeneous nuclear ribonucleoprotein A/B OS=Homo sapiens GN=HNRNPAB PE=1 SV=2
EVM0018898	PREDICTED: paxillin-like isoform X3			H.erectus.015514	DnaJ homolog subfamily C member 8 OS=Homo sapiens GN=DNAJC8 PE=1 SV=2
EVM0001623	PREDICTED: mitochondrial import inner membrane translocase subunit Tim17-A			H.erectus.003389	Solute carrier organic anion transporter family member 1C1 OS=Homo sapiens GN=SLCO1C1 PE=2 SV=1
EVM0010492	protein phosphatase 1 regulatory subunit 12C isoform X1			H.erectus.012438	Cathepsin D OS=Chionodraco hamatus GN=ctsd PE=1 SV=2
EVM0017005	apoptosis-inducing factor 1, mitochondrial isoform X4			H.erectus.011341	Growth hormone-inducible transmembrane protein OS=Homo sapiens GN=GHITM PE=1 SV=2
EVM0014977	PREDICTED: superoxide dismutase			H.erectus.007836	Aquaporin-12 OS=Mus musculus GN=Aqp12 PE=2 SV=1
EVM0010851	PREDICTED: clathrin light chain B isoform X1			H.erectus.008626	Major vault protein (Fragment) OS=Ictalurus punctatus GN=mvp PE=2 SV=2
EVM0001795	PREDICTED: cytochrome b-c1 complex subunit 7			Novel00716
EVM0008236	PREDICTED: GTP-binding protein RAD			H.erectus.013640	Eukaryotic peptide chain release factor subunit 1 OS=Xenopus tropicalis GN=etf1 PE=2 SV=1
EVM0005861	transmembrane 9 superfamily member 3			H.erectus.010791	NA
EVM0001533	PREDICTED: COMM domain-containing protein 8			H.erectus.011552	Uncharacterized protein C11orf96 OS=Homo sapiens GN=C11orf96 PE=1 SV=3
EVM0005231	PREDICTED: glia maturation factor beta isoform X2			H.erectus.020470	Transcription factor BTF3 homolog 4 OS=Danio rerio GN=btf3l4 PE=2 SV=1
EVM0019406	PREDICTED: serine--tRNA ligase, cytoplasmic			H.erectus.006040	Protein BUD31 homolog OS=Rattus norvegicus GN=Bud31 PE=2 SV=2
EVM0017194	protein disulfide-isomerase			H.erectus.019113	Annexin A3 OS=Homo sapiens GN=ANXA3 PE=1 SV=3
EVM0019033	mitochondrial-processing peptidase subunit beta			H.erectus.017038	Transmembrane protein 208 OS=Danio rerio GN=tmem208 PE=2 SV=1
EVM0008136	PREDICTED: scaffold attachment factor B2-like isoform X1			H.erectus.000475	Transmembrane channel-like protein 7 OS=Gallus gallus GN=Tmc7 PE=2 SV=1
EVM0005782	amyloid-like protein 2 isoform X1			H.erectus.020150	Chloride intracellular channel protein 1 OS=Homo sapiens GN=CLIC1 PE=1 SV=4
EVM0019638	PREDICTED: pinin isoform X1			H.erectus.019427	RNA polymerase II subunit A C-terminal domain phosphatase SSU72 OS=Danio rerio GN=ssu72 PE=2 SV=1
EVM0006129	CD209 antigen-like			H.erectus.015085	Succinyl-CoA ligase [ADP/GDP-forming] subunit alpha, mitochondrial OS=Rattus norvegicus GN=Suclg1 PE=2 SV=2
EVM0007359	PREDICTED: LOW QUALITY PROTEIN: protein LSM14 homolog A			H.erectus.014411	NA
EVM0007904	PREDICTED: leydig cell tumor 10 kDa protein homolog			H.erectus.021272	Cryptochrome-1 OS=Mus musculus GN=Cry1 PE=1 SV=1
EVM0010620	PREDICTED: phosphatidylinositol 3,4,5-trisphosphate 5-phosphatase 1			H.erectus.018914	Beta-centractin OS=Mus musculus GN=Actr1b PE=1 SV=1
EVM0012487	PREDICTED: 14-3-3 protein epsilon isoform X1			H.erectus.018638	Selenium-binding protein 1 OS=Danio rerio GN=selenbp1 PE=2 SV=1
EVM0015018	PREDICTED: transmembrane 9 superfamily member 2 isoform X1			H.erectus.011116	Calcineurin subunit B type 1 OS=Rattus norvegicus GN=Ppp3r1 PE=1 SV=2
EVM0014715	PREDICTED: eukaryotic translation initiation factor 3 subunit K isoform X2			H.erectus.012184	Eukaryotic translation initiation factor 3 subunit H OS=Salmo salar GN=eif3h PE=2 SV=1
EVM0001047	PREDICTED: ganglioside GM2 activator			H.erectus.019069	Splicing regulatory glutamine/lysine-rich protein 1 OS=Homo sapiens GN=SREK1 PE=1 SV=1
EVM0011316	40S ribosomal protein S27-like			H.erectus.013506	Mitochondrial import inner membrane translocase subunit Tim9 OS=Gallus gallus GN=TIMM9 PE=3 SV=1
EVM0011054	PREDICTED: arrestin domain-containing protein 2 isoform X1			H.erectus.005828	Glutamate receptor, ionotropic kainate 2 OS=Macaca fascicularis GN=GRIK2 PE=2 SV=1
EVM0020849	suppressor of cytokine signaling 3-like			H.erectus.005817	Hippocalcin-like protein 1 OS=Taeniopygia guttata GN=HPCAL1 PE=2 SV=1
EVM0020674	PREDICTED: cytokine receptor common subunit beta-like			H.erectus.005888	UPF0562 protein C7orf55 homolog OS=Xenopus tropicalis PE=3 SV=1
EVM0003973	PREDICTED: zinc transporter 7			H.erectus.006419	Tight junction-associated protein 1 OS=Homo sapiens GN=TJAP1 PE=1 SV=1
EVM0004737	actin related protein 2/3 complex, subunit 4, like			H.erectus.016171	CD81 antigen OS=Chlorocebus aethiops GN=CD81 PE=2 SV=1
EVM0014365	PREDICTED: CDGSH iron-sulfur domain-containing protein 1			H.erectus.021489	Protein YIPF5 OS=Danio rerio GN=yipf5 PE=2 SV=1
EVM0020053	retinoic acid receptor RXR-gamma-B isoform X1			H.erectus.011401	Receptor tyrosine-protein kinase erbB-2 OS=Canis familiaris GN=ERBB2 PE=2 SV=1
EVM0005466	PREDICTED: succinate dehydrogenase			H.erectus.015677	Protein JTB OS=Homo sapiens GN=JTB PE=1 SV=1
EVM0003195	PREDICTED: neuronal-specific septin-3-like isoform X3			H.erectus.020291	Chromobox protein homolog 3 OS=Pongo abelii GN=CBX3 PE=2 SV=1
EVM0006588	fascin actin-bundling protein 1a			H.erectus.014857	RNA-binding protein EWS OS=Homo sapiens GN=EWSR1 PE=1 SV=1
EVM0006459	ras-related protein ORAB-1			H.erectus.019599	Eukaryotic translation initiation factor 3 subunit L OS=Danio rerio GN=eif3l PE=2 SV=1
EVM0007968	PREDICTED: RNA 3'-terminal phosphate cyclase-like protein isoform X1			H.erectus.011945	Homeobox protein MSH-C OS=Danio rerio GN=msxc PE=2 SV=1
EVM0013043	PREDICTED: N-acetylglucosamine-6-phosphate deacetylase			H.erectus.006320	Phosphoglycerate mutase 1 OS=Gallus gallus GN=PGAM1 PE=1 SV=3
EVM0008733	PREDICTED: junctional adhesion molecule B isoform X2			H.erectus.017146	S-formylglutathione hydrolase OS=Bos taurus GN=ESD PE=2 SV=1
EVM0015782	CCAAT/enhancer-binding protein beta			H.erectus.010533	Ceramide synthase 2 OS=Bos taurus GN=CERS2 PE=2 SV=1
EVM0002437	PREDICTED: proteasome subunit beta type-1			H.erectus.006973	Zinc finger and BTB domain-containing protein 17 OS=Mus musculus GN=Zbtb17 PE=1 SV=2
EVM0011561	PREDICTED: uncharacterized protein LOC109529841			H.erectus.015258	26S protease regulatory subunit 4 OS=Rattus norvegicus GN=Psmc1 PE=2 SV=1
EVM0001392	PREDICTED: interferon-related developmental regulator 1			H.erectus.010838	Polypeptide N-acetylgalactosaminyltransferase 11 OS=Mus musculus GN=Galnt11 PE=2 SV=1
EVM0004485	lysosomal Pro-X carboxypeptidase			H.erectus.020116	Splicing factor, proline- and glutamine-rich OS=Mus musculus GN=Sfpq PE=1 SV=1
EVM0018251	PREDICTED: hypoxia up-regulated protein 1			H.erectus.005435	GTP-binding protein Rheb OS=Homo sapiens GN=RHEB PE=1 SV=1
EVM0002948	PREDICTED: protein FAM92A1 isoform X3			H.erectus.003783	UPF0542 protein C5orf43 homolog OS=Danio rerio GN=si:ch211-198n5.13 PE=3 SV=1
EVM0003581	PREDICTED: U2 small nuclear ribonucleoprotein A'-like			H.erectus.006178	Transcription initiation factor TFIID subunit 10 OS=Homo sapiens GN=TAF10 PE=1 SV=1
EVM0002225	PREDICTED: NADH dehydrogenase			H.erectus.014330	Nuclear transport factor 2 OS=Rattus norvegicus GN=Nutf2 PE=1 SV=1
EVM0013423	PREDICTED: small nuclear ribonucleoprotein Sm D3			H.erectus.017934	NA
EVM0000411	G1/S-specific cyclin-D2a			H.erectus.012762	Tetraspanin-3 OS=Pongo abelii GN=TSPAN3 PE=2 SV=1
EVM0016915	vasodilator-stimulated phosphoprotein isoform X1			H.erectus.020782	Arrestin red cell isoform 1 OS=Oncorhynchus mykiss PE=2 SV=1
EVM0005287	CD81 antigen-like isoform X1			H.erectus.022196	40S ribosomal protein S27-like OS=Bos taurus GN=RPS27L PE=3 SV=3
EVM0011835	PREDICTED: zinc finger E-box-binding homeobox 2 isoform X2			H.erectus.006405	Phosphoglycerate mutase 1 OS=Gallus gallus GN=PGAM1 PE=1 SV=3
EVM0010751	LOW QUALITY PROTEIN: tetraspanin-7			H.erectus.001385	Myosin-9 OS=Mus musculus GN=Myh9 PE=1 SV=4
EVM0008324	renalase			H.erectus.012933	Tumor protein D52 OS=Homo sapiens GN=TPD52 PE=1 SV=2
EVM0014404	PREDICTED: eukaryotic translation initiation factor 5A-1			H.erectus.007048	Synaptophysin OS=Homo sapiens GN=SYP PE=1 SV=3
EVM0007865	PREDICTED: dolichyl-diphosphooligosaccharide--protein glycosyltransferase subunit STT3A			H.erectus.014632	Cytosolic endo-beta-N-acetylglucosaminidase OS=Danio rerio GN=engase PE=2 SV=1
EVM0006497	PREDICTED: 26S protease regulatory subunit 7			H.erectus.011139	Eukaryotic initiation factor 4A-III OS=Danio rerio GN=eif4a3 PE=2 SV=1
EVM0001911	PREDICTED: uncharacterized protein LOC109511462			H.erectus.017002	60S acidic ribosomal protein P2 OS=Bos taurus GN=RPLP2 PE=3 SV=1
EVM0020676	heterogeneous nuclear ribonucleoprotein L isoform X1			H.erectus.008936	Sulfhydryl oxidase 1 OS=Gallus gallus GN=QSOX1 PE=1 SV=1
EVM0012398	PREDICTED: eukaryotic translation initiation factor 3 subunit A isoform X3			H.erectus.018551	NA
EVM0016000	PREDICTED: calpain-1 catalytic subunit-like			H.erectus.006501	GDNF family receptor alpha-1 OS=Gallus gallus GN=GFRA1 PE=2 SV=1
EVM0002101	PREDICTED: DNA damage-inducible transcript 3 protein isoform X1			H.erectus.010241	Sorting nexin-12 OS=Homo sapiens GN=SNX12 PE=1 SV=3
EVM0006076	ATP synthase membrane subunit c locus 3a			H.erectus.005770	Zinc finger protein 180 OS=Homo sapiens GN=ZNF180 PE=1 SV=2
EVM0018191	ATP synthase subunit alpha, mitochondrial			H.erectus.013101	Dual specificity protein kinase CLK4 OS=Homo sapiens GN=CLK4 PE=1 SV=1
EVM0017445	uncharacterized protein si:dkeyp-97a10.2 isoform X1			H.erectus.019231	Alpha-adducin OS=Rattus norvegicus GN=Add1 PE=1 SV=2
EVM0006987	PREDICTED: V-type proton ATPase subunit S1-like			H.erectus.014503	Trans-2-enoyl-CoA reductase, mitochondrial OS=Danio rerio GN=mecr PE=2 SV=2
EVM0006892	PREDICTED: eukaryotic translation initiation factor 3 subunit D isoform X2			H.erectus.017437	Alpha-actinin-1 OS=Macaca fascicularis GN=ACTN1 PE=2 SV=1
EVM0001830	PREDICTED: mesencephalic astrocyte-derived neurotrophic factor			H.erectus.010966	Protein hid-1 homolog OS=Homo sapiens GN=C17orf28 PE=1 SV=1
EVM0015016	PREDICTED: DDRGK domain-containing protein 1			H.erectus.016352	Transmembrane protein 19 OS=Xenopus tropicalis GN=tmem19 PE=2 SV=1
EVM0020207	S-phase kinase-associated protein 1			H.erectus.018225	Protein NDRG3 OS=Mus musculus GN=Ndrg3 PE=1 SV=1
EVM0016172	nuclear receptor subfamily 5 group A member 2-like			H.erectus.007321	Phosphatidylinositol-4-phosphate 3-kinase C2 domain-containing subunit alpha OS=Homo sapiens GN=PIK3C2A PE=1 SV=2
EVM0010383	26S proteasome non-ATPase regulatory subunit 4a			H.erectus.014432	Ubiquitin-conjugating enzyme E2 A OS=Mus musculus GN=Ube2a PE=2 SV=1
EVM0002112	WD repeat-containing protein 1			H.erectus.020752	Protein Red OS=Pongo abelii GN=IK PE=2 SV=1
EVM0019559	PREDICTED: hepatitis A virus cellular receptor 1 homolog isoform X2			H.erectus.016499	Myotrophin OS=Danio rerio GN=mtpn PE=2 SV=1
EVM0010021	LIM and SH3 domain protein 1-like			H.erectus.009351	UPF0414 transmembrane protein C20orf30 homolog OS=Bos taurus PE=2 SV=1
EVM0005407	PREDICTED: dual specificity protein phosphatase 5			H.erectus.019607	Cytochrome c oxidase subunit 5B, mitochondrial OS=Vulpes vulpes GN=COX5B PE=1 SV=1
EVM0007385	PREDICTED: proteasome subunit alpha type-4			H.erectus.013587	Coiled-coil domain-containing protein lobo homolog OS=Xenopus tropicalis GN=ccdc135 PE=2 SV=1
EVM0010145	scinderin like b			H.erectus.021171	Actin-related protein 2/3 complex subunit 5 OS=Mus musculus GN=Arpc5 PE=2 SV=3
EVM0012849	PREDICTED: carbonyl reductase			H.erectus.000296	Tropomyosin alpha-1 chain OS=Xenopus laevis GN=tpm1 PE=2 SV=1
EVM0015374	PREDICTED: neurabin-1-like isoform X1			H.erectus.001198	CD99 antigen-like protein 2 OS=Danio rerio GN=cd99l2 PE=2 SV=1
EVM0012597	PREDICTED: AP-2 complex subunit alpha-2-like isoform X2			H.erectus.009992	Matrin-3 OS=Homo sapiens GN=MATR3 PE=1 SV=2
EVM0013016	PREDICTED: stress-70 protein, mitochondrial			H.erectus.017782	Cation transport regulator-like protein 1 OS=Danio rerio GN=chac1 PE=2 SV=1
EVM0004677	PREDICTED: cornifelin homolog B-like			H.erectus.014789	Tetraspanin-13 OS=Homo sapiens GN=TSPAN13 PE=2 SV=1
EVM0013798	45 kDa calcium-binding protein			H.erectus.016317	tRNA-splicing ligase RtcB homolog OS=Danio rerio GN=zgc:76871 PE=2 SV=1
EVM0009404	NADH dehydrogenase			H.erectus.010955	Granulins OS=Mus musculus GN=Grn PE=1 SV=2
EVM0007257	septin-7-like isoform X3			H.erectus.013178	NADH dehydrogenase [ubiquinone] 1 beta subcomplex subunit 8, mitochondrial OS=Bos taurus GN=NDUFB8 PE=1 SV=1
EVM0009373	PREDICTED: heat shock 70 kDa protein 4-like isoform X1			H.erectus.009344	Annexin A1 OS=Homo sapiens GN=ANXA1 PE=1 SV=2
EVM0009456	--			H.erectus.019449	Clathrin coat assembly protein AP180 OS=Homo sapiens GN=SNAP91 PE=1 SV=2
EVM0000948	PREDICTED: ras-GEF domain-containing family member 1C isoform X2			H.erectus.020196	Dyslexia-associated protein KIAA0319-like protein OS=Pongo abelii GN=KIAA0319L PE=2 SV=1
EVM0016600	vacuolar protein sorting-associated protein 29 isoform X2			H.erectus.018284	F-actin-capping protein subunit alpha-2 OS=Gallus gallus GN=CAPZA2 PE=1 SV=1
EVM0007773	PREDICTED: dynactin subunit 2 isoform X2			H.erectus.006044	Chromobox protein homolog 7 OS=Homo sapiens GN=CBX7 PE=1 SV=1
EVM0015894	--			H.erectus.016332	Protein SCO2 homolog, mitochondrial OS=Danio rerio GN=sco2 PE=3 SV=1
EVM0012049	PREDICTED: ribonuclease T2-like isoform X1			H.erectus.000442	NADH dehydrogenase [ubiquinone] 1 alpha subcomplex subunit 3 OS=Bos taurus GN=NDUFA3 PE=1 SV=2
EVM0016868	PREDICTED: delta-1-pyrroline-5-carboxylate dehydrogenase, mitochondrial			H.erectus.002329	PRELI domain-containing protein 1, mitochondrial OS=Gallus gallus GN=PRELID1 PE=2 SV=1
EVM0007691	PREDICTED: 40S ribosomal protein S17			H.erectus.002788	Protein mago nashi homolog 2 OS=Bos taurus GN=MAGOHB PE=2 SV=1
EVM0006083	PREDICTED: CASP8 and FADD-like apoptosis regulator			H.erectus.017059	Coatomer subunit zeta-1 OS=Bos taurus GN=COPZ1 PE=1 SV=2
EVM0014694	PREDICTED: serine/arginine repetitive matrix protein 1 isoform X1			H.erectus.001623	Protein FAM210B OS=Mus musculus GN=Fam210b PE=2 SV=2
EVM0004102	ras-related GTP-binding protein A			H.erectus.013808	Amyloid beta A4 protein OS=Takifugu rubripes GN=app PE=3 SV=1
EVM0007057	PREDICTED: mitoferrin-2-like			H.erectus.012118	Splicing factor U2AF 65 kDa subunit OS=Mus musculus GN=U2af2 PE=1 SV=3
EVM0010503	ragulator complex protein LAMTOR2			H.erectus.019065	Serine/arginine-rich splicing factor 9 OS=Rattus norvegicus GN=Srsf9 PE=1 SV=1
EVM0003103	PREDICTED: protein sprouty homolog 1			H.erectus.008309	NA
EVM0005790	PREDICTED: receptor activity-modifying protein 1-like isoform X1			H.erectus.019702	Succinate dehydrogenase [ubiquinone] flavoprotein subunit, mitochondrial OS=Danio rerio GN=sdha PE=2 SV=2
EVM0000211	PREDICTED: thrombomodulin-like			H.erectus.005606	Cytokine-inducible SH2-containing protein OS=Gallus gallus GN=CISH PE=2 SV=1
EVM0012581	PREDICTED: cysteine desulfurase, mitochondrial			H.erectus.017791	Uncharacterized protein C1orf198 homolog OS=Danio rerio GN=wu:fa18f11 PE=2 SV=2
EVM0009603	PREDICTED: prostaglandin E synthase 3-like			H.erectus.016559	Aquaporin FA-CHIP OS=Rana esculenta GN=AQPA PE=2 SV=1
EVM0001468	mitochondrial 75 kDa heat shock protein			H.erectus.005073	Oxysterol-binding protein-related protein 1 OS=Homo sapiens GN=OSBPL1A PE=1 SV=2
EVM0004203	mitogen-activated protein kinase 11			H.erectus.020029	DNA-directed RNA polymerases I, II, and III subunit RPABC4 OS=Mus musculus GN=Polr2k PE=2 SV=2
EVM0017613	PREDICTED: zinc finger CCCH domain-containing protein 11A-like isoform X1			H.erectus.008514	NA
EVM0014031	TAR DNA binding protein, like isoform X2			H.erectus.012943	Antizyme inhibitor 1 OS=Homo sapiens GN=AZIN1 PE=1 SV=2
EVM0020480	ARF GTPase-activating protein GIT2a isoform X1			H.erectus.021128	Signal recognition particle 19 kDa protein OS=Bos taurus GN=SRP19 PE=2 SV=1
EVM0004484	mitochondrial proton/calcium exchanger protein isoform X1			H.erectus.020775	Flavin-containing monooxygenase FMO GS-OX-like 3 OS=Arabidopsis thaliana GN=At1g62620 PE=2 SV=2
EVM0010720	PREDICTED: NEDD4 family-interacting protein 1			H.erectus.009633	Ribonuclease P protein subunit p20 OS=Mus musculus GN=Pop7 PE=2 SV=1
EVM0008807	PREDICTED: matrix metalloproteinase-14-like			H.erectus.004379	Leukocyte elastase inhibitor OS=Equus caballus GN=SERPINB1 PE=1 SV=3
EVM0019337	A-kinase anchor protein 8-like isoform X4			H.erectus.002805	ATP synthase mitochondrial F1 complex assembly factor 1 OS=Danio rerio GN=atpaf1 PE=2 SV=2
EVM0001316	NADH dehydrogenase			H.erectus.004161	GPN-loop GTPase 3 OS=Danio rerio GN=gpn3 PE=2 SV=2
EVM0015322	PREDICTED: lysyl oxidase homolog 2A-like			H.erectus.010833	Zinc finger protein 161 homolog OS=Gallus gallus GN=ZFP161 PE=2 SV=1
EVM0012346	thioredoxin mitochondrial-like protein			H.erectus.014185	Peripheral myelin protein 22 OS=Mus musculus GN=Pmp22 PE=1 SV=2
EVM0014492	PREDICTED: 26S proteasome non-ATPase regulatory subunit 8			H.erectus.019181	Galectin-3 OS=Canis familiaris GN=LGALS3 PE=1 SV=3
EVM0009711	nuclear receptor subfamily 1 group D member 2a			H.erectus.015135	ATP-binding cassette sub-family A member 1 OS=Homo sapiens GN=ABCA1 PE=1 SV=3
EVM0015144	protein CWC15 homolog			H.erectus.014746	Tuftelin OS=Bos taurus GN=TUFT1 PE=2 SV=2
EVM0017480	PREDICTED: tyrosine-protein kinase receptor Tie-1 isoform X2			H.erectus.001290	Trafficking protein particle complex subunit 1 OS=Rattus norvegicus GN=Trappc1 PE=2 SV=1
EVM0017767	hypothetical protein fugu_007763			H.erectus.000280	Rho guanine nucleotide exchange factor 18 OS=Mus musculus GN=Arhgef18 PE=2 SV=2
EVM0000258	PREDICTED: guanine nucleotide-binding protein G(I)/G(S)/G(T) subunit beta-3-like			H.erectus.003804	Serine/threonine-protein kinase NIM1 OS=Mus musculus GN=Nim1 PE=2 SV=1
EVM0005173	PREDICTED: P2Y purinoceptor 12-like			H.erectus.002541	Cyclic AMP-dependent transcription factor ATF-2 OS=Gallus gallus GN=ATF2 PE=2 SV=1
EVM0011856	PREDICTED: sodium/myo-inositol cotransporter			H.erectus.014429	Septin-6 OS=Homo sapiens GN=SEPT6 PE=1 SV=4
EVM0009837	hypothetical protein PFLUV_G00244130			H.erectus.020740	Tetratricopeptide repeat protein 1 OS=Homo sapiens GN=TTC1 PE=1 SV=1
EVM0020646	PREDICTED: protein S100-A14			H.erectus.001711	Myelin expression factor 2 OS=Mus musculus GN=Myef2 PE=1 SV=1
EVM0012297	PREDICTED: signal transducer and transcription activator 6-like isoform X1			H.erectus.006672	RING finger protein 10 OS=Rattus norvegicus GN=Rnf10 PE=2 SV=1
EVM0005422	PREDICTED: cystatin-B-like			H.erectus.008494	Nucleobindin-1 OS=Mus musculus GN=Nucb1 PE=1 SV=2
EVM0013889	PREDICTED: disco-interacting protein 2 homolog B-A-like isoform X1			H.erectus.017190	Methionine-R-sulfoxide reductase B3 OS=Homo sapiens GN=MSRB3 PE=1 SV=2
EVM0012354	cyclin-L1a isoform X1			H.erectus.019204	Protein ERGIC-53 OS=Homo sapiens GN=LMAN1 PE=1 SV=2
EVM0012167	src substrate cortactin-like isoform X2			H.erectus.005207	Synaptosomal-associated protein 25 OS=Torpedo marmorata GN=snap25 PE=2 SV=1
EVM0011880	PREDICTED: membrane magnesium transporter 1			H.erectus.018482	Peroxisomal targeting signal 1 receptor OS=Mus musculus GN=Pex5 PE=2 SV=2
EVM0008751	PREDICTED: nardilysin-like			H.erectus.005017	Ubiquitin-conjugating enzyme E2 variant 2 OS=Danio rerio GN=ube2v2 PE=2 SV=1
EVM0018424	CD99 molecule isoform X1			H.erectus.015626	Tyrosine-protein phosphatase non-receptor type 1 OS=Homo sapiens GN=PTPN1 PE=1 SV=1
EVM0015945	PREDICTED: translocon-associated protein subunit alpha-like isoform X2			H.erectus.018557	Transcription initiation factor TFIID subunit 12 OS=Mus musculus GN=Taf12 PE=1 SV=1
EVM0016698	PREDICTED: influenza virus NS1A-binding protein			H.erectus.019953	Annexin A13 OS=Homo sapiens GN=ANXA13 PE=1 SV=3
EVM0001861	SH2 domain-containing adapter protein E			H.erectus.007209	Heme transporter hrg1-B OS=Xenopus laevis GN=slc48a1-b PE=2 SV=1
EVM0013827	heterogeneous nuclear ribonucleoprotein Q isoform X1			H.erectus.017636	Sorting nexin-14 OS=Mus musculus GN=Snx14 PE=2 SV=1
EVM0001593	PREDICTED: glycoprotein integral membrane protein 1			H.erectus.001165	SPARC OS=Coturnix coturnix japonica GN=SPARC PE=2 SV=1
EVM0014423	Transmembrane 4 L6 family member 1			H.erectus.010547	Vesicle-associated membrane protein-associated protein B OS=Bos taurus GN=VAPB PE=2 SV=1
EVM0012451	PREDICTED: ATP-dependent RNA helicase DDX3X isoform X2			H.erectus.015702	UPF0697 protein C8orf40 homolog OS=Danio rerio GN=zgc:114040 PE=3 SV=2
EVM0008268	PREDICTED: polyadenylate-binding protein 4			Novel00880
EVM0000718	PREDICTED: protein SSUH2 homolog			H.erectus.010936	NA
EVM0011804	PREDICTED: cytochrome c oxidase subunit 7A-related protein, mitochondrial			H.erectus.013984	ATP-binding cassette sub-family C member 8 OS=Homo sapiens GN=ABCC8 PE=1 SV=6
EVM0000839	transmembrane protein 43 isoform X1			H.erectus.001935	Atlastin-3 OS=Homo sapiens GN=ATL3 PE=1 SV=1
EVM0006386	PREDICTED: uncharacterized protein LOC109522802			H.erectus.004777	NA
EVM0016968	ankyrin repeat and SOCS box protein 3 isoform X1			H.erectus.011155	Transmembrane protein 63B OS=Homo sapiens GN=TMEM63B PE=1 SV=1
EVM0008463	PREDICTED: cyclic AMP-responsive element-binding protein 3-like protein 4 isoform X1			H.erectus.020193	Proteasome subunit beta type-2 OS=Bos taurus GN=PSMB2 PE=1 SV=1
EVM0010451	PREDICTED: NADH dehydrogenase			H.erectus.002051	Calcineurin subunit B type 1 OS=Rattus norvegicus GN=Ppp3r1 PE=1 SV=2
EVM0007414	PREDICTED: aldehyde dehydrogenase, mitochondrial			H.erectus.021354	Tubulin alpha chain OS=Xenopus laevis GN=tuba PE=2 SV=2
EVM0018599	PREDICTED: sialidase-1			H.erectus.020538	Methylosome subunit pICln OS=Mus musculus GN=Clns1a PE=1 SV=1
EVM0006300	PREDICTED: putative RNA-binding protein Luc7-like 1 isoform X1			H.erectus.015143	Major facilitator superfamily domain-containing protein 8 OS=Danio rerio GN=mfsd8 PE=2 SV=1
EVM0008052	PREDICTED: gelsolin isoform X3			H.erectus.017280	Probable cationic amino acid transporter OS=Homo sapiens GN=SLC7A14 PE=2 SV=3
EVM0016215	PREDICTED: UPF0524 protein C3orf70 homolog			H.erectus.004396	Insulin-like growth factor-binding protein 1 OS=Bos taurus GN=IGFBP1 PE=2 SV=2
EVM0019971	G-type lysozyme			H.erectus.016292	Putative transporter SVOPL OS=Danio rerio GN=svopl PE=2 SV=1
EVM0016610	PREDICTED: uncharacterized protein C19orf43 homolog			H.erectus.016580	AP-2 complex subunit mu-A OS=Danio rerio GN=ap2m1a PE=2 SV=1
EVM0008510	PREDICTED: keratinocyte-associated transmembrane protein 2			H.erectus.010794	Eukaryotic translation initiation factor 2 subunit 3 OS=Gallus gallus GN=EIF2S3 PE=1 SV=1
EVM0005464	PREDICTED: adenomatous polyposis coli protein-like			H.erectus.012450	SRA stem-loop-interacting RNA-binding protein, mitochondrial OS=Homo sapiens GN=SLIRP PE=1 SV=1
EVM0001520	PREDICTED: tetratricopeptide repeat protein 1 isoform X2			H.erectus.011539	Zinc finger C3H1 domain-containing protein OS=Homo sapiens GN=ZFC3H1 PE=1 SV=3
EVM0008070	PREDICTED: glutaredoxin-related protein 5, mitochondrial			H.erectus.003524	Fibronectin type-III domain-containing protein 3A OS=Mus musculus GN=Fndc3a PE=1 SV=3
EVM0014202	PREDICTED: synaptosomal-associated protein 29			H.erectus.014149	Monoacylglycerol lipase ABHD12 OS=Danio rerio GN=abhd12 PE=2 SV=1
EVM0001785	PREDICTED: death ligand signal enhancer			H.erectus.008770	Glucosidase 2 subunit beta OS=Homo sapiens GN=PRKCSH PE=1 SV=2
EVM0008083	peptidyl-prolyl cis-trans isomerase FKBP4			Novel00636
EVM0009642	PREDICTED: E3 ubiquitin-protein ligase RNF167-like			H.erectus.007585	Mitochondrial import inner membrane translocase subunit TIM14 OS=Pongo abelii GN=DNAJC19 PE=3 SV=3
EVM0002609	leucine-rich repeat-containing protein 58			H.erectus.015945	NEDD8-activating enzyme E1 catalytic subunit OS=Danio rerio GN=uba3 PE=2 SV=1
EVM0012118	ras-related protein Ral-B			H.erectus.013210	Heterogeneous nuclear ribonucleoprotein L OS=Homo sapiens GN=HNRNPL PE=1 SV=2
EVM0008821	PREDICTED: Krueppel-like factor 2			H.erectus.000224	Proteasome maturation protein OS=Pongo abelii GN=POMP PE=2 SV=1
EVM0000241	RNA-binding protein PNO1			H.erectus.021494	Poly(U)-specific endoribonuclease-B OS=Danio rerio GN=endoub PE=2 SV=1
EVM0018258	PREDICTED: prefoldin subunit 3			H.erectus.003720	Protein FAM69B OS=Xenopus tropicalis GN=fam69b PE=2 SV=1
EVM0011762	kinesin-like protein KIF16B isoform X1			H.erectus.014181	NA
EVM0004188	PREDICTED: charged multivesicular body protein 3 isoform X1			H.erectus.021749	Gamma-secretase subunit PEN-2 OS=Danio rerio GN=psenen PE=2 SV=1
EVM0010994	thioredoxin-dependent peroxide reductase, mitochondrial			H.erectus.006631	Forkhead box protein K1 OS=Mus musculus GN=Foxk1 PE=1 SV=2
EVM0013865	spondin-1b			H.erectus.005406	Embryonic polyadenylate-binding protein 2 OS=Homo sapiens GN=PABPN1L PE=2 SV=1
EVM0015709	transforming growth factor-beta 1			H.erectus.020778	Pigment epithelium-derived factor OS=Mus musculus GN=Serpinf1 PE=1 SV=2
EVM0005853	PREDICTED: sorting nexin-3			H.erectus.016102	Prolactin OS=Dicentrarchus labrax GN=prl PE=2 SV=1
EVM0002468	PREDICTED: cytochrome c oxidase subunit 4 isoform 2, mitochondrial-like isoform X3			H.erectus.006933	RING finger protein 11 OS=Homo sapiens GN=RNF11 PE=1 SV=1
EVM0020444	PREDICTED: DENN domain-containing protein 2A-like isoform X1			H.erectus.012158	C-C motif chemokine 25 OS=Mus musculus GN=Ccl25 PE=2 SV=1
EVM0007781	PREDICTED: eukaryotic translation initiation factor 3 subunit J isoform X1			H.erectus.022065	Plasmolipin OS=Homo sapiens GN=PLLP PE=1 SV=1
EVM0000140	PREDICTED: lysosomal protective protein			H.erectus.013611	NA
EVM0001971	PREDICTED: heme-binding protein 1-like isoform X1			H.erectus.009433	Ubiquitin-conjugating enzyme E2 E1 OS=Homo sapiens GN=UBE2E1 PE=1 SV=1
EVM0015117	signal recognition particle 54 kDa protein			H.erectus.010034	Transcription initiation factor IIA subunit 2 OS=Oncorhynchus mykiss GN=gtf2a2 PE=3 SV=1
EVM0020326	ATP synthase subunit beta, mitochondrial-like			H.erectus.007409	Hermansky-Pudlak syndrome 1 protein homolog OS=Macaca fascicularis GN=HPS1 PE=2 SV=1
EVM0019566	PREDICTED: nucleoside diphosphate kinase 3			H.erectus.019258	78 kDa glucose-regulated protein OS=Gallus gallus GN=HSPA5 PE=1 SV=1
EVM0020807	mRNA decay activator protein ZFP36L1a			H.erectus.001976	RNA-binding motif protein, X chromosome OS=Danio rerio GN=rbmx PE=2 SV=1
EVM0004664	transmembrane emp24 domain-containing protein 3-like			H.erectus.009980	Kinesin light chain 2 OS=Homo sapiens GN=KLC2 PE=1 SV=1
EVM0011503	non-POU domain-containing octamer-binding protein			H.erectus.006292	Survival of motor neuron-related-splicing factor 30 OS=Danio rerio GN=smndc1 PE=2 SV=1
EVM0002122	chemokine-like receptor 1			H.erectus.019380	Guanine nucleotide-binding protein G(i) subunit alpha-2 OS=Rattus norvegicus GN=Gnai2 PE=1 SV=3
EVM0018546	PREDICTED: inhibitor of nuclear factor kappa-B kinase subunit alpha-like isoform X2			H.erectus.015254	NF-kappa-B inhibitor alpha OS=Mus musculus GN=Nfkbia PE=1 SV=2
EVM0016877	guanine nucleotide-binding protein G(I)/G(S)/G(O) subunit gamma-13			H.erectus.008925	UPF0556 protein C19orf10 homolog OS=Mus musculus GN=D17Wsu104e PE=2 SV=1
EVM0013896	PREDICTED: alanine--tRNA ligase, cytoplasmic			H.erectus.000686	Macrophage migration inhibitory factor OS=Ovis aries GN=MIF PE=3 SV=1
EVM0004264	PREDICTED: glucosamine-6-phosphate isomerase 1			H.erectus.000123	C4b-binding protein alpha chain OS=Homo sapiens GN=C4BPA PE=1 SV=2
EVM0014447	PREDICTED: eukaryotic translation initiation factor 4E-binding protein 2-like			H.erectus.005197	TP53-regulated inhibitor of apoptosis 1 OS=Homo sapiens GN=TRIAP1 PE=1 SV=1
EVM0003165	PREDICTED: coronin-1A-like			H.erectus.007497	RING-box protein 2 OS=Mus musculus GN=Rnf7 PE=2 SV=1
EVM0003226	PREDICTED: laminin subunit gamma-1 isoform X1			H.erectus.007027	ORM1-like protein 2 OS=Homo sapiens GN=ORMDL2 PE=2 SV=2
EVM0010960	tRNA selenocysteine 1-associated protein 1-like isoform X1			H.erectus.009785	RNA-binding protein 4B OS=Sus scrofa GN=RBM4B PE=2 SV=1
EVM0018602	PREDICTED: ADP-sugar pyrophosphatase isoform X1			H.erectus.008471	Small ubiquitin-related modifier 2 OS=Rattus norvegicus GN=Sumo2 PE=1 SV=1
EVM0018124	PREDICTED: BRCA1-associated protein			H.erectus.001330	Enoyl-CoA delta isomerase 1, mitochondrial OS=Homo sapiens GN=ECI1 PE=1 SV=1
EVM0008932	PREDICTED: AH receptor-interacting protein			H.erectus.016025	Uridine-cytidine kinase-like 1 OS=Homo sapiens GN=UCKL1 PE=1 SV=2
EVM0002614	V-type proton ATPase subunit C 1-B			H.erectus.009452	Protein FAM46A OS=Homo sapiens GN=FAM46A PE=2 SV=2
EVM0004528	adhesion G-protein coupled receptor D1 isoform X3			H.erectus.014794	Gamma-aminobutyric acid type B receptor subunit 1 OS=Mus musculus GN=Gabbr1 PE=1 SV=1
EVM0010507	PREDICTED: proteasome subunit alpha type-1			H.erectus.003244	Protein max OS=Danio rerio GN=max PE=2 SV=1
EVM0012024	PREDICTED: protein LLP homolog			H.erectus.014743	Aquaporin-10 OS=Homo sapiens GN=AQP10 PE=2 SV=2
EVM0010231	platelet-derived growth factor receptor beta-like			H.erectus.008384	Coiled-coil-helix-coiled-coil-helix domain-containing protein 5 OS=Homo sapiens GN=CHCHD5 PE=2 SV=1
EVM0016782	PREDICTED: programmed cell death protein 10			H.erectus.002204	Cold shock domain-containing protein E1 OS=Homo sapiens GN=CSDE1 PE=1 SV=2
EVM0002996	PREDICTED: proliferation-associated protein 2G4-like			H.erectus.020465	RING finger protein 170 OS=Homo sapiens GN=RNF170 PE=2 SV=2
EVM0003117	PREDICTED: anoctamin-6			H.erectus.017133	Solute carrier family 35 member F5 OS=Bos taurus GN=SLC35F5 PE=2 SV=1
EVM0002228	receptor activity-modifying protein 2-like			H.erectus.017705	Ubiquitin-conjugating enzyme E2 N OS=Pongo abelii GN=UBE2N PE=2 SV=1
EVM0006361	interferon regulatory factor 2-binding protein 2-A			H.erectus.017018	Protein CASC4 OS=Mus musculus GN=Casc4 PE=1 SV=1
EVM0002278	PREDICTED: transforming protein RhoA-like			H.erectus.003105	Glycosyltransferase 1 domain-containing protein 1 OS=Pongo abelii GN=GLT1D1 PE=2 SV=1
EVM0017233	heme oxygenase 1a			H.erectus.013660	NA
EVM0006150	PREDICTED: peptidyl-prolyl cis-trans isomerase FKBP1B isoform X1			H.erectus.017013	Anoctamin-5 OS=Homo sapiens GN=ANO5 PE=1 SV=1
EVM0018346	PREDICTED: DNA-directed RNA polymerases I and III subunit RPAC2-like			H.erectus.003064	Probable G-protein coupled receptor 148 OS=Homo sapiens GN=GPR148 PE=2 SV=2
EVM0000808	PREDICTED: unconventional myosin-X			H.erectus.012773	C2 calcium-dependent domain-containing protein 4C OS=Mus musculus GN=C2cd4cC2CD4 family PE=2 SV=1
EVM0018869	PREDICTED: heterochromatin protein 1-binding protein 3 isoform X1			H.erectus.018030	Proteasome inhibitor PI31 subunit OS=Rattus norvegicus GN=Psmf1 PE=2 SV=1
EVM0017844	PREDICTED: signal peptidase complex catalytic subunit SEC11A			H.erectus.004690	Guanine nucleotide-binding protein G(o) subunit alpha OS=Homo sapiens GN=GNAO1 PE=1 SV=4
EVM0002540	protein Dr1			H.erectus.016709	GSK3-beta interaction protein OS=Danio rerio GN=gskip PE=2 SV=1
EVM0005938	PREDICTED: dihydropyrimidinase-related protein 2 isoform X2			H.erectus.019945	Pinopsin OS=Columba livia PE=1 SV=1
EVM0005530	unnamed protein product			H.erectus.018287	Cystic fibrosis transmembrane conductance regulator OS=Microcebus murinus GN=CFTR PE=3 SV=1
EVM0001150	PREDICTED: stromal cell-derived factor 2-like			H.erectus.011331	Short/branched chain specific acyl-CoA dehydrogenase, mitochondrial OS=Homo sapiens GN=ACADSB PE=1 SV=1
EVM0020977	PREDICTED: ras-related protein Rab-18-like			H.erectus.006595	Protein Asterix OS=Bos taurus GN=WDR83OS PE=3 SV=1
EVM0013110	26S proteasome non-ATPase regulatory subunit 7			H.erectus.002466	Cell cycle control protein 50C OS=Bos taurus GN=TMEM30C PE=2 SV=1
EVM0017066	transmembrane emp24 domain-containing protein 2 isoform X1			H.erectus.017566	Transmembrane protein 200A OS=Danio rerio GN=tmem200a PE=3 SV=1
EVM0010454	PREDICTED: 26S protease regulatory subunit 10B			H.erectus.007219	NSFL1 cofactor p47 OS=Gallus gallus GN=NSFL1C PE=2 SV=1
EVM0020824	PREDICTED: protein-glutamine gamma-glutamyltransferase 2-like			H.erectus.020362	Integrator complex subunit 3 OS=Pongo abelii GN=INTS3 PE=2 SV=1
EVM0007640	four and a half LIM domains protein 3-like			H.erectus.019744	Mitochondrial glutamate carrier 1 OS=Homo sapiens GN=SLC25A22 PE=1 SV=1
EVM0015051	hypothetical protein LDENG_00019640			H.erectus.000113	Selenide, water dikinase 2 OS=Homo sapiens GN=SEPHS2 PE=1 SV=3
EVM0002673	PREDICTED: extended synaptotagmin-2-A-like isoform X1			H.erectus.020939	Baculoviral IAP repeat-containing protein 2 OS=Homo sapiens GN=BIRC2 PE=1 SV=2
EVM0010529	PREDICTED: WD repeat-containing protein 43			H.erectus.010508	Synaptic vesicle glycoprotein 2B OS=Mus musculus GN=Sv2b PE=1 SV=1
EVM0000170	PREDICTED: phosphoglycerate mutase 1			H.erectus.003069	Muscleblind-like protein 1 OS=Gallus gallus GN=MBNL1 PE=2 SV=1
EVM0016297	nuclear factor of kappa light polypeptide gene enhancer in B-cells inhibitor, alpha b			H.erectus.000367	NADH dehydrogenase [ubiquinone] 1 alpha subcomplex subunit 13 OS=Bos taurus GN=NDUFA13 PE=1 SV=3
EVM0005566	PREDICTED: cell surface glycoprotein CD200 receptor 1 isoform X1			H.erectus.002956	Protein lifeguard 3 OS=Mus musculus GN=Tmbim1 PE=1 SV=1
EVM0006245	RAS guanyl-releasing protein 2-like isoform X2			H.erectus.016015	Core histone macro-H2A.1 OS=Rattus norvegicus GN=H2afy PE=1 SV=4
EVM0006241	PREDICTED: mitochondrial import receptor subunit TOM40 homolog isoform X1			H.erectus.000832	cAMP-regulated phosphoprotein 19-A OS=Xenopus laevis GN=arpp19-a PE=1 SV=1
EVM0006610	PREDICTED: dnaJ homolog subfamily C member 1			H.erectus.005064	Proteasome subunit alpha type-7 OS=Carassius auratus GN=psma7 PE=2 SV=1
EVM0012333	glycogen phosphorylase, muscle form			H.erectus.018920	Anaphase-promoting complex subunit CDC26 OS=Danio rerio GN=cdc26 PE=3 SV=1
EVM0000452	PREDICTED: guanine nucleotide-binding protein G(I)/G(S)/G(O) subunit gamma-5-like			H.erectus.012429	NAD(P)H dehydrogenase [quinone] 1 OS=Cavia porcellus GN=NQO1 PE=2 SV=1
EVM0001246	CUGBP Elav-like family member 2 isoform X15			H.erectus.009745	C-C motif chemokine 3 OS=Bos taurus GN=CCL3 PE=3 SV=1
EVM0007976	PREDICTED: serine/threonine-protein kinase pim-1-like			H.erectus.008798	G patch domain-containing protein 8 OS=Mus musculus GN=Gpatch8 PE=2 SV=1
EVM0011568	PREDICTED: nuclear ubiquitous casein and cyclin-dependent kinase substrate 1, partial			H.erectus.014186	Heparan sulfate glucosamine 3-O-sulfotransferase 3B1 OS=Mus musculus GN=Hs3st3b1 PE=2 SV=2
EVM0010039	PREDICTED: gastrula zinc finger protein XlCGF57.1-like isoform X31			H.erectus.001386	Thioredoxin, mitochondrial OS=Bos taurus GN=TXN2 PE=1 SV=2
EVM0012801	dnaJ homolog subfamily A member 2a			H.erectus.003873	Laminin subunit beta-2 OS=Mus musculus GN=Lamb2 PE=2 SV=2
EVM0014100	exosome complex component CSL4			H.erectus.021928	Amyloid-like protein 1 OS=Homo sapiens GN=APLP1 PE=1 SV=3
EVM0016664	PREDICTED: lupus La protein			H.erectus.010506	Alpha-parvin OS=Homo sapiens GN=PARVA PE=1 SV=1
EVM0005594	PREDICTED: sodium/potassium-transporting ATPase subunit beta-1-interacting protein 4-like			H.erectus.016232	CD82 antigen OS=Rattus norvegicus GN=Cd82 PE=1 SV=1
EVM0016258	proteasome subunit alpha type-7-like			H.erectus.006355	Testican-3 OS=Pongo abelii GN=SPOCK3 PE=2 SV=2
EVM0005075	PREDICTED: protein CREG1			H.erectus.012983	Alpha-catulin OS=Mus musculus GN=Ctnnal1 PE=2 SV=1
EVM0018882	PREDICTED: nucleolar transcription factor 1-B-like isoform X1			H.erectus.021633	Transmembrane protein 93 OS=Danio rerio GN=tmem93 PE=2 SV=1
EVM0015980	PREDICTED: V-type proton ATPase catalytic subunit A isoform X1			H.erectus.019295	WW domain-binding protein 2 OS=Rattus norvegicus GN=Wbp2 PE=1 SV=1
EVM0018492	cytochrome c oxidase copper chaperone			H.erectus.001805	N-chimaerin OS=Homo sapiens GN=CHN1 PE=1 SV=3
EVM0010158	26S proteasome non-ATPase regulatory subunit 14			H.erectus.008134	Transmembrane emp24 domain-containing protein 7 OS=Rattus norvegicus GN=Tmed7 PE=1 SV=1
EVM0011085	--			H.erectus.009432	Retinoic acid receptor beta OS=Homo sapiens GN=RARB PE=1 SV=2
EVM0018336	PREDICTED: ephrin type-B receptor 4			H.erectus.010417	Histone-binding protein RBBP4 OS=Danio rerio GN=rbbp4 PE=2 SV=3
EVM0016837	PREDICTED: ubiquitin-like modifier-activating enzyme 1 isoform X1			H.erectus.016191	cAMP-regulated phosphoprotein 19-A OS=Xenopus laevis GN=arpp19-a PE=1 SV=1
EVM0018058	ER membrane protein complex subunit 2			H.erectus.001952	Vascular endothelial growth factor receptor kdr-like OS=Danio rerio GN=kdrl PE=1 SV=1
EVM0016731	PREDICTED: ephrin-B2a-like			H.erectus.016858	Acidic leucine-rich nuclear phosphoprotein 32 family member B OS=Gallus gallus GN=ANP32B PE=2 SV=1
EVM0014616	plectin a isoform X10			H.erectus.005244	Succinate dehydrogenase [ubiquinone] cytochrome b small subunit B, mitochondrial OS=Danio rerio GN=sdhdb PE=2 SV=1
EVM0011417	phospholipid phosphatase 2-like			H.erectus.000497	Electron transfer flavoprotein subunit beta OS=Rattus norvegicus GN=Etfb PE=2 SV=3
EVM0001776	PREDICTED: zinc finger CCCH domain-containing protein 15 isoform X1			H.erectus.012575	Adenylate cyclase type 8 OS=Homo sapiens GN=ADCY8 PE=1 SV=1
EVM0011954	PREDICTED: rap guanine nucleotide exchange factor 5-like isoform X2			H.erectus.010546	Charged multivesicular body protein 4b OS=Xenopus laevis GN=chmp4b PE=2 SV=1
EVM0013935	PREDICTED: dolichyl-diphosphooligosaccharide--protein glycosyltransferase subunit 2 isoform X3			H.erectus.010840	Xylulose kinase OS=Rattus norvegicus GN=Xylb PE=2 SV=1
EVM0006033	PREDICTED: nucleoporin NUP188 homolog			H.erectus.013043	V-type proton ATPase 21 kDa proteolipid subunit OS=Bos taurus GN=ATP6V0B PE=2 SV=1
EVM0000012	PREDICTED: acidic leucine-rich nuclear phosphoprotein 32 family member E-like			H.erectus.014930	Actin-related protein 3 OS=Takifugu rubripes GN=actr3 PE=3 SV=1
EVM0009330	PREDICTED: transcription factor BTF3 homolog 4-like			H.erectus.018614	28S ribosomal protein S12, mitochondrial OS=Bos taurus GN=MRPS12 PE=2 SV=1
EVM0000122	PREDICTED: syndecan-2-B-like isoform X1			H.erectus.018651	Tropomyosin alpha-4 chain OS=Mus musculus GN=Tpm4 PE=2 SV=3
EVM0004295	PREDICTED: sorting nexin-5			H.erectus.015515	Heterogeneous nuclear ribonucleoprotein R OS=Homo sapiens GN=HNRNPR PE=1 SV=1
EVM0017450	PREDICTED: pleckstrin homology domain-containing family A member 5-like isoform X2			H.erectus.011277	Cytosolic Fe-S cluster assembly factor nubp2 OS=Danio rerio GN=nubp2 PE=2 SV=1
EVM0009158	ephrin type-A receptor 2			H.erectus.008775	Hsp90 co-chaperone Cdc37 OS=Tetraodon fluviatilis GN=cdc37 PE=3 SV=1
EVM0005954	phytanoyl-CoA dioxygenase, peroxisomal			H.erectus.018932	Hydroxysteroid dehydrogenase-like protein 2 OS=Xenopus tropicalis GN=hsdl2 PE=2 SV=1
EVM0017388	ATPase inhibitor B, mitochondrial			H.erectus.006797	Junction plakoglobin OS=Bos taurus GN=JUP PE=2 SV=1
EVM0012851	arf-GAP with SH3 domain, ANK repeat and PH domain-containing protein 1 isoform X1			H.erectus.011884	ELKS/Rab6-interacting/CAST family member 1 OS=Homo sapiens GN=ERC1 PE=1 SV=1
EVM0020764	PREDICTED: gastrula zinc finger protein XlCGF52.1-like			H.erectus.016347	USP6 N-terminal-like protein OS=Mus musculus GN=Usp6nl PE=1 SV=2
EVM0019117	12 kDa FK506-binding protein-like			H.erectus.006550	Acid ceramidase OS=Pan troglodytes GN=ASAH1 PE=2 SV=1
EVM0017610	PREDICTED: MOB kinase activator 1A isoform X1			H.erectus.015064	Upstream stimulatory factor 1 OS=Bos taurus GN=USF1 PE=2 SV=1
EVM0018221	matrin 3-like 1.2 isoform X3			H.erectus.001794	Ubiquitin-conjugating enzyme E2 variant 1 OS=Homo sapiens GN=UBE2V1 PE=1 SV=2
EVM0018690	PREDICTED: 28S ribosomal protein S21, mitochondrial-like			Novel00404
EVM0018784	PREDICTED: platelet-derived growth factor receptor-like protein			H.erectus.019040	Ras-related protein Rab-14 OS=Pongo abelii GN=RAB14 PE=2 SV=3
EVM0004281	PREDICTED: epidermal retinol dehydrogenase 2			H.erectus.020235	Catenin beta-1 OS=Bos taurus GN=CTNNB1 PE=2 SV=1
EVM0014638	branched-chain-amino-acid aminotransferase, mitochondrial isoform X2			H.erectus.006290	BCL2/adenovirus E1B 19 kDa protein-interacting protein 3 OS=Mus musculus GN=Bnip3 PE=1 SV=1
EVM0018618	PREDICTED: gap junction alpha-5 protein-like			H.erectus.007655	AP-1 complex subunit sigma-2 OS=Mus musculus GN=Ap1s2 PE=2 SV=1
EVM0015240	PREDICTED: melanopsin-B-like isoform X2			H.erectus.017816	Secretogranin-1 OS=Homo sapiens GN=CHGB PE=1 SV=2
EVM0003319	PREDICTED: leucine-rich repeat-containing protein 40			H.erectus.015339	Serine/threonine-protein phosphatase 2A 56 kDa regulatory subunit alpha isoform OS=Mus musculus GN=Ppp2r5a PE=1 SV=1
EVM0005077	alpha-2-macroglobulin receptor-associated protein			H.erectus.016707	Iron-sulfur cluster assembly 2 homolog, mitochondrial OS=Bos taurus GN=ISCA2 PE=2 SV=1
EVM0019231	PREDICTED: cathepsin Z-like isoform X1			H.erectus.005495	Protein canopy-1 OS=Danio rerio GN=cnpy1 PE=1 SV=1
EVM0019897	--			H.erectus.020855	Rho GTPase-activating protein 24 OS=Homo sapiens GN=ARHGAP24 PE=1 SV=2
EVM0006803	PREDICTED: NADH dehydrogenase			H.erectus.010887	Transmembrane protein 14C OS=Danio rerio GN=tmem14c PE=2 SV=1
EVM0019682	PREDICTED: proliferating cell nuclear antigen			H.erectus.018492	Epithelial discoidin domain-containing receptor 1 OS=Homo sapiens GN=DDR1 PE=1 SV=1
EVM0015222	PREDICTED: reticulon-4-like isoform X1			H.erectus.017731	Enhancer of rudimentary homolog OS=Mus musculus GN=Erh PE=1 SV=1
EVM0017793	PREDICTED: hephaestin-like protein 1			H.erectus.003459	Small nuclear ribonucleoprotein Sm D2 OS=Mus musculus GN=Snrpd2 PE=2 SV=1
EVM0019963	PREDICTED: beta-1-syntrophin			H.erectus.012212	Coatomer subunit gamma-2 OS=Takifugu rubripes GN=copg2 PE=3 SV=1
EVM0004859	uncharacterized protein sb:cb1058			H.erectus.007560	Protein LSM14 homolog A OS=Mus musculus GN=Lsm14a PE=1 SV=1
EVM0013541	PREDICTED: NADH dehydrogenase			H.erectus.022315	Catenin alpha-1 OS=Homo sapiens GN=CTNNA1 PE=1 SV=1
EVM0020549	PREDICTED: RNA-binding protein 25-like isoform X2			H.erectus.020967	NA
EVM0000406	collagen alpha-2(IV) chain isoform X2			H.erectus.007378	Inorganic pyrophosphatase OS=Mus musculus GN=Ppa1 PE=1 SV=1
EVM0017206	PREDICTED: LOW QUALITY PROTEIN: X-box-binding protein 1			H.erectus.017086	ORM1-like protein 1 OS=Danio rerio GN=ormdl1 PE=2 SV=1
EVM0010397	glutathione-specific gamma-glutamylcyclotransferase 1			H.erectus.012059	AP-2 complex subunit sigma OS=Rattus norvegicus GN=Ap2s1 PE=2 SV=1
EVM0003908	PREDICTED: sorcin-like isoform X1			H.erectus.020737	Chromatin complexes subunit BAP18 OS=Mus musculus GN=Bap18 PE=1 SV=1
EVM0016712	PREDICTED: CDC42 small effector protein 1			H.erectus.008907	Heterogeneous nuclear ribonucleoprotein M OS=Mus musculus GN=Hnrnpm PE=1 SV=3
EVM0013790	G protein-coupled receptor kinase 6 isoform X1			H.erectus.012461	Signal recognition particle 9 kDa protein OS=Canis familiaris GN=SRP9 PE=1 SV=2
EVM0015647	PREDICTED: SH3 domain-containing kinase-binding protein 1 isoform X1			H.erectus.015548	GON-4-like protein OS=Homo sapiens GN=GON4L PE=1 SV=1
EVM0018522	PREDICTED: 1-phosphatidylinositol 4,5-bisphosphate phosphodiesterase beta-3-like			H.erectus.014722	Protein arginine N-methyltransferase 1 OS=Xenopus tropicalis GN=prmt1 PE=2 SV=1
EVM0018887	ER membrane protein complex subunit 7			H.erectus.006212	DDRGK domain-containing protein 1 OS=Danio rerio GN=ddrgk1 PE=2 SV=1
EVM0020778	AT-rich interactive domain-containing protein 4A isoform X3			H.erectus.006630	Cytochrome P450 3A40 OS=Oryzias latipes GN=cyp3a40 PE=2 SV=1
EVM0010966	PREDICTED: nuclear protein localization protein 4 homolog			Novel00607
EVM0005074	LIM/homeobox protein Lhx6 isoform X1			H.erectus.011120	Aftiphilin OS=Homo sapiens GN=AFTPH PE=1 SV=2
EVM0005549	PREDICTED: splicing factor 1 isoform X2			H.erectus.016311	PHD finger protein 21B OS=Homo sapiens GN=PHF21B PE=2 SV=1
EVM0017262	grpE protein homolog 1, mitochondrial			H.erectus.013105	C-terminal-binding protein 2 OS=Xenopus laevis GN=ctbp2 PE=1 SV=1
EVM0014120	PREDICTED: MARVEL domain-containing protein 2-like			H.erectus.002467	Discoidin, CUB and LCCL domain-containing protein 2 OS=Mus musculus GN=Dcbld2 PE=2 SV=1
EVM0020005	PREDICTED: alpha-actinin-4 isoform X1			H.erectus.002477	Tetraspanin-7 OS=Mus musculus GN=Tspan7 PE=2 SV=2
EVM0016299	PREDICTED: vesicle-associated membrane protein 8-like			H.erectus.012283	Heterogeneous nuclear ribonucleoproteins C1/C2 OS=Mus musculus GN=Hnrnpc PE=1 SV=1
EVM0008215	PREDICTED: uncharacterized protein LOC109527899			H.erectus.020170	Mediator of RNA polymerase II transcription subunit 30 OS=Danio rerio GN=med30 PE=2 SV=1
EVM0015959	PREDICTED: bifunctional purine biosynthesis protein PURH			H.erectus.007221	Cytochrome c oxidase subunit 4 isoform 2, mitochondrial OS=Thunnus obesus PE=1 SV=2
EVM0020873	polyadenylate-binding protein 2 isoform X1			H.erectus.020738	Ovarian cancer-associated gene 2 protein homolog OS=Danio rerio GN=ovca2 PE=2 SV=1
EVM0018377	PREDICTED: vinculin			H.erectus.017834	Actin-related protein 10 OS=Mus musculus GN=Actr10 PE=1 SV=2
EVM0013562	PREDICTED: phosphatidylinositol transfer protein beta isoform isoform X1			H.erectus.015593	MARCKS-related protein OS=Bos taurus GN=MARCKSL1 PE=2 SV=1
EVM0014702	PREDICTED: mitochondrial import receptor subunit TOM20 homolog			H.erectus.012990	Dihydropyrimidinase OS=Homo sapiens GN=DPYS PE=1 SV=1
EVM0021062	hypothetical protein OJAV_G00067950			H.erectus.001322	Transcription elongation factor 1 homolog OS=Mus musculus GN=Elof1 PE=1 SV=1
EVM0010299	PREDICTED: AP-3 complex subunit sigma-1 isoform X1			H.erectus.011024	Catechol O-methyltransferase domain-containing protein 1 OS=Mus musculus GN=Comtd1 PE=2 SV=1
EVM0006227	PREDICTED: RNA-binding motif protein, X chromosome			H.erectus.000924	Guanine deaminase OS=Pongo abelii GN=GDA PE=2 SV=1
EVM0010880	septin-2A			H.erectus.009658	NA
EVM0020779	C-type lectin domain family 4 member F-like			H.erectus.021668	Serine/threonine-protein phosphatase 6 regulatory subunit 2 OS=Homo sapiens GN=PPP6R2 PE=1 SV=2
EVM0006649	PREDICTED: phosphatidylethanolamine-binding protein 1			H.erectus.012705	Dihydrolipoyl dehydrogenase, mitochondrial OS=Homo sapiens GN=DLD PE=1 SV=2
EVM0008177	PREDICTED: splicing factor U2AF 35 kDa subunit isoform X2			H.erectus.001294	Stress-associated endoplasmic reticulum protein 1 OS=Rattus norvegicus GN=Serp1 PE=1 SV=2
EVM0005627	hypothetical protein PFLUV_G00220160			H.erectus.011740	60 kDa heat shock protein, mitochondrial OS=Gallus gallus GN=HSPD1 PE=1 SV=1
EVM0016902	PREDICTED: dynactin subunit 6 isoform X2			H.erectus.009814	T-complex protein 1 subunit eta OS=Gallus gallus GN=CCT7 PE=1 SV=1
EVM0014572	PREDICTED: nuclear transcription factor Y subunit gamma isoform X3			H.erectus.005576	Mitochondrial import receptor subunit TOM6 homolog OS=Bos taurus GN=TOMM6 PE=3 SV=1
EVM0005433	PREDICTED: transcription elongation factor SPT6			H.erectus.005201	CAP-Gly domain-containing linker protein 3 OS=Xenopus laevis GN=clip3 PE=2 SV=1
EVM0020630	PREDICTED: annexin A3-like			H.erectus.017424	Lactation elevated protein 1 OS=Homo sapiens GN=LACE1 PE=2 SV=2
EVM0016226	PREDICTED: serrate RNA effector molecule homolog isoform X1			H.erectus.004811	Transforming protein RhoA OS=Rattus norvegicus GN=Rhoa PE=1 SV=1
EVM0006055	glucose-6-phosphate exchanger SLC37A2 isoform X1			H.erectus.020702	DNA-directed RNA polymerase III subunit RPC9 OS=Homo sapiens GN=CRCP PE=1 SV=1
EVM0009791	PREDICTED: protein BRICK1			H.erectus.017371	D-2-hydroxyglutarate dehydrogenase, mitochondrial OS=Danio rerio GN=d2hgdh PE=2 SV=1
EVM0005929	PREDICTED: inverted formin-2 isoform X2			H.erectus.006411	Echinoderm microtubule-associated protein-like 4 OS=Mus musculus GN=Eml4 PE=1 SV=1
EVM0008142	PREDICTED: TNFAIP3-interacting protein 3-like isoform X2			H.erectus.019039	NA
EVM0012201	protein jagged-2b isoform X4			H.erectus.021892	Mu-type opioid receptor OS=Macaca fascicularis GN=OPRM1 PE=2 SV=1
EVM0020814	PREDICTED: isoaspartyl peptidase/L-asparaginase isoform X2			H.erectus.015237	Heterogeneous nuclear ribonucleoprotein U OS=Mus musculus GN=Hnrnpu PE=1 SV=1
EVM0000199	E3 ubiquitin-protein ligase NEURL1B			H.erectus.015414	Rap1 GTPase-activating protein 2 OS=Gallus gallus GN=RAP1GAP2 PE=2 SV=2
EVM0000448	tripartite motif-containing protein 2 isoform X2			H.erectus.010271	Proteasome activator complex subunit 3 OS=Gallus gallus GN=PSME3 PE=1 SV=1
EVM0010995	transmembrane protein 268 isoform X2			H.erectus.007902	Cytoskeleton-associated protein 4 OS=Homo sapiens GN=CKAP4 PE=1 SV=2
EVM0014262	general receptor for phosphoinositides 1-associated scaffold protein			H.erectus.008676	Serine/threonine-protein kinase 17A OS=Oryctolagus cuniculus GN=STK17A PE=2 SV=1
EVM0018828	PREDICTED: band 4.1-like protein 2 isoform X7			H.erectus.014189	Heparan sulfate glucosamine 3-O-sulfotransferase 3A1 OS=Homo sapiens GN=HS3ST3A1 PE=1 SV=1
EVM0002903	PREDICTED: tissue factor pathway inhibitor-like isoform X2			H.erectus.015509	Syntaxin-12 OS=Pongo abelii GN=STX12 PE=2 SV=1
EVM0006718	PREDICTED: signal transducer and activator of transcription 5B-like			H.erectus.011363	Paired box protein Pax-6 OS=Coturnix coturnix japonica GN=PAX6 PE=2 SV=1
EVM0004498	ATP-dependent Clp protease proteolytic subunit, mitochondrial			H.erectus.019151	Lysosome membrane protein 2 OS=Homo sapiens GN=SCARB2 PE=1 SV=2
EVM0004850	PREDICTED: sorting nexin-1-like			H.erectus.005775	Nuclear receptor subfamily 1 group D member 2 OS=Mus musculus GN=Nr1d2 PE=1 SV=1
EVM0013033	PREDICTED: stAR-related lipid transfer protein 13-like isoform X1			H.erectus.001295	Calmodulin-binding transcription activator 2 OS=Homo sapiens GN=CAMTA2 PE=1 SV=3
EVM0020593	cofilin-1			H.erectus.011765	Prominin-1-A OS=Danio rerio GN=prom1a PE=2 SV=2
EVM0014329	PREDICTED: serine/threonine-protein kinase RIO3			H.erectus.009913	BolA-like protein 2 OS=Mus musculus GN=Bola2 PE=1 SV=1
EVM0015889	PREDICTED: trifunctional enzyme subunit alpha, mitochondrial-like			H.erectus.001971	Fibroblast growth factor 13 OS=Mus musculus GN=Fgf13 PE=2 SV=1
EVM0003839	splicing factor, proline- and glutamine-rich isoform X2			H.erectus.010239	Ras-related protein Rab-39B OS=Bos taurus GN=RAB39B PE=2 SV=1
EVM0021145	PREDICTED: casein kinase I isoform X2			H.erectus.010458	UBX domain-containing protein 1 OS=Danio rerio GN=ubxn1 PE=2 SV=1
EVM0006194	PREDICTED: phosphatidylinositide phosphatase SAC1-B-like			H.erectus.022364	Vacuolar ATPase assembly integral membrane protein VMA21 OS=Danio rerio GN=vma21 PE=3 SV=1
EVM0009872	PREDICTED: microtubule-associated proteins 1A/1B light chain 3B			H.erectus.005253	Smoothelin-like protein 2 OS=Mus musculus GN=Smtnl2 PE=1 SV=1
EVM0014188	PREDICTED: amyloid beta A4 protein-like isoform X1			H.erectus.011547	Membrane protein FAM174B OS=Danio rerio GN=Fam174b PE=2 SV=2
EVM0012092	microtubule-actin cross-linking factor 1 isoform X21			H.erectus.004772	Ras-related protein Rab-4A OS=Danio rerio GN=rab4a PE=2 SV=2
EVM0018227	PREDICTED: BUB3-interacting and GLEBS motif-containing protein ZNF207 isoform X2			H.erectus.006504	Endothelial PAS domain-containing protein 1 OS=Homo sapiens GN=EPAS1 PE=1 SV=3
EVM0020152	PREDICTED: tight junction protein ZO-1-like isoform X4			H.erectus.005946	SPRY domain-containing SOCS box protein 3 OS=Mus musculus GN=Spsb3 PE=2 SV=2
EVM0017510	PREDICTED: peroxiredoxin-1-like			H.erectus.017579	UPF0624 protein C6orf186 homolog OS=Xenopus tropicalis PE=2 SV=1
EVM0011153	PREDICTED: ELAV-like protein 1 isoform X5			H.erectus.007508	PCTP-like protein OS=Homo sapiens GN=STARD10 PE=2 SV=2
EVM0011469	PREDICTED: diacylglycerol kinase iota-like isoform X1			H.erectus.008863	Solute carrier family 35 member B1 OS=Danio rerio GN=slc35b1 PE=2 SV=1
EVM0019172	PREDICTED: sushi repeat-containing protein SRPX2 isoform X1			H.erectus.020317	Cytosolic non-specific dipeptidase OS=Mus musculus GN=Cndp2 PE=1 SV=1
EVM0003107	rab3 GTPase-activating protein catalytic subunit isoform X3			H.erectus.016648	Protein dispatched homolog 2 OS=Danio rerio GN=disp2 PE=2 SV=1
EVM0007286	PREDICTED: protein artemis-like isoform X12			H.erectus.007882	Choline kinase alpha OS=Homo sapiens GN=CHKA PE=1 SV=3
EVM0018702	PREDICTED: putative oxidoreductase GLYR1 isoform X2			H.erectus.014492	Neutral alpha-glucosidase AB OS=Macaca fascicularis GN=GANAB PE=2 SV=1
EVM0006570	ras-related protein Rab-11B			H.erectus.017149	Succinyl-CoA ligase [ADP-forming] subunit beta, mitochondrial OS=Bos taurus GN=SUCLA2 PE=2 SV=1
EVM0012592	PREDICTED: charged multivesicular body protein 4b-like			H.erectus.010694	Extracellular sulfatase Sulf-1 OS=Coturnix coturnix GN=SULF1 PE=1 SV=1
EVM0002348	PREDICTED: NADH dehydrogenase			H.erectus.012600	Transmembrane and ubiquitin-like domain-containing protein 1 OS=Danio rerio GN=tmub1 PE=2 SV=1
EVM0008681	PREDICTED: NHP2-like protein 1			H.erectus.022328	Glyoxalase domain-containing protein 5 OS=Danio rerio GN=glod5 PE=2 SV=1
EVM0010476	PREDICTED: THUMP domain-containing protein 1 isoform X2			H.erectus.001018	Noelin OS=Gallus gallus GN=OLFM1 PE=2 SV=1
EVM0017945	PREDICTED: choline transporter-like protein 2 isoform X1			H.erectus.006378	NADH dehydrogenase [ubiquinone] 1 beta subcomplex subunit 7 OS=Bos taurus GN=NDUFB7 PE=1 SV=2
EVM0014534	RNA-binding protein 47 isoform X3			H.erectus.015596	Glutathione S-transferase A OS=Pleuronectes platessa PE=2 SV=1
EVM0013157	PREDICTED: alcohol dehydrogenase class-3			H.erectus.008803	Voltage-dependent L-type calcium channel subunit beta-1 OS=Rattus norvegicus GN=Cacnb1 PE=2 SV=1
EVM0001503	double-strand-break repair protein rad21 homolog A-like			H.erectus.006329	Eukaryotic translation initiation factor 4E OS=Rattus norvegicus GN=Eif4e PE=1 SV=1
EVM0006110	succinate dehydrogenase			H.erectus.014457	GDNF family receptor alpha-4 OS=Gallus gallus GN=GFRA4 PE=2 SV=1
EVM0001138	pre-mRNA-processing factor 39 isoform X1			H.erectus.009577	ER lumen protein retaining receptor 2 OS=Danio rerio GN=kdelr2 PE=2 SV=1
EVM0002933	PREDICTED: alpha-N-acetylgalactosaminide alpha-2,6-sialyltransferase 2-like			H.erectus.008840	LIM and SH3 domain protein 1 OS=Mus musculus GN=Lasp1 PE=1 SV=1
EVM0019001	26S proteasome non-ATPase regulatory subunit 6			H.erectus.015269	Serine palmitoyltransferase 2 OS=Mus musculus GN=Sptlc2 PE=2 SV=2
EVM0004517	lipoamide acyltransferase component of branched-chain alpha-keto acid dehydrogenase complex, mitochondrial isoform X2			H.erectus.008521	NA
EVM0007171	F-actin-capping protein subunit beta isoform X1			H.erectus.007349	E3 ubiquitin-protein ligase RNF103 OS=Rattus norvegicus GN=Rnf103 PE=2 SV=1
EVM0019891	receptor-type tyrosine-protein phosphatase delta-like isoform X23			H.erectus.011108	RAC-gamma serine/threonine-protein kinase OS=Homo sapiens GN=AKT3 PE=1 SV=1
EVM0007197	NADH dehydrogenase			H.erectus.004355	Zinc finger CCCH domain-containing protein 11A OS=Homo sapiens GN=ZC3H11A PE=1 SV=3
EVM0002774	PREDICTED: epsilon-sarcoglycan isoform X4			H.erectus.004982	Angiopoietin-related protein 3 OS=Mus musculus GN=Angptl3 PE=2 SV=1
EVM0002188	PREDICTED: prosaposin-like isoform X1			H.erectus.013503	Cofilin-2 OS=Gallus gallus GN=CFL2 PE=1 SV=2
EVM0018291	PREDICTED: beta-1,3-N-acetylglucosaminyltransferase manic fringe-like isoform X1			H.erectus.004527	Serine/arginine-rich splicing factor 11 OS=Homo sapiens GN=SRSF11 PE=1 SV=1
EVM0003320	PREDICTED: protein TFG			H.erectus.014753	Pre-B-cell leukemia transcription factor-interacting protein 1 OS=Homo sapiens GN=PBXIP1 PE=1 SV=1
EVM0001881	PREDICTED: V-type proton ATPase 21 kDa proteolipid subunit			H.erectus.005454	Coatomer subunit alpha OS=Homo sapiens GN=COPA PE=1 SV=2
EVM0017601	PREDICTED: 26S proteasome non-ATPase regulatory subunit 2			H.erectus.019497	AN1-type zinc finger protein 3 OS=Mus musculus GN=Zfand3 PE=2 SV=1
EVM0014390	DNA topoisomerase I, like			H.erectus.000514	Tetratricopeptide repeat protein 35 OS=Danio rerio GN=ttc35 PE=2 SV=1
EVM0013661	PREDICTED: scavenger receptor class B member 1 isoform X2			H.erectus.008833	2',3'-cyclic-nucleotide 3'-phosphodiesterase OS=Homo sapiens GN=CNP PE=1 SV=2
EVM0020579	PREDICTED: redox-regulatory protein FAM213A isoform X2			H.erectus.001548	CXXC-type zinc finger protein 5 OS=Rattus norvegicus GN=Cxxc5 PE=1 SV=1
EVM0001490	PREDICTED: pre-mRNA-splicing factor SYF2			H.erectus.006480	Nck-associated protein 1 OS=Danio rerio GN=nckap1 PE=3 SV=1
EVM0014635	hypothetical protein PFLUV_G00203040			H.erectus.002141	Pre-mRNA-splicing factor syf2 OS=Danio rerio GN=syf2 PE=2 SV=1
EVM0020692	PREDICTED: RNA-binding protein NOB1			H.erectus.006331	NFU1 iron-sulfur cluster scaffold homolog, mitochondrial OS=Homo sapiens GN=NFU1 PE=1 SV=2
EVM0018815	PREDICTED: ATP-binding cassette sub-family A member 5-like isoform X1			H.erectus.016711	Protein TMED8 OS=Pongo abelii GN=TMED8 PE=2 SV=1
EVM0011957	PREDICTED: ninjurin-1			H.erectus.021136	Synphilin-1 OS=Homo sapiens GN=SNCAIP PE=1 SV=2
EVM0011587	PREDICTED: dedicator of cytokinesis protein 9 isoform X2			H.erectus.013827	Golgi pH regulator OS=Salmo salar GN=gpr89 PE=2 SV=1
EVM0002403	PREDICTED: bifunctional methylenetetrahydrofolate dehydrogenase/cyclohydrolase, mitochondrial-like			H.erectus.002026	VIP peptides OS=Bos taurus GN=VIP PE=1 SV=2
EVM0020291	protein WWC3 isoform X2			H.erectus.001658	ADP-ribosylation factor-like protein 8B-A OS=Danio rerio GN=arl8ba PE=2 SV=1
EVM0001262	uncharacterized protein si:dkey-118j18.2			H.erectus.009346	AN1-type zinc finger protein 5 OS=Homo sapiens GN=ZFAND5 PE=1 SV=1
EVM0015265	PREDICTED: FXYD domain-containing ion transport regulator 6-like isoform X3			H.erectus.022245	Dual specificity mitogen-activated protein kinase kinase 1 OS=Oryctolagus cuniculus GN=MAP2K1 PE=1 SV=2
EVM0018849	E3 ubiquitin-protein ligase HECTD1			H.erectus.014752	Protein S100-A16 OS=Bos taurus GN=S100A16 PE=3 SV=1
EVM0009482	PREDICTED: drebrin-like protein isoform X1			H.erectus.017407	Guanine nucleotide-binding protein G(I)/G(S)/G(O) subunit gamma-2 OS=Pongo abelii GN=GNG2 PE=3 SV=3
EVM0010847	PREDICTED: transcription initiation factor TFIID subunit 12			H.erectus.014810	Neuronal membrane glycoprotein M6-a OS=Mus musculus GN=Gpm6a PE=1 SV=1
EVM0010161	cell division cycle 42, like			H.erectus.000672	Protocadherin gamma-C5 OS=Homo sapiens GN=PCDHGC5 PE=2 SV=1
EVM0006695	PREDICTED: casein kinase I			H.erectus.017814	Glycerophosphocholine phosphodiesterase GPCPD1 OS=Homo sapiens GN=GPCPD1 PE=1 SV=2
EVM0014476	calcium and integrin-binding protein 1-like			H.erectus.014535	Alpha-2-HS-glycoprotein OS=Bos taurus GN=AHSG PE=1 SV=2
EVM0013916	LOW QUALITY PROTEIN: cysteine--tRNA ligase, cytoplasmic			H.erectus.012980	Protein NDRG1 OS=Mus musculus GN=Ndrg1 PE=1 SV=1
EVM0002565	protein Niban 2a			H.erectus.017935	Nucleolar protein 56 OS=Homo sapiens GN=NOP56 PE=1 SV=4
EVM0014866	cAMP-responsive element modulator isoform X1			H.erectus.004344	Cytochrome c oxidase assembly protein C12orf62 homolog OS=Danio rerio GN=si:dkey-222f2.8 PE=3 SV=2
EVM0001530	PREDICTED: rRNA 2'-O-methyltransferase fibrillarin			H.erectus.014739	26S proteasome non-ATPase regulatory subunit 4 OS=Bos taurus GN=PSMD4 PE=2 SV=1
EVM0006242	PREDICTED: proteasome subunit alpha type-5			H.erectus.001787	Plexin-D1 OS=Mus musculus GN=Plxnd1 PE=1 SV=1
EVM0016262	ARF6 factor			H.erectus.011587	U6 snRNA-associated Sm-like protein LSm4 OS=Mus musculus GN=Lsm4 PE=2 SV=1
EVM0009494	PREDICTED: B-cell receptor-associated protein 31 isoform X1			H.erectus.000745	N(4)-(beta-N-acetylglucosaminyl)-L-asparaginase OS=Homo sapiens GN=AGA PE=1 SV=2
EVM0007611	actin-related protein 3			H.erectus.004757	Saccharopine dehydrogenase-like oxidoreductase OS=Pongo abelii GN=SCCPDH PE=2 SV=1
EVM0009684	PREDICTED: lysine-specific histone demethylase 1B			H.erectus.020854	UPF0498 protein KIAA1191 homolog OS=Danio rerio GN=zgc:123105 PE=1 SV=1
EVM0012199	PREDICTED: E3 ubiquitin-protein ligase RNF130			H.erectus.017463	NA
EVM0003007	PREDICTED: peripheral myelin protein 22			H.erectus.000528	UPF0369 protein C6orf57 OS=Homo sapiens GN=C6orf57 PE=2 SV=1
EVM0021071	PREDICTED: structural maintenance of chromosomes protein 1A			H.erectus.000293	Epidermal growth factor receptor substrate 15-like 1 OS=Homo sapiens GN=EPS15L1 PE=1 SV=1
EVM0020066	N-alpha-acetyltransferase 10 isoform X1			H.erectus.021935	Casein kinase II subunit alpha OS=Rattus norvegicus GN=Csnk2a1 PE=1 SV=2
EVM0013627	PREDICTED: probable tRNA pseudouridine synthase 2			H.erectus.002696	Cytochrome c oxidase copper chaperone OS=Canis familiaris GN=COX17 PE=3 SV=3
EVM0000488	PREDICTED: protein FAM234A			H.erectus.006596	Syntaxin-10 OS=Homo sapiens GN=STX10 PE=1 SV=1
EVM0020856	PREDICTED: LIM domain-binding protein 2-like isoform X3			H.erectus.002630	Small ubiquitin-related modifier 3 OS=Bos taurus GN=SUMO3 PE=3 SV=1
EVM0005254	probable ATP-dependent RNA helicase DDX56 isoform X1			H.erectus.009867	DnaJ homolog subfamily C member 3 OS=Homo sapiens GN=DNAJC3 PE=1 SV=1
EVM0015054	BRO1 domain-containing protein BROX			H.erectus.009801	Dynactin subunit 1 OS=Xenopus laevis GN=dctn1 PE=2 SV=1
EVM0017061	transmembrane emp24 domain-containing protein 9			H.erectus.000964	Phosphoserine aminotransferase OS=Mus musculus GN=Psat1 PE=1 SV=1
EVM0018639	factor VIII intron 22 protein-like			H.erectus.003197	Cytidine deaminase OS=Homo sapiens GN=CDA PE=1 SV=2
EVM0006842	PREDICTED: bridging integrator 2-like			H.erectus.005173	Diablo homolog, mitochondrial OS=Mus musculus GN=Diablo PE=1 SV=1
EVM0011555	PREDICTED: inositol monophosphatase 1-like			H.erectus.010820	Abl interactor 1 OS=Homo sapiens GN=ABI1 PE=1 SV=4
EVM0010457	PREDICTED: derlin-1 isoform X1			H.erectus.014277	NA
EVM0000759	PREDICTED: inactive carboxypeptidase-like protein X2			H.erectus.005219	Eukaryotic translation initiation factor 2A OS=Danio rerio GN=eif2a PE=2 SV=1
EVM0006246	PREDICTED: transcription initiation factor TFIID subunit 13			H.erectus.020388	Anterior gradient protein 2 homolog OS=Danio rerio GN=agr2 PE=2 SV=1
EVM0003496	PREDICTED: nuclear factor NF-kappa-B p100 subunit			H.erectus.021778	RUN domain-containing protein 3B OS=Danio rerio GN=rundc3b PE=2 SV=1
EVM0006235	muscleblind-like protein 1 isoform X1			H.erectus.014907	Histone deacetylase complex subunit SAP18 OS=Bos taurus GN=SAP18 PE=2 SV=1
EVM0004406	PREDICTED: voltage-dependent anion-selective channel protein 2-like isoform X1			H.erectus.007328	Uncharacterized protein C12orf73 homolog OS=Mus musculus PE=2 SV=1
EVM0008280	PREDICTED: nucleobindin-2-like			H.erectus.007637	F-box/LRR-repeat protein 5 OS=Salmo salar GN=fbxl5 PE=2 SV=1
EVM0000460	PREDICTED: splicing factor 45			H.erectus.021682	Endoplasmic reticulum-Golgi intermediate compartment protein 2 OS=Danio rerio GN=ergic2 PE=2 SV=1
EVM0001408	unnamed protein product			H.erectus.017822	1-phosphatidylinositol-4,5-bisphosphate phosphodiesterase beta-4 OS=Homo sapiens GN=PLCB4 PE=1 SV=3
EVM0011485	dynactin subunit 5			H.erectus.003671	COP9 signalosome complex subunit 4 OS=Danio rerio GN=cops4 PE=2 SV=1
EVM0019443	PREDICTED: F-box only protein 9			H.erectus.020829	Down syndrome critical region protein 3 homolog OS=Pongo abelii GN=DSCR3 PE=2 SV=1
EVM0012829	probable E3 ubiquitin-protein ligase DTX2 isoform X1			H.erectus.012704	Synaptotagmin-1 OS=Pongo abelii GN=SYT1 PE=2 SV=1
EVM0018139	PREDICTED: myc target protein 1 homolog			H.erectus.005884	Epithelial membrane protein 2 OS=Pan troglodytes GN=EMP2 PE=2 SV=1
EVM0012456	PREDICTED: LIM domain and actin-binding protein 1 isoform X1			H.erectus.013385	Rab GDP dissociation inhibitor beta OS=Bos taurus GN=GDI2 PE=2 SV=3
EVM0006478	PREDICTED: plakophilin-3-like isoform X1			H.erectus.020340	UPF0452 protein C7orf41 homolog OS=Danio rerio GN=ch211-149a19.1 PE=3 SV=1
EVM0015813	PREDICTED: angiotensin-converting enzyme			H.erectus.001319	Actin filament-associated protein 1 OS=Gallus gallus GN=AFAP1 PE=1 SV=2
EVM0005252	high mobility group protein B1b			H.erectus.005735	Translocon-associated protein subunit alpha OS=Oncorhynchus mykiss GN=ssr1 PE=2 SV=1
EVM0018240	PREDICTED: adenylate cyclase type 9			H.erectus.009829	Protein canopy homolog 3 OS=Danio rerio GN=cnpy3 PE=2 SV=1
EVM0019879	uncharacterized protein si:ch211-199g17.2 isoform X2			H.erectus.003910	Midnolin-B OS=Xenopus laevis GN=midn-b PE=2 SV=1
EVM0019035	PREDICTED: voltage-dependent anion-selective channel protein 2-like			H.erectus.001800	Ras-related protein Rap-1b OS=Danio rerio GN=rap1b PE=2 SV=1
EVM0009109	PREDICTED: death-associated protein 1			H.erectus.021896	Serine incorporator 1 OS=Mus musculus GN=Serinc1 PE=1 SV=1
EVM0019078	serine and arginine rich splicing factor 5b isoform X2			H.erectus.010721	Ligand of Numb protein X 2 OS=Mus musculus GN=Lnx2 PE=1 SV=2
EVM0019946	PREDICTED: V-type proton ATPase subunit d 1			H.erectus.013208	EF-hand domain-containing family member A1 OS=Mus musculus GN=Efha1 PE=2 SV=2
EVM0011900	WT1 transcription factor a isoform X1			H.erectus.002574	ATP synthase subunit beta, mitochondrial OS=Cyprinus carpio GN=atp5b PE=2 SV=1
EVM0006205	PREDICTED: phosphoinositide-3-kinase-interacting protein 1			H.erectus.000562	Peptidyl-glycine alpha-amidating monooxygenase OS=Rattus norvegicus GN=Pam PE=1 SV=1
EVM0009561	PREDICTED: cytochrome b reductase 1			H.erectus.017768	Sestrin-1 OS=Macaca fascicularis GN=SESN1 PE=2 SV=1
EVM0019349	PREDICTED: serine protease 23-like			H.erectus.021577	Moesin OS=Mus musculus GN=Msn PE=1 SV=3
EVM0004040	atrial natriuretic peptide receptor 1 isoform X4			H.erectus.015912	Cysteine-rich with EGF-like domain protein 2 OS=Danio rerio GN=creld2 PE=2 SV=2
EVM0014779	PREDICTED: protein FAM13B isoform X3			H.erectus.007903	ADP-ribosylation factor GTPase-activating protein 3 OS=Macaca fascicularis GN=ARFGAP3 PE=2 SV=1
EVM0000037	PREDICTED: vacuolar protein sorting-associated protein VTA1 homolog isoform X1			H.erectus.010666	Protein kinase C and casein kinase substrate in neurons protein 3 OS=Homo sapiens GN=PACSIN3 PE=1 SV=2
EVM0005022	PREDICTED: phosphoglucomutase-like protein 5			H.erectus.017959	26S proteasome non-ATPase regulatory subunit 6 OS=Mus musculus GN=Psmd6 PE=2 SV=1
EVM0000665	PREDICTED: putative phospholipase B-like 2			H.erectus.008797	Golgi SNAP receptor complex member 2 OS=Mus musculus GN=Gosr2 PE=2 SV=2
EVM0013581	PREDICTED: NADH dehydrogenase			H.erectus.020387	Tetraspanin-13 OS=Homo sapiens GN=TSPAN13 PE=2 SV=1
EVM0006955	SAM domain-containing protein SAMSN-1a isoform X2			H.erectus.012972	Histone acetyltransferase KAT2B OS=Homo sapiens GN=KAT2B PE=1 SV=3
EVM0009880	PREDICTED: glutaredoxin-3			H.erectus.001770	KAT8 regulatory NSL complex subunit 2 OS=Pongo abelii GN=KANSL2 PE=2 SV=1
EVM0001902	PREDICTED: protein jagunal homolog 1			H.erectus.021606	55 kDa erythrocyte membrane protein OS=Takifugu rubripes GN=mpp1 PE=3 SV=1
EVM0002809	ras homolog family member Ua			H.erectus.007455	Adenosine kinase OS=Rattus norvegicus GN=Adk PE=1 SV=3
EVM0007135	sphingolipid delta(4)-desaturase DES1			H.erectus.003076	Secretogranin-2 OS=Homo sapiens GN=SCG2 PE=1 SV=2
EVM0006473	PREDICTED: neutral alpha-glucosidase AB isoform X1			H.erectus.013161	cAMP-dependent protein kinase type I-alpha regulatory subunit OS=Bos taurus GN=PRKAR1A PE=1 SV=2
EVM0004598	neurogenic locus notch homolog protein 3			H.erectus.016968	DNA-directed RNA polymerases I, II, and III subunit RPABC5 OS=Mus musculus GN=Polr2l PE=2 SV=1
EVM0016456	PREDICTED: uncharacterized protein LOC109508340 isoform X3			H.erectus.013505	Sorting nexin-6 OS=Pongo abelii GN=SNX6 PE=2 SV=1
EVM0020523	PREDICTED: nucleolar protein 16			H.erectus.015067	Coatomer subunit delta OS=Pongo abelii GN=ARCN1 PE=2 SV=1
EVM0012585	PREDICTED: hepatitis A virus cellular receptor 1 homolog			H.erectus.019248	Adenylate kinase isoenzyme 1 OS=Cyprinus carpio GN=ak1 PE=1 SV=2
EVM0014762	two pore segment channel 3 isoform X2			H.erectus.008346	Lipoamide acyltransferase component of branched-chain alpha-keto acid dehydrogenase complex, mitochondrial OS=Mus musculus GN=Dbt PE=2 SV=2
EVM0009259	PREDICTED: dnaJ homolog subfamily A member 3, mitochondrial isoform X1			H.erectus.005895	NADH dehydrogenase [ubiquinone] 1 alpha subcomplex subunit 6 OS=Bos taurus GN=NDUFA6 PE=1 SV=2
EVM0009957	RNA-binding protein 4.1-like			H.erectus.011245	Protein Tob1 OS=Homo sapiens GN=TOB1 PE=1 SV=1
EVM0000998	pre-B-cell leukemia transcription factor 2			H.erectus.004993	Peroxiredoxin-1 OS=Gallus gallus GN=PRDX1 PE=1 SV=1
EVM0018252	transmembrane emp24 domain-containing protein 7			H.erectus.017387	Galectin-3 OS=Mus musculus GN=Lgals3 PE=1 SV=3
EVM0016412	heat shock 70 kDa protein 4b			H.erectus.017508	Protein yippee-like 5 OS=Pongo abelii GN=YPEL5 PE=2 SV=1
EVM0008460	PREDICTED: nucleolar protein 58 isoform X3			H.erectus.002285	NA
EVM0007146	scavenger receptor class A member 3			H.erectus.017998	Ketohexokinase OS=Rattus norvegicus GN=Khk PE=1 SV=1
EVM0013697	ER lumen protein-retaining receptor 2			H.erectus.006088	Protein unc-50 homolog OS=Danio rerio GN=unc50 PE=2 SV=1
EVM0003073	protein S100-A1-like			H.erectus.016432	Cryptochrome-1 OS=Gallus gallus GN=CRY1 PE=2 SV=1
EVM0001570	probable ATP-dependent RNA helicase DDX6			H.erectus.008652	Transmembrane protein 184A OS=Homo sapiens GN=TMEM184A PE=2 SV=1
EVM0011351	PREDICTED: uncharacterized protein C10orf88 homolog			H.erectus.015392	2-amino-3-carboxymuconate-6-semialdehyde decarboxylase OS=Bos taurus GN=ACMSD PE=2 SV=1
EVM0010459	PREDICTED: formin-binding protein 1 isoform X9			H.erectus.006087	NADH-ubiquinone oxidoreductase 75 kDa subunit, mitochondrial OS=Homo sapiens GN=NDUFS1 PE=1 SV=3
EVM0020483	PREDICTED: malignant T-cell-amplified sequence 1			H.erectus.008038	NA
EVM0013049	PREDICTED: nucleolysin TIA-1 isoform X1			H.erectus.015926	Macrophage-stimulating protein receptor OS=Homo sapiens GN=MST1R PE=1 SV=2
EVM0007990	disabled homolog 2 isoform X3			H.erectus.003521	TPA-induced transmembrane protein homolog OS=Mus musculus PE=2 SV=1
EVM0009432	receptor-type tyrosine-protein phosphatase S-like isoform X4			H.erectus.013147	Ras-related C3 botulinum toxin substrate 1 OS=Rattus norvegicus GN=Rac1 PE=1 SV=1
EVM0000769	protein FAM162B isoform X1			H.erectus.000912	GDNF family receptor alpha-2 OS=Homo sapiens GN=GFRA2 PE=2 SV=2
EVM0001034	PREDICTED: tumor necrosis factor receptor superfamily member 19 isoform X2			H.erectus.005939	Transmembrane protein 11, mitochondrial OS=Danio rerio GN=tmem11 PE=2 SV=1
EVM0015754	crystallin J1C-like			H.erectus.019705	Proteasome subunit alpha type-2 OS=Homo sapiens GN=PSMA2 PE=1 SV=2
EVM0009353	N-sulphoglucosamine sulphohydrolase			H.erectus.008251	ATPase family AAA domain-containing protein 1-B OS=Danio rerio GN=atad1b PE=2 SV=2
EVM0011911	beta-1,4-galactosyltransferase 1			H.erectus.018061	Protein SEC13 homolog OS=Mus musculus GN=Sec13 PE=2 SV=3
EVM0020641	PREDICTED: uncharacterized protein LOC109529906			H.erectus.008634	Sodium channel protein type 4 subunit alpha B OS=Tetraodon nigroviridis GN=scn4ab PE=3 SV=1
EVM0009877	PREDICTED: splicing factor 3A subunit 1 isoform X1			H.erectus.019394	Potassium voltage-gated channel subfamily B member 1 OS=Homo sapiens GN=KCNB1 PE=1 SV=2
EVM0013309	PREDICTED: spectrin alpha chain, non-erythrocytic 1 isoform X4			H.erectus.011040	Heat shock factor-binding protein 1 OS=Homo sapiens GN=HSBP1 PE=1 SV=1
EVM0020722	PREDICTED: coatomer subunit delta			H.erectus.015843	ADP-ribosylation factor-like protein 1 OS=Rattus norvegicus GN=Arl1 PE=1 SV=1
EVM0020658	activator of 90 kDa heat shock protein ATPase homolog 1b			H.erectus.010038	Kinesin-like protein KIFC3 OS=Homo sapiens GN=KIFC3 PE=1 SV=4
EVM0003857	PREDICTED: dynactin subunit 3			H.erectus.010242	Sodium/hydrogen exchanger 7 OS=Mus musculus GN=Slc9a7 PE=2 SV=1
EVM0000604	PREDICTED: ribonuclease T2-like isoform X1			H.erectus.007790	Protein furry homolog-like OS=Homo sapiens GN=FRYL PE=1 SV=2
EVM0010311	synaptogyrin-2a			H.erectus.005551	Delta(3,5)-Delta(2,4)-dienoyl-CoA isomerase, mitochondrial OS=Rattus norvegicus GN=Ech1 PE=1 SV=2
EVM0005344	PREDICTED: phospholipid-transporting ATPase IG isoform X3			H.erectus.016504	V-type proton ATPase subunit E 1 OS=Macaca fascicularis GN=ATP6V1E1 PE=2 SV=1
EVM0014882	RNA-binding protein 34			H.erectus.006597	Immediate early response gene 2 protein OS=Rattus norvegicus GN=Ier2 PE=2 SV=1
EVM0015226	PREDICTED: inorganic pyrophosphatase			H.erectus.005192	SH3KBP1-binding protein 1 OS=Rattus norvegicus GN=Shkbp1 PE=1 SV=1
EVM0009927	SIN3 transcription regulator family member Aa			H.erectus.008912	U6 snRNA-associated Sm-like protein LSm7 OS=Homo sapiens GN=LSM7 PE=1 SV=1
EVM0006822	PREDICTED: calcineurin subunit B type 1			H.erectus.000084	Procollagen-lysine,2-oxoglutarate 5-dioxygenase 1 OS=Gallus gallus GN=PLOD1 PE=1 SV=1
EVM0014683	PREDICTED: transcription factor ETV6-like isoform X2			H.erectus.010201	Transmembrane 4 L6 family member 1 OS=Pongo abelii GN=TM4SF1 PE=2 SV=1
EVM0010306	PREDICTED: cytochrome c oxidase subunit 5A, mitochondrial			H.erectus.012653	Protein FAM208B OS=Homo sapiens GN=FAM208B PE=1 SV=1
EVM0012556	striatin-3 isoform X2			H.erectus.016899	Parvalbumin-7 OS=Danio rerio GN=pvalb7 PE=2 SV=3
EVM0002102	protein O-mannosyl-transferase 1			H.erectus.009366	Drebrin-like protein OS=Homo sapiens GN=DBNL PE=1 SV=1
EVM0019306	histone deacetylase 7 isoform X2			H.erectus.011973	RNA-binding protein 47 OS=Rattus norvegicus GN=Rbm47 PE=2 SV=1
EVM0010285	PREDICTED: tropomodulin-3			H.erectus.012182	Double-strand-break repair protein rad21 homolog OS=Homo sapiens GN=RAD21 PE=1 SV=2
EVM0020632	PREDICTED: protein cornichon homolog 4			H.erectus.009435	Ras-related protein Rab-5C OS=Gallus gallus GN=RAB5C PE=1 SV=1
EVM0015107	PREDICTED: oxysterol-binding protein 1-like isoform X1			H.erectus.018077	Pyruvate dehydrogenase E1 component subunit beta, mitochondrial OS=Rattus norvegicus GN=Pdhb PE=1 SV=2
EVM0003413	PREDICTED: diphthine methyl ester synthase			H.erectus.011405	Transcription elongation factor B polypeptide 2 OS=Homo sapiens GN=TCEB2 PE=1 SV=1
EVM0000632	beta-galactosidase-1-like protein			H.erectus.011127	Ribosomal RNA processing protein 36 homolog OS=Bos taurus GN=RRP36 PE=2 SV=1
EVM0007408	PREDICTED: calpastatin isoform X7			H.erectus.001666	NA
EVM0012614	PREDICTED: ATP-dependent RNA helicase DDX3X-like isoform X1			H.erectus.004874	Short coiled-coil protein A OS=Danio rerio GN=scoca PE=3 SV=1
EVM0002478	DISP complex protein LRCH3 isoform X2			H.erectus.016454	Histone-lysine N-methyltransferase MLL5 OS=Mus musculus GN=Mll5 PE=1 SV=2
EVM0003141	baculoviral IAP repeat-containing protein 2			H.erectus.002028	NA
EVM0006322	PREDICTED: THO complex subunit 6 homolog isoform X2			H.erectus.013761	Extended synaptotagmin-1 OS=Rattus norvegicus GN=Esyt1 PE=2 SV=1
EVM0005018	PREDICTED: proteasome subunit beta type-6			H.erectus.004642	Transmembrane gamma-carboxyglutamic acid protein 4 OS=Homo sapiens GN=PRRG4 PE=2 SV=1
EVM0006597	PREDICTED: sestrin-1 isoform X1			H.erectus.022019	Prolactin regulatory element-binding protein OS=Homo sapiens GN=PREB PE=1 SV=2
EVM0004190	alanine aminotransferase 2-like			H.erectus.006955	Zinc finger protein 207 OS=Homo sapiens GN=ZNF207 PE=1 SV=1
EVM0001097	PREDICTED: hepatic leukemia factor-like			H.erectus.003956	Ras-related protein Rab-11B OS=Discopyge ommata PE=2 SV=1
EVM0004227	PREDICTED: NADH dehydrogenase			H.erectus.017981	Probable E3 ubiquitin-protein ligase makorin-2 OS=Seriola quinqueradiata GN=mkrn2 PE=2 SV=1
EVM0007434	aspartate aminotransferase, cytoplasmic			H.erectus.010418	Transmembrane protein 39B OS=Danio rerio GN=tmem39b PE=2 SV=1
EVM0006664	CTD (carboxy-terminal domain, RNA polymerase II, polypeptide A) small phosphatase-like a isoform X1			H.erectus.010268	Transmembrane protein 106B OS=Danio rerio GN=tmem106b PE=3 SV=1
EVM0020527	coatomer subunit zeta-1			H.erectus.000804	Poly [ADP-ribose] polymerase 6 OS=Homo sapiens GN=PARP6 PE=2 SV=1
EVM0000003	PREDICTED: chloride intracellular channel protein 2 isoform X3			H.erectus.012376	Protein AF1q OS=Danio rerio GN=mllt11 PE=3 SV=1
EVM0013441	PREDICTED: lysosomal-associated transmembrane protein 4A			H.erectus.015710	Pinin OS=Pongo abelii GN=PNN PE=2 SV=1
EVM0009502	anoctamin-1 isoform X1			H.erectus.010879	Bone morphogenetic protein 7 OS=Mus musculus GN=Bmp7 PE=1 SV=2
EVM0011599	PREDICTED: dual specificity protein phosphatase CDC14A-like isoform X2			H.erectus.000753	Malignant T-cell-amplified sequence 1 OS=Danio rerio GN=mcts1 PE=2 SV=1
EVM0015595	serine and arginine rich splicing factor 2a isoform X2			H.erectus.003164	Dual specificity tyrosine-phosphorylation-regulated kinase 2 OS=Mus musculus GN=Dyrk2 PE=2 SV=1
EVM0020925	PREDICTED: transcription factor BTF3 homolog 4-like isoform X2			H.erectus.018657	Lipolysis-stimulated lipoprotein receptor OS=Rattus norvegicus GN=Lsr PE=1 SV=1
EVM0007820	quinoid dihydropteridine reductase a			H.erectus.016476	Mitochondrial-processing peptidase subunit beta OS=Bos taurus GN=PMPCB PE=2 SV=1
EVM0015084	PREDICTED: CD82 antigen			H.erectus.006939	Transcription elongation factor 1 homolog OS=Manduca sexta PE=3 SV=1
EVM0012539	PREDICTED: sialoadhesin-like isoform X2			H.erectus.009200	Aspartyl aminopeptidase OS=Pongo abelii GN=DNPEP PE=2 SV=1
EVM0011823	PREDICTED: tyrosine-protein phosphatase non-receptor type 9-like			H.erectus.005198	Transcription elongation factor SPT5 OS=Danio rerio GN=supt5h PE=1 SV=1
EVM0009271	28S ribosomal protein S18b, mitochondrial			H.erectus.017757	General transcription factor IIH subunit 5 OS=Gallus gallus GN=GTF2H5 PE=3 SV=1
EVM0012967	PREDICTED: supervillin-like isoform X1			H.erectus.009149	Angio-associated migratory cell protein OS=Canis familiaris GN=AAMP PE=3 SV=1
EVM0015931	PREDICTED: ATP-dependent RNA helicase A isoform X1			H.erectus.014022	Actin, cytoplasmic 2 OS=Takifugu rubripes GN=actbb PE=3 SV=1
EVM0013818	SERPINE1 mRNA binding protein 1a isoform X2			H.erectus.010064	MAP kinase-activating death domain protein OS=Homo sapiens GN=MADD PE=1 SV=2
EVM0010816	FXYD domain containing ion transport regulator 5 isoform X1			H.erectus.010956	ADP-ribosylation factor 1 OS=Rattus norvegicus GN=Arf1 PE=1 SV=2
EVM0007945	PREDICTED: protein RCC2			H.erectus.013400	Nucleosome assembly protein 1-like 1 OS=Mus musculus GN=Nap1l1 PE=1 SV=2
EVM0016507	PREDICTED: SNW domain-containing protein 1			H.erectus.001207	ATP-binding cassette sub-family E member 1 OS=Mus musculus GN=Abce1 PE=2 SV=1
EVM0019382	PREDICTED: NADH dehydrogenase			H.erectus.011589	Regulator of nonsense transcripts 1 OS=Homo sapiens GN=UPF1 PE=1 SV=2
EVM0011383	guanine nucleotide-binding protein-like 3			H.erectus.001381	Uncharacterized protein C19orf43 homolog OS=Mus musculus PE=2 SV=1
EVM0018295	platelet endothelial cell adhesion molecule isoform X3			H.erectus.008811	Synaptic vesicle membrane protein VAT-1 homolog OS=Danio rerio GN=vat1 PE=2 SV=1
EVM0020627	PREDICTED: protein canopy homolog 3			H.erectus.012592	Nicotinamide mononucleotide adenylyltransferase 2 OS=Danio rerio GN=nmnat2 PE=2 SV=1
EVM0008863	coatomer subunit beta'			H.erectus.011135	Peroxisome assembly factor 2 OS=Homo sapiens GN=PEX6 PE=1 SV=2
EVM0004297	PREDICTED: 60S ribosomal protein L5-like			H.erectus.016461	Protein LLP homolog OS=Danio rerio GN=llph PE=2 SV=1
EVM0000145	PREDICTED: chromatin target of PRMT1 protein			H.erectus.017740	Heat shock protein HSP 90-alpha OS=Oryctolagus cuniculus GN=HSP90AA1 PE=1 SV=2
EVM0000722	PREDICTED: peripheral myelin protein 22-like			H.erectus.018606	PHD finger protein 1 OS=Mus musculus GN=Phf1 PE=1 SV=2
EVM0015987	PREDICTED: fatty acyl-CoA reductase 1-like isoform X2			H.erectus.011506	Follicle-stimulating hormone receptor OS=Cairina moschata GN=FSHR PE=2 SV=1
EVM0020151	PREDICTED: caprin-1-like isoform X1			H.erectus.012021	NA
EVM0008378	thioredoxin-like protein 1			H.erectus.002729	Leucine-rich repeat-containing protein 28 OS=Xenopus tropicalis GN=lrrc28 PE=2 SV=1
EVM0013242	translation initiation factor eIF-2B subunit delta			H.erectus.008809	Prohibitin OS=Gallus gallus GN=PHB PE=1 SV=1
EVM0011201	dachshund d isoform X3			H.erectus.018842	Tescalcin OS=Homo sapiens GN=TESC PE=1 SV=3
EVM0011402	--			H.erectus.010717	PAB-dependent poly(A)-specific ribonuclease subunit 3 OS=Xenopus tropicalis GN=pan3 PE=2 SV=1
EVM0004948	PREDICTED: homeobox protein Nkx-2.5			H.erectus.017333	Putative uncharacterized protein FLJ37770 OS=Homo sapiens PE=5 SV=1
EVM0004507	PREDICTED: rab proteins geranylgeranyltransferase component A 1-like			H.erectus.020517	Echinoderm microtubule-associated protein-like 1 OS=Homo sapiens GN=EML1 PE=1 SV=3
EVM0011230	tumor necrosis factor receptor superfamily, member a isoform X2			H.erectus.002165	Integrin alpha-V OS=Homo sapiens GN=ITGAV PE=1 SV=2
EVM0005496	PREDICTED: myocyte-specific enhancer factor 2C isoform X1			H.erectus.003452	Tumor necrosis factor receptor superfamily member 19 OS=Homo sapiens GN=TNFRSF19 PE=1 SV=1
EVM0006249	PREDICTED: protein TMED8 isoform X2			H.erectus.010362	Protein FAM101A OS=Homo sapiens GN=FAM101A PE=2 SV=3
EVM0010922	serine/arginine-rich splicing factor 3a			H.erectus.018587	Cellular retinoic acid-binding protein 2 OS=Homo sapiens GN=CRABP2 PE=1 SV=2
EVM0003932	sphingosine-1-phosphate lyase 1 isoform X2			H.erectus.007163	S-adenosylmethionine synthase isoform type-1 OS=Mus musculus GN=Mat1a PE=2 SV=1
EVM0011866	PREDICTED: TBC1 domain family member 9			H.erectus.009144	Actin-related protein 2/3 complex subunit 2 OS=Pongo abelii GN=ARPC2 PE=2 SV=1
EVM0001475	PREDICTED: glycine--tRNA ligase			H.erectus.018724	NA
EVM0014825	PREDICTED: ADP-ribosylation factor-like protein 13B isoform X2			H.erectus.014136	Adipocyte plasma membrane-associated protein OS=Salmo salar GN=apmap PE=2 SV=1
EVM0000113	PREDICTED: negative regulator of reactive oxygen species-like			H.erectus.016222	Cytochrome c oxidase subunit 5A, mitochondrial OS=Pongo pygmaeus GN=COX5A PE=2 SV=1
EVM0004958	probable ATP-dependent RNA helicase DDX17 isoform X1			H.erectus.015483	Coiled-coil domain-containing protein 58 OS=Danio rerio GN=ccdc58 PE=2 SV=2
EVM0011012	PREDICTED: coiled-coil domain-containing protein 47			H.erectus.021603	Claudin-7-A OS=Danio rerio GN=cldn7a PE=2 SV=1
EVM0016115	PREDICTED: methionine aminopeptidase 2 isoform X3			H.erectus.012099	Cytochrome c oxidase subunit 6B1 OS=Mus musculus GN=Cox6b1 PE=1 SV=2
EVM0004582	PREDICTED: CD151 antigen-like			H.erectus.015652	Sorting nexin-27 OS=Bos taurus GN=SNX27 PE=2 SV=1
EVM0000963	protein Red			H.erectus.014562	Type I inositol-1,4,5-trisphosphate 5-phosphatase OS=Homo sapiens GN=INPP5A PE=2 SV=1
EVM0003478	ethanolamine kinase 1			H.erectus.001762	Phosphatidylinositol-5-phosphate 4-kinase type-2 gamma OS=Danio rerio GN=pip4k2c PE=2 SV=1
EVM0001286	sphingosine-1-phosphate phosphatase 1-like			H.erectus.013810	Splicing factor U2AF 35 kDa subunit OS=Mus musculus GN=U2af1 PE=1 SV=4
EVM0018032	PREDICTED: G patch domain-containing protein 8 isoform X1			H.erectus.003915	Potassium/sodium hyperpolarization-activated cyclic nucleotide-gated channel 2 OS=Homo sapiens GN=HCN2 PE=1 SV=3
EVM0019858	PREDICTED: cytochrome c1, heme protein, mitochondrial			H.erectus.017389	Protein cornichon homolog OS=Mus musculus GN=Cnih PE=2 SV=1
EVM0001889	DNA-directed RNA polymerases I, II, and III subunit RPABC1			H.erectus.001113	Protein SET OS=Homo sapiens GN=SET PE=1 SV=3
EVM0010439	PREDICTED: complement component 1 Q subcomponent-binding protein, mitochondrial			H.erectus.018476	Cell division control protein 42 homolog OS=Rattus norvegicus GN=Cdc42 PE=1 SV=2
EVM0011482	cAMP-dependent protein kinase type I-alpha regulatory subunit			H.erectus.003676	Vesicle-associated membrane protein 1 OS=Bos taurus GN=VAMP1 PE=3 SV=2
EVM0015836	trichohyalin isoform X1			H.erectus.017465	Enhancer of rudimentary homolog OS=Mus musculus GN=Erh PE=1 SV=1
EVM0002734	cytochrome b-c1 complex subunit 2, mitochondrial isoform X2			H.erectus.015149	Acidic leucine-rich nuclear phosphoprotein 32 family member B OS=Gallus gallus GN=ANP32B PE=2 SV=1
EVM0008277	actin-related protein 2-A			H.erectus.011298	Retinol-binding protein 4-B OS=Oncorhynchus mykiss GN=rbp4b PE=1 SV=2
EVM0000704	PREDICTED: serine/arginine-rich splicing factor 10-like			H.erectus.006412	Tetraspanin-14 OS=Mus musculus GN=Tspan14 PE=1 SV=1
EVM0003803	PREDICTED: alpha-2Db adrenergic receptor-like			H.erectus.019384	Glutathione peroxidase 1 OS=Bos taurus GN=GPX1 PE=1 SV=3
EVM0000652	pleckstrin homology-like domain family B member 2 isoform X1			H.erectus.016376	Transmembrane protein C7orf23 homolog OS=Bos taurus PE=4 SV=1
EVM0011445	nucleobindin-1 isoform X2			H.erectus.015017	Uncharacterized protein C6orf72 homolog OS=Danio rerio GN=si:ch211-87e4.1 PE=2 SV=1
EVM0019014	huntingtin-interacting protein 1 isoform X2			H.erectus.020731	Sjoegren syndrome/scleroderma autoantigen 1 OS=Homo sapiens GN=SSSCA1 PE=1 SV=1
EVM0013415	PREDICTED: mothers against decapentaplegic homolog 6 isoform X1			H.erectus.000295	AP-1 complex subunit mu-1 OS=Homo sapiens GN=AP1M1 PE=1 SV=3
EVM0013610	leukemia inhibitory factor receptor-like isoform X1			H.erectus.020668	Glucose-6-phosphate translocase OS=Homo sapiens GN=SLC37A4 PE=1 SV=1
EVM0018666	PREDICTED: solute carrier family 25 member 46			H.erectus.002987	Disabled homolog 1 OS=Macaca fascicularis GN=DAB1 PE=2 SV=1
EVM0004287	inositol hexakisphosphate kinase 2-like			H.erectus.005237	Putative lipoyltransferase 2, mitochondrial OS=Danio rerio GN=lipt2 PE=2 SV=1
EVM0012674	PREDICTED: phospholipid scramblase 2-like			H.erectus.017968	Syndecan-4 OS=Mus musculus GN=Sdc4 PE=1 SV=1
EVM0010753	negative elongation factor C/D			H.erectus.003426	Programmed cell death protein 10 OS=Xenopus laevis GN=pdcd10 PE=2 SV=1
EVM0019093	serine/threonine-protein phosphatase 6 catalytic subunit			H.erectus.009154	Gem-associated protein 8 OS=Bos taurus GN=GEMIN8 PE=2 SV=1
EVM0003419	delta-like protein 4			H.erectus.018870	Tetratricopeptide repeat protein 28 OS=Homo sapiens GN=TTC28 PE=1 SV=4
EVM0003027	lissencephaly-1 homolog A-like			H.erectus.015113	Protein PRRC1 OS=Danio rerio GN=prrc1 PE=2 SV=2
EVM0017317	TIP41-like protein isoform X3			H.erectus.010548	Guanine nucleotide-binding protein G(s) subunit alpha OS=Xenopus laevis GN=gnas PE=2 SV=1
EVM0018350	PREDICTED: RING finger protein 145-like isoform X1			H.erectus.012378	Acidic leucine-rich nuclear phosphoprotein 32 family member E OS=Danio rerio GN=anp32e PE=1 SV=1
EVM0020145	PREDICTED: ribonuclease UK114 isoform X1			H.erectus.021772	Oxidative stress-induced growth inhibitor 2 OS=Homo sapiens GN=OSGIN2 PE=2 SV=1
EVM0015483	ATP-dependent RNA helicase DDX18			H.erectus.013220	Calpain small subunit 1 OS=Homo sapiens GN=CAPNS1 PE=1 SV=1
EVM0019469	PREDICTED: uncharacterized protein C1orf198 homolog			H.erectus.020729	Actin filament-associated protein 1-like 1 OS=Danio rerio GN=afap1l1 PE=2 SV=1
EVM0011421	PREDICTED: transmembrane emp24 domain-containing protein 5-like isoform X1			H.erectus.005706	Double-stranded RNA-binding protein Staufen homolog 1 OS=Homo sapiens GN=STAU1 PE=1 SV=2
EVM0000687	28S ribosomal protein S28, mitochondrial			H.erectus.019583	Cyclin-dependent kinase inhibitor 1B OS=Cricetulus griseus GN=CDKN1B PE=2 SV=1
EVM0010600	PREDICTED: latent-transforming growth factor beta-binding protein 4-like isoform X1			H.erectus.013162	Protein FAM20A OS=Mus musculus GN=Fam20a PE=1 SV=1
EVM0014436	PREDICTED: leucine-rich repeat-containing protein 2			H.erectus.003179	Proteasome subunit alpha type-5 OS=Mus musculus GN=Psma5 PE=1 SV=1
EVM0019379	PREDICTED: DNA damage-inducible transcript 4 protein			H.erectus.016590	Sphingolipid delta(4)-desaturase DES1 OS=Gallus gallus GN=DEGS1 PE=2 SV=1
EVM0013248	PREDICTED: protein arginine N-methyltransferase 1 isoform X1			H.erectus.005214	Integrator complex subunit 4 OS=Homo sapiens GN=INTS4 PE=1 SV=2
EVM0020381	AP-3 complex subunit beta-1 isoform X3			H.erectus.019011	Argininosuccinate synthase OS=Danio rerio GN=ass1 PE=2 SV=1
EVM0000926	PREDICTED: acyl-CoA-binding domain-containing protein 7 isoform X2			H.erectus.006518	Spectrin beta chain, brain 1 OS=Homo sapiens GN=SPTBN1 PE=1 SV=2
EVM0008385	serine/arginine-rich splicing factor 3b			H.erectus.013537	La-related protein 1 OS=Mus musculus GN=Larp1 PE=1 SV=2
EVM0017211	cleavage and polyadenylation specificity factor subunit 5			H.erectus.015649	Semaphorin-4A OS=Homo sapiens GN=SEMA4A PE=1 SV=2
EVM0015748	protein jagged-1a-like			H.erectus.020231	NAD(P)H-hydrate epimerase OS=Danio rerio GN=apoa1bp PE=2 SV=1
EVM0004204	capping protein (actin filament), gelsolin-like b			H.erectus.020501	60S ribosomal export protein NMD3 OS=Xenopus tropicalis GN=nmd3 PE=2 SV=1
EVM0018767	PREDICTED: transcriptional coactivator YAP1 isoform X3			H.erectus.008117	Golgi membrane protein 1 OS=Mus musculus GN=Golm1 PE=1 SV=1
EVM0001769	rho GTPase-activating protein 45 isoform X1			H.erectus.010444	UDP-glucose 4-epimerase OS=Pongo abelii GN=GALE PE=2 SV=1
EVM0007000	PREDICTED: glycerophosphocholine phosphodiesterase GPCPD1 isoform X1			H.erectus.016470	Serine/threonine-protein kinase pim-3 OS=Coturnix coturnix japonica GN=PIM3 PE=2 SV=1
EVM0010580	PREDICTED: protein FAM32A			H.erectus.007850	Lipid phosphate phosphohydrolase 3 OS=Bos taurus GN=PPAP2B PE=2 SV=1
EVM0006134	PREDICTED: four and a half LIM domains protein 1 isoform X1			H.erectus.007035	DnaJ homolog subfamily C member 5 OS=Bos taurus GN=DNAJC5 PE=2 SV=1
EVM0004067	transmembrane protein 216			H.erectus.015331	Lysosomal-associated transmembrane protein 4A OS=Gallus gallus GN=LAPTM4A PE=2 SV=1
EVM0012612	--			H.erectus.019909	UPF0172 protein FAM158A OS=Homo sapiens GN=FAM158A PE=2 SV=3
EVM0011269	PREDICTED: 26S proteasome non-ATPase regulatory subunit 11B			H.erectus.021669	DnaJ homolog subfamily A member 2 OS=Bos taurus GN=DNAJA2 PE=2 SV=1
EVM0015303	cytochrome c oxidase assembly factor 5			H.erectus.013897	Amyloid-like protein 2 OS=Rattus norvegicus GN=Aplp2 PE=2 SV=2
EVM0019070	PREDICTED: set1/Ash2 histone methyltransferase complex subunit ASH2 isoform X3			H.erectus.008353	WD repeat-containing protein 18 OS=Danio rerio GN=wdr18 PE=2 SV=1
EVM0003181	PREDICTED: DNA-directed RNA polymerases I, II, and III subunit RPABC4			H.erectus.016856	General vesicular transport factor p115 OS=Mus musculus GN=Uso1 PE=1 SV=2
EVM0020277	RNA-binding motif, single-stranded-interacting protein 3 isoform X3			H.erectus.016540	UDP-glucuronic acid/UDP-N-acetylgalactosamine transporter OS=Homo sapiens GN=SLC35D1 PE=1 SV=1
EVM0004292	vacuolar protein sorting-associated protein 28 homolog			H.erectus.005216	Neuronal tyrosine-phosphorylated phosphoinositide-3-kinase adapter 2 OS=Homo sapiens GN=NYAP2 PE=1 SV=3
EVM0000532	rab11 family-interacting protein 1 isoform X2			H.erectus.013230	Fasciculation and elongation protein zeta-1 OS=Rattus norvegicus GN=Fez1 PE=1 SV=1
EVM0003865	PREDICTED: helicase POLQ-like isoform X1			H.erectus.001866	Synaptophysin-like protein 1 OS=Mus musculus GN=Sypl1 PE=1 SV=2
EVM0018650	PREDICTED: laminin subunit alpha-4			H.erectus.000566	Interleukin-6 receptor subunit beta OS=Homo sapiens GN=IL6ST PE=1 SV=2
EVM0002458	PREDICTED: polyadenylate-binding protein-interacting protein 2-like			H.erectus.003756	Ras-related protein Rab-3A OS=Bos taurus GN=RAB3A PE=1 SV=3
EVM0008640	PREDICTED: MDS1 and EVI1 complex locus protein EVI1 isoform X3			H.erectus.005893	Polymerase delta-interacting protein 3 OS=Mus musculus GN=Poldip3 PE=2 SV=1
EVM0005633	large neutral amino acids transporter small subunit 2-like isoform X1			H.erectus.018559	CTP synthase 1 OS=Danio rerio GN=ctps PE=1 SV=1
EVM0003466	PREDICTED: actin-related protein 10			H.erectus.019457	Tumor protein D53 homolog OS=Gallus gallus GN=TPD52L1 PE=2 SV=1
EVM0007337	ubiquilin-4			H.erectus.021456	Synaptotagmin-like protein 4 OS=Homo sapiens GN=SYTL4 PE=1 SV=2
EVM0012308	cysteine-rich with EGF-like domain protein 2			H.erectus.006627	Active regulator of SIRT1 OS=Gallus gallus GN=RPS19BP1 PE=2 SV=1
EVM0021226	PREDICTED: transmembrane emp24 domain-containing protein 4-like isoform X2			H.erectus.019370	Ras-related protein Rab-7a OS=Mus musculus GN=Rab7a PE=1 SV=2
EVM0017309	PREDICTED: 60S ribosomal protein L7-like 1			H.erectus.020943	Serine/arginine-rich splicing factor 1 OS=Gallus gallus GN=SRSF1 PE=1 SV=3
EVM0002167	PREDICTED: protein sprouty homolog 3-like			H.erectus.014015	Actin-related protein 2/3 complex subunit 1A OS=Homo sapiens GN=ARPC1A PE=1 SV=2
EVM0004407	PREDICTED: platelet-activating factor acetylhydrolase IB subunit gamma			H.erectus.021866	3-hydroxyisobutyrate dehydrogenase, mitochondrial OS=Homo sapiens GN=HIBADH PE=1 SV=2
EVM0020446	PREDICTED: uncharacterized protein LOC109529002			H.erectus.004670	Dysbindin domain-containing protein 1 OS=Xenopus laevis GN=dbndd1 PE=2 SV=1
EVM0002597	single-pass membrane protein with aspartate-rich tail 1b			H.erectus.006508	Reticulon-4 OS=Mus musculus GN=Rtn4 PE=1 SV=2
EVM0006781	PREDICTED: endoplasmic reticulum resident protein 44			H.erectus.011156	Cysteine-rich protein 2-binding protein OS=Homo sapiens GN=CSRP2BP PE=1 SV=3
EVM0008876	growth arrest and DNA damage-inducible protein GADD45 alpha-like			H.erectus.002669	Phosducin-like protein 3 OS=Danio rerio GN=pdcl3 PE=2 SV=1
EVM0020436	PREDICTED: ubiquitin carboxyl-terminal hydrolase 33			H.erectus.017985	RNA-binding protein 39 OS=Homo sapiens GN=RBM39 PE=1 SV=2
EVM0011673	stress-associated endoplasmic reticulum protein 1			H.erectus.022381	Heterogeneous nuclear ribonucleoprotein H OS=Mus musculus GN=Hnrnph1 PE=1 SV=3
EVM0001159	PREDICTED: cytoplasmic dynein 1 light intermediate chain 2 isoform X1			H.erectus.014281	Fibroleukin OS=Homo sapiens GN=FGL2 PE=1 SV=1
EVM0013518	sodium-coupled neutral amino acid transporter 2			H.erectus.012670	BET1-like protein OS=Danio rerio GN=bet1l PE=3 SV=1
EVM0008476	PREDICTED: phosphatidylinositol 3,4,5-trisphosphate-dependent Rac exchanger 1 protein isoform X1			H.erectus.001955	Glycerophosphodiester phosphodiesterase domain-containing protein 5 OS=Gallus gallus GN=GDPD5 PE=1 SV=1
EVM0019763	ubiquitin-conjugating enzyme E2 D3-like			H.erectus.010310	Chromobox protein homolog 7 OS=Rattus norvegicus GN=Cbx7 PE=2 SV=1
EVM0014806	PREDICTED: eukaryotic peptide chain release factor GTP-binding subunit ERF3A isoform X1			H.erectus.021805	Endoplasmic reticulum resident protein 44 OS=Bos taurus GN=ERP44 PE=2 SV=1
EVM0009573	PREDICTED: 26S proteasome non-ATPase regulatory subunit 9			H.erectus.007361	Signal recognition particle 72 kDa protein OS=Homo sapiens GN=SRP72 PE=1 SV=3
EVM0019303	PREDICTED: cdc42-interacting protein 4 homolog isoform X2			H.erectus.021616	Barrier-to-autointegration factor OS=Danio rerio GN=banf1 PE=1 SV=1
EVM0007659	PREDICTED: pre-mRNA 3' end processing protein WDR33 isoform X1			H.erectus.007930	DNA-(apurinic or apyrimidinic site) lyase OS=Danio rerio GN=apex1 PE=1 SV=1
EVM0017226	PHD finger-like domain-containing protein 5A			H.erectus.005630	T-cell leukemia translocation-altered gene protein homolog OS=Danio rerio GN=tcta PE=2 SV=1
EVM0002590	PREDICTED: cytochrome b-c1 complex subunit 9			H.erectus.002794	Protein Dr1 OS=Rattus norvegicus GN=Dr1 PE=2 SV=1
EVM0005435	protein FAM49A isoform X2			H.erectus.005371	Lysosome-associated membrane glycoprotein 1 OS=Gallus gallus GN=LAMP1 PE=2 SV=1
EVM0001036	alpha-soluble NSF attachment protein			H.erectus.014125	Mitotic-spindle organizing protein 1 OS=Danio rerio GN=mzt1 PE=3 SV=1
EVM0005557	PREDICTED: echinoderm microtubule-associated protein-like 4 isoform X2			H.erectus.006779	Cytosolic purine 5'-nucleotidase OS=Bos taurus GN=NT5C2 PE=2 SV=1
EVM0013903	RNA 3'-terminal phosphate cyclase			H.erectus.011151	Presenilin-2 OS=Danio rerio GN=psen2 PE=2 SV=2
EVM0013200	PREDICTED: BRCA2 and CDKN1A-interacting protein			H.erectus.017413	Plasma alpha-L-fucosidase OS=Rattus norvegicus GN=Fuca2 PE=2 SV=1
EVM0018085	HIG1 domain family member 2A, mitochondrial			H.erectus.016578	Cytoplasmic dynein 1 intermediate chain 2 OS=Bos taurus GN=DYNC1I2 PE=1 SV=1
EVM0017068	cilia- and flagella-associated protein 36 isoform X1			H.erectus.003477	Protein FAM118B OS=Homo sapiens GN=FAM118B PE=1 SV=1
EVM0019177	PREDICTED: NADH dehydrogenase			H.erectus.020951	Keratinocyte-associated transmembrane protein 2 OS=Homo sapiens GN=KCT2 PE=2 SV=2
EVM0004314	ADP-ribosylation factor-like protein 1			H.erectus.011025	Voltage-dependent anion-selective channel protein 2 OS=Meleagris gallopavo GN=VDAC2 PE=1 SV=1
EVM0010337	PREDICTED: arrestin domain-containing protein 3-like			H.erectus.018841	Calcium-binding protein 7 OS=Rattus norvegicus GN=Cabp7 PE=1 SV=1
EVM0008936	PREDICTED: E3 ubiquitin-protein ligase BRE1B-like isoform X1			H.erectus.019936	Patched domain-containing protein 1 OS=Homo sapiens GN=PTCHD1 PE=2 SV=2
EVM0001022	tachykinin-3a isoform X1			H.erectus.004812	Transketolase OS=Bos taurus GN=TKT PE=2 SV=1
EVM0016119	PREDICTED: up-regulated during skeletal muscle growth protein 5			H.erectus.006214	Ubiquitin-like-conjugating enzyme ATG3 OS=Danio rerio GN=atg3 PE=2 SV=1
EVM0002341	PREDICTED: coiled-coil domain-containing protein 9 isoform X2			H.erectus.015977	Protein kish-A OS=Gallus gallus GN=TMEM167A PE=3 SV=1
EVM0012675	unconventional myosin-Ic-like isoform X3			H.erectus.008635	Sodium channel protein type 4 subunit alpha B OS=Tetraodon nigroviridis GN=scn4ab PE=3 SV=1
EVM0009262	PREDICTED: thimet oligopeptidase			H.erectus.020407	CUGBP Elav-like family member 3 OS=Danio rerio GN=celf3 PE=2 SV=2
EVM0003108	mitogen-activated protein kinase 14A isoform X1			H.erectus.002530	Nuclear factor erythroid 2-related factor 2 OS=Bos taurus GN=NFE2L2 PE=2 SV=2
EVM0015933	PREDICTED: transcription factor 15-like			H.erectus.018650	Rho guanine nucleotide exchange factor 2 OS=Sus scrofa GN=ARHGEF2 PE=2 SV=1
EVM0005164	cysteine-rich protein 2-binding protein isoform X2			Novel00151
EVM0005339	PREDICTED: regulator of nonsense transcripts 3B			H.erectus.013113	Uncharacterized protein C17orf89 homolog OS=Mus musculus PE=3 SV=1
EVM0001607	ceramide synthase 2a			H.erectus.010803	Serine/threonine-protein kinase RIO3 OS=Homo sapiens GN=RIOK3 PE=1 SV=2
EVM0005577	PREDICTED: BET1 homolog			H.erectus.004338	Protein MANBAL OS=Homo sapiens GN=MANBAL PE=1 SV=1
EVM0001368	PREDICTED: macrophage migration inhibitory factor			H.erectus.020383	Saxitoxin and tetrodotoxin-binding protein 1 OS=Takifugu pardalis GN=psbp1 PE=1 SV=2
EVM0012207	la-related protein 4 isoform X3			H.erectus.008315	Cystinosin OS=Homo sapiens GN=CTNS PE=1 SV=2
EVM0020767	transmembrane protein 127			H.erectus.014783	Ras-related protein Rab-11A OS=Gallus gallus GN=RAB11A PE=2 SV=1
EVM0007509	pyruvate dehydrogenase E1 subunit alpha 1a			H.erectus.020629	Poly(rC)-binding protein 2 OS=Mus musculus GN=Pcbp2 PE=1 SV=1
EVM0005436	LIM domain transcription factor LMO4-like			Novel00211
EVM0021192	PREDICTED: cytoplasmic protein NCK1 isoform X1			H.erectus.004024	Beta-galactosidase OS=Mus musculus GN=Glb1 PE=2 SV=1
EVM0019668	eukaryotic translation initiation factor 4eb			H.erectus.018694	Alpha-endosulfine OS=Salmo salar GN=ensa PE=3 SV=1
EVM0002289	PREDICTED: tetraspanin-18-like			H.erectus.020787	Dolichyl-phosphate beta-glucosyltransferase OS=Homo sapiens GN=ALG5 PE=1 SV=1
EVM0012133	lactoylglutathione lyase			H.erectus.017478	MOSC domain-containing protein 1, mitochondrial OS=Danio rerio GN=mosc1 PE=2 SV=1
EVM0020015	aconitate hydratase, mitochondrial-like			H.erectus.016324	Potassium voltage-gated channel subfamily A member 1 OS=Homo sapiens GN=KCNA1 PE=1 SV=2
EVM0017419	PREDICTED: EH domain-containing protein 1-like			H.erectus.003062	Calponin-2 OS=Mus musculus GN=Cnn2 PE=2 SV=1
EVM0001318	transcription factor MafB			H.erectus.014355	Coiled-coil-helix-coiled-coil-helix domain-containing protein 1 OS=Mus musculus GN=Chchd1 PE=2 SV=1
EVM0001542	cytosolic arginine sensor for mTORC1 subunit 2			H.erectus.000585	Histone H2B 1/2 OS=Danio rerio GN=zgc:112234 PE=2 SV=3
EVM0005008	PREDICTED: hyaluronidase-2			H.erectus.010394	Sphingolipid delta(4)-desaturase/C4-hydroxylase DES2 OS=Homo sapiens GN=DEGS2 PE=2 SV=2
EVM0001772	PREDICTED: acyl carrier protein, mitochondrial			H.erectus.006800	LIM domain-binding protein 1 OS=Xenopus laevis GN=ldb1 PE=1 SV=2
EVM0015205	PREDICTED: carboxypeptidase M isoform X1			H.erectus.009626	Cytochrome b-c1 complex subunit Rieske, mitochondrial OS=Lagothrix lagotricha GN=UQCRFS1 PE=3 SV=1
EVM0008541	mth938 domain-containing protein			H.erectus.018703	Dynactin subunit 3 OS=Bos taurus GN=DCTN3 PE=2 SV=1
EVM0005175	solute carrier family 49 member A3			H.erectus.021967	Focal adhesion kinase 1 OS=Homo sapiens GN=PTK2 PE=1 SV=2
EVM0010250	transmembrane protein 165			H.erectus.011889	N-acyl-phosphatidylethanolamine-hydrolyzing phospholipase D OS=Homo sapiens GN=NAPEPLD PE=1 SV=2
EVM0015201	PREDICTED: protein NDRG1 isoform X2			H.erectus.018561	Cbp/p300-interacting transactivator 3 OS=Gallus gallus GN=CITED3 PE=2 SV=1
EVM0019640	PREDICTED: rho GTPase-activating protein 7 isoform X2			H.erectus.005652	Coiled-coil domain-containing protein 114 OS=Mus musculus GN=Ccdc114 PE=2 SV=1
EVM0001948	PREDICTED: sorting and assembly machinery component 50 homolog			H.erectus.022399	DnaJ homolog subfamily A member 2 OS=Bos taurus GN=DNAJA2 PE=2 SV=1
EVM0012747	PREDICTED: apoptosis-stimulating of p53 protein 1 isoform X1			H.erectus.013448	Protein sprouty homolog 1 OS=Cervus elaphus GN=SPRY1 PE=2 SV=1
EVM0009131	PREDICTED: leptin receptor gene-related protein			H.erectus.003412	Max-binding protein MNT OS=Mus musculus GN=Mnt PE=2 SV=2
EVM0015358	myotrophin			H.erectus.006515	Acylphosphatase-2 OS=Homo sapiens GN=ACYP2 PE=1 SV=2
EVM0017900	ADP-ribosylation factor 4			H.erectus.020815	Fibroblast growth factor receptor 4 OS=Danio rerio GN=fgfr4 PE=1 SV=1
EVM0012980	protein kinase C and casein kinase II substrate protein 3			H.erectus.006410	NA
EVM0015055	PREDICTED: procollagen galactosyltransferase 1-like			H.erectus.000115	Transmembrane emp24 domain-containing protein 4 OS=Mus musculus GN=Tmed4 PE=2 SV=1
EVM0004130	PREDICTED: 6.8 kDa mitochondrial proteolipid			H.erectus.008879	DDB1- and CUL4-associated factor 7 OS=Mus musculus GN=Dcaf7 PE=2 SV=1
EVM0013405	PREDICTED: secreted frizzled-related protein 3			H.erectus.004580	Probable palmitoyltransferase ZDHHC1 OS=Mus musculus GN=Zdhhc1 PE=2 SV=2
EVM0011791	mediator of RNA polymerase II transcription subunit 29			H.erectus.012871	ATP-binding cassette sub-family D member 1 OS=Homo sapiens GN=ABCD1 PE=1 SV=2
EVM0016671	hepatocyte growth factor-regulated tyrosine kinase substrate isoform X1			H.erectus.016407	Cyclic AMP-responsive element-binding protein 3-like protein 2 OS=Danio rerio GN=creb3l2 PE=2 SV=1
EVM0018281	3-hydroxyisobutyrate dehydrogenase b			H.erectus.022408	Multiple C2 and transmembrane domain-containing protein 2 OS=Homo sapiens GN=MCTP2 PE=1 SV=3
EVM0015872	protein C10			H.erectus.002469	Protein TFG OS=Homo sapiens GN=TFG PE=1 SV=2
EVM0002745	GON-4-like protein isoform X2			H.erectus.007479	Putative protein 2 (Fragment) OS=Takifugu rubripes PE=3 SV=1
EVM0010929	PREDICTED: mitogen-activated protein kinase kinase kinase 11-like isoform X2			H.erectus.018922	Ubiquitin-fold modifier-conjugating enzyme 1 OS=Danio rerio GN=ufc1 PE=2 SV=1
EVM0002368	ubiquitin-conjugating enzyme E2 D2			H.erectus.017647	Serine/threonine-protein kinase MRCK beta OS=Homo sapiens GN=CDC42BPB PE=1 SV=2
EVM0013949	septin 9b isoform X2			H.erectus.009915	Glycogen phosphorylase, muscle form OS=Homo sapiens GN=PYGM PE=1 SV=6
EVM0012335	PREDICTED: secretory carrier-associated membrane protein 3			H.erectus.015314	Protein max OS=Danio rerio GN=max PE=2 SV=1
EVM0000047	PREDICTED: tenascin-N-like isoform X2			H.erectus.008108	26S proteasome non-ATPase regulatory subunit 9 OS=Rattus norvegicus GN=Psmd9 PE=1 SV=1
EVM0007589	translation initiation factor eIF-2B subunit beta			H.erectus.016297	Inhibitor of growth protein 3 OS=Mus musculus GN=Ing3 PE=2 SV=2
EVM0017422	tensin-1 isoform X10			H.erectus.003437	Acetyl-coenzyme A transporter 1 OS=Rattus norvegicus GN=Slc33a1 PE=2 SV=1
EVM0013115	PREDICTED: desmoplakin isoform X1			H.erectus.006300	STE20-like serine/threonine-protein kinase OS=Homo sapiens GN=SLK PE=1 SV=1
EVM0012681	PREDICTED: plasminogen activator inhibitor 1 RNA-binding protein			H.erectus.018853	Integral membrane protein DGCR2/IDD OS=Homo sapiens GN=DGCR2 PE=1 SV=1
EVM0015097	PREDICTED: AP-1 complex subunit sigma-2-like isoform X5			H.erectus.001768	Carboxy-terminal domain RNA polymerase II polypeptide A small phosphatase 2 OS=Homo sapiens GN=CTDSP2 PE=1 SV=2
EVM0007854	PREDICTED: pre-mRNA-splicing factor ISY1 homolog			H.erectus.007919	Aryl hydrocarbon receptor nuclear translocator-like protein 2 OS=Gallus gallus GN=ARNTL2 PE=1 SV=1
EVM0011885	PREDICTED: ras-related protein Rab-11B-like			H.erectus.014862	Nodal homolog OS=Xenopus tropicalis GN=nodal PE=2 SV=1
EVM0000102	coagulation factor XIII A chain			H.erectus.014326	Microtubule-associated proteins 1A/1B light chain 3B OS=Rattus norvegicus GN=Map1lc3b PE=1 SV=3
EVM0016825	PREDICTED: jun dimerization protein 2			H.erectus.007365	NA
EVM0002218	PREDICTED: ER membrane protein complex subunit 10 isoform X2			H.erectus.017568	Cytoskeletal protein 4.1 OS=Xenopus laevis GN=epb41 PE=2 SV=1
EVM0001372	SUMO-conjugating enzyme UBC9-like			H.erectus.010714	Spermatogenesis-associated protein 13 OS=Homo sapiens GN=SPATA13 PE=1 SV=1
EVM0005068	secretory carrier-associated membrane protein 1-like			H.erectus.001354	Nuclear factor interleukin-3-regulated protein OS=Xenopus tropicalis GN=nfil3 PE=2 SV=1
EVM0004007	PREDICTED: RNA-binding protein with serine-rich domain 1-like isoform X3			H.erectus.021811	Uncharacterized protein C9orf4 OS=Homo sapiens GN=C9orf4 PE=2 SV=2
EVM0013286	PREDICTED: TBC1 domain family member 15			H.erectus.021799	Cadherin-17 OS=Rattus norvegicus GN=Cdh17 PE=2 SV=1
EVM0015291	PREDICTED: SAGA-associated factor 29			H.erectus.021412	Alcohol dehydrogenase class-3 OS=Sparus aurata PE=2 SV=1
EVM0002654	PREDICTED: protein max-like isoform X2			H.erectus.017491	Autophagy-related protein 9A OS=Homo sapiens GN=ATG9A PE=1 SV=3
EVM0005259	matrix metalloproteinase-9			H.erectus.014152	Brefeldin A-inhibited guanine nucleotide-exchange protein 3 OS=Homo sapiens GN=ARFGEF3 PE=1 SV=3
EVM0013968	PREDICTED: tyrosine-protein phosphatase non-receptor type 2-like			H.erectus.000098	Fer-1-like protein 6 OS=Homo sapiens GN=FER1L6 PE=2 SV=2
EVM0011401	MTSS I-BAR domain containing 2a isoform X2			H.erectus.001897	Formimidoyltransferase-cyclodeaminase OS=Sus scrofa GN=FTCD PE=1 SV=1
EVM0008702	SH3 and cysteine-rich domain-containing protein isoform X2			H.erectus.003571	14 kDa phosphohistidine phosphatase OS=Mus musculus GN=Phpt1 PE=1 SV=1
EVM0017748	pescadillo			H.erectus.015433	SID1 transmembrane family member 2 OS=Mus musculus GN=Sidt2 PE=1 SV=1
EVM0004483	PREDICTED: peptidyl-prolyl cis-trans isomerase FKBP2			H.erectus.011001	Ankyrin repeat and fibronectin type-III domain-containing protein 1 OS=Homo sapiens GN=ANKFN1 PE=2 SV=2
EVM0013619	PREDICTED: copine-3-like isoform X1			H.erectus.013100	Dual specificity protein kinase CLK1 OS=Mus musculus GN=Clk1 PE=1 SV=2
EVM0010288	gastric triacylglycerol lipase			H.erectus.021131	Ras-related protein Rab-14 OS=Pongo abelii GN=RAB14 PE=2 SV=3
EVM0009129	PREDICTED: germ cell-specific gene 1-like protein			H.erectus.015535	Proline-rich protein PRCC OS=Homo sapiens GN=PRCC PE=1 SV=1
EVM0019238	kinesin-like protein KIFC3 isoform X1			H.erectus.001512	SH3 domain-binding glutamic acid-rich-like protein OS=Bos taurus GN=SH3BGRL PE=3 SV=1
EVM0001210	PREDICTED: vesicle transport protein SFT2A			H.erectus.013361	Uncharacterized protein DKFZp762I1415 OS=Homo sapiens PE=4 SV=1
EVM0000735	napsin-A			H.erectus.020684	Transcription elongation factor SPT6 OS=Danio rerio GN=supt6h PE=1 SV=1
EVM0007400	pre-mRNA-splicing regulator WTAP			H.erectus.017175	SEC14 domain and spectrin repeat-containing protein 1 OS=Homo sapiens GN=SESTD1 PE=1 SV=2
EVM0006753	TNF receptor-associated factor 3			H.erectus.021066	Myelin protein zero-like protein 2 OS=Bos taurus GN=MPZL2 PE=2 SV=1
EVM0018011	PREDICTED: ubiquitin-conjugating enzyme E2 variant 2			H.erectus.005210	40S ribosomal protein S3 OS=Ictalurus punctatus GN=rps3 PE=2 SV=1
EVM0000798	PREDICTED: mitotic spindle-associated MMXD complex subunit MIP18			H.erectus.017734	Superoxide dismutase [Mn], mitochondrial OS=Rattus norvegicus GN=Sod2 PE=1 SV=2
EVM0000551	thioredoxin domain-containing protein 9			H.erectus.008492	TBC1 domain family member 17 OS=Mus musculus GN=Tbc1d17 PE=2 SV=2
EVM0000024	PREDICTED: sodium- and chloride-dependent GABA transporter 2-like			H.erectus.000183	NADH dehydrogenase [ubiquinone] 1 beta subcomplex subunit 4 OS=Mus musculus GN=Ndufb4 PE=1 SV=3
EVM0012949	PREDICTED: KN motif and ankyrin repeat domain-containing protein 1-like			H.erectus.009624	Unconventional prefoldin RPB5 interactor 1 OS=Homo sapiens GN=URI1 PE=1 SV=3
EVM0000232	PREDICTED: uncharacterized protein C11orf96 homolog			H.erectus.011769	Ubiquitin carboxyl-terminal hydrolase isozyme L1 OS=Homo sapiens GN=UCHL1 PE=1 SV=2
EVM0017838	PREDICTED: phosphatidylinositol 3,4,5-trisphosphate 3-phosphatase TPTE2-like isoform X1			H.erectus.006123	Solute carrier family 41 member 3 OS=Rattus norvegicus GN=Slc41a3 PE=2 SV=1
EVM0013226	PREDICTED: arylamine N-acetyltransferase, pineal gland isozyme NAT-10-like			H.erectus.000108	CREB/ATF bZIP transcription factor OS=Homo sapiens GN=CREBZF PE=1 SV=2
EVM0021102	PREDICTED: thioredoxin reductase 1, cytoplasmic-like			H.erectus.020365	Cyclic AMP-dependent transcription factor ATF-6 beta OS=Mus musculus GN=Atf6b PE=2 SV=1
EVM0002932	mitochondrial import receptor subunit TOM22 homolog			H.erectus.018800	Guanine nucleotide-binding protein G(I)/G(S)/G(O) subunit gamma-10 OS=Homo sapiens GN=GNG10 PE=1 SV=1
EVM0018949	PREDICTED: immunoglobulin superfamily member 10-like			H.erectus.000330	Phosphatidylinositol-4-phosphate 5-kinase type-1 gamma OS=Mus musculus GN=Pip5k1c PE=1 SV=2
EVM0006252	kinesin-associated protein 3a			H.erectus.019701	Proline-rich transmembrane protein 1 OS=Rattus norvegicus GN=Prrt1 PE=2 SV=2
EVM0003145	PREDICTED: phosphatidylinositol 4-kinase beta-like isoform X2			H.erectus.005094	NA
EVM0021117	PREDICTED: uncharacterized protein LOC109516713 isoform X1			H.erectus.010240	Cationic amino acid transporter 3 OS=Homo sapiens GN=SLC7A3 PE=1 SV=1
EVM0004888	PREDICTED: histone-lysine N-methyltransferase EZH1-like isoform X2			H.erectus.022319	Tetraspanin-17 OS=Bos taurus GN=TSPAN17 PE=2 SV=1
EVM0006148	PREDICTED: alpha-N-acetylgalactosaminide alpha-2,6-sialyltransferase 6 isoform X1			H.erectus.008313	Sodium/glucose cotransporter 4 OS=Danio rerio GN=slc5a9 PE=2 SV=1
EVM0014768	PREDICTED: eukaryotic translation initiation factor 4 gamma 2-like			H.erectus.006060	General transcription factor IIF subunit 1 OS=Xenopus laevis GN=gtf2f1 PE=2 SV=1
EVM0012843	PREDICTED: sialin-like isoform X3			H.erectus.017282	Eukaryotic translation initiation factor 5A-1 OS=Oryctolagus cuniculus GN=EIF5A PE=1 SV=2
EVM0011324	PREDICTED: epithelial membrane protein 2			H.erectus.018372	ADP-ribosylation factor-like protein 8A OS=Homo sapiens GN=ARL8A PE=1 SV=1
EVM0012956	PREDICTED: A-kinase anchor protein 1, mitochondrial			H.erectus.008695	Syntaxin-binding protein 2 OS=Canis familiaris GN=STXBP2 PE=2 SV=1
EVM0016755	PREDICTED: mitotic-spindle organizing protein 2-like isoform X1			H.erectus.020870	CCR4-NOT transcription complex subunit 8 OS=Homo sapiens GN=CNOT8 PE=1 SV=1
EVM0008907	phospholipase A and acyltransferase 3-like isoform X2			H.erectus.011325	Ras-related protein Rab-5C OS=Mus musculus GN=Rab5c PE=1 SV=2
EVM0008377	trans-2,3-enoyl-CoA reductase b isoform X1			H.erectus.008229	Cadherin-1 OS=Bos taurus GN=CDH1 PE=2 SV=1
EVM0019962	phosphatidylinositol N-acetylglucosaminyltransferase subunit Y-like			H.erectus.014967	Response gene to complement 32 protein OS=Mus musculus GN=Rgc32 PE=2 SV=1
EVM0018289	PREDICTED: redox-regulatory protein FAM213A-like			H.erectus.001437	Protein CDV3 homolog OS=Danio rerio GN=cdv3 PE=2 SV=1
EVM0003110	PREDICTED: isocitrate dehydrogenase			H.erectus.019405	AMP deaminase 2 OS=Homo sapiens GN=AMPD2 PE=1 SV=2
EVM0018021	PREDICTED: STE20-like serine/threonine-protein kinase isoform X1			H.erectus.011437	Protein ITFG3 OS=Rattus norvegicus GN=Itfg3 PE=1 SV=1
EVM0000148	small integral membrane protein 30-like			H.erectus.007542	AKT-interacting protein OS=Danio rerio GN=aktip PE=2 SV=1
EVM0011556	PREDICTED: protein phosphatase 1 regulatory subunit 15B-like			H.erectus.016698	Probable ergosterol biosynthetic protein 28 OS=Mus musculus GN=ORF11 PE=2 SV=1
EVM0014137	PREDICTED: AN1-type zinc finger protein 5-like			H.erectus.000778	Lysosome-associated membrane glycoprotein 2 OS=Gallus gallus GN=LAMP2 PE=2 SV=1
EVM0020761	bromodomain-containing protein 2a			H.erectus.001418	Eyes absent homolog 1 OS=Homo sapiens GN=EYA1 PE=1 SV=2
EVM0019843	EMILIN-1a			H.erectus.009448	Syntabulin OS=Mus musculus GN=Sybu PE=1 SV=1
EVM0016318	serine/threonine-protein phosphatase PP1-gamma catalytic subunit			H.erectus.015854	Transcription factor ETV6 OS=Homo sapiens GN=ETV6 PE=1 SV=1
EVM0013512	PREDICTED: protein NDRG3 isoform X3			H.erectus.020098	Sodium/potassium-transporting ATPase subunit alpha-3 OS=Gallus gallus GN=ATP1A3 PE=2 SV=1
EVM0005469	PREDICTED: bromodomain-containing protein 3 isoform X3			H.erectus.009879	NA
EVM0020110	COP9 signalosome complex subunit 5			H.erectus.005726	5-aminolevulinate synthase, nonspecific, mitochondrial OS=Opsanus tau GN=alas1 PE=2 SV=1
EVM0000721	PREDICTED: adenosylhomocysteinase			H.erectus.020818	Membrane-associated progesterone receptor component 1 OS=Pongo abelii GN=PGRMC1 PE=2 SV=3
EVM0000770	PREDICTED: eukaryotic translation initiation factor 4 gamma 1-like isoform X2			H.erectus.009601	Cytosolic carboxypeptidase 2 OS=Danio rerio GN=zte25 PE=2 SV=1
EVM0009407	PREDICTED: glucocorticoid-induced transcript 1 protein-like isoform X1			H.erectus.011830	Hypoxia up-regulated protein 1 OS=Danio rerio GN=hyou1 PE=2 SV=1
EVM0002285	--			H.erectus.003417	Phosphoserine phosphatase OS=Pongo abelii GN=PSPH PE=2 SV=1
EVM0001725	PREDICTED: KH domain-containing, RNA-binding, signal transduction-associated protein 1-like isoform X1			H.erectus.018370	MRG-binding protein OS=Homo sapiens GN=MRGBP PE=1 SV=1
EVM0017139	PREDICTED: putative E3 ubiquitin-protein ligase SH3RF2 isoform X2			H.erectus.017388	Glia maturation factor beta OS=Pongo abelii GN=GMFB PE=2 SV=3
EVM0016428	arf-GAP with Rho-GAP domain, ANK repeat and PH domain-containing protein 1-like isoform X6			H.erectus.001174	Alpha-1,3-mannosyl-glycoprotein 4-beta-N-acetylglucosaminyltransferase B OS=Danio rerio GN=mgat4b PE=2 SV=1
EVM0006676	NADH-cytochrome b5 reductase 3-like			H.erectus.017733	Pre-mRNA-splicing regulator WTAP OS=Danio rerio GN=wtap PE=2 SV=1
EVM0013874	ubiquitin-conjugating enzyme E2Nb			H.erectus.015364	Eukaryotic translation initiation factor 2 subunit 1 OS=Gallus gallus GN=EIF2S1 PE=2 SV=2
EVM0010493	PREDICTED: arrestin red cell isoform X1			H.erectus.002776	Serine/threonine-protein phosphatase PP1-gamma catalytic subunit OS=Xenopus tropicalis GN=ppp1cc PE=2 SV=1
EVM0006978	PREDICTED: poly(rC)-binding protein 2-like isoform X1			H.erectus.012576	NA
EVM0002148	PREDICTED: 10 kDa heat shock protein, mitochondrial isoform X2			H.erectus.020717	Prenylcysteine oxidase-like OS=Homo sapiens GN=PCYOX1L PE=1 SV=2
EVM0011637	syntaxin-4			H.erectus.006181	ERBB receptor feedback inhibitor 1 OS=Homo sapiens GN=ERRFI1 PE=1 SV=1
EVM0017368	PREDICTED: cystinosin isoform X1			H.erectus.002531	Heterogeneous nuclear ribonucleoprotein A3 homolog 2 OS=Xenopus laevis PE=2 SV=1
EVM0000295	type-1 angiotensin II receptor-associated protein isoform X1			H.erectus.013487	Coiled-coil domain-containing protein 65 OS=Macaca fascicularis GN=CCDC65 PE=2 SV=1
EVM0016906	3-hydroxyacyl-CoA dehydrogenase type-2 isoform X2			H.erectus.022322	Dynactin subunit 4 OS=Homo sapiens GN=DCTN4 PE=1 SV=1
EVM0004814	PREDICTED: desumoylating isopeptidase 1			H.erectus.019663	Hepcidin OS=Morone chrysops x Morone saxatilis GN=hamp PE=1 SV=1
EVM0008553	PREDICTED: cytoplasmic dynein 1 intermediate chain 2 isoform X3			H.erectus.003012	U3 small nucleolar ribonucleoprotein protein IMP3 OS=Homo sapiens GN=IMP3 PE=1 SV=1
EVM0010453	PREDICTED: vezatin isoform X1			H.erectus.009954	Prefoldin subunit 2 OS=Homo sapiens GN=PFDN2 PE=1 SV=1
EVM0014960	DNA-directed RNA polymerase II subunit RPB2			H.erectus.005811	Retinol dehydrogenase 14 OS=Mus musculus GN=Rdh14 PE=1 SV=1
EVM0015816	26S proteasome regulatory subunit 4			H.erectus.001874	GRIP1-associated protein 1 OS=Rattus norvegicus GN=Gripap1 PE=1 SV=1
EVM0019591	PREDICTED: protein Jade-2 isoform X1			H.erectus.021581	Apoptosis-inducing factor 1, mitochondrial OS=Rattus norvegicus GN=Aifm1 PE=1 SV=1
EVM0009170	PREDICTED: transmembrane protein 33-like			H.erectus.000965	Arginine/serine-rich coiled-coil protein 2 OS=Danio rerio GN=rsrc2 PE=2 SV=1
EVM0001584	PREDICTED: general transcription factor IIH subunit 3			H.erectus.019144	FYN-binding protein OS=Homo sapiens GN=FYB PE=1 SV=2
EVM0011293	PREDICTED: uncharacterized protein LOC109507811			H.erectus.005599	NA
EVM0013109	uncharacterized protein LOC119798672 isoform X2			H.erectus.004702	Cell cycle progression protein 1 OS=Pongo abelii GN=CCPG1 PE=2 SV=1
EVM0007663	Lsm4 protein			H.erectus.020446	Transcription factor AP-1 OS=Coturnix coturnix japonica GN=JUN PE=2 SV=1
EVM0021011	--			H.erectus.003681	Membrane-associated phosphatidylinositol transfer protein 2 OS=Homo sapiens GN=PITPNM2 PE=1 SV=1
EVM0020359	PREDICTED: zinc finger Ran-binding domain-containing protein 2 isoform X2			H.erectus.022060	Anaphase-promoting complex subunit 13 OS=Mus musculus GN=Anapc13 PE=2 SV=1
EVM0004219	PREDICTED: uncharacterized protein CXorf23-like			H.erectus.001021	Sulfhydryl oxidase 2 OS=Mus musculus GN=Qsox2 PE=2 SV=1
EVM0019144	PREDICTED: protein unc-93 homolog B1			H.erectus.019841	Cullin-1 OS=Mus musculus GN=Cul1 PE=1 SV=1
EVM0016743	PREDICTED: methionine adenosyltransferase 2 subunit beta isoform X2			H.erectus.007504	NADPH--cytochrome P450 reductase OS=Bos taurus GN=POR PE=2 SV=3
EVM0011231	PREDICTED: aldehyde dehydrogenase, mitochondrial			H.erectus.018939	Solute carrier family 25 member 46 OS=Danio rerio GN=slc25a46 PE=2 SV=1
EVM0014280	--			H.erectus.004150	Syntaxin-2 OS=Rattus norvegicus GN=Stx2 PE=2 SV=2
EVM0014122	nck-associated protein 1 isoform X4			H.erectus.015653	Protein S100-A1 OS=Bos taurus GN=S100A1 PE=1 SV=2
EVM0014957	protein YIPF3 isoform X1			H.erectus.020132	Flotillin-1 OS=Carassius auratus GN=flot1 PE=1 SV=1
EVM0010853	signal peptidase complex subunit 3			H.erectus.004092	Prolyl 4-hydroxylase subunit alpha-2 OS=Homo sapiens GN=P4HA2 PE=1 SV=1
EVM0000082	serine incorporator 2			H.erectus.020957	Interferon regulatory factor 1 OS=Gallus gallus GN=IRF1 PE=2 SV=1
EVM0002662	inactive phospholipase D5 isoform X1			H.erectus.008859	Nucleolar transcription factor 1 OS=Rattus norvegicus GN=Ubtf PE=1 SV=1
EVM0015924	PREDICTED: kinectin isoform X1			H.erectus.002065	Galectin-related protein OS=Gallus gallus GN=LGALSL PE=2 SV=1
EVM0015622	PREDICTED: ubiquitin thioesterase OTUB1			H.erectus.010747	Acyl-CoA dehydrogenase family member 11 OS=Gallus gallus GN=ACAD11 PE=2 SV=1
EVM0015153	sterol carrier protein 2b isoform X1			H.erectus.007992	NA
EVM0002147	E3 ubiquitin-protein ligase RING2			H.erectus.018167	PRA1 family protein 3 OS=Bos taurus GN=ARL6IP5 PE=2 SV=1
EVM0006734	14-3-3 protein beta/alpha-1-like			H.erectus.017058	Chromobox protein homolog 5 OS=Mus musculus GN=Cbx5 PE=1 SV=1
EVM0010262	von Willebrand factor C domain-containing protein 2-like			H.erectus.002110	Sigma non-opioid intracellular receptor 1 OS=Danio rerio GN=sigmar1 PE=2 SV=1
EVM0003916	transcriptional repressor protein YY1-like isoform X1			H.erectus.002454	SPRY domain-containing protein 7 OS=Gallus gallus GN=SPRYD7 PE=2 SV=1
EVM0001774	PREDICTED: androgen receptor-like			H.erectus.020641	Uncharacterized protein C3orf18 OS=Homo sapiens GN=C3orf18 PE=2 SV=2
EVM0016025	arf-GAP with Rho-GAP domain, ANK repeat and PH domain-containing protein 3 isoform X2			H.erectus.019849	Arf-GAP with SH3 domain, ANK repeat and PH domain-containing protein 1 OS=Rattus norvegicus GN=Asap1 PE=2 SV=2
EVM0009465	PREDICTED: cleavage and polyadenylation specificity factor subunit 3-like			H.erectus.013726	Putative helicase mov-10-B.1 OS=Danio rerio GN=mov10b.1 PE=2 SV=2
EVM0005106	craniofacial development protein 1 isoform X1			H.erectus.010765	Motor neuron and pancreas homeobox protein 1 OS=Mus musculus GN=Mnx1 PE=2 SV=2
EVM0005323	PREDICTED: dynein light chain Tctex-type 3-like			H.erectus.018642	Acidic leucine-rich nuclear phosphoprotein 32 family member E OS=Danio rerio GN=anp32e PE=1 SV=1
EVM0010169	clathrin heavy chain 1 isoform X2			H.erectus.002876	Carbonic anhydrase-related protein OS=Mus musculus GN=Ca8 PE=1 SV=5
EVM0015815	PREDICTED: solute carrier family 25 member 35 isoform X1			H.erectus.016217	Neuroplastin OS=Mus musculus GN=Nptn PE=1 SV=3
EVM0014905	isocitrate dehydrogenase			H.erectus.013479	Serine palmitoyltransferase small subunit A OS=Danio rerio GN=sptssa PE=2 SV=1
EVM0007925	aminoacyl tRNA synthase complex-interacting multifunctional protein 2 isoform X1			H.erectus.008578	CDP-diacylglycerol--inositol 3-phosphatidyltransferase OS=Mus musculus GN=Cdipt PE=1 SV=1
EVM0019811	PREDICTED: NFX1-type zinc finger-containing protein 1 isoform X2			H.erectus.001392	Netrin-1 OS=Homo sapiens GN=NTN1 PE=1 SV=2
EVM0005882	huntingtin interacting protein 1 related b isoform X2			H.erectus.006635	Monocyte to macrophage differentiation factor 2 OS=Mus musculus GN=Mmd2 PE=2 SV=1
EVM0002433	nuclear transcription factor Y subunit beta-like			H.erectus.018277	Dual specificity protein phosphatase 6 OS=Homo sapiens GN=DUSP6 PE=1 SV=2
EVM0013077	F-box only protein 11-like isoform X1			H.erectus.007466	F-box only protein 9 OS=Bos taurus GN=FBXO9 PE=2 SV=1
EVM0012853	ubiquitin-conjugating enzyme E2 A			H.erectus.007828	Inhibitor of growth protein 5 OS=Mus musculus GN=Ing5 PE=1 SV=1
EVM0019749	PREDICTED: pre-mRNA-processing-splicing factor 8			H.erectus.011107	Putative tRNA pseudouridine synthase Pus10 OS=Mus musculus GN=Pus10 PE=1 SV=1
EVM0016471	PREDICTED: calcium uptake protein 2, mitochondrial isoform X1			H.erectus.010075	Estradiol 17-beta-dehydrogenase 12-B OS=Danio rerio GN=hsd17b12b PE=2 SV=2
EVM0011765	PREDICTED: T-complex protein 1 subunit eta			H.erectus.014450	Magnesium transporter NIPA2 OS=Pongo abelii GN=NIPA2 PE=2 SV=1
EVM0015561	survival of motor neuron-related-splicing factor 30			H.erectus.010944	Acyl-CoA synthetase family member 2, mitochondrial OS=Danio rerio GN=acsf2 PE=2 SV=1
EVM0008690	PREDICTED: dnaJ homolog subfamily C member 3-like isoform X2			Novel00976
EVM0002830	malate dehydrogenase, cytoplasmic-like isoform X2			H.erectus.022368	Dual specificity protein phosphatase 1 OS=Homo sapiens GN=DUSP1 PE=1 SV=3
EVM0000505	PREDICTED: importin-5			H.erectus.001302	Tetraspanin-5 OS=Bos taurus GN=TSPAN5 PE=2 SV=1
EVM0001697	PREDICTED: glioma tumor suppressor candidate region gene 2 protein			H.erectus.000368	Transcriptional repressor p66-alpha OS=Homo sapiens GN=GATAD2A PE=1 SV=1
EVM0018052	PREDICTED: 14-3-3 protein gamma-1			H.erectus.010996	Hepatic leukemia factor OS=Mus musculus GN=Hlf PE=2 SV=1
EVM0017677	PREDICTED: microfibrillar-associated protein 1			H.erectus.015508	Connective tissue growth factor OS=Bos taurus GN=CTGF PE=2 SV=2
EVM0017169	dihydrolipoyllysine-residue succinyltransferase component of 2-oxoglutarate dehydrogenase complex, mitochondrial			H.erectus.003728	Ribosome-releasing factor 2, mitochondrial OS=Danio rerio GN=gfm2 PE=2 SV=2
EVM0018318	PREDICTED: activated RNA polymerase II transcriptional coactivator p15			H.erectus.015550	CMP-N-acetylneuraminate-beta-galactosamide-alpha-2,3-sialyltransferase 1 OS=Gallus gallus GN=ST3GAL1 PE=2 SV=1
EVM0019959	PREDICTED: probable cytosolic iron-sulfur protein assembly protein CIAO1			H.erectus.022057	14-3-3-like protein 2 OS=Caenorhabditis elegans GN=ftt-2 PE=1 SV=1
EVM0020917	PREDICTED: protein furry homolog isoform X3			H.erectus.014347	Alpha-actinin-4 OS=Homo sapiens GN=ACTN4 PE=1 SV=2
EVM0003516	PREDICTED: dynactin subunit 1-like isoform X4			H.erectus.011667	Protein phosphatase 1 regulatory subunit 37 OS=Danio rerio GN=ppp1r37 PE=2 SV=1
EVM0013083	PREDICTED: copper chaperone for superoxide dismutase isoform X2			H.erectus.011374	Serine/threonine-protein kinase BRSK1 OS=Mus musculus GN=Brsk1 PE=1 SV=1
EVM0008691	PREDICTED: transmembrane protein 214 isoform X2			H.erectus.022169	Protein FAM100A OS=Danio rerio GN=fam100a PE=2 SV=1
EVM0016019	PREDICTED: anoctamin-10 isoform X1			H.erectus.022144	Eyes absent homolog 2 OS=Mus musculus GN=Eya2 PE=1 SV=1
EVM0006392	B-cell CLL/lymphoma 7 protein family member B-B			H.erectus.020105	Microtubule-actin cross-linking factor 1 OS=Rattus norvegicus GN=Macf1 PE=1 SV=1
EVM0007111	threonine--tRNA ligase 1, cytoplasmic			H.erectus.006691	TRAF-type zinc finger domain-containing protein 1 OS=Bos taurus GN=TRAFD1 PE=2 SV=1
EVM0012190	PREDICTED: DNA repair protein XRCC4-like			H.erectus.013662	Stress-70 protein, mitochondrial OS=Bos taurus GN=HSPA9 PE=2 SV=1
EVM0019049	PREDICTED: E3 ubiquitin-protein ligase HUWE1 isoform X4			H.erectus.015643	Rho guanine nucleotide exchange factor 2 OS=Homo sapiens GN=ARHGEF2 PE=1 SV=4
EVM0002759	PREDICTED: hepatocyte growth factor			H.erectus.006148	Large neutral amino acids transporter small subunit 1 OS=Homo sapiens GN=SLC7A5 PE=1 SV=2
EVM0018526	PREDICTED: protein ABHD16A			H.erectus.007827	Pleckstrin homology domain-containing family B member 2 OS=Gallus gallus GN=PLEKHB2 PE=2 SV=1
EVM0016092	PREDICTED: small VCP/p97-interacting protein isoform X1			H.erectus.005919	Aconitate hydratase, mitochondrial OS=Rattus norvegicus GN=Aco2 PE=1 SV=2
EVM0015020	PREDICTED: acidic fibroblast growth factor intracellular-binding protein B-like isoform X2			H.erectus.006749	Deleted in malignant brain tumors 1 protein OS=Homo sapiens GN=DMBT1 PE=1 SV=2
EVM0016050	tumor suppressor protein p53			H.erectus.017563	Rho GTPase-activating protein 18 OS=Homo sapiens GN=ARHGAP18 PE=1 SV=3
EVM0002629	PREDICTED: rab GTPase-binding effector protein 2-like isoform X2			H.erectus.005299	ADP-ribosylation factor GTPase-activating protein 2 OS=Xenopus tropicalis GN=arfgap2 PE=2 SV=1
EVM0011377	hypothetical protein FQN60_006694			H.erectus.020869	Protein FAM114A2 OS=Homo sapiens GN=FAM114A2 PE=1 SV=4
EVM0006198	plexin-D1			H.erectus.010675	NADH dehydrogenase [ubiquinone] iron-sulfur protein 3, mitochondrial OS=Homo sapiens GN=NDUFS3 PE=1 SV=1
EVM0019881	apoptosis regulator Bcl-2			H.erectus.021084	Protein RUFY3 OS=Homo sapiens GN=RUFY3 PE=1 SV=1
EVM0018383	cryptochrome circadian regulator 1a			H.erectus.001633	Dynactin subunit 2 OS=Danio rerio GN=dctn2 PE=2 SV=1
EVM0001245	chromobox protein homolog 1b			H.erectus.005733	ADP-ribosylation factor GTPase-activating protein 1 OS=Rattus norvegicus GN=Arfgap1 PE=1 SV=1
EVM0009135	3-hydroxy-3-methylglutaryl-coenzyme A reductase-like isoform X2			H.erectus.014418	Protein phosphatase Slingshot homolog OS=Xenopus laevis GN=ssh PE=1 SV=2
EVM0013333	lysosomal alpha-mannosidase isoform X1			H.erectus.000103	NA
EVM0001684	fragile X mental retardation syndrome-related protein 2 isoform X1			H.erectus.021034	Guanine nucleotide-binding protein G(I)/G(S)/G(T) subunit beta-2 OS=Rattus norvegicus GN=Gnb2 PE=1 SV=4
EVM0004276	mitoferrin-2			H.erectus.016581	Coatomer subunit beta' OS=Bos taurus GN=COPB2 PE=1 SV=3
EVM0015366	membrane-associated guanylate kinase, WW and PDZ domain-containing protein 1b isoform X1			H.erectus.003697	TNF receptor-associated factor 2 OS=Homo sapiens GN=TRAF2 PE=1 SV=2
EVM0006677	formin-binding protein 1-like isoform X3			H.erectus.016351	UPF0536 protein C12orf66 homolog OS=Danio rerio GN=si:ch211-125a15.1 PE=2 SV=2
EVM0020127	PREDICTED: atypical kinase COQ8A, mitochondrial-like			H.erectus.021611	AMME syndrome candidate gene 1 protein homolog OS=Mus musculus GN=Ammecr1 PE=2 SV=1
EVM0008390	FACT complex subunit SPT16 isoform X2			H.erectus.020466	Protein Hook homolog 1 OS=Danio rerio GN=hook1 PE=2 SV=1
EVM0016178	PREDICTED: unconventional myosin-XVIIIa isoform X10			H.erectus.000274	NAD kinase OS=Mus musculus GN=Nadk PE=1 SV=2
EVM0010732	protein SGT1 homolog isoform X3			H.erectus.017946	Calpastatin OS=Bos taurus GN=CAST PE=1 SV=2
EVM0015640	tetraspanin-8-like isoform X1			H.erectus.020200	Four and a half LIM domains protein 3 OS=Bos taurus GN=FHL3 PE=2 SV=1
EVM0011285	PREDICTED: transcription factor PU.1 isoform X1			H.erectus.001812	Transmembrane protein 111 OS=Danio rerio GN=tmem111 PE=2 SV=1
EVM0016037	PREDICTED: amino-terminal enhancer of split-like			H.erectus.009429	Peptide-N(4)-(N-acetyl-beta-D-glucosaminyl)asparagine amidase F OS=Elizabethkingia miricola GN=ngl PE=1 SV=2
EVM0001961	PREDICTED: cadherin-2-like			H.erectus.012388	Voltage-dependent calcium channel gamma-8 subunit OS=Rattus norvegicus GN=Cacng8 PE=1 SV=1
EVM0019212	PREDICTED: receptor-type tyrosine-protein phosphatase eta-like isoform X2			H.erectus.012328	NADH dehydrogenase [ubiquinone] 1 alpha subcomplex subunit 10, mitochondrial OS=Pongo pygmaeus GN=NDUFA10 PE=2 SV=1
EVM0013881	SAM and SH3 domain-containing protein 1a isoform X1			H.erectus.004602	Vacuolar protein sorting-associated protein 35 OS=Mus musculus GN=Vps35 PE=1 SV=1
EVM0020945	PREDICTED: cleavage and polyadenylation specificity factor subunit 6 isoform X4			H.erectus.007446	Enoyl-CoA hydratase, mitochondrial OS=Mus musculus GN=Echs1 PE=1 SV=1
EVM0019478	PREDICTED: nuclear pore complex protein Nup160			H.erectus.005272	26S proteasome non-ATPase regulatory subunit 2 OS=Bos taurus GN=PSMD2 PE=1 SV=2
EVM0018441	PREDICTED: adenylate kinase 4, mitochondrial isoform X1			H.erectus.017044	Protein groucho-2 OS=Danio rerio GN=gro2 PE=1 SV=1
EVM0010226	cytochrome c oxidase assembly factor 3 homolog, mitochondrial			H.erectus.002966	Golgi reassembly-stacking protein 2 OS=Mus musculus GN=Gorasp2 PE=1 SV=3
EVM0005673	PREDICTED: protein Shroom4-like isoform X1			H.erectus.000919	Transient receptor potential cation channel subfamily M member 3 OS=Homo sapiens GN=TRPM3 PE=2 SV=4
EVM0010785	PREDICTED: peptidyl-prolyl cis-trans isomerase D			H.erectus.002129	5'-AMP-activated protein kinase subunit beta-1 OS=Rattus norvegicus GN=Prkab1 PE=1 SV=4
EVM0005487	phosphomevalonate kinase			H.erectus.005160	Post-GPI attachment to proteins factor 2 OS=Bos taurus GN=PGAP2 PE=2 SV=1
EVM0020364	PREDICTED: regulator of G-protein signaling 6-like isoform X2			H.erectus.021987	Neurensin-1 OS=Mus musculus GN=Nrsn1 PE=2 SV=1
EVM0004024	PREDICTED: mitochondrial Rho GTPase 2 isoform X1			H.erectus.014779	E3 ubiquitin-protein ligase RNF115 OS=Mus musculus GN=Rnf115 PE=1 SV=1
EVM0018885	PREDICTED: ribosomal protein S6 kinase alpha-4-like			H.erectus.015632	14-3-3 protein zeta OS=Bombyx mori GN=14-3-3zeta PE=2 SV=2
EVM0001620	PREDICTED: 39S ribosomal protein L37, mitochondrial			H.erectus.000918	Krueppel-like factor 9 OS=Rattus norvegicus GN=Klf9 PE=2 SV=1
EVM0010033	zinc finger protein 638-like			H.erectus.020698	Biorientation of chromosomes in cell division protein 1 OS=Rattus norvegicus GN=Bod1 PE=2 SV=1
EVM0007642	protein phosphatase 2, regulatory subunit B', epsilon isoform X1			H.erectus.022025	RWD domain-containing protein 1 OS=Rattus norvegicus GN=Rwdd1 PE=2 SV=1
EVM0016407	PREDICTED: 39S ribosomal protein L27, mitochondrial			H.erectus.017668	GH3 domain-containing protein OS=Mus musculus GN=Ghdc PE=2 SV=2
EVM0012834	PREDICTED: protein HEXIM-like isoform X1			H.erectus.017951	WD repeat-containing protein 1 OS=Gallus gallus GN=WDR1 PE=2 SV=1
EVM0009041	PREDICTED: ran-specific GTPase-activating protein			H.erectus.016768	Protein unc-79 homolog OS=Homo sapiens GN=UNC79 PE=2 SV=3
EVM0002994	PREDICTED: nuclear cap-binding protein subunit 2			H.erectus.021939	Protein 4.1 OS=Homo sapiens GN=EPB41 PE=1 SV=4
EVM0000593	PREDICTED: hemK methyltransferase family member 2 isoform X2			H.erectus.013082	MOB kinase activator 3A OS=Mus musculus GN=Mob3a PE=2 SV=1
EVM0011709	PREDICTED: isochorismatase domain-containing protein 2			H.erectus.008867	ATP-dependent RNA helicase DDX42 OS=Xenopus laevis GN=ddx42 PE=2 SV=1
EVM0008007	PREDICTED: coatomer subunit beta			H.erectus.015627	Proteasome assembly chaperone 2 OS=Danio rerio GN=psmg2 PE=2 SV=1
EVM0010149	protein tyrosine phosphatase type IVA 1			H.erectus.007420	LIM domain-binding protein 1 OS=Gallus gallus GN=LDB1 PE=2 SV=1
EVM0020404	PREDICTED: TBC1 domain family member 10A-like			H.erectus.003464	CXADR-like membrane protein OS=Homo sapiens GN=CLMP PE=1 SV=1
EVM0005195	PREDICTED: phosphatidylinositol 3-kinase regulatory subunit alpha-like			H.erectus.020612	Protein kinase C-binding protein 1 OS=Homo sapiens GN=ZMYND8 PE=1 SV=2
EVM0017240	transcriptional repressor protein YY1a isoform X1			H.erectus.015901	Sugar phosphate exchanger 3 OS=Bos taurus GN=SLC37A3 PE=2 SV=1
EVM0013510	PREDICTED: 26S proteasome non-ATPase regulatory subunit 1 isoform X2			H.erectus.011614	Transmembrane protein 33 OS=Homo sapiens GN=TMEM33 PE=1 SV=2
EVM0009884	PREDICTED: sodium-dependent phosphate transporter 1-B-like isoform X2			H.erectus.015889	Aldo-keto reductase family 1 member B10 OS=Homo sapiens GN=AKR1B10 PE=1 SV=2
EVM0010803	PREDICTED: esterase OVCA2			H.erectus.011965	AH receptor-interacting protein OS=Chlorocebus aethiops GN=AIP PE=2 SV=1
EVM0010852	PREDICTED: vacuolar protein sorting-associated protein 35			H.erectus.014417	39S ribosomal protein L18, mitochondrial OS=Bos taurus GN=MRPL18 PE=2 SV=1
EVM0000763	sorting nexin-24			H.erectus.009215	Membrane-associated guanylate kinase, WW and PDZ domain-containing protein 1 OS=Homo sapiens GN=MAGI1 PE=1 SV=3
EVM0018499	PREDICTED: mid1-interacting protein 1-like			H.erectus.012658	UDP-xylose and UDP-N-acetylglucosamine transporter OS=Danio rerio GN=slc35b4 PE=2 SV=1
EVM0020366	PREDICTED: protein phosphatase 1 regulatory subunit 3C			H.erectus.016403	Ras association domain-containing protein 3 OS=Homo sapiens GN=RASSF3 PE=1 SV=1
EVM0019416	protein FAM177A1			H.erectus.017759	Transmembrane protein 181 OS=Homo sapiens GN=TMEM181 PE=1 SV=2
EVM0019083	PREDICTED: protein Asterix			Novel00998
EVM0014340	PREDICTED: histone-binding protein RBBP4			H.erectus.022230	COMM domain-containing protein 4 OS=Mus musculus GN=Commd4 PE=2 SV=1
EVM0005500	PREDICTED: acyl-CoA-binding domain-containing protein 5			H.erectus.011194	Ubiquitin-conjugating enzyme E2 D2 OS=Xenopus laevis GN=ube2d2 PE=1 SV=1
EVM0010099	PREDICTED: WD repeat-containing protein 82			H.erectus.009451	2-oxoisovalerate dehydrogenase subunit beta, mitochondrial OS=Rattus norvegicus GN=Bckdhb PE=1 SV=3
EVM0009888	protein NOXP20 isoform X1			H.erectus.018753	Coatomer subunit beta OS=Danio rerio GN=copb1 PE=2 SV=1
EVM0002632	proteinase-activated receptor 1 isoform X1			H.erectus.005260	Unconventional myosin-Ic OS=Gallus gallus GN=MYO1C PE=2 SV=1
EVM0006571	PREDICTED: ruvB-like 1			H.erectus.018931	Serine/threonine-protein phosphatase 2B catalytic subunit gamma isoform OS=Homo sapiens GN=PPP3CC PE=1 SV=3
EVM0019755	splicing factor 1			H.erectus.003960	DNA-directed RNA polymerases I, II, and III subunit RPABC1 OS=Rattus norvegicus GN=Polr2e PE=2 SV=1
EVM0015981	PREDICTED: galectin-3-like			H.erectus.011409	Serine/threonine-protein phosphatase PP1-beta OS=Caenorhabditis briggsae GN=gsp-2 PE=3 SV=1
EVM0001203	proteasome subunit beta type-7			H.erectus.007070	Oxysterol-binding protein-related protein 2 OS=Homo sapiens GN=OSBPL2 PE=1 SV=1
EVM0009333	PREDICTED: S-adenosylmethionine synthase			H.erectus.018182	Ras-related protein Rab-7a OS=Rattus norvegicus GN=Rab7a PE=1 SV=2
EVM0011764	multiple coagulation factor deficiency protein 2			H.erectus.001577	Uridine-cytidine kinase 1 OS=Danio rerio GN=uck1 PE=2 SV=1
EVM0019623	pterin-4-alpha-carbinolamine dehydratase			H.erectus.002700	Hydroxyacid oxidase 2 OS=Bos taurus GN=HAO2 PE=2 SV=1
EVM0006472	PREDICTED: serine/threonine-protein phosphatase CPPED1 isoform X1			H.erectus.010297	Coiled-coil domain-containing protein 56 OS=Danio rerio GN=ccdc56 PE=3 SV=1
EVM0007208	PREDICTED: carboxy-terminal domain RNA polymerase II polypeptide A small phosphatase 1-like			H.erectus.003943	Single-stranded DNA-binding protein 3 OS=Mus musculus GN=Ssbp3 PE=2 SV=2
EVM0006154	PREDICTED: nucleolysin TIAR isoform X1			H.erectus.006486	Zinc finger CCCH domain-containing protein 15 OS=Homo sapiens GN=ZC3H15 PE=1 SV=1
EVM0001686	PREDICTED: valine--tRNA ligase-like isoform X1			H.erectus.013149	Cytochrome b-c1 complex subunit 2, mitochondrial OS=Bos taurus GN=UQCRC2 PE=1 SV=2
EVM0000590	PREDICTED: ribosome biogenesis protein NSA2 homolog			H.erectus.013172	Anaphase-promoting complex subunit 16 OS=Pongo abelii GN=ANAPC16 PE=3 SV=1
EVM0007595	PREDICTED: serine/threonine-protein phosphatase 4 regulatory subunit 2 isoform X1			H.erectus.010035	Conserved oligomeric Golgi complex subunit 8 OS=Bos taurus GN=COG8 PE=2 SV=1
EVM0012567	PREDICTED: ATP-dependent RNA helicase DDX42 isoform X1			H.erectus.003345	Trafficking protein particle complex subunit 6B OS=Homo sapiens GN=TRAPPC6B PE=1 SV=1
EVM0001312	PREDICTED: tyrosine-protein phosphatase non-receptor type 12-like isoform X1			H.erectus.001538	Integrator complex subunit 6 OS=Danio rerio GN=ints6 PE=2 SV=1
EVM0003634	PREDICTED: ubiquitin-conjugating enzyme E2 G1-like isoform X2			H.erectus.003532	Forkhead box protein O1 OS=Xenopus laevis GN=foxo1 PE=2 SV=1
EVM0005727	PREDICTED: ubiquitin-conjugating enzyme E2 D4-like			H.erectus.013790	Lysosome-associated membrane glycoprotein 1 OS=Gallus gallus GN=LAMP1 PE=2 SV=1
EVM0005321	PREDICTED: protein RTF2 homolog			H.erectus.020197	Adenylyl cyclase-associated protein 1 OS=Macaca fascicularis GN=CAP1 PE=2 SV=3
EVM0018051	annexin A4			H.erectus.012941	Brain and acute leukemia cytoplasmic protein OS=Homo sapiens GN=BAALC PE=2 SV=3
EVM0014579	PREDICTED: dedicator of cytokinesis protein 7-like isoform X1			H.erectus.011557	Peptidyl-prolyl cis-trans isomerase B OS=Bos taurus GN=PPIB PE=1 SV=4
EVM0012965	PREDICTED: E3 ubiquitin-protein ligase Mdm2 isoform X2			H.erectus.010152	Endoplasmic reticulum lectin 1 OS=Pongo abelii GN=ERLEC1 PE=2 SV=1
EVM0014091	PREDICTED: cytochrome b5-like			H.erectus.006004	PPPDE peptidase domain-containing protein 2 OS=Rattus norvegicus GN=Pppde2 PE=2 SV=1
EVM0013575	PREDICTED: 5'-AMP-activated protein kinase subunit gamma-1 isoform X2			H.erectus.011118	Aprataxin and PNK-like factor OS=Homo sapiens GN=APLF PE=1 SV=1
EVM0008217	PREDICTED: charged multivesicular body protein 5			H.erectus.003830	Fumarylacetoacetate hydrolase domain-containing protein 2 OS=Xenopus laevis GN=fahd2 PE=2 SV=1
EVM0006577	arf-GAP with coiled-coil, ANK repeat and PH domain-containing protein 1 isoform X2			H.erectus.019410	Protein FAM40A OS=Danio rerio GN=fam40a PE=1 SV=1
EVM0015943	PREDICTED: TBC1 domain family member 12-like isoform X1			H.erectus.021567	Ras-related GTP-binding protein A OS=Rattus norvegicus GN=Rraga PE=1 SV=1
EVM0018889	WD and tetratricopeptide repeats protein 1 isoform X2			H.erectus.013392	Solute carrier family 41 member 2 OS=Macaca fascicularis GN=SLC41A2 PE=2 SV=1
EVM0008469	PREDICTED: semaphorin-4B-like			H.erectus.004744	Src substrate protein p85 OS=Gallus gallus GN=CTTN1 PE=1 SV=1
EVM0012102	methylcrotonoyl-CoA carboxylase subunit alpha, mitochondrial			H.erectus.009186	Ras-related protein O-RAL OS=Discopyge ommata PE=2 SV=1
EVM0011671	PREDICTED: plastin-2-like isoform X1			H.erectus.008922	Coatomer subunit epsilon OS=Gallus gallus GN=COPE PE=2 SV=1
EVM0007167	cyclin-dependent kinase inhibitor 1 isoform X2			H.erectus.011575	Guanidinoacetate N-methyltransferase OS=Danio rerio GN=gamt PE=2 SV=2
EVM0006871	PREDICTED: connective tissue growth factor			H.erectus.010974	G-protein coupled receptor family C group 5 member C OS=Mus musculus GN=Gprc5c PE=2 SV=2
EVM0005058	ubiquitin carboxyl-terminal hydrolase MINDY-1 isoform X1			H.erectus.013014	Ubiquitin-conjugating enzyme E2 variant 1 OS=Homo sapiens GN=UBE2V1 PE=1 SV=2
EVM0019362	PREDICTED: T-cell acute lymphocytic leukemia protein 1-like			H.erectus.006125	Calsyntenin-1 OS=Homo sapiens GN=CLSTN1 PE=1 SV=1
EVM0006371	nebulin-like isoform X3			H.erectus.000636	NADH dehydrogenase [ubiquinone] 1 beta subcomplex subunit 5, mitochondrial OS=Macaca fascicularis GN=NDUFB5 PE=2 SV=1
EVM0015125	acyl-protein thioesterase 1 isoform X1			H.erectus.017578	Solute carrier family 22 member 16 OS=Xenopus laevis GN=slc22a16 PE=2 SV=2
EVM0018550	PREDICTED: apoptotic chromatin condensation inducer in the nucleus			H.erectus.014791	Glutaredoxin 3 OS=Danio rerio GN=glrx3 PE=2 SV=1
EVM0018176	low-density lipoprotein receptor-related protein 6 isoform X3			H.erectus.011507	F-box only protein 11 OS=Homo sapiens GN=FBXO11 PE=1 SV=3
EVM0003022	PREDICTED: bcl-2-like protein 1			H.erectus.011671	Tubulin-folding cofactor B OS=Mus musculus GN=Tbcb PE=1 SV=2
EVM0020901	PREDICTED: ADP-ribosylation factor GTPase-activating protein 2 isoform X2			H.erectus.014906	UPF0568 protein C14orf166 homolog OS=Danio rerio GN=zgc:56576 PE=2 SV=1
EVM0001197	splicing factor 3B subunit 4			H.erectus.011534	Protein LSM14 homolog A OS=Homo sapiens GN=LSM14A PE=1 SV=3
EVM0015000	PREDICTED: UPF0469 protein KIAA0907 homolog isoform X2			H.erectus.021060	THO complex subunit 2 OS=Callicebus moloch GN=THOC2 PE=3 SV=1
EVM0012897	PREDICTED: uncharacterized protein LOC109519543 isoform X1			H.erectus.011598	NA
EVM0013370	ETS-related transcription factor Elf-1-like			H.erectus.011655	NA
EVM0010359	39S ribosomal protein L33, mitochondrial			H.erectus.008272	Transmembrane protein 204 OS=Rattus norvegicus GN=Tmem204 PE=2 SV=1
EVM0004587	PREDICTED: retinol dehydrogenase 3-like			H.erectus.012351	Protein LYRIC OS=Mus musculus GN=Mtdh PE=1 SV=1
EVM0001373	PREDICTED: medium-chain specific acyl-CoA dehydrogenase, mitochondrial			H.erectus.022379	HIG1 domain family member 2A OS=Mus musculus GN=Higd2a PE=2 SV=1
EVM0008417	pyruvate dehydrogenase E1 component subunit beta, mitochondrial			H.erectus.021158	Tyrosine-protein kinase JAK1 OS=Danio rerio GN=jak1 PE=1 SV=1
EVM0002370	heat shock factor protein 1 isoform X1			H.erectus.009731	AP-1 complex subunit sigma-1A OS=Bos taurus GN=AP1S1 PE=2 SV=1
EVM0012460	PREDICTED: leiomodin-3			H.erectus.010866	Glycine--tRNA ligase OS=Mus musculus GN=Gars PE=1 SV=1
EVM0017522	guanine nucleotide-binding protein G(s) subunit alpha isoform X1			H.erectus.002434	Type I inositol-3,4-bisphosphate 4-phosphatase OS=Rattus norvegicus GN=Inpp4a PE=1 SV=1
EVM0007098	mitogen-activated protein kinase 1			H.erectus.017832	Zinc finger protein 410 OS=Bos taurus GN=ZNF410 PE=2 SV=1
EVM0005933	N-acetylgalactosaminyltransferase 7 isoform X2			H.erectus.010642	Ubiquitin-60S ribosomal protein L40 OS=Ovis aries GN=UBA52 PE=2 SV=2
EVM0009867	PREDICTED: H/ACA ribonucleoprotein complex subunit 2			H.erectus.003664	Complement component C9 OS=Takifugu rubripes GN=c9 PE=3 SV=1
EVM0002467	KICSTOR complex protein SZT2 isoform X4			H.erectus.013176	Acyl-CoA desaturase OS=Cyprinus carpio PE=2 SV=2
EVM0001603	E3 ubiquitin-protein ligase RNF220a isoform X2			H.erectus.004902	Anaphase-promoting complex subunit 11 OS=Mus musculus GN=Anapc11 PE=2 SV=1
EVM0019776	PREDICTED: WAS/WASL-interacting protein family member 1 isoform X1			H.erectus.009667	Coiled-coil domain-containing protein 149-B OS=Danio rerio GN=ccdc149b PE=2 SV=1
EVM0001084	PREDICTED: spermidine synthase			H.erectus.003051	Protein wntless homolog OS=Homo sapiens GN=WLS PE=1 SV=2
EVM0012952	ectonucleotide pyrophosphatase/phosphodiesterase family member 2-like			H.erectus.004966	Eukaryotic translation initiation factor 4 gamma 1 OS=Homo sapiens GN=EIF4G1 PE=1 SV=4
EVM0007058	PREDICTED: PIN2/TERF1-interacting telomerase inhibitor 1 isoform X2			H.erectus.020699	HIV Tat-specific factor 1 homolog OS=Mus musculus GN=Htatsf1 PE=1 SV=1
EVM0013293	transmembrane protein 115			H.erectus.000640	Guanine nucleotide-binding protein subunit beta-4 OS=Homo sapiens GN=GNB4 PE=1 SV=3
EVM0020133	PREDICTED: early growth response protein 1-A-like			H.erectus.015663	Pygopus homolog 2 OS=Homo sapiens GN=PYGO2 PE=1 SV=2
EVM0015697	sphingosine 1-phosphate receptor 5a			H.erectus.020770	Ubiquitin-specific peptidase-like protein 1 OS=Homo sapiens GN=USPL1 PE=2 SV=1
EVM0007106	PREDICTED: SURP and G-patch domain-containing protein 1			H.erectus.020140	Dolichyl-diphosphooligosaccharide--protein glycosyltransferase subunit STT3B OS=Homo sapiens GN=STT3B PE=1 SV=1
EVM0019429	PREDICTED: nucleoredoxin			H.erectus.010358	TOM1-like protein 2 OS=Mus musculus GN=Tom1l2 PE=1 SV=1
EVM0020391	PREDICTED: V-type proton ATPase 16 kDa proteolipid subunit-like			H.erectus.006257	Mu-type opioid receptor OS=Macaca fascicularis GN=OPRM1 PE=2 SV=1
EVM0004374	PREDICTED: transaldolase			H.erectus.003890	Transforming protein RhoA OS=Rattus norvegicus GN=Rhoa PE=1 SV=1
EVM0004417	hypothetical protein fugu_017506			H.erectus.019819	V-set and transmembrane domain-containing protein 2A OS=Mus musculus GN=Vstm2a PE=2 SV=2
EVM0019313	tectonic-3-like isoform X1			H.erectus.001733	IST1 homolog OS=Bos taurus GN=IST1 PE=2 SV=1
EVM0003912	PREDICTED: 26S protease regulatory subunit 6B			H.erectus.004646	Homeodomain-interacting protein kinase 3 OS=Homo sapiens GN=HIPK3 PE=1 SV=1
EVM0006346	PREDICTED: ubiquitin-fold modifier 1			H.erectus.007228	Transcription initiation factor TFIID subunit 13 OS=Pongo abelii GN=TAF13 PE=2 SV=1
EVM0003933	PREDICTED: HIG1 domain family member 1A, mitochondrial-like			H.erectus.020258	BET1 homolog OS=Homo sapiens GN=BET1 PE=1 SV=1
EVM0005293	PREDICTED: sigma non-opioid intracellular receptor 1			H.erectus.018613	Zinc finger protein 658 OS=Homo sapiens GN=ZNF658 PE=2 SV=2
EVM0016937	PREDICTED: nuclear transport factor 2			H.erectus.007050	Polyglutamine-binding protein 1 OS=Bos taurus GN=PQBP1 PE=2 SV=1
EVM0004504	adenylate kinase 2, mitochondrial			H.erectus.006085	Importin-5 OS=Homo sapiens GN=IPO5 PE=1 SV=4
EVM0013920	PREDICTED: rho guanine nucleotide exchange factor 33-like			H.erectus.008571	ADP-ribosylation factor-like protein 6-interacting protein 1 OS=Pongo abelii GN=ARL6IP1 PE=2 SV=1
EVM0004398	charged multivesicular body protein 2b			H.erectus.022022	Protein cornichon homolog 4 OS=Bos taurus GN=CNIH4 PE=2 SV=1
EVM0004666	PREDICTED: brefeldin A-inhibited guanine nucleotide-exchange protein 3 isoform X1			H.erectus.015429	Beta-secretase 1 OS=Rattus norvegicus GN=Bace1 PE=2 SV=1
EVM0018081	PREDICTED: cytochrome P450 3A30-like			H.erectus.006217	Rho GTPase-activating protein 1 OS=Mus musculus GN=Arhgap1 PE=1 SV=1
EVM0015820	PREDICTED: leucine-zipper-like transcriptional regulator 1			H.erectus.002140	Microsomal glutathione S-transferase 3 OS=Mus musculus GN=Mgst3 PE=1 SV=1
EVM0005898	tropomyosin alpha-1 chain isoform X5			H.erectus.019311	Protein LSM12 homolog A OS=Danio rerio GN=lsm12a PE=2 SV=1
EVM0009783	PREDICTED: heterogeneous nuclear ribonucleoprotein Q-like isoform X1			H.erectus.015672	NADH dehydrogenase [ubiquinone] flavoprotein 1, mitochondrial OS=Mus musculus GN=Ndufv1 PE=1 SV=1
EVM0002492	radixin			H.erectus.021078	Major facilitator superfamily domain-containing protein 10 OS=Bos taurus GN=MFSD10 PE=2 SV=1
EVM0001438	PREDICTED: protein disulfide-isomerase TMX3			H.erectus.016743	Hypoxia-inducible factor 1-alpha OS=Oncorhynchus mykiss GN=hif1a PE=2 SV=1
EVM0007226	prefoldin subunit 1 isoform X1			H.erectus.011753	Sodium leak channel non-selective protein OS=Homo sapiens GN=NALCN PE=1 SV=1
EVM0001013	PREDICTED: uncharacterized protein LOC109518724			H.erectus.021127	Serine/threonine-protein phosphatase 2A catalytic subunit alpha isoform OS=Rattus norvegicus GN=Ppp2ca PE=1 SV=1
EVM0000249	PREDICTED: cAMP-responsive element-binding protein-like 2			H.erectus.013819	Collagen alpha-1(IV) chain OS=Homo sapiens GN=COL4A1 PE=1 SV=3
EVM0006800	calcipressin-1-like isoform X1			H.erectus.011749	Regulator of nonsense transcripts 3A OS=Danio rerio GN=upf3a PE=2 SV=2
EVM0014194	PREDICTED: transcription elongation factor B polypeptide 3 isoform X3			H.erectus.009840	Ankyrin repeat domain-containing protein 46 OS=Danio rerio GN=ankrd46 PE=2 SV=1
EVM0018668	PREDICTED: immunoglobulin-binding protein 1			H.erectus.010904	LisH domain and HEAT repeat-containing protein KIAA1468 homolog OS=Danio rerio GN=zgc:66014 PE=2 SV=1
EVM0004178	transmembrane protein 106Ba			H.erectus.017773	Sorting nexin-3 OS=Rattus norvegicus GN=Snx3 PE=1 SV=1
EVM0019727	PREDICTED: ATP synthase F(0) complex subunit B1, mitochondrial			H.erectus.012373	Protein FAM63A OS=Danio rerio GN=fam63a PE=3 SV=1
EVM0008788	PREDICTED: retinol dehydrogenase 12-like			H.erectus.018498	INO80 complex subunit E OS=Homo sapiens GN=INO80E PE=1 SV=1
EVM0014930	PREDICTED: succinate--CoA ligase			H.erectus.001875	Plexin A3 OS=Danio rerio GN=plxna3 PE=2 SV=2
EVM0001786	polyadenylate-binding protein-interacting protein 2B isoform X1			H.erectus.018875	Voltage-dependent anion-selective channel protein 2 OS=Meleagris gallopavo GN=VDAC2 PE=1 SV=1
EVM0008925	P450 (cytochrome) oxidoreductase b isoform X1			H.erectus.018071	NA
EVM0014818	probable E3 ubiquitin-protein ligase makorin-2 isoform X2			H.erectus.010745	Serine/threonine-protein kinase OSR1 OS=Sus scrofa GN=OXSR1 PE=2 SV=1
EVM0011357	PREDICTED: transcription elongation factor B polypeptide 1			H.erectus.004695	Transcriptional repressor CTCF OS=Gallus gallus GN=CTCF PE=1 SV=1
EVM0014098	PREDICTED: rho GTPase-activating protein 21-like isoform X2			H.erectus.012947	Protein lifeguard 1 OS=Homo sapiens GN=GRINA PE=2 SV=1
EVM0002988	PREDICTED: calcium/calmodulin-dependent 3',5'-cyclic nucleotide phosphodiesterase 1B			H.erectus.004452	LDLR chaperone MESD OS=Danio rerio GN=mesdc2 PE=2 SV=2
EVM0001165	PREDICTED: wiskott-Aldrich syndrome protein family member 2			H.erectus.008355	Syntaxin-6 OS=Gallus gallus GN=STX6 PE=2 SV=1
EVM0003423	sentrin-specific protease 3b			H.erectus.007362	Leptin receptor overlapping transcript-like 1 OS=Pongo abelii GN=LEPROTL1 PE=2 SV=1
EVM0013615	dynamin-binding protein isoform X1			H.erectus.020621	Probable ATP-dependent RNA helicase DDX23 OS=Homo sapiens GN=DDX23 PE=1 SV=3
EVM0005307	PREDICTED: metalloproteinase inhibitor 2-like			H.erectus.002117	Ras association domain-containing protein 6 OS=Homo sapiens GN=RASSF6 PE=1 SV=1
EVM0015459	PREDICTED: histone H2B 1/2			H.erectus.005078	Apoptosis regulator Bcl-2 OS=Cricetulus griseus GN=BCL2 PE=1 SV=1
EVM0010350	PREDICTED: bolA-like protein 1			H.erectus.001510	Protein FAM46C OS=Rattus norvegicus GN=Fam46c PE=2 SV=1
EVM0003373	PREDICTED: coiled-coil domain-containing protein 61 isoform X1			H.erectus.013538	Activator of 90 kDa heat shock protein ATPase homolog 1 OS=Homo sapiens GN=AHSA1 PE=1 SV=1
EVM0019725	PREDICTED: protein FAM65A-like			H.erectus.016303	Low-density lipoprotein receptor-related protein 6 OS=Homo sapiens GN=LRP6 PE=1 SV=2
EVM0005744	PREDICTED: diacylglycerol kinase zeta isoform X4			H.erectus.015253	Proteasome subunit alpha type-6 OS=Rattus norvegicus GN=Psma6 PE=1 SV=1
EVM0011068	PREDICTED: developmentally-regulated GTP-binding protein 2			H.erectus.011939	Sialic acid synthase OS=Homo sapiens GN=NANS PE=1 SV=2
EVM0020535	PREDICTED: transcription factor Sox-18A-like			H.erectus.013749	Calcium-binding and coiled-coil domain-containing protein 1 OS=Danio rerio GN=calcoco1 PE=3 SV=1
EVM0003601	PREDICTED: matrix metalloproteinase-14-like			H.erectus.021424	C-terminal-binding protein 1 OS=Xenopus laevis GN=ctbp1 PE=2 SV=1
EVM0001192	PREDICTED: ras-related protein ORAB-1-like			H.erectus.022309	FAS-associated factor 2 OS=Homo sapiens GN=FAF2 PE=1 SV=2
EVM0003835	PREDICTED: regulator of G-protein signaling 5-like			H.erectus.015648	NA
EVM0017293	transmembrane protein 47-like			H.erectus.003843	Pyridoxal phosphate phosphatase OS=Bos taurus GN=PDXP PE=1 SV=1
EVM0001091	--			H.erectus.000476	Leukocyte receptor cluster member 1 OS=Homo sapiens GN=LENG1 PE=1 SV=1
EVM0014284	PREDICTED: histone deacetylase 9 isoform X2			H.erectus.006477	Pleckstrin homology domain-containing family A member 3 OS=Homo sapiens GN=PLEKHA3 PE=1 SV=2
EVM0009488	PREDICTED: DNA-directed RNA polymerase I subunit RPA2			H.erectus.013658	ADP-ribosylation factor-like protein 9 OS=Homo sapiens GN=ARL9 PE=2 SV=1
EVM0016206	PREDICTED: interferon regulatory factor 1-like isoform X1			H.erectus.016345	Ras-related protein O-Krev OS=Discopyge ommata PE=2 SV=1
EVM0006873	PREDICTED: serpin H1-like			H.erectus.020806	Thioredoxin domain-containing protein 15 OS=Xenopus laevis GN=txndc15 PE=2 SV=1
EVM0015686	PREDICTED: ubiquitin-conjugating enzyme E2 L3			H.erectus.013652	NA
EVM0007780	PREDICTED: nesprin-3 isoform X4			H.erectus.001536	Prefoldin subunit 6 OS=Mus musculus GN=Pfdn6 PE=2 SV=1
EVM0009393	60S acidic ribosomal protein P2-like			H.erectus.017639	Unconventional myosin-VI OS=Homo sapiens GN=MYO6 PE=1 SV=4
EVM0010590	PREDICTED: N-acetyl-D-glucosamine kinase			H.erectus.012750	UPF0444 transmembrane protein C12orf23 homolog OS=Danio rerio GN=si:dkey-227k11.2 PE=2 SV=1
EVM0005517	decapping and exoribonuclease protein-like isoform X2			H.erectus.008013	Stromal cell-derived factor 2-like protein 1 OS=Homo sapiens GN=SDF2L1 PE=1 SV=2
EVM0008030	akirin 2(1)			H.erectus.010841	Enoyl-CoA delta isomerase 2, mitochondrial OS=Homo sapiens GN=ECI2 PE=1 SV=4
EVM0017619	PREDICTED: uncharacterized protein LOC109518727 isoform X2			H.erectus.007502	Glycerophosphodiester phosphodiesterase domain-containing protein 1 OS=Homo sapiens GN=GDPD1 PE=1 SV=2
EVM0010682	PREDICTED: transmembrane protein 161A			H.erectus.011928	Tubulin polymerization-promoting protein family member 3 OS=Bos taurus GN=TPPP3 PE=1 SV=1
EVM0015747	histone acetyltransferase KAT2B isoform X2			H.erectus.010767	DnaJ homolog subfamily B member 6 OS=Mus musculus GN=Dnajb6 PE=1 SV=4
EVM0004951	GTP cyclohydrolase 1 feedback regulatory protein			H.erectus.002297	Serine/threonine-protein kinase N2 OS=Homo sapiens GN=PKN2 PE=1 SV=1
EVM0007037	protein JTB isoform X1			H.erectus.008857	Transmembrane and ubiquitin-like domain-containing protein 1 OS=Xenopus tropicalis GN=tmub1 PE=2 SV=2
EVM0002377	hypothetical protein OJAV_G00158050			H.erectus.005990	Ubiquitin carboxyl-terminal hydrolase 7 OS=Homo sapiens GN=USP7 PE=1 SV=2
EVM0004686	PREDICTED: endothelial differentiation-related factor 1			H.erectus.010757	Insulin-induced gene 1 protein OS=Xenopus tropicalis GN=insig1 PE=2 SV=1
EVM0007885	PREDICTED: N(4)-(beta-N-acetylglucosaminyl)-L-asparaginase			H.erectus.019264	UPF0184 protein C9orf16 homolog OS=Takifugu rubripes GN=EST00098 PE=3 SV=1
EVM0015482	PREDICTED: immediate early response gene 5-like protein			H.erectus.020665	Dolichyl-diphosphooligosaccharide--protein glycosyltransferase subunit STT3A OS=Mus musculus GN=Stt3a PE=1 SV=1
EVM0009105	PREDICTED: protein FAM35A isoform X3			H.erectus.012251	26S protease regulatory subunit 7 OS=Mus musculus GN=Psmc2 PE=1 SV=5
EVM0010269	PREDICTED: cactin			H.erectus.021183	Mitochondrial import receptor subunit TOM22 homolog OS=Bos taurus GN=TOMM22 PE=2 SV=1
EVM0016651	porphobilinogen deaminase-like isoform X2			H.erectus.017992	DNA-directed RNA polymerase II subunit RPB11-a OS=Homo sapiens GN=POLR2J PE=1 SV=1
EVM0016781	PREDICTED: histidine--tRNA ligase, cytoplasmic isoform X1			H.erectus.017353	ELAV-like protein 1 OS=Homo sapiens GN=ELAVL1 PE=1 SV=2
EVM0012991	PREDICTED: U5 small nuclear ribonucleoprotein 40 kDa protein isoform X1			H.erectus.008941	Oxysterol-binding protein-related protein 9 OS=Pongo abelii GN=OSBPL9 PE=2 SV=1
EVM0003806	PREDICTED: nucleolar GTP-binding protein 1			H.erectus.003731	Ankyrin repeat family A protein 2 OS=Homo sapiens GN=ANKRA2 PE=1 SV=1
EVM0002174	PREDICTED: hematological and neurological expressed 1-like protein			H.erectus.014633	Battenin OS=Canis familiaris GN=CLN3 PE=3 SV=1
EVM0015645	PREDICTED: mRNA turnover protein 4 homolog			H.erectus.013387	Neuroepithelial cell-transforming gene 1 protein OS=Homo sapiens GN=NET1 PE=1 SV=1
EVM0002052	arachidonate 12-lipoxygenase, 12R-type-like			H.erectus.006059	Probable alpha-ketoglutarate-dependent dioxygenase ABH7 OS=Mus musculus GN=Alkbh7 PE=2 SV=1
EVM0011488	PREDICTED: bromodomain-containing protein 7 isoform X3			H.erectus.004791	26S protease regulatory subunit 6A OS=Mus musculus GN=Psmc3 PE=2 SV=2
EVM0005934	PREDICTED: 39S ribosomal protein L12, mitochondrial			H.erectus.003418	Phosphorylase b kinase gamma catalytic chain, skeletal muscle isoform OS=Homo sapiens GN=PHKG1 PE=2 SV=3
EVM0000566	PREDICTED: trans-3-hydroxy-L-proline dehydratase			H.erectus.019304	Casein kinase I isoform delta-B OS=Danio rerio GN=csnk1db PE=2 SV=1
EVM0005345	COMM domain-containing protein 7			H.erectus.002685	Lambda-crystallin homolog OS=Homo sapiens GN=CRYL1 PE=1 SV=3
EVM0001929	PREDICTED: cAMP-regulated phosphoprotein 19-A-like isoform X2			H.erectus.020910	T-complex protein 1 subunit theta OS=Gallus gallus GN=CCT8 PE=1 SV=3
EVM0019531	PREDICTED: activating signal cointegrator 1 complex subunit 3			Novel00015
EVM0016559	PREDICTED: zinc finger protein Gfi-1-like isoform X2			H.erectus.009890	Prostaglandin reductase 1 OS=Cavia porcellus GN=Ptgr1 PE=1 SV=1
EVM0019017	PREDICTED: pleiotropic regulator 1			H.erectus.004504	Ephrin type-B receptor 3 (Fragment) OS=Gallus gallus GN=EPHB3 PE=2 SV=1
EVM0010256	hydroxymethylglutaryl-CoA lyase, mitochondrial			H.erectus.009464	Golgin subfamily A member 3 OS=Mus musculus GN=Golga3 PE=1 SV=3
EVM0013625	PREDICTED: endoplasmic reticulum-Golgi intermediate compartment protein 2			H.erectus.016489	DnaJ homolog subfamily B member 9 OS=Homo sapiens GN=DNAJB9 PE=1 SV=1
EVM0018283	PREDICTED: aminoacyl tRNA synthase complex-interacting multifunctional protein 1			H.erectus.003059	Kappa-type opioid receptor OS=Cavia porcellus GN=OPRK1 PE=2 SV=1
EVM0002751	PREDICTED: tubulin beta-6 chain isoform X1			H.erectus.003983	Amino-terminal enhancer of split OS=Homo sapiens GN=AES PE=1 SV=4
EVM0007261	PREDICTED: cyclin-dependent kinase 2-interacting protein isoform X2			H.erectus.017380	Guanine nucleotide-binding protein G(q) subunit alpha OS=Mus musculus GN=Gnaq PE=1 SV=4
EVM0007603	PREDICTED: probable cationic amino acid transporter			H.erectus.019460	Adenylate cyclase type 3 OS=Homo sapiens GN=ADCY3 PE=1 SV=3
EVM0009536	PREDICTED: eukaryotic peptide chain release factor subunit 1			H.erectus.011381	Ferritin, heavy subunit OS=Trematomus bernacchii PE=1 SV=1
EVM0000445	PREDICTED: MICOS complex subunit MIC60 isoform X1			H.erectus.002155	Myotubularin-related protein 9 OS=Mus musculus GN=Mtmr9 PE=2 SV=2
EVM0001002	PREDICTED: suppressor of fused homolog isoform X1			H.erectus.007660	Kynurenine--oxoglutarate transaminase 3 OS=Danio rerio GN=ccbl2 PE=2 SV=2
EVM0013791	rho GTPase-activating protein 39 isoform X1			H.erectus.000976	RILP-like protein 2 OS=Danio rerio GN=rilpl2 PE=2 SV=2
EVM0009758	PREDICTED: ephrin-B1			H.erectus.004266	MAP7 domain-containing protein 2 OS=Pongo abelii GN=MAP7D2 PE=2 SV=1
EVM0003152	PREDICTED: presenilin-2			H.erectus.006422	Cold shock domain-containing protein E1 OS=Rattus norvegicus GN=Csde1 PE=2 SV=1
EVM0008854	PREDICTED: interleukin-1 receptor type 1-like isoform X1			H.erectus.009712	Fibrinogen beta chain (Fragment) OS=Gallus gallus GN=FGB PE=1 SV=1
EVM0020241	PREDICTED: microtubule-associated proteins 1A/1B light chain 3A			H.erectus.012093	Cation-dependent mannose-6-phosphate receptor OS=Rattus norvegicus GN=M6pr PE=2 SV=1
EVM0015648	RAD23 homolog A, nucleotide excision repair protein a			H.erectus.021782	Peroxisomal carnitine O-octanoyltransferase OS=Bos taurus GN=CROT PE=1 SV=1
EVM0003672	PREDICTED: heterogeneous nuclear ribonucleoprotein A1-like isoform X1			H.erectus.015544	Protein N-terminal glutamine amidohydrolase OS=Danio rerio GN=wdyhv1 PE=2 SV=1
EVM0020798	PREDICTED: eukaryotic translation initiation factor 4E-binding protein 2			H.erectus.006974	Protein FAM131C OS=Homo sapiens GN=FAM131C PE=2 SV=2
EVM0016846	ubiquitin-like-conjugating enzyme ATG3			H.erectus.003046	60S ribosomal protein L5 OS=Gallus gallus GN=RPL5 PE=2 SV=2
EVM0011196	sugar phosphate exchanger 3			H.erectus.015822	39S ribosomal protein L27, mitochondrial OS=Bos taurus GN=MRPL27 PE=1 SV=1
EVM0011554	PREDICTED: protein numb homolog isoform X1			H.erectus.015857	Metalloproteinase inhibitor 3 OS=Xenopus laevis GN=timp3 PE=2 SV=1
EVM0007192	PREDICTED: 28S ribosomal protein S33, mitochondrial			H.erectus.008043	Pescadillo homolog OS=Salmo salar GN=pes1 PE=2 SV=1
EVM0016123	PREDICTED: saccharopine dehydrogenase-like oxidoreductase			H.erectus.017472	Transmembrane protein 87A OS=Homo sapiens GN=TMEM87A PE=1 SV=3
EVM0016612	glypican-1b			H.erectus.006194	Sodium channel protein type 2 subunit alpha OS=Homo sapiens GN=SCN2A PE=1 SV=3
EVM0017092	PREDICTED: succinate dehydrogenase assembly factor 4, mitochondrial			H.erectus.017021	Tight junction protein ZO-1 OS=Canis familiaris GN=TJP1 PE=1 SV=1
EVM0006261	PREDICTED: ras-related protein Rab-35-like			H.erectus.006629	Cytochrome P450 3A40 OS=Oryzias latipes GN=cyp3a40 PE=2 SV=1
EVM0010604	PREDICTED: mammalian ependymin-related protein 1			H.erectus.001217	Prefoldin subunit 3 OS=Pongo abelii GN=VBP1 PE=2 SV=1
EVM0013694	PREDICTED: zinc finger protein-like 1			H.erectus.010385	Uncharacterized protein C4orf32 homolog OS=Mus musculus PE=2 SV=1
EVM0004404	isocitrate dehydrogenase			H.erectus.007280	Ras-related GTP-binding protein C OS=Homo sapiens GN=RRAGC PE=1 SV=1
EVM0015478	protein MAK16 homolog			H.erectus.018269	Eukaryotic translation initiation factor 4 gamma 2 OS=Pongo abelii GN=EIF4G2 PE=2 SV=2
EVM0015560	PREDICTED: polyglutamine-binding protein 1			Novel00030
EVM0006550	PREDICTED: sarcoplasmic/endoplasmic reticulum calcium ATPase 2 isoform X1			H.erectus.005754	NA
EVM0017643	PREDICTED: death-associated protein kinase 2 isoform X2			H.erectus.007089	Protein FAM192A OS=Homo sapiens GN=FAM192A PE=1 SV=1
EVM0007478	PREDICTED: tRNA-dihydrouridine(16/17) synthase			H.erectus.003608	AN1-type zinc finger protein 5 OS=Homo sapiens GN=ZFAND5 PE=1 SV=1
EVM0013425	PREDICTED: uncharacterized protein C7orf50 homolog			H.erectus.011408	Protein pelota homolog OS=Danio rerio GN=pelo PE=2 SV=1
EVM0000203	myotubularin-related protein 9			H.erectus.013275	Eukaryotic translation initiation factor 4E-1A OS=Danio rerio GN=eif4e1a PE=1 SV=1
EVM0020913	PREDICTED: LOW QUALITY PROTEIN: galectin-3-binding protein A-like			H.erectus.008455	Brain protein I3 OS=Mus musculus GN=Bri3 PE=2 SV=2
EVM0013885	PREDICTED: TBC1 domain family member 1 isoform X2			H.erectus.012142	NA
EVM0006898	pre-mRNA processing factor 4Bb			H.erectus.003727	Beta-hexosaminidase subunit beta OS=Felis catus GN=HEXB PE=2 SV=2
EVM0020687	MAP kinase-activated protein kinase 3			H.erectus.020070	CLIP-associating protein 2 OS=Danio rerio GN=clasp2 PE=2 SV=1
EVM0000255	PREDICTED: decorin			H.erectus.007940	Oxysterol-binding protein-related protein 8 OS=Homo sapiens GN=OSBPL8 PE=1 SV=3
EVM0009981	PREDICTED: receptor-binding cancer antigen expressed on SiSo cells			H.erectus.018763	Suppression of tumorigenicity 5 protein OS=Mus musculus GN=St5 PE=2 SV=1
EVM0014536	--			H.erectus.000415	Calcyclin-binding protein OS=Rattus norvegicus GN=Cacybp PE=1 SV=1
EVM0003462	membralin			H.erectus.001389	2-amino-3-ketobutyrate coenzyme A ligase, mitochondrial OS=Homo sapiens GN=GCAT PE=2 SV=1
EVM0012766	PX domain-containing protein 1			H.erectus.017249	Trifunctional enzyme subunit alpha, mitochondrial OS=Homo sapiens GN=HADHA PE=1 SV=2
EVM0005048	PREDICTED: gamma-glutamyl hydrolase-like isoform X1			H.erectus.019355	Protein OS-9 OS=Homo sapiens GN=OS9 PE=1 SV=1
EVM0015708	dehydrodolichyl diphosphate synthase complex subunit nus1			H.erectus.007307	Zinc finger protein 143 OS=Danio rerio GN=znf143 PE=2 SV=2
EVM0017140	tectonic-1 isoform X3			H.erectus.011521	COMM domain-containing protein 9 OS=Homo sapiens GN=COMMD9 PE=1 SV=2
EVM0018198	signal peptidase complex subunit 1			H.erectus.019502	26S protease regulatory subunit 10B OS=Spermophilus tridecemlineatus GN=PSMC6 PE=2 SV=1
EVM0004864	PREDICTED: large neutral amino acids transporter small subunit 4-like isoform X2			H.erectus.016984	26S proteasome non-ATPase regulatory subunit 14 OS=Mus musculus GN=Psmd14 PE=1 SV=2
EVM0020236	son of sevenless homolog 1 isoform X2			H.erectus.013515	Beclin 1-associated autophagy-related key regulator OS=Homo sapiens GN=ATG14 PE=1 SV=1
EVM0008141	proline-rich protein PRCC			H.erectus.000190	E3 ubiquitin-protein ligase MARCH6 OS=Mus musculus GN=March6 PE=2 SV=2
EVM0008756	PREDICTED: transformer-2 protein homolog alpha-like			H.erectus.004256	Beta-1,4-galactosyltransferase 4 OS=Rattus norvegicus GN=B4galt4 PE=2 SV=1
EVM0016772	PREDICTED: melanoma inhibitory activity protein 2			H.erectus.013389	Nuclear transcription factor Y subunit beta OS=Gallus gallus GN=NFYB PE=2 SV=2
EVM0019621	PREDICTED: vacuolar ATPase assembly integral membrane protein VMA21			H.erectus.012846	Clathrin heavy chain 1 OS=Bos taurus GN=CLTC PE=1 SV=1
EVM0018273	PREDICTED: transmembrane protein 19 isoform X2			H.erectus.010590	1-phosphatidylinositol-4,5-bisphosphate phosphodiesterase gamma-1 OS=Mus musculus GN=Plcg1 PE=1 SV=2
EVM0004090	PREDICTED: procollagen-lysine,2-oxoglutarate 5-dioxygenase 1 isoform X3			H.erectus.019793	Leukocyte elastase inhibitor OS=Equus caballus GN=SERPINB1 PE=1 SV=3
EVM0017461	cleavage stimulation factor subunit 1			H.erectus.021035	Misshapen-like kinase 1 OS=Mus musculus GN=Mink1 PE=1 SV=3
EVM0016424	PREDICTED: protein phosphatase PTC7 homolog			H.erectus.002721	Lactoylglutathione lyase OS=Rattus norvegicus GN=Glo1 PE=1 SV=3
EVM0010122	PREDICTED: dnaJ homolog subfamily C member 3			H.erectus.013136	Uncharacterized protein KIAA0240 OS=Homo sapiens GN=KIAA0240 PE=2 SV=2
EVM0009075	PREDICTED: formin-like protein 1 isoform X2			H.erectus.020715	Clathrin interactor 1 OS=Bos taurus GN=CLINT1 PE=2 SV=1
EVM0018063	PREDICTED: bromodomain and WD repeat-containing protein 3			H.erectus.015552	Uncharacterized aarF domain-containing protein kinase 5 OS=Homo sapiens GN=ADCK5 PE=2 SV=2
EVM0016535	PREDICTED: something about silencing protein 10			H.erectus.016100	NA
EVM0007850	PREDICTED: inositol hexakisphosphate kinase 2			H.erectus.016989	PEST proteolytic signal-containing nuclear protein OS=Bos taurus GN=PCNP PE=2 SV=1
EVM0009319	PREDICTED: calpain small subunit 1-like isoform X2			H.erectus.006476	Pyridoxal kinase OS=Sus scrofa GN=PDXK PE=1 SV=1
EVM0007128	PREDICTED: sterol regulatory element-binding protein 1 isoform X1			H.erectus.020681	Nuclear speckle splicing regulatory protein 1 OS=Danio rerio GN=nsrp1 PE=1 SV=2
EVM0009413	PREDICTED: zinc finger CCCH domain-containing protein 4 isoform X1			H.erectus.002546	Corepressor interacting with RBPJ 1 OS=Gallus gallus GN=CIR1 PE=2 SV=1
[truncated: 3,003 more rows]
