# Supplementary material for: Immunogenetic losses co-occurred with seahorse male pregnancy and mutation in tlx1 accompanied functional asplenia
Source: Nat Commun. 2022 Dec 9;13:7610. doi: 10.1038/s41467-022-35338-7 (PMC9734139; doi:10.1038/s41467-022-35338-7)
Supplement: Supplementary file 4 — Supplementary Data 1-15 [file 41467_2022_35338_MOESM4_ESM.zip › Supplementary Data/Supplementary Data legends.txt]

Supplementary Data1. The list of 1260 contracted gene families in seahorse species (P value<0.05)

Supplementary Data 2. GO enrichment of contracted/expanded gene families in seahorse species (Q-value<0.05). The statistical tests were two-sided and the adjustments were made for multiple comparisons.

Supplementary Data 3. KEGG enrichment of gene losses in seahorse species (Q-value<0.05). The statistical tests were two-sided and the adjustments were made for multiple comparisons.

Supplementary Data 4. A full set of  genes included in the positive selected genes (PSGs) analysis.  The FDR adjustments were made for multiple comparisons. Only genes with an FDR-corrected P value < 0.05  were considered as positive selected genes (PSGs).  In total, we identidied 103 positive selected genes (top 103 in the list) in seahorses.  The “Gene ID” column represents the gene IDs of H.zosterae (Q-value<0.05). 

Supplementary Data 5. A full set of  genes included in the rapidly evolving genes (REGs) analysis.  The FDR adjustments were made for multiple comparisons. Only genes with an FDR-corrected P value < 0.05 and the dN of the seahorse lineage higher than that of the sister lineage of seahorse were considered as rapidly evolved.  In total, we identidied 693 rapidly evolving genes in seahorses (Q-value <0.05).  The “Gene ID” column represents the gene IDs of H.zosterae. 

Supplementary Data 6. GO enrichment of rapidly evolving genes (REGs) in seahorse species (Q<0.05). The statistical tests of FDR adjustments were made for multiple comparisons.

Supplementary Data 7. 845 lineage-specific mutated genes (LSGs) including 1158 mutated sites identified in seahorses. The “Gene ID” column represents the gene ids of H.zosterae. 

Supplementary Data 8. GO enrichment of lineage-specific mutated genes (LSGs) in seahorse species (Q-value<0.05). The statistical tests were two-sided and the adjustments were made for multiple comparisons.

Supplementary Data 9. Transcriptomic profiles of the S. biaculeatus spleens and H. erectus small white organ (top 5000 genes).

Supplementary Data 10. Establishment of tlx1 knockout and point mutation zebrafish lines by CRISPR/Cas9-based genome editing.

Supplementary Data 11. The differentially expressed genes (DEGs) of tlx1▲, tlx1A208T and wild type zebrafish.

Supplementary Data 12. Enrichment of gene ontology of DEGs of tlx1▲and tlx1A208T zebrafish (P-value <0.05).

Supplementary Data 13. GenBank accession numbers and gene ID for batf, cd5, C3-5, ighv, and foxp gene families.

Supplementary Data 14. The scaffold location and sequences of batf3, C3, C4 and foxp3 in the Aeoliscus strigatus and Fistularia tabacaria genomes.

Supplementary Data 15. Accessions for previously published genomes used in this study. 
