# Supplementary material for: Immunogenetic losses co-occurred with seahorse male pregnancy and mutation in tlx1 accompanied functional asplenia
Source: Nat Commun. 2022 Dec 9;13:7610. doi: 10.1038/s41467-022-35338-7 (PMC9734139; doi:10.1038/s41467-022-35338-7)
Supplement: Supplementary file 6 — Source Data [file 41467_2022_35338_MOESM6_ESM.xlsx]

## Sheet: Fig.1c
Pathway ID	Pathway	Count	P-value	Q-value
ko05320	Autoimmune thyroid disease	287	3.35e-208	9.6e-206
ko05330	Allograft rejection	268	9.66e-195	1.39e-192
ko05416	Viral myocarditis	280	5.49e-176	5.25e-174
ko05322	Systemic lupus erythematosus	266	9.22e-168	6.61e-166
ko05332	Graft-versus-host disease	198	2.7e-137	1.55e-135
ko04145	Phagosome	330	3.25e-125	1.56e-123
ko04940	Type I diabetes mellitus	198	1.17e-119	4.79e-118
ko05150	Staphylococcus aureus infection	210	8.49e-115	3.04e-113
ko05310	Asthma	141	6.46e-108	2.06e-106
ko04514	Cell adhesion molecules	360	4.22e-103	1.21e-101
ko05168	Herpes simplex infection	452	6.1e-102	1.59e-100
ko04672	Intestinal immune network for IgA production	168	4.24e-90	1.01e-88
ko04740	Olfactory transduction	180	2.98e-89	6.58e-88
ko04613	Neutrophil extracellular trap formation	221	8.63e-76	1.77e-74
ko05140	Leishmaniasis	185	2.32e-74	4.43e-73
ko05152	Tuberculosis	262	1.59e-65	2.85e-64
ko04612	Antigen processing and presentation	159	8.82e-64	1.49e-62
ko04640	Hematopoietic cell lineage	188	2.14e-63	3.42e-62
ko05323	Rheumatoid arthritis	183	1.02e-56	1.54e-55
ko05169	Epstein-Barr virus infection	274	2.61e-53	3.74e-52
ko04650	Natural killer cell mediated cytotoxicity	163	8.91e-50	1.22e-48
ko05130	Pathogenic Escherichia coli infection	272	3.13e-43	4.08e-42
ko05164	Influenza A	203	3.68e-40	4.6e-39
ko05414	Dilated cardiomyopathy	163	1.88e-36	2.25e-35
ko04061	Viral protein interaction with cytokine and cytokine receptor	132	2.75e-36	3.15e-35
ko05146	Amoebiasis	131	2.98e-32	3.29e-31
ko05143	African trypanosomiasis	81	9.77e-31	1.04e-29
ko04064	NF-kappa B signaling pathway	149	4.32e-29	4.43e-28
ko05135	Yersinia infection	172	1.14e-27	1.13e-26
ko04662	B cell receptor signaling pathway	109	7.45e-25	7.13e-24

## Sheet: Fig.3a
wild-type reference to knockout
tlx1▲
wild-type reference to point-mutation
tlx1A207T
tlx1A208T

## Sheet: Fig.3e
tlx1▲/wild type (brain)					tlx1A208T/wild type (brain)
Gene	log2FoldChange	FDR	regulated		Gene	log2FoldChange	FDR	regulated
pcdhb	23.7742	2.62342e-10	up		si:ch73-189n23.1	22.6312	9.51896e-09	up
LOC101886687	9.20734	1.35994e-15	up		LOC103911479	10.9222	0.00910075	up
ggact.2	8.97476	6.48794e-15	up		LOC100536890	9.91538	0.00183167	up
LOC101886706	8.53484	0.00388845	up		LOC101886706	9.54177	1.64824e-13	up
ggact.1	8.38661	1.337e-12	up		LOC100002381	8.95113	0.028186	up
LOC100149352	8.37222	0.019302	up		c6ast4	8.47753	5.03375e-142	up
LOC100332459	8.353	1.7715e-11	up		si:dkeyp-20e4.8	7.9689	0.0012714	up
LOC108180723	8.27065	0.000130563	up		zgc:171474	7.58571	0.0235784	up
LOC110439912	8.07544	5.99641e-10	up		zgc:171445	7.19623	0.0161512	up
LOC101882298	8.05378	6.60797e-12	up		si:dkey-90l23.1	6.98303	0.00671872	up
c6ast4	7.99869	1.47443e-107	up		tcnl	6.67262	0.00395144	up
LOC108183423	7.78217	0.000133525	up		lgals2b	6.5691	0.00778023	up
LOC101884510	7.52359	0.0013883	up		acp5a	6.51372	0.00183167	up
LOC110439826	7.25661	6.06069e-10	up		cldng	6.43722	0.00910075	up
LOC110439909	7.11956	9.1221e-08	up		retsatl	6.37598	0.00241547	up
LOC103908824	6.94032	0.000451264	up		zp3.2	6.31885	0.0147282	up
si:ch73-7i4.2	6.85668	1.59572e-08	up		si:dkey-229d11.5	6.30237	0.0438295	up
ftr72	6.81121	0.000651246	up		gtf3ab	6.28436	0.00858795	up
LOC108190702	6.77298	1.30277e-11	up		epdl2	6.22358	0.00651743	up
zp2.3	6.73023	0.0309	up		zp3a.2	5.9963	0.0358483	up
ctrb1	6.55119	0.000706733	up		LOC100537597	5.82326	0.0412431	up
zgc:171901	6.48812	0.0488797	up		ctsl.1	5.79374	0.0149138	up
si:ch73-213k20.5	6.43873	1.33595e-20	up		zp3a.1	5.7874	5.27411e-05	up
LOC103911233	6.42065	0.00236265	up		cldnd	5.61796	0.00175541	up
LOC101882501	6.41173	6.45238e-11	up		si:ch73-359m17.9	5.25755	0.0201498	up
LOC101885400	6.36028	4.12889e-20	up		LOC108191474	5.23101	0.0430558	up
si:dkey-9p20.1	6.22087	5.27625e-06	up		LOC100537972	5.20806	0.0016486	up
si:dkeyp-79c2.1	5.9332	0.000737107	up		ela3l	5.1717	0.00259317	up
LOC108179099	5.93179	0.000787179	up		zgc:56231	5.07716	0.0324569	up
si:ch211-261n11.8	5.92812	0.0152218	up		zp2.2	5.07677	0.0250773	up
adgre9	5.92704	4.14586e-07	up		apoa4b.2	5.03085	0.0486511	up
LOC101882230	5.90878	0.000877411	up		cth1	4.99104	0.0248068	up
si:ch73-70c5.1	5.85508	0.00096324	up		si:ch211-107e6.6	4.96327	0.0122712	up
LOC101882134	5.73727	2.76554e-40	up		zp2.5	4.93192	0.0140959	up
LOC101886751	5.69925	4.55341e-48	up		wu:fi42e03	4.92177	0.00435792	up
asb16	5.66083	2.46483e-05	up		si:zfos-1505d6.3	4.89498	0.0103179	up
LOC110439829	5.61378	0.000400002	up		zp2l1	4.89242	0.0248919	up
LOC103911582	5.47038	5.95593e-13	up		LOC110437703	4.8604	0.0192236	up
crp4	5.43847	0.011912	up		cuzd1.2	4.84852	0.021425	up
si:dkey-29d5.2	5.43751	0.000106229	up		zgc:92041	4.65338	0.000394178	up
taar14a	5.43741	0.00589055	up		LOC101885950	4.43607	0.00952823	up
LOC110437790	5.3733	0.00385754	up		LOC110438559	4.42892	0.0473264	up
LOC100535428	5.34399	5.95593e-13	up		LOC110437737	4.40036	3.09991e-19	up
LOC110438559	5.26222	0.0104919	up		ctrl	4.36467	0.0322709	up
LOC103910869	5.24802	2.12726e-06	up		LOC101884708	4.26669	0.00924515	up
LOC110439170	4.93822	0.000172384	up		si:dkey-208k4.2	4.14119	0.0445122	up
lin7b	4.92266	8.4681e-06	up		LOC108182673	4.14051	0.00539127	up
LOC108190663	4.87281	5.23118e-09	up		LOC100007824	4.09823	0.00844813	up
LOC103910934	4.82932	5.49303e-126	up		zgc:173544	4.03131	0.0269079	up
LOC110438206	4.749	5.70545e-17	up		LOC100003687	4.01856	0.0179101	up
LOC110438080	4.68037	4.16508e-23	up		LOC110438008	3.89497	0.0100196	up
LOC110437983	4.58576	1.41587e-13	up		si:ch73-269m14.3	3.85086	8.48642e-06	up
si:dkeyp-106c3.2	4.36486	0.0278935	up		LOC110438628	3.76281	0.000317034	up
LOC101882297	4.34275	0.000444177	up		cracr2ab	3.67505	8.21538e-11	up
si:ch211-132e22.4	4.3355	2.04472e-09	up		ba1l	3.65042	0.00107946	up
LOC101882060	4.32647	9.67971e-55	up		fkbp5	3.56006	9.38718e-09	up
LOC110438346	4.321	0.000241168	up		si:dkey-19b23.11	3.55151	0.00604767	up
LOC100536790	4.26126	0.0182686	up		si:ch73-269m14.4	3.50955	2.64416e-14	up
sgca	4.22965	4.2258e-22	up		si:dkeyp-50f7.2	3.37213	0.0147917	up
LOC103910813	4.22654	0.0188512	up		LOC110437781	3.35553	7.15087e-12	up
si:ch211-285c6.6	4.19129	0.00597473	up		zgc:194659	3.33292	1.18425e-16	up
LOC110439135	4.17576	3.03328e-09	up		zgc:171818	3.30241	0.047374	up
si:dkey-9c18.3	4.13061	0.0227837	up		si:ch1073-266p11.2	3.14865	5.14834e-31	up
LOC110438795	4.11683	0.00215643	up		LOC110438596	3.08785	4.88407e-09	up
LOC110438596	4.11111	2.00869e-22	up		zgc:153383	3.06688	4.4018e-07	up
LOC110439623	4.09133	0.00479826	up		si:ch211-107e6.5	3.06449	7.3406e-11	up
LOC108191637	4.09079	8.7388e-27	up		znf1168	2.98963	0.0439312	up
ba1l	4.06443	5.02935e-06	up		LOC101883797	2.91691	0.0190775	up
LOC101885981	4.05358	0.000235466	up		si:dkey-228d14.5	2.88418	0.00660533	up
ela2l	4.04554	0.000145043	up		dntt	2.85221	0.00824512	up
LOC110439629	4.03727	4.02619e-11	up		LOC100535961	2.79641	1.91584e-07	up
slx4ip	4.00454	4.5236e-24	up		LOC108179100	2.77527	0.000733056	up
LOC110438597	3.9894	0.0308126	up		si:dkeyp-2e4.3	2.7687	0.000484154	up
si:dkey-27o4.1	3.96537	2.01163e-08	up		si:dkey-21h14.9	2.70496	8.48642e-06	up
si:ch211-221n20.8	3.96506	4.06581e-34	up		samd12	2.59283	0.0400514	up
LOC101887118	3.95626	0.000492195	up		cmc4	2.54971	0.00107568	up
dnase1l4.1	3.93554	2.74593e-09	up		LOC110438677	2.49315	0.011116	up
LOC110437791	3.92758	0.0244207	up		si:dkey-225n22.4	2.44306	0.000316317	up
LOC101885253	3.92401	0.0458412	up		si:dkey-258f14.3	2.40459	0.0114252	up
LOC108181393	3.8729	1.73986e-08	up		vtg1	2.37384	0.0173204	up
LOC108190050	3.84896	0.00874051	up		klf9	2.33184	2.23418e-05	up
pidd1	3.83662	8.05966e-38	up		LOC100331257	2.25834	0.0139515	up
LOC108181163	3.82054	4.01301e-05	up		zak	2.22348	0.00880887	up
LOC101885828	3.82023	0.00026012	up		LOC793338	2.19701	0.00966746	up
LOC103910984	3.81735	2.43273e-11	up		si:ch211-8c17.3	2.14287	0.0145441	up
alpk2	3.80083	0.00883771	up		si:dkey-285b23.3	2.05249	0.0216513	up
gpalpp1	3.79889	2.32787e-23	up		si:dkeyp-35e5.5	2.03382	0.0472766	up
LOC101884619	3.795	5.70139e-11	up		ccna2	1.97169	0.00656589	up
znf1154	3.78957	4.08098e-46	up		si:dkey-285b23.4	1.84036	0.00548005	up
LOC100535061	3.7793	2.3284e-05	up		LOC110439100	1.73639	0.0140652	up
adgre15	3.77794	0.0110288	up		LOC108179646	1.72011	0.0139957	up
LOC101884738	3.76872	9.60108e-10	up		btbd17a	1.68612	0.0275409	up
LOC108180722	3.73724	2.192e-06	up		ndrg2	1.67764	0.00539564	up
si:dkey-241l7.2	3.73581	0.0444461	up		LOC101887033	1.65852	0.0352239	up
si:dkey-32n7.7	3.73237	1.24208e-06	up		rps8b	1.64428	0.0124027	up
LOC110439581	3.70758	6.54778e-11	up		tdh2	1.641	0.00365603	up
LOC110439429	3.65746	1.66103e-22	up		LOC101884281	1.62925	5.61791e-12	up
fabp10a	3.65263	0.0269975	up		zgc:152948	1.60594	0.00243857	up
si:dkey-104n9.1	3.64603	0.00113377	up		LOC100536757	1.51549	0.0482072	up
LOC100538256	3.64375	0.00760421	up		si:ch211-59d15.4	1.49594	0.0389573	up
LOC108182277	3.63993	5.6054e-44	up		matn1	1.47104	0.0126992	up
LOC108181885	3.6372	3.17721e-26	up		colgalt1	1.45967	0.0162601	up
LOC110438326	3.61963	0.000329074	up		lbhl	1.43868	4.05032e-05	up
LOC110438878	3.5992	0.000555961	up		csrnp1a	1.4232	2.35775e-05	up
p2rx2	3.56778	9.76315e-07	up		rinl	1.41545	0.0121007	up
LOC100148225	3.55133	0.00933084	up		zgc:174574	1.40757	0.0103192	up
LOC108180169	3.54136	3.34792e-27	up		nr4a3	1.38014	0.00363509	up
LOC103909395	3.52114	0.0391148	up		daam2	1.34573	0.0100407	up
si:ch211-126g16.10	3.51381	0.00320683	up		si:ch211-270n8.4	1.33191	0.0489095	up
si:ch211-203k16.3	3.51028	6.73003e-07	up		LOC100151059	1.32728	0.0162601	up
si:dkey-183c6.7	3.45666	0.0079439	up		ihhb	1.32005	0.0104895	up
fga	3.45468	0.0390742	up		polr3f	1.29581	0.0283846	up
LOC796866	3.44909	1.59958e-16	up		LOC100149701	1.2705	2.01698e-07	up
LOC101885178	3.44728	0.043301	up		ATP8	1.26893	0.00782403	up
LOC100535476	3.43969	1.13346e-06	up		elavl1	1.26501	0.000954049	up
LOC110437795	3.41693	2.19874e-10	up		slc25a10	1.25045	2.43639e-15	up
LOC103910940	3.40934	3.54844e-18	up		zgc:113333	1.2487	0.0146726	up
LOC101885914	3.40379	0.00130849	up		mtmr11	1.23582	0.0041748	up
crp7	3.36599	0.0134755	up		LOC103911451	1.23012	0.0437734	up
LOC100537585	3.36233	0.0099064	up		csdc2b	1.22955	0.008072	up
LOC101882892	3.36187	0.0490122	up		fosb	1.22578	0.00252285	up
LOC108179762	3.33654	0.00436926	up		mettl1	1.22228	0.00539127	up
LOC101883543	3.32074	1.63382e-06	up		csnk2a4	1.22098	8.89266e-05	up
si:ch1073-266p11.2	3.29638	1.24611e-83	up		nocta	1.214	0.0319317	up
si:ch73-269m14.3	3.26761	1.59829e-05	up		soat2	1.20096	0.0481704	up
LOC110437850	3.25828	0.00314916	up		si:dkey-76k16.5	1.19291	0.00285247	up
pcdh1a3	3.22623	0.00883854	up		her4.4	1.19254	0.0232054	up
mgarp	3.19802	0.0220258	up		zgc:193541	1.17428	0.00395144	up
LOC101887156	3.17565	0.000406034	up		c6h1orf226	1.17363	0.0122891	up
LOC100535961	3.11949	5.39422e-09	up		zgc:195050	1.17109	0.00187165	up
rab11al	3.11189	2.01163e-08	up		si:dkey-263f15.2	1.16718	2.69137e-06	up
c3a.1	3.11126	0.01499	up		slc25a25a	1.16231	0.0363612	up
znf1168	3.09169	8.26715e-14	up		LOC101885510	1.13248	0.0394036	up
LOC101886451	3.08924	1.27115e-13	up		LOC103909511	1.12325	0.0308499	up
LOC110439849	3.06962	0.00693202	up		syt14b	1.10743	0.00125806	up
LOC110439590	3.06178	7.35065e-11	up		mafk	1.09987	8.31136e-07	up
carm1l	3.05333	0.00230029	up		LOC103912033	1.09785	0.0410032	up
zp3a.1	3.04627	0.0155543	up		tagapb	1.07489	0.00114998	up
fam60a	3.01955	6.11485e-11	up		pomt1	1.04898	0.000339614	up
LOC101884727	3.00586	1.36402e-18	up		itga11b	1.04387	0.000214314	up
zgc:92041	2.99004	0.0142082	up		zmp:0000000991	1.04012	0.0151973	up
bco2l	2.98905	6.07e-10	up		LOC108183843	1.02711	0.012344	up
LOC110439119	2.98324	3.7103e-07	up		slc7a1	1.02601	0.0230724	up
zp2.2	2.97224	0.0182683	up		fam46bb	1.01472	0.0235784	up
LOC101882855	2.96346	0.00163627	up		ckba	1.00645	0.00463759	up
ppat	2.94381	5.18556e-06	up		pik3r3a	1.00164	2.17157e-06	up
si:dkey-145c18.3	2.9116	0.00906963	up		msx3	-1.0054	0.023479	down
LOC101883230	2.89741	7.57433e-09	up		commd1	-1.0158	0.0259658	down
LOC103911946	2.8953	0.0079439	up		si:dkey-19a16.12	-1.02308	0.0269899	down
LOC101886928	2.87583	0.0317643	up		LOC110438041	-1.02637	0.00172136	down
LOC101885510	2.87524	1.55032e-11	up		pkdcca	-1.04623	2.43824e-09	down
samd12	2.86486	1.16225e-07	up		gcdhb	-1.04715	4.01194e-21	down
fkbp5	2.84586	0.00349235	up		LOC110437820	-1.06223	0.00282679	down
si:ch211-182e10.4	2.83212	0.00197311	up		esama	-1.06537	0.0462071	down
LOC110439157	2.82776	0.00128709	up		LOC110438587	-1.06818	3.95301e-07	down
LOC101883780	2.82224	0.0135544	up		LOC108179058	-1.11672	0.0314989	down
timm23b	2.81674	0.00145981	up		LOC110439425	-1.12271	0.00435792	down
LOC110439162	2.80362	0.00931387	up		si:dkeyp-110g5.4	-1.14436	0.00905683	down
si:dkeyp-2e4.3	2.80264	0.000118573	up		klf11b	-1.14829	9.36799e-06	down
LOC103911828	2.80039	0.0237108	up		thsd1	-1.14856	0.0116979	down
donson	2.79732	0.0208625	up		abca3b	-1.17523	1.8677e-09	down
LOC110440135	2.79209	3.16807e-06	up		aldh2.1	-1.1754	0.026751	down
LOC100535115	2.76999	2.25066e-09	up		uncx4.1	-1.19713	1.14852e-07	down
zgc:153383	2.75378	1.10802e-08	up		supv3l1	-1.19864	1.07449e-13	down
entpd3	2.665	0.000930016	up		btg2	-1.20351	7.98571e-08	down
LOC101884513	2.66113	0.00777172	up		egr2b	-1.20541	0.026571	down
mxg	2.654	1.8572e-10	up		unc119a	-1.21125	4.32118e-09	down
eef2a.2	2.6474	1.11003e-24	up		klf11a	-1.2307	0.000206079	down
im:7148405	2.6319	7.52241e-05	up		egr1	-1.23342	4.02843e-06	down
si:dkey-258f14.3	2.62972	4.2258e-22	up		sirt7	-1.23346	0.047416	down
klf9	2.62195	0.00442389	up		prr13	-1.25262	0.0232349	down
zgc:194125	2.61737	0.000539476	up		si:ch211-149e23.4	-1.25308	0.0469894	down
LOC108180799	2.61244	0.000679257	up		and1	-1.26467	0.0346277	down
LOC110437833	2.60788	0.0184158	up		LOC101885455	-1.27401	0.0382439	down
zgc:172106	2.60505	0.0170092	up		LOC101883147	-1.28456	0.0314989	down
LOC108183658	2.58154	3.23211e-07	up		si:dkey-247m21.3	-1.28524	0.0271528	down
LOC110440088	2.57597	5.32004e-10	up		ankrd54	-1.31198	0.00101872	down
si:ch211-160d14.9	2.57327	0.00660256	up		junbb	-1.32008	6.71961e-28	down
si:ch73-42k18.1	2.5051	0.0102289	up		si:ch211-67e16.2	-1.37512	0.0290966	down
si:dkey-34k9.3	2.47572	0.0161655	up		fgfbp1a	-1.38588	0.047374	down
LOC101886839	2.46367	0.0202393	up		kif26bb	-1.38851	0.0378005	down
thyn1	2.46158	4.79817e-07	up		fosab	-1.40693	3.24009e-31	down
LOC103911683	2.41609	9.89101e-30	up		si:ch73-366l1.5	-1.42991	0.0190712	down
si:dkeyp-13a3.6	2.41461	0.000330539	up		btbd3a	-1.43577	1.72339e-09	down
LOC103910868	2.39447	0.00123134	up		si:dkey-21e13.3	-1.45599	0.0428175	down
shcbp1	2.39177	1.43029e-27	up		zgc:194621	-1.45803	0.016383	down
itpk1a	2.36347	0.00262812	up		LOC100331704	-1.46093	0.000325083	down
fgf2	2.36344	9.01829e-05	up		si:ch211-132f19.7	-1.49329	0.000244516	down
zgc:153722	2.36299	8.31401e-09	up		wu:fd06e11	-1.49936	9.57739e-07	down
opn6a	2.36113	2.55649e-07	up		ube2v1	-1.52409	4.88407e-09	down
trnag-ucc	2.35903	0.0171822	up		LOC100331484	-1.55457	7.39014e-26	down
ptgr1	2.3545	0.00622476	up		dcdc2b	-1.59096	5.02594e-17	down
grem1a	2.3481	0.00058636	up		sp100.1	-1.59632	0.000360555	down
LOC101886078	2.34118	0.000283095	up		ier2a	-1.68997	9.90273e-21	down
dntt	2.30073	0.0330713	up		gemin6	-1.69339	0.0422054	down
si:cabz01032454.3	2.27645	0.0312268	up		LOC110439937	-1.71116	0.0299148	down
LOC101883810	2.27448	0.00366971	up		rem1	-1.71141	0.0162601	down
agt	2.26809	2.45556e-06	up		LOC101887149	-1.75007	0.0129812	down
si:dkey-228a15.1	2.25528	0.000133525	up		LOC100334883	-1.76971	4.40128e-07	down
LOC101883592	2.24688	4.90885e-12	up		egln3	-1.78868	0.0322709	down
si:ch73-151m17.5	2.22625	0.0373671	up		si:dkey-13p1.3	-1.82829	6.62579e-07	down
LOC103908724	2.19239	0.0318101	up		LOC110439329	-1.83215	0.00654555	down
f8	2.18035	0.000367272	up		pde6g	-1.835	0.000128145	down
hmces	2.16739	5.77717e-12	up		LOC101887070	-1.8517	0.0143728	down
si:dkey-9k7.3	2.16188	0.000764378	up		egr4	-1.8821	8.83349e-59	down
LOC101885404	2.13825	0.0470873	up		setd6	-1.89176	0.0290551	down
mxd	2.12844	0.00159296	up		LOC101882493	-1.92206	0.00183378	down
lrrc20	2.11337	2.16521e-06	up		dact2	-1.92338	0.00202998	down
si:zfos-1505d6.3	2.08727	0.0343316	up		LOC101882691	-2.01312	0.0206658	down
jag2a	2.08423	2.36829e-20	up		LOC101882171	-2.02994	0.0124506	down
si:dkeyp-41f9.4	2.07548	0.0339396	up		kcnk5b	-2.08673	2.09903e-07	down
tex47	2.05983	0.00106762	up		LOC103910497	-2.08727	0.0140652	down
pimr65	2.05048	0.000551579	up		LOC555793	-2.16808	0.000599278	down
slc34a1a	2.03439	4.56936e-09	up		LOC108184002	-2.1773	0.00471548	down
tox4b	2.02411	0.0032964	up		LOC101884285	-2.18787	0.0269079	down
si:dkey-21h14.9	2.00802	0.0427344	up		zgc:110045	-2.23648	0.0198677	down
LOC103910615	2.00019	3.87402e-06	up		LOC101882267	-2.24225	2.43726e-07	down
LOC101883870	1.99815	0.00106866	up		zgc:154055	-2.35833	9.38718e-09	down
cyp2v1	1.99356	4.07319e-05	up		srd5a2b	-2.41405	0.002674	down
LOC110439536	1.98832	0.044526	up		hkdc1	-2.42748	4.0198e-14	down
LOC100329818	1.97871	0.000714278	up		rfesd	-2.46023	0.0418487	down
mkl1a	1.97695	2.50985e-32	up		hsd3b1	-2.46181	0.0405343	down
fmnl1b	1.95633	1.01982e-07	up		si:dkey-243i1.1	-2.58093	6.46537e-195	down
foxg1b	1.94561	0.00716901	up		dicp3.3	-2.63256	0.0140959	down
plekhn1	1.94506	0.000283095	up		si:ch211-236p5.2	-2.6733	6.02539e-28	down
fam129bb	1.93564	7.5977e-14	up		LOC110437775	-2.69653	0.00435792	down
LOC101882973	1.93251	0.0312053	up		LOC101885837	-2.6975	0.00165664	down
maats1	1.92691	2.14005e-15	up		LOC103909987	-2.70915	2.86041e-05	down
LOC103909988	1.9253	0.0120122	up		LOC101884581	-2.86629	0.0394423	down
LOC100537389	1.91882	9.16859e-05	up		LOC100536174	-2.87558	0.0201498	down
tpst2	1.91426	0.000219539	up		LOC110438850	-2.88419	0.0229676	down
LOC110438603	1.91067	0.0416576	up		si:ch211-199m9.3	-2.9566	0.0422841	down
hspb15	1.90553	1.86742e-05	up		si:zfos-364h11.1	-2.99416	6.01754e-11	down
LOC108190415	1.89634	0.00224826	up		LOC101886447	-3.02674	9.41671e-11	down
LOC100330257	1.85667	0.00737173	up		LOC108192008	-3.14696	0.008072	down
LOC103911251	1.82845	2.67799e-06	up		zgc:113516	-3.16273	0.00449345	down
LOC101883484	1.8264	0.0122779	up		dkk3b	-3.17206	0.00851578	down
slc8a2a	1.8241	2.54349e-15	up		rcvrn2	-3.19761	0.0495743	down
si:dkey-58f10.6	1.81003	0.00902177	up		actn3b	-3.19779	0.00102854	down
LOC103911030	1.80789	0.0364956	up		puraa	-3.21738	0.0396857	down
si:dkeyp-75h12.7	1.80201	0.00294093	up		si:dkey-21p1.3	-3.22443	3.00192e-08	down
si:dkey-285b23.4	1.79174	0.00725294	up		pmelb	-3.31368	0.00576792	down
snx21	1.77937	0.00344979	up		arr3a	-3.48565	0.00463759	down
si:dkey-79d12.5	1.77492	0.00641837	up		irbp	-3.60723	0.0216396	down
itga11a	1.77046	1.10187e-19	up		LOC101886064	-3.72126	0.00112279	down
nt5dc3	1.77034	1.53407e-06	up		si:dkey-208k4.3	-3.80576	0.0477838	down
znf1136	1.7681	0.000116869	up		LOC101884056	-3.89023	5.9908e-05	down
ube2d4	1.76739	1.48173e-07	up		LOC100536937	-3.90653	0.026177	down
si:ch211-198b3.4	1.75742	0.00436926	up		LOC101886946	-3.99968	0.00189272	down
LOC101884336	1.75354	9.25889e-06	up		glmnb	-4.0165	0.0157119	down
pak1ip1	1.74723	1.03407e-09	up		LOC110439544	-4.03569	0.0215498	down
LOC101882575	1.73402	0.0456986	up		si:dkey-79f11.7	-4.07315	0.0261779	down
cald1b	1.733	1.92456e-05	up		si:dkey-242k1.4	-4.19522	0.00267616	down
mettl24	1.72954	0.000127833	up		LOC101885296	-4.22171	0.000394178	down
LOC101884494	1.72346	2.71996e-05	up		LOC103910279	-4.27229	0.008072	down
si:ch211-248a14.8	1.71981	0.0353028	up		LOC110438494	-4.28969	0.0324569	down
itga11b	1.70876	2.38776e-17	up		LOC101883431	-4.38668	0.000654128	down
fuca1.2	1.69514	1.56047e-06	up		si:ch211-193i15.2	-4.43566	4.85538e-06	down
LOC100333434	1.68992	1.88978e-08	up		si:ch211-154o6.4	-4.65946	4.14889e-08	down
LOC110437803	1.6808	3.03805e-05	up		LOC103909958	-4.74715	0.00229647	down
si:dkeyp-51f12.3	1.67878	0.00169505	up		LOC100536187	-4.82274	5.8916e-07	down
LOC108179017	1.67316	0.00415461	up		si:ch211-108d22.2	-4.82779	2.29675e-35	down
asb2a.2	1.67171	0.0113825	up		si:ch211-80h18.1	-4.88048	0.00518202	down
pask	1.67156	0.0070388	up		tmx3	-4.89134	0.00318888	down
ros1	1.66112	6.06785e-06	up		si:ch211-245j22.3	-4.935	0.0193668	down
znf1065	1.66097	0.0198484	up		LOC110439923	-4.9933	4.29887e-06	down
ivns1abpb	1.6574	0.0107447	up		si:ch1073-155h21.2	-5.15212	0.00614683	down
csrnp1a	1.65498	0.000141552	up		exorh	-5.18327	0.00273578	down
si:dkey-19b23.11	1.63992	0.0419365	up		guca1a	-5.22459	0.00242286	down
LOC108190666	1.62865	0.0195408	up		LOC110437909	-5.24405	8.37367e-05	down
LOC101886813	1.6157	0.0449272	up		LOC108181174	-5.30299	0.023479	down
LOC100331257	1.61319	0.0353295	up		rbp4l	-5.36183	0.026177	down
LOC101882334	1.60234	0.0023393	up		rcvrn3	-5.42631	0.0131552	down
LOC100004978	1.6014	0.0365131	up		LOC108179149	-5.43605	0.0042928	down
LOC100535160	1.59973	0.000157249	up		LOC110438518	-5.46247	0.0430184	down
hsd11b2	1.59312	0.0393514	up		zgc:113274	-5.6068	0.000205694	down
si:dkeyp-82a1.1	1.59051	0.000177697	up		gngt1	-5.61836	0.00457642	down
LOC566136	1.57773	0.000957167	up		LOC103909988	-5.65746	0.0171386	down
tmem14cb	1.56859	0.00403817	up		LOC103909978	-5.754	2.60767e-12	down
c7b	1.56607	0.00414369	up		si:ch211-141e20.2	-5.79532	0.0143377	down
faxca	1.55862	0.0420685	up		LOC110439591	-5.81481	0.0290966	down
unc45b	1.55826	0.000790756	up		LOC110440168	-5.85246	0.00105682	down
tecpr1b	1.55068	7.04488e-11	up		rcvrnb	-5.9396	0.00558284	down
tyrp1b	1.54882	0.0389243	up		LOC101882031	-6.12504	3.44126e-05	down
si:busm1-266f07.2	1.54873	0.00511046	up		si:dkey-22i16.2	-6.20554	0.0157049	down
LOC110438574	1.54357	0.00486481	up		si:dkey-207l24.2	-6.58992	0.000190955	down
rnf139	1.54117	0.0446592	up		gnat1	-6.72441	0.00363509	down
si:ch211-246m6.5	1.5311	0.00875265	up		saga	-6.73343	0.000115038	down
btr31	1.52527	0.0131095	up		LOC100148581	-7.08202	4.11299e-06	down
gba3	1.52351	0.00321059	up		rcvrna	-7.23978	0.035183	down
nfe2l1a	1.50634	0.000275076	up		si:ch211-225b7.5	-7.36412	6.74832e-08	down
casp8	1.50466	0.043301	up		LOC100536599	-7.40737	8.41895e-07	down
ampd1	1.50356	8.28867e-07	up		si:dkey-71b5.6	-7.42412	3.18238e-06	down
htatip2	1.50249	6.49016e-06	up		grk7a	-7.46089	0.00539127	down
nme2b.2	1.49814	2.377e-08	up		LOC100148920	-7.5476	0.0122891	down
cdhr5-rs	1.48964	0.0023393	up		si:dkey-56d12.4	-7.56819	1.38828e-07	down
lpl	1.48868	0.0264877	up		LOC101883144	-7.60195	0.00375591	down
dhrs13l1	1.48557	0.00933084	up		LOC562466	-7.93344	0.000316317	down
atic	1.48326	1.11439e-06	up		LOC101883766	-8.01298	0.000980768	down
ascc1	1.48242	1.80129e-17	up		LOC103910633	-8.04057	5.19271e-05	down
ftr13	1.46906	0.0039252	up		LOC101883188	-8.09847	3.44126e-05	down
espnlb	1.46647	0.000291857	up		LOC101883296	-8.11532	0.00061004	down
LOC110439563	1.46578	0.00996956	up		LOC110439450	-8.54592	0.000233593	down
zgc:153031	1.46385	1.08386e-10	up
gpr182	1.46213	0.0261348	up
crym	1.45745	0.0141926	up
cyp2p6	1.45445	3.36673e-12	up
si:ch211-232h12.2	1.45271	3.68198e-05	up
setd8b	1.44496	0.0122714	up
ctbs	1.4411	0.0258143	up
si:ch211-165b10.3	1.4345	0.00226768	up
b3gnt3	1.43418	0.00514411	up
synpo2lb	1.41164	0.00483409	up
marveld2a	1.40802	1.35991e-07	up
LOC100330084	1.40447	0.0168032	up
usp16	1.39275	4.65878e-14	up
ptpn2a	1.39211	5.84053e-08	up
si:ch211-69e5.1	1.38923	0.000163404	up
nagpa	1.38473	2.95907e-18	up
si:dkeyp-50f7.2	1.3825	0.0106849	up
rundc3b	1.38193	0.00364931	up
si:rp71-36a1.1	1.38127	0.00610452	up
znf1117	1.37793	0.00856451	up
si:dkey-115f9.3	1.36467	0.0439836	up
myo10l3	1.35131	1.51926e-05	up
si:ch211-213o11.11	1.34934	0.015748	up
LOC100536506	1.34904	1.17639e-10	up
stx10	1.3485	0.0387597	up
aldh2.1	1.33921	0.00725953	up
si:dkey-91i10.3	1.3376	0.0213821	up
zgc:113276	1.33732	3.29188e-08	up
cfp	1.33548	0.00489048	up
triobpa	1.32699	1.96171e-07	up
dcxr	1.32568	0.00208416	up
LOC101886530	1.32181	0.00342856	up
si:ch211-212k18.8	1.32163	0.0316082	up
g6fl	1.31794	0.00946839	up
cyp46a1.2	1.31786	0.000505249	up
baiap2l2a	1.31407	0.00197145	up
si:ch211-63p21.1	1.31138	8.41975e-05	up
cdkn1cb	1.30032	0.0070388	up
nr4a3	1.29938	0.013765	up
hsp70l	1.29842	0.0121698	up
LOC101883008	1.27922	3.60848e-05	up
cish	1.27357	0.047352	up
tsta3	1.27213	0.000383647	up
zgc:101783	1.27063	0.0301055	up
car15	1.25771	0.023943	up
si:dkey-29d8.3	1.25732	0.0182286	up
LOC100151059	1.25333	0.0106108	up
si:dkey-11f4.7	1.25026	4.9639e-06	up
LOC100006469	1.24235	0.0161834	up
si:dkey-238d18.4	1.24089	0.040449	up
cmklr1	1.23217	0.000565608	up
dhps	1.22836	4.5107e-07	up
ddx56	1.22219	0.027439	up
stard7	1.21968	8.36202e-07	up
adcy7	1.21937	3.24796e-09	up
slc13a2	1.21912	0.0300979	up
zgc:73226	1.21451	0.00292853	up
tbx6	1.21064	0.000363961	up
cdh26.1	1.19909	0.0162984	up
sec14l1	1.19763	0.000304283	up
bicc1b	1.19282	0.000153679	up
si:dkey-264d12.4	1.18808	0.0359512	up
zgc:194210	1.18651	1.41272e-05	up
si:dkey-122a22.2	1.18183	4.24837e-12	up
tnni1b	1.18157	0.010292	up
aadac	1.18067	0.000260804	up
si:ch73-382f3.1	1.17768	0.00085793	up
coa3b	1.17746	0.0330039	up
ptpn3	1.17467	0.0219737	up
si:ch211-132g1.7	1.17442	0.0104971	up
nfil3-6	1.17419	6.8006e-06	up
si:ch211-215k15.5	1.16723	0.000597082	up
cfap43	1.1663	0.000220792	up
thumpd3	1.15525	0.00571182	up
tmcc1a	1.15459	7.3524e-12	up
lin28b	1.15159	0.0149504	up
tdh	1.15043	0.00571251	up
LOC100536757	1.14982	2.90565e-05	up
si:dkey-11n14.1	1.14518	0.0055993	up
LOC566587	1.14375	0.000222783	up
LOC100002633	1.14169	0.0167752	up
setd9	1.13606	1.75195e-09	up
arfgap1	1.13173	0.000267947	up
cdo1	1.13163	0.010345	up
mafk	1.1291	0.0463243	up
nfkbiab	1.12787	4.65844e-05	up
LOC101884310	1.12334	0.00164188	up
slc36a4	1.11968	9.29669e-06	up
zgc:195050	1.11298	0.0169244	up
tarsl2	1.10758	5.26624e-11	up
cyyr1	1.1072	0.0180357	up
LOC556989	1.10605	0.000756738	up
myzap	1.10452	0.0325936	up
wu:fj66e11	1.10067	0.00452349	up
ftr35	1.09931	0.000363961	up
grip2b	1.09918	0.0213131	up
htra1a	1.09694	0.000654724	up
LOC103910015	1.09687	0.015308	up
LOC100332177	1.09139	2.05274e-05	up
LOC100537809	1.09028	0.0365855	up
nr1d2a	1.08852	0.00163644	up
klf3	1.07772	0.0113638	up
bzw1b	1.07517	0.000157195	up
znf1153	1.07008	0.000597082	up
LOC101885776	1.06984	0.0282021	up
LOC108181161	1.0682	0.0032111	up
dimt1l	1.06697	9.02653e-07	up
fabp2	1.06498	0.00860666	up
slc31a2	1.0629	0.013599	up
tagapb	1.06236	0.0110046	up
LOC100334018	1.05955	1.61975e-12	up
rasgrf2a	1.05604	0.0186554	up
LOC103908932	1.056	0.0258465	up
ticam1	1.05534	0.00641837	up
LOC103911170	1.05068	0.0196263	up
rpe65b	1.04538	4.93316e-08	up
chrnb2l	1.04468	0.0349737	up
tmem125b	1.04366	0.014668	up
rilpl2	1.04337	0.000630756	up
cep76	1.04129	0.00015352	up
rnaset2	1.03731	1.15634e-05	up
LOC101887113	1.03538	0.0014621	up
hmbox1a	1.03503	0.0225994	up
LOC110439021	1.03466	0.000523224	up
tspan15	1.03439	0.0134755	up
ift43	1.03436	0.0032982	up
slc2a1a	1.03286	0.0293885	up
rxfp2b	1.03233	0.0277683	up
asrgl1	1.03229	3.87402e-06	up
zgc:174928	1.0308	0.00226768	up
stk35	1.02205	0.0494953	up
mkks	1.01674	0.00314091	up
LOC101883361	1.0099	0.00197768	up
si:rp71-19m20.1	1.00868	0.000177697	up
si:dkey-27j5.5	1.00644	0.0482488	up
LOC100536913	1.00401	0.000661402	up
zgc:136908	1.00236	0.0389358	up
b3galt4	-1.00256	0.0160409	down
filip1	-1.00362	8.43642e-05	down
znrf2a	-1.00382	0.0119987	down
si:dkey-76b14.2	-1.0095	0.041519	down
LOC101885764	-1.01036	0.0256048	down
ccdc127a	-1.01222	7.59386e-05	down
supv3l1	-1.01694	2.82387e-08	down
fblim1	-1.02822	0.0019237	down
LOC108179058	-1.03406	0.0424012	down
cept1a	-1.03642	0.00143858	down
sgk494a	-1.03746	0.0152665	down
si:dkey-17o15.2	-1.03947	0.00509183	down
si:ch211-241b2.1	-1.04163	0.000924956	down
LOC108183691	-1.04219	0.0400961	down
ern1	-1.04367	0.00231938	down
cpxm1a	-1.04384	0.000303045	down
znf1010	-1.05387	4.23928e-09	down
epb41l4b	-1.05597	0.0113008	down
si:ch211-149e23.4	-1.05695	0.0486295	down
si:dkey-56f14.4	-1.06422	0.0158595	down
fbxo48	-1.06427	0.0165362	down
asic4b	-1.06838	0.0293111	down
LOC100333021	-1.06936	0.0267548	down
LOC567978	-1.0706	0.0234694	down
trpc7b	-1.07253	0.0262908	down
LOC110439247	-1.08377	1.11852e-06	down
c19h1orf109	-1.08677	0.00114382	down
ginm1	-1.08844	2.13001e-09	down
LOC103909961	-1.08899	0.00861149	down
LOC100535674	-1.08962	0.037018	down
abca3b	-1.09197	1.29724e-08	down
islr2	-1.09437	0.000101601	down
zgc:123010	-1.0991	0.000568224	down
pdcl3	-1.10495	5.5609e-09	down
ankrd16	-1.10698	0.0425822	down
angptl4	-1.10814	0.0318274	down
LOC110437726	-1.10838	0.0134791	down
hkdc1	-1.10975	0.00233303	down
zgc:172341	-1.11056	8.01883e-06	down
ctdspl2a	-1.11172	0.00249536	down
si:dkey-247m21.3	-1.11492	0.0219737	down
bnip4	-1.11753	0.00172012	down
eno4	-1.12298	0.0309481	down
ripk2	-1.12597	0.0119469	down
LOC100537369	-1.12879	0.0159388	down
si:ch211-262i1.3	-1.13122	0.0278061	down
si:ch1073-184j22.1	-1.13141	0.0192847	down
si:ch211-120g10.1	-1.14158	2.92046e-06	down
zgc:113295	-1.14221	0.00343395	down
igf2bp3	-1.14544	0.00140389	down
cdc6	-1.14755	0.0454461	down
numb	-1.1529	1.03988e-11	down
ntsr1	-1.15593	0.00989429	down
rest	-1.16287	0.0308576	down
khnyn	-1.16473	3.59773e-10	down
LOC103911589	-1.16933	0.00143328	down
hck	-1.16958	0.00196408	down
tlx3b	-1.17036	0.0294066	down
sirt5	-1.17414	1.90566e-06	down
tmem138	-1.1766	0.010301	down
cunh18orf32	-1.18291	0.0145947	down
crtac1b	-1.19262	2.83203e-05	down
cahz	-1.20464	0.0366687	down
LOC100534832	-1.2068	0.00509183	down
si:ch1073-127d16.1	-1.21092	0.000430548	down
spice1	-1.21237	0.000525611	down
gpr155b	-1.22392	0.0341706	down
tceanc	-1.22415	1.48579e-08	down
si:dkey-249d8.1	-1.23494	0.0138442	down
leo1	-1.23695	7.78997e-07	down
si:dkey-182g1.6	-1.23765	0.00535741	down
sb:cb649	-1.24216	0.0242073	down
mcm7	-1.2424	0.000163404	down
slc29a3	-1.24266	0.00292233	down
si:ch211-220f12.4	-1.24679	0.00404225	down
LOC110439484	-1.24724	0.0149504	down
sirt7	-1.25167	0.0172026	down
gstt2	-1.25599	9.21736e-06	down
zgc:110224	-1.2665	0.000100178	down
prr15la	-1.26676	0.0115276	down
ncf2	-1.27152	0.000408765	down
LOC101882048	-1.27659	0.013669	down
zgc:194990	-1.28325	1.01735e-08	down
xpa	-1.28399	1.63691e-06	down
si:dkeyp-68b7.5	-1.28493	0.0423654	down
tfr2	-1.28712	0.0244688	down
thnsl1	-1.29197	0.00163627	down
actr8	-1.29425	1.98636e-17	down
cldn5b	-1.29429	0.00330158	down
tmem97	-1.29864	5.30568e-07	down
LOC103910386	-1.30733	0.00841233	down
znf1157	-1.3179	0.0470873	down
col25a1	-1.32117	3.12268e-13	down
crfb2	-1.32223	0.00468571	down
gtf2ird1	-1.32601	1.70719e-08	down
pdgfaa	-1.3307	0.0451789	down
znfx1	-1.33723	1.39528e-10	down
ntn4	-1.33769	0.0420685	down
nkain4	-1.33866	1.2609e-06	down
tnrc6a	-1.34251	0.0146643	down
LOC570014	-1.34331	0.0255961	down
ccdc3a	-1.35021	0.00652225	down
rbm14b	-1.36201	0.0152793	down
slc7a11	-1.36319	0.000243844	down
LOC110438040	-1.38355	5.68294e-07	down
si:ch73-209e20.5	-1.38407	0.0307037	down
mif4gdb	-1.38888	0.0281223	down
cenpw	-1.39283	0.00836267	down
rab27b	-1.39401	3.78857e-10	down
hmgb1a	-1.40132	1.08261e-08	down
si:ch211-215c18.3	-1.4072	1.07492e-05	down
ccdc40	-1.41168	0.0128018	down
si:ch211-168h21.3	-1.41666	0.0264877	down
si:ch211-244o22.2	-1.4251	0.0376225	down
si:ch211-200e2.1	-1.42631	0.0275532	down
si:ch211-274f20.2	-1.42704	0.0288285	down
fgd4b	-1.42991	1.01918e-17	down
si:ch211-63o20.10	-1.43338	0.00610452	down
malt1	-1.44078	0.00381747	down
lrrc73	-1.4478	5.97086e-50	down
si:dkey-27n6.5	-1.44785	0.0420921	down
zgc:55888	-1.45572	0.00218301	down
LOC110440186	-1.46613	0.0164557	down
si:ch73-364h19.2	-1.47668	0.0110884	down
slc25a19	-1.48166	5.38209e-07	down
LOC101883680	-1.4819	0.0234909	down
slc25a37	-1.49046	0.00160867	down
eif2ak3	-1.49135	5.41744e-25	down
zgc:64065	-1.52386	0.0384447	down
zgc:154142	-1.52487	1.48579e-08	down
hhipl2	-1.53163	6.70258e-12	down
trnat-agu	-1.53518	0.00204678	down
LOC571737	-1.54804	1.90812e-07	down
wu:fc20e06	-1.55079	3.91505e-11	down
pimr51	-1.55399	0.000597866	down
aldh3a1	-1.57343	9.74602e-05	down
ATP6	-1.57381	0.0357376	down
LOC101886743	-1.57838	0.0222117	down
si:dkey-147f3.4	-1.58614	0.00577434	down
LOC100004986	-1.58803	0.000161309	down
si:ch73-359m17.2	-1.59108	0.0111417	down
si:dkeyp-77c4.1	-1.59581	1.94449e-06	down
rnasel2	-1.59772	9.76601e-09	down
si:ch73-223f5.1	-1.60287	0.000914145	down
zgc:153039	-1.60574	0.000143284	down
si:dkeyp-13a3.10	-1.61122	0.00471638	down
LOC101885164	-1.6124	1.07276e-06	down
b4galt1l	-1.61648	0.043301	down
ihhb	-1.63348	0.00660256	down
si:ch211-14c7.2	-1.64781	1.78556e-05	down
si:ch211-254c8.2	-1.64964	0.00936172	down
LOC110438688	-1.66887	0.0137928	down
LOC103909143	-1.69276	0.0379741	down
col19a1	-1.70252	2.40743e-06	down
LOC110439559	-1.70743	0.00120706	down
epm2a	-1.7124	0.0193589	down
LOC103910371	-1.71648	0.0385047	down
pir	-1.7169	0.00110554	down
dcdc2b	-1.72235	2.9737e-23	down
abhd8b	-1.72486	0.00807423	down
LOC101885455	-1.73016	0.00265063	down
draxin	-1.73227	3.56368e-16	down
LOC101885705	-1.73306	0.00303324	down
rem1	-1.7345	0.00605823	down
LOC101883779	-1.73656	0.0397634	down
smyd3	-1.75299	5.86945e-11	down
tmem107	-1.76347	5.78065e-07	down
pdxka	-1.76786	0.0242073	down
gpc2	-1.77657	0.0307868	down
si:dkey-40j3.3	-1.77852	0.0347354	down
LOC101885377	-1.78132	1.0321e-12	down
LOC101882972	-1.78343	0.0213131	down
zgc:162198	-1.78392	3.76002e-13	down
cmtm7	-1.79677	2.5467e-06	down
LOC110438844	-1.80377	0.00126056	down
LOC110437957	-1.80434	7.78564e-05	down
zgc:109986	-1.80678	1.00653e-11	down
stard4	-1.81042	3.5237e-11	down
gstm.1	-1.82071	0.000497333	down
LOC103910107	-1.83267	1.47613e-06	down
zgc:113030	-1.84696	0.000423575	down
si:dkey-237j10.2	-1.85616	0.010773	down
si:dkey-286j15.3	-1.86337	0.00175728	down
LOC103910497	-1.86672	0.0276403	down
znf1159	-1.89002	0.000160721	down
si:dkey-222h21.1	-1.89758	0.0387597	down
si:ch73-54f23.4	-1.90298	0.0199919	down
si:ch73-196l6.5	-1.91322	0.0490122	down
si:ch211-241b2.5	-1.91864	0.011912	down
scamp2l	-1.92002	0.000714278	down
lrguk	-1.94111	2.60337e-09	down
si:ch211-223a21.4	-1.94264	0.000593714	down
sycp3	-1.94563	0.0293068	down
trnar-acg	-1.95116	0.000141552	down
LOC100151145	-1.95603	1.39528e-10	down
LOC101882171	-1.95615	0.0054092	down
si:ch211-232d10.1	-1.95921	1.13346e-06	down
LOC108191761	-1.97229	0.00469435	down
LOC101885092	-1.97342	0.00610452	down
LOC101882250	-1.98048	0.001008	down
adh8b	-2.01507	3.28386e-05	down
sall4	-2.01851	3.23211e-07	down
ccdc125	-2.02524	0.00252708	down
LOC103910459	-2.03635	6.77263e-09	down
LOC110438533	-2.03866	2.95976e-06	down
LOC101886944	-2.05711	0.0111802	down
prg4a	-2.05802	0.0104509	down
pak6b	-2.07874	0.000966336	down
LOC110438944	-2.09339	0.0261348	down
grhpra	-2.10546	2.91002e-18	down
si:dkeyp-67a8.2	-2.10658	0.0408729	down
tnnt2e	-2.11593	2.52417e-05	down
si:dkey-261j4.3	-2.12146	0.00167885	down
gb:ev754742	-2.13008	6.6729e-17	down
LOC103910498	-2.1331	0.001144	down
traf4b	-2.14225	0.0161834	down
LOC110440013	-2.14257	0.0350486	down
si:cabz01054394.5	-2.16088	0.00362892	down
lage3	-2.17673	8.51787e-15	down
si:ch211-264f5.6	-2.17737	0.027919	down
si:ch1073-459j12.1	-2.18008	0.0220258	down
si:ch211-229g11.5	-2.19119	0.000240838	down
adoa	-2.19523	0.00883854	down
si:ch211-196h24.1	-2.1984	4.66367e-07	down
si:ch211-66k16.2	-2.20322	0.0115686	down
ino80db	-2.20353	3.43271e-05	down
LOC100535622	-2.21337	1.00984e-05	down
vwa3a	-2.2332	0.00175033	down
LOC110439438	-2.23512	1.44479e-05	down
LOC101882267	-2.23696	1.8572e-10	down
LOC108181536	-2.25502	0.0432414	down
sec24d	-2.2587	3.71829e-22	down
si:ch211-255f4.1	-2.29359	0.003336	down
LOC110439592	-2.2938	0.000874169	down
LOC101885698	-2.30161	7.74899e-06	down
neb	-2.30527	0.0034507	down
LOC103910957	-2.31877	0.0301635	down
LOC101885330	-2.32074	0.00113089	down
zgc:152791	-2.32606	0.0448844	down
st14a	-2.33542	3.67121e-08	down
c1qtnf4	-2.34691	0.000363609	down
ndst1a	-2.35684	1.71514e-46	down
LOC103909007	-2.36416	0.00303463	down
LOC101886849	-2.37089	0.00314091	down
si:dkey-243i1.1	-2.3716	2.09432e-162	down
znfl1	-2.37237	0.00113317	down
si:ch211-197g15.9	-2.38131	0.043301	down
si:ch211-202m22.1	-2.38183	4.04636e-08	down
actn2a	-2.39006	3.27602e-13	down
LOC402866	-2.39255	1.4158e-05	down
LOC101885636	-2.41086	0.0434122	down
LOC101884057	-2.41987	8.05967e-07	down
si:dkey-222h21.2	-2.43412	2.54665e-12	down
LOC110439329	-2.43444	1.5066e-12	down
si:ch211-233f11.5	-2.43565	0.000914145	down
LOC103908668	-2.45358	5.26624e-11	down
col11a1b	-2.46104	3.58647e-06	down
LOC100151503	-2.46251	1.69528e-36	down
LOC110439425	-2.47873	1.13542e-09	down
LOC110439839	-2.48111	0.000379998	down
si:ch211-113d11.5	-2.48703	0.0385891	down
si:dkey-31e10.5	-2.51276	0.0192971	down
si:dkey-71l4.4	-2.51969	7.05763e-08	down
rnf32	-2.5308	3.93456e-09	down
pwp2h	-2.53406	0.00152322	down
LOC101885806	-2.53838	0.000464699	down
LOC110437793	-2.53986	0.0293764	down
iqcc	-2.5681	2.59536e-05	down
LOC101885837	-2.57069	0.000381089	down
ipo8	-2.57444	5.49757e-09	down
vmo1a	-2.59071	0.0176621	down
LOC101885221	-2.59818	0.0182304	down
LOC110438647	-2.59846	0.00314592	down
ccdc33	-2.60046	0.000132568	down
trim35-27	-2.60653	2.47398e-05	down
LOC101882493	-2.61291	0.000222783	down
dpp7	-2.61396	0.00406334	down
smkr1	-2.6364	3.63016e-12	down
dicp3.3	-2.64675	0.0130212	down
si:ch73-196i15.3	-2.64754	0.0499209	down
si:dkey-207l24.2	-2.66379	0.0318465	down
si:dkeyp-100h4.2	-2.68395	7.33522e-07	down
LOC110437820	-2.6955	0.000121569	down
LOC103911814	-2.711	0.000997769	down
si:dkey-19a16.12	-2.7193	9.40656e-12	down
LOC103911284	-2.72464	0.00269065	down
LOC100535592	-2.72991	0.00100021	down
LOC103910625	-2.748	4.97074e-07	down
zgc:77112	-2.75597	0.0108053	down
LOC110437872	-2.77047	0.00725953	down
LOC110440095	-2.77265	0.0259277	down
LOC108182795	-2.79636	1.98634e-11	down
LOC100334101	-2.83658	2.22281e-05	down
LOC108183827	-2.85377	0.0122779	down
zgc:171490	-2.85737	0.0340795	down
pcdh2g1	-2.88467	0.000103189	down
tstd2	-2.89674	4.85817e-06	down
dnmt3bb.2	-2.9081	0.00254703	down
srd5a2b	-2.90982	2.93034e-12	down
si:dkeyp-86b9.5	-2.91327	0.0255222	down
LOC108192008	-2.91694	0.00862945	down
LOC108184002	-2.92004	1.48743e-06	down
LOC101885051	-2.92631	0.00241634	down
LOC110439564	-2.93079	0.00240109	down
si:ch211-214b16.3	-2.94461	5.46918e-31	down
igflr1	-2.94873	8.51983e-12	down
si:dkey-201c1.2	-3.005	3.5725e-10	down
zgc:171242	-3.00784	0.00437602	down
si:dkey-46k9.4	-3.11651	0.0365855	down
si:dkey-188i13.10	-3.13831	5.04255e-43	down
LOC101885506	-3.14006	0.0200652	down
LOC101884591	-3.20856	1.20822e-07	down
znf1137	-3.21596	0.000199397	down
si:ch211-163l21.8	-3.22888	4.29165e-13	down
LOC108179139	-3.2437	2.49584e-06	down
LOC101884966	-3.27123	5.05531e-11	down
LOC101883071	-3.2939	0.00421135	down
si:ch211-217a12.1	-3.3325	0.00363055	down
LOC103910661	-3.33517	8.47927e-05	down
qrfpra	-3.34099	9.34758e-08	down
grn1	-3.34268	0.000548635	down
znf1113	-3.35736	9.11662e-09	down
si:ch73-364h19.1	-3.38048	0.00915583	down
pigrl3.5	-3.38443	0.0253937	down
LOC103910566	-3.39009	1.6752e-24	down
LOC103909625	-3.41282	0.00575772	down
si:cabz01069013.3	-3.42659	0.000262344	down
si:ch211-127b11.1	-3.44239	0.000101601	down
LOC108181677	-3.46096	0.000726395	down
LOC103908767	-3.48268	0.00613478	down
LOC110437711	-3.51758	2.5467e-06	down
si:dkeyp-55h4.2	-3.53041	4.75925e-09	down
zgc:174710	-3.57109	2.75446e-05	down
srm	-3.58242	6.85211e-13	down
zgc:101699	-3.60175	5.28332e-06	down
LOC108191974	-3.60583	5.29369e-07	down
si:dkey-29j8.3	-3.63713	0.00026006	down
LOC108191691	-3.65111	1.05126e-28	down
LOC101883712	-3.71021	1.28267e-08	down
si:zfos-1069f5.1	-3.7227	6.90025e-10	down
LOC103910812	-3.77129	6.15499e-31	down
si:dkey-242k1.4	-3.81527	0.00388903	down
LOC101885269	-3.83906	5.23888e-51	down
LOC103911231	-3.87304	1.52622e-20	down
si:ch211-226o13.1	-3.88446	2.86798e-16	down
ndufb3	-3.89662	9.5885e-21	down
si:dkey-22h13.5	-3.93118	0.00804202	down
LOC103909379	-3.9502	0.00144128	down
si:dkey-88n24.5	-3.97199	0.00163009	down
si:dkey-71b5.7	-4.02256	0.00018202	down
si:ch211-193i15.2	-4.05012	1.14908e-05	down
zgc:172133	-4.05661	2.10216e-33	down
LOC103909038	-4.07688	2.19324e-05	down
LOC108190732	-4.13428	6.27562e-06	down
casp8l1	-4.17146	1.829e-08	down
LOC567883	-4.17639	0.00456409	down
si:dkey-178j11.5	-4.20525	3.89992e-13	down
LOC110438689	-4.20934	0.000187744	down
LOC108181756	-4.23514	1.8932e-09	down
LOC103910633	-4.26829	0.00535741	down
LOC108183342	-4.275	0.00210313	down
si:dkey-244a7.1	-4.31203	0.0219781	down
LOC101883144	-4.34222	0.047352	down
LOC110439604	-4.34529	2.44429e-64	down
LOC100006557	-4.35187	1.02178e-11	down
tas1r1	-4.36445	0.017074	down
LOC101882713	-4.38765	1.81381e-09	down
rpz6	-4.42204	2.56459e-14	down
LOC110439485	-4.42483	2.0368e-29	down
si:dkey-266f7.1	-4.55114	6.70824e-05	down
LOC110439320	-4.614	0.00253474	down
si:ch211-141e20.2	-4.69031	0.00421298	down
dnaaf3l	-4.70819	1.03185e-25	down
LOC101883131	-4.76123	2.45762e-67	down
zgc:154125	-4.8056	2.93034e-12	down
pimr80	-4.84768	2.18984e-05	down
LOC108191789	-4.85959	0.00557169	down
LOC101882861	-4.87222	0.000253923	down
LOC110438071	-4.8914	8.43642e-05	down
si:dkey-220a11.5	-4.89266	0.010301	down
si:ch211-274k16.2	-4.9124	1.0385e-21	down
LOC110439495	-4.94902	1.09754e-19	down
LOC108179274	-4.97461	1.25235e-21	down
si:dkey-237m9.1	-5.02763	0.0169077	down
LOC101885873	-5.03849	2.14607e-05	down
si:ch211-142b24.8	-5.06792	1.46945e-07	down
LOC101882252	-5.07873	6.96552e-83	down
LOC100330743	-5.13569	4.71563e-05	down
LOC110439080	-5.14175	0.0026281	down
LOC101885004	-5.15282	3.10124e-22	down
si:ch1073-188e1.1	-5.16618	5.86945e-11	down
LOC103910695	-5.2059	2.49627e-10	down
si:ch211-236g6.1	-5.24214	0.0099064	down
si:dkey-79f11.7	-5.24458	0.00248317	down
si:dkey-19a16.7	-5.3222	0.00457032	down
LOC108190134	-5.41783	0.0110058	down
si:dkey-27n6.9	-5.43615	6.75665e-06	down
dfna5b	-5.60387	1.50652e-34	down
wu:fi42h12	-5.7352	3.45527e-10	down
col28a2a	-5.83981	3.23319e-16	down
LOC108183712	-5.86371	0.0023259	down
LOC101884353	-5.91192	3.85737e-14	down
si:dkeyp-85e10.1	-5.93929	0.00169505	down
LOC110438976	-5.97587	0.00891735	down
si:dkey-15j16.6	-6.04899	1.85144e-77	down
LOC110439497	-6.04952	0.000744028	down
LOC110439544	-6.07314	0.00622087	down
LOC110439110	-6.07854	8.99984e-09	down
zgc:172090	-6.08119	0.00667387	down
LOC101886291	-6.27585	8.56285e-05	down
si:ch211-276k2.1	-6.27843	0.000454578	down
LOC110437984	-6.34948	8.21936e-07	down
si:cabz01054394.6	-6.45498	0.0436358	down
si:ch211-1f22.2	-6.46851	0.000117019	down
LOC103910915	-6.50676	0.000155588	down
si:dkeyp-110c7.4	-6.594	0.000541087	down
LOC555502	-6.67886	0.000187018	down
LOC108179149	-6.71908	0.0006389	down
si:dkey-71d15.2	-6.7382	1.32515e-05	down
LOC110438418	-6.74832	6.01316e-08	down
si:dkey-188i13.6	-6.78262	0.00059423	down
LOC103910909	-6.79452	2.97792e-05	down
si:ch73-281i18.6	-6.82601	1.8198e-06	down
si:ch211-142b24.6	-7.09137	3.6149e-06	down
LOC796097	-7.11627	6.07265e-40	down
LOC100148581	-7.12724	6.6014e-08	down
LOC101883766	-7.31897	0.000366463	down
si:dkeyp-85e10.2	-7.34991	2.56364e-06	down
LOC101883821	-7.38056	0.0421552	down
LOC100536599	-7.43635	2.42216e-07	down
LOC110439942	-7.44136	0.00188405	down
LOC100333474	-7.53892	4.33503e-06	down
LOC108179272	-7.54848	0.0259993	down
LOC103911313	-7.55498	6.52303e-05	down
pimr82	-7.76545	0.000159983	down
si:cabz01021428.1	-7.98151	1.92967e-10	down
zgc:153118	-8.06789	0.00113089	down
LOC110439518	-8.1401	9.71931e-13	down
LOC110437723	-8.55206	4.03517e-08	down
LOC110439450	-8.57323	3.91951e-05	down
LOC110438555	-8.60036	6.45017e-08	down
LOC108181187	-8.62907	7.82794e-12	down
LOC108182866	-8.83853	5.84502e-08	down
LOC101882128	-8.89878	6.3218e-11	down
si:ch211-214b16.2	-8.96245	1.85788e-12	down
LOC110439878	-9.11554	7.53896e-21	down
kbtbd7	-9.15812	0.0090948	down
si:ch73-221f6.1	-9.23388	0.0361646	down
LOC100148920	-9.24742	0.0146322	down
si:dkey-266f7.5	-9.25147	1.94374e-12	down
LOC110439639	-9.63859	0.0113825	down
dcun1d5	-9.67916	2.03597e-13	down
LOC110438325	-9.71641	9.19152e-14	down
cant1a	-10.5962	0.00349496	down
LOC110437982	-10.9625	0.00314091	down
LOC101885484	-12.0059	0.00146851	down

## Sheet: Supplementary Figure 3
	chromosomes_units=100000
	<colors>
	<<include /public/home/yuhy/miniconda3/envs/circos/etc/colors.unix.txt>>
	</colors>
	<ideogram>
	fill=yes
	fill_color=grey
	label_font=default
	label_parallel=no
	label_radius=dims(image,radius)-120p
	label_size=25
	radius=0.90r
	show_label=yes
	<spacing>
	default=0.002r
		<pairwise Herectus_LG20_RaGOO Hzosterae_LG12>
		spacing = 80u
		</pairwise>
		<pairwise Hzosterae_LG18 Herectus_LG8_RaGOO>
	spacing = 80u
	</pairwise>
	</spacing>
	stroke_color=dgrey
	stroke_thickness=2p
	thickness=20p
	</ideogram>
	karyotype = karyotype.txt
		<links>
			radius = 0.95r
			<link segdup>
			#thickness = 2
			ribbon = yes
			#vdgrey
			#stroke_thickness = 2
			file =	linker.txt
			<rules>
				flow = continue
		<rule>
		condition = from(chr22)
		color = firebrick2
		</rule>
			<rule>
	condition = from(Herectus_LG1_RaGOO)
	color = 255 ,255, 0,1 ##yellow1
	</rule>
		<rule>
		condition = from(Herectus_LG2_RaGOO)
		color = 255, 0, 255,1 ##magenta
		</rule>
		<rule>
	condition = from(Herectus_LG3_RaGOO)
	color = 199 ,21 ,133 ,1 ## mediumvioletred
	</rule>
		<rule>
	condition = from(Herectus_LG4_RaGOO)
	color = 255, 192, 203,1 ##brown
	</rule>
		<rule>
	condition = from(Herectus_LG5_RaGOO)
	color = 0, 191, 255,1 ##pink
	</rule>
		<rule>
	condition = from(Herectus_LG6_RaGOO)
	color = 0, 191, 255,1 ##deep_sky_blue1
	</rule>
		<rule>
	condition = from(Herectus_LG7_RaGOO)
	#color = darksalmon
		color =	135,206,235,1
	</rule>
		<rule>
	condition = from(Herectus_LG8_RaGOO)
	color = 0 ,255, 0,1
	</rule>
		<rule>
	condition = from(Herectus_LG9_RaGOO)
	color = 255 ,255, 0,1
	</rule>
		<rule>
	condition = from(Herectus_LG10_RaGOO)
	color = 255, 69 ,0,1
	</rule>
		<rule>
	condition = from(Herectus_LG11_RaGOO)
	color = 0, 191, 255,1
	#thickness = 40
	</rule>
		<rule>
	condition = from(Herectus_LG12_RaGOO)
	color = 255 ,20 ,147,1
	</rule>
		<rule>
	condition = from(Herectus_LG13_RaGOO)
	color = 131, 111, 255,1
	</rule>
		<rule>
	condition = from(Herectus_LG14_RaGOO)
	color = 255 ,255, 0,1
	</rule>
		<rule>
	condition = from(Herectus_LG15_RaGOO)
	color = 255, 192, 203,1
	</rule>
		<rule>
	condition = from(Herectus_LG16_RaGOO)
	color = 0, 191, 255,1
	</rule>
	<rule>
	condition = from(Herectus_LG17_RaGOO)
	color = 255 ,255, 0,1
	</rule>
	<rule>
	condition = from(Herectus_LG18_RaGOO)
	color = 255, 192, 203,1
	</rule>
	<rule>
	condition = from(Herectus_LG19_RaGOO)
	color = 255, 192, 203,1
	</rule>
		<rule>
	condition = from(Herectus_LG20_RaGOO)
	color = deep_sky_blue
	</rule>
	<rule>
	condition = from(Herectus_LG21_RaGOO)
	color = darksalmon
	</rule>
	<rule>
	condition = from(Herectus_LG22_RaGOO)
	color = khaki
	</rule>
			</rules>
			</link>
		</links>
	show_tick_labels=yes
	show_ticks=yes
	spacing=10u
	<ticks>
	color=black
	format=%d
	multiplier=1e-6
	radius=1r
	thickness=2p
	<tick>
	color=black
	format=%d
	label_offset=10p
	label_size=25p
	#show_label=yes
	size=15p
	spacing=10u
	thickness=2p
	</tick>
	<tick>
	size=7p
	spacing=1u
		thickness=1p
	</tick>
	</ticks>
	<<include etc/colors_fonts_patterns.conf>>
	<<include colors.ucsc.conf>>
	#<<include colors.hsv.conf>>
	#<<include etc/housekeeping.conf>>
	#<fonts>
	#<<include etc/fonts.conf>>
	#</fonts>
	<image>
	<<include etc/image.conf>>
	</image>
	<<include etc/housekeeping.conf>>

## Sheet: Supplementary figure 4a
(((GadusMorhua:250.797904,(((((XiphophorusMaculatus:15.122104,OryziasLatipes:15.122104):21.093058,OreochromisNiloticus:36.215162):155.426389,(TakifuguRubripes:173.279720,GasterosteusAculeatus:173.279720):18.361830):16.247376,(HippocampusMohnikei:20.982657,(HippocampusComes:15.888932,(HippocampusErectus:8.859368,HippocampusZosterae:8.859368):7.029564):5.093724):186.906269):28.622017,Periophthalmus…	(((GadusMorhua:250.797904,(((((XiphophorusMaculatus:15.122104,OryziasLatipes:15.122104):21.093058,OreochromisNiloticus:36.215162):155.426389,(TakifuguRubripes:173.279720,GasterosteusAculeatus:173.279720):18.361830):16.247376,(HippocampusMohnikei:20.982657,(HippocampusComes:15.888932,(HippocampusErectus:8.859368,HippocampusZosterae:8.859368):7.029564):5.093724):186.906269):28.622017,Periophthalmus…

## Sheet: Supplementary Figure 7b
	#NEXUS
	[ID: 5605123089]
	begin taxa;
		dimensions ntax=56;
		taxlabels
			Belly_894
			tilapia_tlx3
			opossum_tlx3
			Lined_527
			chicken_tlx3
			medaka_tlx1
			frog_tlx1
			mice_tlx3
			coelacanth_tlx3
			frog_tlx2
			opossum_tlx1
			elephant_shark_tlx1
			human_tlx2
			fugu_tlx2
			zebrafish_tlx2
			elephant_shark_tlx3
			cattle_tlx3
			platyfish_tlx1
			platypus_tlx3
			stickleback_tlx1
			Belly_291
			Lined_679
			platyfish_tlx3
			fugu_tlx3
			elephant_shark_tlx2
			frog_tlx3
			mice_tlx1
			platypus_tlx1
			coelacanth_tlx2
			platyfish_tlx2
			Belly_097
			lamprey_tlx1
			cattle_tlx2
			tilapia_tlx1
			fugu_tlx1
			coelacanth_tlx1
			medaka_tlx3
			human_tlx3
			zebrafish_tlx3b
			stickleback_tlx3
			cattle_tlx1
			Lined_065
			chicken_tlx1
			tilapia_tlx2
			zebrafish_tlx1
			opossum_tlx2
			mice_tlx2
			shrimp_C15
			worm_tlx
			human_tlx1
			cintestinalis_tlx
			oyster_tlx3
			oyster_tlx3-1
			sea_urchins_tlx3
			lancelet_tlx
			fly_C15
			;
	end;
	begin trees;
		translate
			1	Belly_894,
			2	tilapia_tlx3,
			3	opossum_tlx3,
			4	Lined_527,
			5	chicken_tlx3,
			6	medaka_tlx1,
			7	frog_tlx1,
			8	mice_tlx3,
			9	coelacanth_tlx3,
			10	frog_tlx2,
			11	opossum_tlx1,
			12	elephant_shark_tlx1,
			13	human_tlx2,
			14	fugu_tlx2,
			15	zebrafish_tlx2,
			16	elephant_shark_tlx3,
			17	cattle_tlx3,
			18	platyfish_tlx1,
			19	platypus_tlx3,
			20	stickleback_tlx1,
			21	Belly_291,
			22	Lined_679,
			23	platyfish_tlx3,
			24	fugu_tlx3,
			25	elephant_shark_tlx2,
			26	frog_tlx3,
			27	mice_tlx1,
			28	platypus_tlx1,
			29	coelacanth_tlx2,
			30	platyfish_tlx2,
			31	Belly_097,
			32	lamprey_tlx1,
			33	cattle_tlx2,
			34	tilapia_tlx1,
			35	fugu_tlx1,
			36	coelacanth_tlx1,
			37	medaka_tlx3,
			38	human_tlx3,
			39	zebrafish_tlx3b,
			40	stickleback_tlx3,
			41	cattle_tlx1,
			42	Lined_065,
			43	chicken_tlx1,
			44	tilapia_tlx2,
			45	zebrafish_tlx1,
			46	opossum_tlx2,
			47	mice_tlx2,
			48	shrimp_C15,
			49	worm_tlx,
			50	human_tlx1,
			51	cintestinalis_tlx,
			52	oyster_tlx3,
			53	oyster_tlx3-1,
			54	sea_urchins_tlx3,
			55	lancelet_tlx,
			56	fly_C15
			;
	tree con_50_majrule = [&U] (1[&prob=1.00000000e+000,prob_stddev=0.00000000e+000,prob_range={1.00000000e+000,1.00000000e+000},prob(percent)="100",prob+-sd="100+-0"]:4.771080e-002[&length_mean=4.88887383e-002,length_median=4.77108000e-002,length_95%HPD={2.29456100e-002,7.57159100e-002}],22[&prob=1.00000000e+000,prob_stddev=0.00000000e+000,prob_range={1.00000000e+000,1.00000000e+000},prob(percent)="…
	end;

## Sheet: Supplementary figure 11a
(zebrafish_tlx1:0.0110347660,((((((fugu_tlx1:0.1548647187,((((medaka_tlx1:0.1254225359,platyfish_tlx1:0.0787262121)80:0.0288589434,turbot_tlx1:0.1297493157)66:0.0182098102,((tiger_tail_seahorse_tlx1:0.0272291447,((lined_seahorse_tlx1:0.0043468389,drawf_seahorse_tlx1:0.0086350193)98:0.0039070592,japanese_seahorse_tlx1:0.0977582820)75:0.0000025688)100:0.1595067825,cornetfish_tlx1:0.1721426781)91:0.…

## Sheet: Supplementary figure 12
	Red labeled indicating the PCR validation of tlx1 in 18 seahorses species.

## Sheet: Supplementary figure 15b
	Red labeled indicating the PCR validation of tlx1 point mutation in zebrafish..

## Sheet: Supplementary figure 15c
WT-1	TGATCGCTTGCTTTTCACTCTGTCTCTCAATCCAGTGGCCCTCTCACCGTTCACTGTAACACGCCGTATAGGTCACCCGTACCAGAACCGAACACCTCCGAAGAAGAAGAAGCCCCGGACGTCGTTCACGCGCCTTCAGATATGTGAGCTGGAGAAACGCTTTCACCGTCAGAAGTATCTGGCGTCAGCCGAGAGAGCAGCCTTAGCGAAAGCACTTAAAATGACTGATGCGCAGGTCAAAACATGGTTCCAGAACAGAAGAACGAAATGGAGGTGAGCTTTTGCGATCTAATCAAGGCTTTACACTCACACGTAATGCATTCTTTTTCGTCTCAGCACTAAACCCAGCAGAGTATTTTGTTTTTAAATAAACCGTGGGTTCAGCTGGA
WT-3	ACAAGCTGATTCTTCGCTTGCTTTTCACTCTGTCTCTCAATCCAGTGGCCCTCTCACCGTTCACTGTAACACGCCGTATAGGTCACCCGTACCAGAACCGAACACCTCCGAAGAAGAAGAAGCCCCGGACGTCGTTCACGCGCCTTCAGATATGTGAGCTGGAGAAACGCTTTCACCGTCAGAAGTATCTGGCGTCAGCCGAGAGAGCAGCCTTAGCGAAAGCACTTAAAATGACTGATGCGCAGGTCAAAACATGGTTCCAGAACAGAAGAACGAAATGGAGGTGAGCTTTTGCGATCTAATCAAGGCTTTACACTCACACGTAATGCATTCTTTTTCGTCTCAGCACTAAACCCAGCAGAGTATTTTGTTTTTAAATAAACCGTGAGGTTCAGCTGGA
WT-4	TGGCTGATTCTTCGCTTGCTTTTCACTCTGTCTCTCAATCCAGTGGCCCTCTCACCGTTCACTGTAACACGCCGTATAGGTCACCCGTACCAGAACCGAACACCTCCGAAGAAGAAGAAGCCCCGGACGTCGTTCACGCGCCTTCAGATATGTGAGCTGGAGAAACGCTTTCACCGTCAGAAGTATCTGGCGTCAGCCGAGAGAGCAGCCTTAGCGAAAGCACTTAAAATGACTGATGCGCAGGTCAAAACATGGTTCCAGAACAGAAGAACGAAATGGAGGTGAGCTTTTGCGATCTAATCAAGGCTTTACACTCACACGTAATGCATTCTTTTTCGTCTCAGCACTAAACCCAGCAGAGTATTTTGTTTTTAAATAAACCGTGAGGTTCAGCTGGA
MU-1	ATGCTTCTCGCTTGCTTTTCACTCTGTCTCTCAATCCAGTGGCCCTCTCACCGTTCACTGTAACACGCCGTATAGGTCACCCGTATCAAAACCGAACACCTCCGAAGAAGAAGAAGCCCCGAACATCGTTCACGCGCCTTCAGATATGTGAGCTGGAGAAACGCTTTCACCGTCAGAAGTATCTGGCGTCAGCCGAGAGAGCAACCTTAGCGAAAGCACTTAAAATGACTGATGCGCAGGTCAAAACATGGTTCCAGAACAGAAGAACGAAATGGAGGTGAGCTTTTGCGATCTAATCAAGGCTTTACACTCACACGTAATGCATTCTTTTTCGTCTCAGCACTAAACCCAGCAGAGTATTTTGTTTTTAAATAAACCGTGGGGTTCAGCTGGA
MU-2	CGAATTTCATCGCTTGCTTTTCACTCTGTCTCTCAATCCAGTGGCCCTCTCACCGTTCACTGTAACACGCCGTATAGGTCACCCGTATCAAAACCGAACACCTCCGAAGAAGAAGAAGCCCCGAACATCGTTCACGCGCCTTCAGATATGTGAGCTGGAGAAACGCTTTCACCGTCAGAAGTATCTGGCGTCAGCCGAGAGAGCAACCTTAGCGAAAGCACTTAAAATGACTGATGCGCAGGTCAAAACATGGTTCCAGAACAGAAGAACGAAATGGAGGTGAGCTTTTGCGATCTAATCAAGGCTTTACACTCACACGTAATGCATTCTTTTTCGTCTCAGCACTAAACCCAGCAGAGTATTTTGTTTTTAAATAAACCGTGAGGGTCAGCTGGA
MU-3	AGACTTCTCCGCTTGCTTTTCACTCTGTCTCTCAATCCAGTGGCCCTCTCACCGTTCACTGTAACACGCCGTATAGGTCACCCGTATCAAAACCGAACACCTCCGAAGAAGAAGAAGCCCCGAACATCGTTCACGCGCCTTCAGATATGTGAGCTGGAGAAACGCTTTCACCGTCAGAAGTATCTGGCGTCAGCCGAGAGAGCAACCTTAGCGAAAGCACTTAAAATGACTGATGCGCAGGTCAAAACATGGTTCCAGAACAGAAGAACGAAATGGAGGTGAGCTTTTGCGATCTAATCAAGGCTTTACACTCACACGTAATGCATTCTTTTTCGTCTCAGCACTAAACCCAGCAGAGTATTTTGTTTTTAAATAAACCGTGGGTTCAGCTGGA

[truncated: 8 more sheets: Supplementary figure 21, Supplementary Figure 22, Supplementary Figure 23, Supplementary figure 25, Supplementary figure 26a, Supplementary figure 26b, Supplementary figure 28a, Supplementary figure 28b]
